# Supplementary material for: Stereospecific syn-dihalogenations and regiodivergent syn-interhalogenation of alkenes via vicinal double electrophilic activation strategy
Source: Nat Commun. 2024 May 2;15:3710. doi: 10.1038/s41467-024-47942-w (PMC11066093; doi:10.1038/s41467-024-47942-w)
Supplement: Supplementary file 4 — Supplementary Dataset 1 [file 41467_2024_47942_MOESM4_ESM.zip]

Archive with 5 entries (5 files):
- PDT_TT-Z-pentene-Cl_major.log
- PDT_TT-Z-pentene-Cl_minor.log
- SM_TT-Z-pentene-Cl.log
- TS_TT-Z-pentene-Cl_major.log
- TS_TT-Z-pentene-Cl_minor.log
