# Supplementary material for: Stereospecific syn-dihalogenations and regiodivergent syn-interhalogenation of alkenes via vicinal double electrophilic activation strategy
Source: Nat Commun. 2024 May 2;15:3710. doi: 10.1038/s41467-024-47942-w (PMC11066093; doi:10.1038/s41467-024-47942-w)
Supplement: Supplementary file 4 — Supplementary Dataset 1 [file 41467_2024_47942_MOESM4_ESM.zip › PDT_TT-Z-pentene-Cl_major.log]

----- GAMESS execution script 'rungms' -----
This job is running on host wonjin-desktop
under operating system Linux at 2023. 11. 03. (금) 07:33:44 KST
Available scratch disk space (Kbyte units) at beginning of the job is
Filesystem     1K-blocks     Used Available Use% Mounted on
/dev/nvme0n1p1 245023004 73357900 159145836  32% /
GAMESS temporary binary files will be written to /home/won-jin/gamess/scr
GAMESS supplementary output files will be written to /home/won-jin/gamess/scr
Copying input file OPT_IRC_rvs_SAD_HES_wB97X-D_6-31plsG-dp_TS_pf76_TT-Z-pentene-Cl-A.inp to your run's scratch directory...
cp OPT_IRC_rvs_SAD_HES_wB97X-D_6-31plsG-dp_TS_pf76_TT-Z-pentene-Cl-A.inp /home/won-jin/gamess/scr/OPT_IRC_rvs_SAD_HES_wB97X-D_6-31plsG-dp_TS_pf76_TT-Z-pentene-Cl-A.F05
unset echo
 
Assuming a single but multicore node.
 
/home/won-jin/gamess/ddikick.x /home/won-jin/gamess/gamess.00.x OPT_IRC_rvs_SAD_HES_wB97X-D_6-31plsG-dp_TS_pf76_TT-Z-pentene-Cl-A -ddi 1 16 wonjin-desktop:cpus=16 -scr /home/won-jin/gamess/scr

 Distributed Data Interface kickoff program.
 Initiating 16 compute processes on 1 nodes to run the following command:
 /home/won-jin/gamess/gamess.00.x OPT_IRC_rvs_SAD_HES_wB97X-D_6-31plsG-dp_TS_pf76_TT-Z-pentene-Cl-A 

          ******************************************************
          *      GAMESS VERSION = 30 JUN 2019 R1 Patch 1       *
          *             FROM IOWA STATE UNIVERSITY             *
          * M.W.SCHMIDT, K.K.BALDRIDGE, J.A.BOATZ, S.T.ELBERT, *
          *   M.S.GORDON, J.H.JENSEN, S.KOSEKI, N.MATSUNAGA,   *
          *          K.A.NGUYEN, S.J.SU, T.L.WINDUS,           *
          *       TOGETHER WITH M.DUPUIS, J.A.MONTGOMERY       *
          *         J.COMPUT.CHEM.  14, 1347-1363(1993)        *
          **************** 64 BIT LINUX VERSION ****************

  SINCE 1993, STUDENTS AND POSTDOCS WORKING AT IOWA STATE UNIVERSITY
  AND ALSO IN THEIR VARIOUS JOBS AFTER LEAVING ISU HAVE MADE IMPORTANT
  CONTRIBUTIONS TO THE CODE:
     IVANA ADAMOVIC, CHRISTINE AIKENS, YURI ALEXEEV, POOJA ARORA,
     ANDREY ASADCHEV, ROB BELL, PRADIPTA BANDYOPADHYAY, JONATHAN BENTZ,
     COLLEEN BERTONI, BRETT BODE, KURT BRORSEN, CALEB CARLIN, GALINA CHABAN,
     WEI CHEN, CHEOL HO CHOI, PAUL DAY, ALBERT DEFUSCO, NUWAN DESILVA,
     TIM DUDLEY, DMITRI FEDOROV, ALEX FINDLATER, GRAHAM FLETCHER, 
     MARK FREITAG, KURT GLAESEMANN, ANASTASIA GUNINA,
     DAN KEMP, GRANT MERRILL, NORIYUKI MINEZAWA, JONATHAN MULLIN,
     TAKESHI NAGATA, SEAN NEDD, HEATHER NETZLOFF, BOSILJKA NJEGIC, RYAN OLSON,
     MIKE PAK, BUU PHAM,
     SPENCER PRUITT, LUKE ROSKOP, JIM SHOEMAKER, LYUDMILA SLIPCHENKO,
     TONY SMITH, SAROM SOK LEANG, JIE SONG, TETSUYA TAKETSUGU, SIMON WEBB,
     PENG XU, SOOHAENG YOO, FEDERICO ZAHARIEV

  ADDITIONAL CODE HAS BEEN PROVIDED BY COLLABORATORS IN OTHER GROUPS:
     IOWA STATE UNIVERSITY:
          JOE IVANIC, AARON WEST, LAIMUTIS BYTAUTAS, KLAUS RUEDENBERG
     UNIVERSITY OF TOKYO: KIMIHIKO HIRAO, TAKAHITO NAKAJIMA,
          TAKAO TSUNEDA, MUNEAKI KAMIYA, SUSUMU YANAGISAWA,
          KIYOSHI YAGI, MAHITO CHIBA, SEIKEN TOKURA, NAOAKI KAWAKAMI
     UNIVERSITY OF AARHUS: FRANK JENSEN
     UNIVERSITY OF IOWA: VISVALDAS KAIRYS, HUI LI
     NATIONAL INST. OF STANDARDS AND TECHNOLOGY: WALT STEVENS, DAVID GARMER
     UNIVERSITY OF PISA: BENEDETTA MENNUCCI, JACOPO TOMASI
     UNIVERSITY OF MEMPHIS: HENRY KURTZ, PRAKASHAN KORAMBATH
     UNIVERSITY OF ALBERTA: TOBY ZENG, MARIUSZ KLOBUKOWSKI
     UNIVERSITY OF NEW ENGLAND: MARK SPACKMAN
     MIE UNIVERSITY: HIROAKI UMEDA
     NAT. INST. OF ADVANCED INDUSTRIAL SCIENCE AND TECHNOLOGY: KAZUO KITAURA
     MICHIGAN STATE UNIVERSITY:
          KAROL KOWALSKI, MARTA WLOCH, JEFFREY GOUR, JESSE LUTZ,
          WEI LI, JUN SHEN, J. EMILIANO DEUSTUA, PIOTR PIECUCH
     UNIVERSITY OF MINNESOTA:
          YINAN SHU
     UNIVERSITY OF SILESIA: MONIKA MUSIAL, STANISLAW KUCHARSKI
     FACULTES UNIVERSITAIRES NOTRE-DAME DE LA PAIX:
          OLIVIER QUINET, BENOIT CHAMPAGNE
     UNIVERSITY OF CALIFORNIA - SANTA BARBARA: BERNARD KIRTMAN
     INSTITUTE FOR MOLECULAR SCIENCE:
          KAZUYA ISHIMURA, MICHIO KATOUDA, AND SHIGERU NAGASE
     UNIVERSITY OF NOTRE DAME: ANNA POMOGAEVA, DAN CHIPMAN
     KYUSHU UNIVERSITY:
          HARUYUKI NAKANO,
          FENG LONG GU, JACEK KORCHOWIEC, MARCIN MAKOWSKI, AND YURIKO AOKI,
          HIROTOSHI MORI AND EISAKU MIYOSHI
     PENNSYLVANIA STATE UNIVERSITY:
          TZVETELIN IORDANOV, CHET SWALINA, JONATHAN SKONE,
          SHARON HAMMES-SCHIFFER
     WASEDA UNIVERSITY:
          MASATO KOBAYASHI, TOMOKO AKAMA, TSUGUKI TOUMA,
          TAKESHI YOSHIKAWA, YASUHIRO IKABATA, JUNJI SEINO,
          YUYA NAKAJIMA, HIROMI NAKAI
     NANJING UNIVERSITY: SHUHUA LI
     UNIVERSITY OF NEBRASKA:
          PEIFENG SU, DEJUN SI, NANDUN THELLAMUREGE, YALI WANG, HUI LI
     UNIVERSITY OF ZURICH: ROBERTO PEVERATI, KIM BALDRIDGE
     N. COPERNICUS UNIVERSITY AND JACKSON STATE UNIVERSITY:
          MARIA BARYSZ
     UNIVERSITY OF COPENHAGEN: Jimmy Kromann, CASPER STEINMANN
     TOKYO INSTITUTE OF TECHNOLOGY: HIROYA NAKATA
     NAGOYA UNIVERSITY: YOSHIO NISHIMOTO, STEPHAN IRLE
     MOSCOW STATE UNIVERSITY: VLADIMIR MIRONOV
     A.N.NESMEYANOV INSTITUTE OF ORGANOELEMENT COMPOUNDS OF RUSSIAN ACADEMY OF SCIENCES:
          IGOR S. GERASIMOV


 PARALLEL VERSION RUNNING ON       16 PROCESSORS IN        1 NODES.

 EXECUTION OF GAMESS BEGUN Fri Nov  3 07:33:44 2023

            ECHO OF THE FIRST FEW INPUT CARDS -
 INPUT CARD>!   File created by MacMolPlt 7.7                                               
 INPUT CARD> $CONTRL SCFTYP=RHF RUNTYP=OPTIMIZE EXETYP=RUN DFTTYP=WB97X-D MAXIT=30 ICHARG=1 
 INPUT CARD>    MULT=1 $END                                                                 
 INPUT CARD> $SYSTEM TIMLIM=525600 MEMORY=250000000 PARALL=.TRUE. $END                      
 INPUT CARD> $BASIS GBASIS=N31 NGAUSS=6 NDFUNC=1 NPFUNC=1 DIFFSP=.TRUE. $END                
 INPUT CARD> $SCF DIRSCF=.TRUE. $END                                                        
 INPUT CARD> $STATPT OPTTOL=0.0001 NSTEP=500 HSSEND=.t. $END                                
 INPUT CARD> $FORCE METHOD=SEMINUM VIBSIZ=0.010000 VIBANL=.TRUE. $END                       
 INPUT CARD> $PCM SOLVNT=CH2CL2 $END                                                        
 INPUT CARD> $DATA                                                                          
 INPUT CARD>TS pf76 rxn path TT-Z-pentene-Cl-A, PM6                                         
 INPUT CARD>C1                                                                              
 INPUT CARD>C     6.0    -0.26720    -0.18001     0.06600                                   
 INPUT CARD>C     6.0     1.24615    -0.42428     0.16391                                   
 INPUT CARD>S    16.0    -0.80624     1.60876    -0.03332                                   
 INPUT CARD>H     1.0    -0.72636    -0.42561     1.02933                                   
 INPUT CARD>C     6.0    -0.98514    -0.91690    -1.05693                                   
 INPUT CARD>S    16.0     2.26686     2.99488    -0.32076                                   
 INPUT CARD>C     6.0     1.98443    -0.50865    -1.16730                                   
 INPUT CARD>C     6.0    -0.18929     2.33694    -1.52566                                   
 INPUT CARD>C     6.0     1.08001     2.91633    -1.62815                                   
 INPUT CARD>H     1.0     1.70099     0.36496    -1.76422                                   
 INPUT CARD>H     1.0     1.63397    -1.38652    -1.71868                                   
 INPUT CARD>C     6.0     3.50254    -0.55375    -1.01977                                   
 INPUT CARD>H     1.0    -0.65037    -0.59117    -2.04505                                   
 INPUT CARD>H     1.0    -2.06680    -0.78674    -0.98368                                   
 INPUT CARD>H     1.0    -0.76816    -1.98357    -0.95936                                   
 INPUT CARD>C     6.0     0.01228     2.46780     1.28235                                   
 INPUT CARD>C     6.0     1.27989     3.04295     1.14566                                   
 INPUT CARD>C     6.0    -0.70423     2.55188     2.47955                                   
 INPUT CARD>C     6.0     1.83772     3.68100     2.25749                                   
 INPUT CARD>C     6.0    -1.07300     2.31801    -2.60828                                   
 INPUT CARD>C     6.0     1.46664     3.44407    -2.86299                                   
 INPUT CARD>C     6.0     1.14683     3.73012     3.46232                                   
 INPUT CARD>C     6.0    -0.12635     3.17320     3.57795                                   
 INPUT CARD>H     1.0    -1.70047     2.12634     2.54852                                   
 INPUT CARD>H     1.0     2.81327     4.14771     2.17063                                   
 INPUT CARD>H     1.0     1.60286     4.22524     4.31275                                   
 INPUT CARD>H     1.0    -0.67061     3.22795     4.51344                                   
 INPUT CARD>C     6.0    -0.66560     2.83220    -3.83184                                   
 INPUT CARD>C     6.0     0.60748     3.38682    -3.95502                                   
 INPUT CARD>H     1.0     2.44075     3.91198    -2.96326                                   
 INPUT CARD>H     1.0    -1.34253     2.80703    -4.67819                                   
 INPUT CARD>H     1.0     0.93020     3.80128    -4.90370                                   
 INPUT CARD>H     1.0    -2.06751     1.89966    -2.48795                                   
 INPUT CARD>H     1.0     1.70596     0.31320     0.82457                                   
 INPUT CARD>Cl    17.0     1.43490    -1.99854     1.06864                                  
 INPUT CARD>H     1.0     3.87079     0.32540    -0.48209                                   
 INPUT CARD>H     1.0     3.97304    -0.57005    -2.00574                                   
 INPUT CARD>H     1.0     3.82208    -1.44804    -0.47816                                   
  250000000 WORDS OF MEMORY AVAILABLE

     BASIS OPTIONS
     -------------
     GBASIS=N31          IGAUSS=       6      POLAR=POPN31  
     NDFUNC=       1     NFFUNC=       0     DIFFSP=       T
     NPFUNC=       1      DIFFS=       F     BASNAM=        


     RUN TITLE
     ---------
 TS pf76 rxn path TT-Z-pentene-Cl-A, PM6                                         

 THE POINT GROUP OF THE MOLECULE IS C1      
 THE ORDER OF THE PRINCIPAL AXIS IS     0

 ATOM      ATOMIC                      COORDINATES (BOHR)
           CHARGE         X                   Y                   Z
 C           6.0    -0.5049347839       -0.3401695750        0.1247219152
 C           6.0     2.3548820396       -0.8017729421        0.3097449866
 S          16.0    -1.5235726803        3.0401155800       -0.0629656699
 H           1.0    -1.3726213684       -0.8042862776        1.9451516509
 C           6.0    -1.8616446595       -1.7326897581       -1.9973080882
 S          16.0     4.2837442525        5.6595025661       -0.6061485078
 C           6.0     3.7500289418       -0.9612091237       -2.2058771455
 C           6.0    -0.3577062322        4.4161762497       -2.8830793504
 C           6.0     2.0409229640        5.5110645898       -3.0767573669
 H           1.0     3.2144050079        0.6896743965       -3.3338923821
 H           1.0     3.0877555722       -2.6201428765       -3.2478342606
 C           6.0     6.6188408610       -1.0464357657       -1.9270858705
 H           1.0    -1.2290210906       -1.1171493122       -3.8645841312
 H           1.0    -3.9056856714       -1.4867230236       -1.8588856596
 H           1.0    -1.4516119147       -3.7484037775       -1.8129275236
 C           6.0     0.0232058351        4.6634657925        2.4232901204
 C           6.0     2.4186413944        5.7503416943        2.1649834751
 C           6.0    -1.3308017323        4.8223539535        4.6856700729
 C           6.0     3.4727872422        6.9560813608        4.2660375200
 C           6.0    -2.0276759848        4.3804037368       -4.9289344993
 C           6.0     2.7715477226        6.5083485825       -5.4102666056
 C           6.0     2.1671944545        7.0489047013        6.5428360818
 C           6.0    -0.2387668785        5.9964785042        6.7613450978
 H           1.0    -3.2134223503        4.0181999567        4.8160044742
 H           1.0     5.3163094295        7.8380353765        4.1018959207
 H           1.0     3.0289661967        7.9845458324        8.1499157535
 H           1.0    -1.2672691446        6.0999410021        8.5291648620
 C           6.0    -1.2578016174        5.3520819424       -7.2411276288
 C           6.0     1.1479707430        6.4001617697       -7.4739040760
 H           1.0     4.6123487045        7.3925702694       -5.5997494304
 H           1.0    -2.5370138303        5.3045175393       -8.8404972185
 H           1.0     1.7578231138        7.1833776026       -9.2666493260
 H           1.0    -3.9070273769        3.5898368698       -4.7015437712
 H           1.0     3.2237969460        0.5918621794        1.5582113577
 CL         17.0     2.7115678198       -3.7766929755        2.0194367795
 H           1.0     7.3147324560        0.6149168364       -0.9110180014
 H           1.0     7.5079569383       -1.0772382993       -3.7902990026
 H           1.0     7.2226839032       -2.7363988193       -0.9035913783

          INTERNUCLEAR DISTANCES (ANGS.)
          ------------------------------

                1 C          2 C          3 S          4 H          5 C     

   1 C       0.0000000    1.5360607 *  1.8708626 *  1.0950580 *  1.5229631 *
   2 C       1.5360607 *  0.0000000    2.8955925 *  2.1540077 *  2.5907103 *
   3 S       1.8708626 *  2.8955925 *  0.0000000    2.2965773 *  2.7310696 *
   4 H       1.0950580 *  2.1540077 *  2.2965773 *  0.0000000    2.1588918 *
   5 C       1.5229631 *  2.5907103 *  2.7310696 *  2.1588918 *  0.0000000  
   6 S       4.0805600    3.6010289    3.3834737    4.7415041    5.1399876  
   7 C       2.5882177 *  1.5245641 *  3.6820069    3.4900518    2.9995326 *
   8 C       2.9790080 *  3.5411115    1.7714266 *  3.8010657    3.3823897  
   9 C       3.7778884    3.7945694    2.7948455 *  4.6361337    4.3914450  
  10 H       2.7423474 *  2.1324785 *  3.2907834    3.7843032    3.0592023  
  11 H       2.8731858 *  2.1495244 *  4.2150641    3.7478080    2.7419324 *
  12 C       3.9407509    2.5513049 *  4.9208859    4.7009388    4.5025027  
  13 H       2.1845832 *  2.9161867 *  2.9851374 *  3.0797722    1.0929557 *
  14 H       2.1699100 *  3.5247663    2.8689050 *  2.4452819 *  1.0919229 *
  15 H       2.1342804 *  2.7839838 *  3.7099643    2.5266330 *  1.0928793 *
  16 C       2.9272025 *  3.3372848    1.7716976 *  2.9969033 *  4.2335885  
  17 C       3.7345180    3.6037002    2.7926391 *  4.0086756    5.0657848  
  18 C       3.6714359    4.2454327    2.6859630 *  3.3119593    4.9616566  
  19 C       4.9133201    4.6461119    4.0660194    4.9947101    6.3320299  
  20 C       3.7471577    4.5369206    2.6841415 *  4.5694438    3.5887392  
  21 C       4.9718346    4.9167948    4.0671094    5.9104845    5.3189414  
  22 C       5.3687603    5.3055077    4.5314622    5.1670468    6.8237608  
  23 C       4.8577411    5.1459973    3.9938695    4.4504954    6.2408774  
  24 H       3.6791872    4.5688726    2.7809053 *  3.1255843    4.7720306  
  25 H       5.7138361    5.2331523    4.9400926    5.8946418    7.1060071  
  26 H       6.3982996    6.2416465    5.6158753    6.1511396    7.8722812  
  27 H       5.6175309    5.9942609    4.8283743    5.0488247    6.9503764  
  28 C       4.9421947    5.4977694    3.9931616    5.8521784    4.6752521  
  29 C       5.4457271    5.6478285    4.5320892    6.4154109    5.4274644  
  30 H       5.7666101    5.4780847    4.9429055    6.6922379    6.2200401  
  31 H       5.7084220    6.3709152    4.8268287    6.5882783    5.2066214  
  32 H       6.4793792    6.6057439    5.6163128    7.4707185    6.3818014  
  33 H       3.7535056    4.8387396    2.7750015 *  4.4245703    3.3395139  
  34 H       2.1707245 *  1.0916838 *  2.9539126 *  2.5502838 *  3.5064523  
  35 CL      2.6850480 *  1.8255020 *  4.3874409    2.6733310 *  3.3977326  
  36 H       4.2046169    2.8050082 *  4.8706280    4.8971619    5.0451766  
  37 H       4.7353852    3.4877728    5.6106302    5.5961481    5.0600488  
  38 H       4.3158106    2.8453038 *  5.5644636    4.8996118    4.8709802  

                6 S          7 C          8 C          9 C         10 H     

   1 C       4.0805600    2.5882177 *  2.9790080 *  3.7778884    2.7423474 *
   2 C       3.6010289    1.5245641 *  3.5411115    3.7945694    2.1324785 *
   3 S       3.3834737    3.6820069    1.7714266 *  2.7948455 *  3.2907834  
   4 H       4.7415041    3.4900518    3.8010657    4.6361337    3.7843032  
   5 C       5.1399876    2.9995326 *  3.3823897    4.3914450    3.0592023  
   6 S       0.0000000    3.6154003    2.8137772 *  1.7674987 *  3.0529109  
   7 C       3.6154003    0.0000000    3.5987307    3.5722327    1.0953749 *
   8 C       2.8137772 *  3.5987307    0.0000000    1.3990423 *  2.7420384 *
   9 C       1.7674987 *  3.5722327    1.3990423 *  0.0000000    2.6293764 *
  10 H       3.0529109    1.0953749 *  2.7420384 *  2.6293764 *  0.0000000  
  11 H       4.6423481    1.0943025 *  4.1503841    4.3393070    1.7533533 *
  12 C       3.8220799    1.5259283 *  4.7161024    4.2755389    2.1549516 *
  13 H       4.9338789    2.7783854 *  3.0093502    3.9332654    2.5538097 *
  14 H       5.7897083    4.0649127    3.6845845    4.9020896    4.0164533  
  15 H       5.8655026    3.1297571    4.3957471    5.2793970    3.5014418  
  16 C       2.8161864 *  4.3300595    2.8182752 *  3.1324490    4.0688163  
  17 C       1.7682783 *  4.2965129    3.1293594    2.7838834 *  3.9769784  
  18 C       4.1067458    5.4676550    4.0438929    4.4932767    5.3457727  
  19 C       2.7022759 *  5.4133056    4.4974983    4.0320023    5.2143041  
  20 C       4.1043350    4.4061671    1.3976293 *  2.4401012 *  3.4959780  
  21 C       2.7027869 *  4.3321434    2.3992275 *  1.3974341 *  3.2776720  
  22 C       4.0133202    6.3326240    5.3484682    5.1555411    6.2408425  
  23 C       4.5781210    6.3662241    5.1720525    5.3502116    6.3058833  
  24 H       4.9726086    5.8590937    4.3505126    5.0793430    5.7681987  
  25 H       2.7990364 *  5.7888203    5.0947830    4.3532995    5.5704047  
  26 H       4.8398447    7.2516383    6.3925355    6.1058096    7.2000664  
  27 H       5.6614964    7.2994674    6.1234220    6.3938177    7.2959039  
  28 C       4.5774960    5.0282911    2.4063707 *  2.8125579 *  3.9953816  
  29 C       4.0143498    4.9841810    2.7638525 *  2.4205308 *  3.8893453  
  30 H       2.8025197 *  4.7932943    3.3859349    2.1506862 *  3.8165813  
  31 H       5.6612878    5.8641918    3.3896006    3.8965870    4.8701069  
  32 H       4.8415163    5.8006536    3.8482079    3.3962932    4.7179177  
  33 H       4.9681971    4.8951293    2.1552091 *  3.4175658    4.1328781  
  34 H       2.9694776 *  2.1726779 *  3.6347046    3.6309688    2.5893122 *
  35 CL      5.2494603    2.7424776 *  5.3070493    5.6173455    3.6989231  
  36 H       3.1184519    2.1733629 *  4.6496861    3.9767857    2.5206060 *
  37 H       4.2963861    2.1590093 *  5.0996136    4.5461019    2.4687622 *
  38 H       4.7098856    2.1758504 *  5.6137705    5.2810179    3.0724489  

               11 H         12 C         13 H         14 H         15 H     

   1 C       2.8731858 *  3.9407509    2.1845832 *  2.1699100 *  2.1342804 *
   2 C       2.1495244 *  2.5513049 *  2.9161867 *  3.5247663    2.7839838 *
   3 S       4.2150641    4.9208859    2.9851374 *  2.8689050 *  3.7099643  
   4 H       3.7478080    4.7009388    3.0797722    2.4452819 *  2.5266330 *
   5 C       2.7419324 *  4.5025027    1.0929557 *  1.0919229 *  1.0928793 *
   6 S       4.6423481    3.8220799    4.9338789    5.7897083    5.8655026  
   7 C       1.0943025 *  1.5259283 *  2.7783854 *  4.0649127    3.1297571  
   8 C       4.1503841    4.7161024    3.0093502    3.6845845    4.3957471  
   9 C       4.3393070    4.2755389    3.9332654    4.9020896    5.2793970  
  10 H       1.7533533 *  2.1549516 *  2.5538097 *  4.0164533    3.5014418  
  11 H       0.0000000    2.1618360 *  2.4407598 *  3.8204266    2.5890663 *
  12 C       2.1618360 *  0.0000000    4.2777635    5.5743282    4.5040996  
  13 H       2.4407598 *  4.2777635    0.0000000    1.7807380 *  1.7695692 *
  14 H       3.8204266    5.5743282    1.7807380 *  0.0000000    1.7661991 *
  15 H       2.5890663 *  4.5040996    1.7695692 *  1.7661991 *  0.0000000  
  16 C       5.1470227    5.1586273    4.5681499    4.4776664    5.0447047  
  17 C       5.2867779    4.7503169    5.2070493    5.5137055    5.8216425  
  18 C       6.2131561    6.2918274    5.5094164    4.9996942    5.6921433  
  19 C       6.4444706    5.6075990    6.5539209    6.7610029    7.0161305  
  20 C       4.6736086    5.6308024    2.9931877 *  3.6423119    4.6168664  
  21 C       4.9670962    4.8502488    4.6296781    5.8238095    6.1706899  
  22 C       7.2979498    6.6324990    7.2273508    7.1060789    7.4742688  
  23 C       7.2072229    6.9424800    6.7869881    6.3446780    6.8986505  
  24 H       6.4550501    6.8546983    5.4395272    4.5931111    5.4832275  
  25 H       6.8662350    5.7234143    7.2267381    7.6232245    7.7599016  
  26 H       8.2383837    7.4083263    8.2883335    8.1632419    8.4832895  
  27 H       8.0897307    7.8951155    7.5894584    6.9487704    7.5578434  
  28 C       5.2489109    6.0618303    3.8616464    4.8137411    5.6083242  
  29 C       5.3702582    5.7030831    4.5885266    5.7792074    6.3013850  
  30 H       5.5021792    4.9847062    5.5386363    6.8054914    7.0050145  
  31 H       5.9333054    6.9392782    4.3543398    5.2047242    6.0917523  
  32 H       6.1280432    6.3771570    5.4739107    6.7378404    7.2046328  
  33 H       5.0091626    6.2610087    2.8997725 *  3.0788916    4.3708550  
  34 H       3.0597959    2.7167797 *  3.8216351    4.3258934    3.8182232  
  35 CL      2.8606555 *  3.2747534    4.0030122    4.2358446    2.9944084 *
  36 H       3.0762296    1.0943549 *  4.8707117    6.0616353    5.2037473  
  37 H       2.4940479 *  1.0925991 *  4.6236253    6.1295374    5.0568693  
  38 H       2.5160485 *  1.0932529 *  4.8158259    5.9474176    4.6463587  

               16 C         17 C         18 C         19 C         20 C     

   1 C       2.9272025 *  3.7345180    3.6714359    4.9133201    3.7471577  
   2 C       3.3372848    3.6037002    4.2454327    4.6461119    4.5369206  
   3 S       1.7716976 *  2.7926391 *  2.6859630 *  4.0660194    2.6841415 *
   4 H       2.9969033 *  4.0086756    3.3119593    4.9947101    4.5694438  
   5 C       4.2335885    5.0657848    4.9616566    6.3320299    3.5887392  
   6 S       2.8161864 *  1.7682783 *  4.1067458    2.7022759 *  4.1043350  
   7 C       4.3300595    4.2965129    5.4676550    5.4133056    4.4061671  
   8 C       2.8182752 *  3.1293594    4.0438929    4.4974983    1.3976293 *
   9 C       3.1324490    2.7838834 *  4.4932767    4.0320023    2.4401012 *
  10 H       4.0688163    3.9769784    5.3457727    5.2143041    3.4959780  
  11 H       5.1470227    5.2867779    6.2131561    6.4444706    4.6736086  
  12 C       5.1586273    4.7503169    6.2918274    5.6075990    5.6308024  
  13 H       4.5681499    5.2070493    5.5094164    6.5539209    2.9931877 *
  14 H       4.4776664    5.5137055    4.9996942    6.7610029    3.6423119  
  15 H       5.0447047    5.8216425    5.6921433    7.0161305    4.6168664  
  16 C       0.0000000    1.3986839 *  1.3977639 *  2.3989547 *  4.0419391  
  17 C       1.3986839 *  0.0000000    2.4407262 *  1.3980158 *  4.4892867  
  18 C       1.3977639 *  2.4407262 *  0.0000000    2.7902925 *  5.1065351  
  19 C       2.3989547 *  1.3980158 *  2.7902925 *  0.0000000    5.8314450  
  20 C       4.0419391    4.4892867    5.1065351    5.8314450    0.0000000  
  21 C       4.5002344    4.0329949    5.8353589    5.1393727    2.7897419 *
  22 C       2.7627748 *  2.4200870 *  2.4042690 *  1.3897327 *  6.6161835  
  23 C       2.4055325 *  2.8125630 *  1.3879720 *  2.4205467 *  6.3164023  
  24 H       2.1571495 *  3.4191718    1.0855115 *  3.8756231    5.1983692  
  25 H       3.3847724    2.1499564 *  3.8749079    1.0849243 *  6.4256422  
  26 H       3.8473191    3.3959650    3.3887196    2.1390302 *  7.6614887  
  27 H       3.3888212    3.8962312    2.1435740 *  3.4038631    7.1908834  
  28 C       5.1717742    5.3483505    6.3177302    6.6382989    1.3883318 *
  29 C       5.3505986    5.1562892    6.6197733    6.3399774    2.4041790 *
  30 H       5.0998359    4.3572965    6.4315591    5.2605349    3.8746858  
  31 H       6.1219788    6.3913984    7.1906725    7.6799395    2.1439017 *
  32 H       6.3943694    6.1067261    7.6645119    7.2194669    3.3884883  
  33 H       4.3432098    5.0710276    5.1923000    6.3986869    1.0856087 *
  34 H       2.7785636 *  2.7813970 *  3.6823447    3.6623349    4.8503960  
  35 CL      4.6923036    5.0444605    5.2223430    5.8165972    6.2001538  
  36 H       4.7530228    4.0923601    5.8872177    4.7852611    5.7386617  
  37 H       5.9772643    5.4989224    7.1931306    6.3879690    5.8452087  
  38 H       5.7400152    5.4100381    6.7256889    6.1423543    6.5331732  

               21 C         22 C         23 C         24 H         25 H     

   1 C       4.9718346    5.3687603    4.8577411    3.6791872    5.7138361  
   2 C       4.9167948    5.3055077    5.1459973    4.5688726    5.2331523  
   3 S       4.0671094    4.5314622    3.9938695    2.7809053 *  4.9400926  
   4 H       5.9104845    5.1670468    4.4504954    3.1255843    5.8946418  
   5 C       5.3189414    6.8237608    6.2408774    4.7720306    7.1060071  
   6 S       2.7027869 *  4.0133202    4.5781210    4.9726086    2.7990364 *
   7 C       4.3321434    6.3326240    6.3662241    5.8590937    5.7888203  
   8 C       2.3992275 *  5.3484682    5.1720525    4.3505126    5.0947830  
   9 C       1.3974341 *  5.1555411    5.3502116    5.0793430    4.3532995  
  10 H       3.2776720    6.2408425    6.3058833    5.7681987    5.5704047  
  11 H       4.9670962    7.2979498    7.2072229    6.4550501    6.8662350  
  12 C       4.8502488    6.6324990    6.9424800    6.8546983    5.7234143  
  13 H       4.6296781    7.2273508    6.7869881    5.4395272    7.2267381  
  14 H       5.8238095    7.1060789    6.3446780    4.5931111    7.6232245  
  15 H       6.1706899    7.4742688    6.8986505    5.4832275    7.7599016  
  16 C       4.5002344    2.7627748 *  2.4055325 *  2.1571495 *  3.3847724  
  17 C       4.0329949    2.4200870 *  2.8125630 *  3.4191718    2.1499564 *
  18 C       5.8353589    2.4042690 *  1.3879720 *  1.0855115 *  3.8749079  
  19 C       5.1393727    1.3897327 *  2.4205467 *  3.8756231    1.0849243 *
  20 C       2.7897419 *  6.6161835    6.3164023    5.1983692    6.4256422  
  21 C       0.0000000    6.3398462    6.6405343    6.4071397    5.2579323  
  22 C       6.3398462    0.0000000    1.3944596 *  3.3932666    2.1493875 *
  23 C       6.6405343    1.3944596 *  0.0000000    2.1525556 *  3.4017033  
  24 H       6.4071397    3.3932666    2.1525556 *  0.0000000    4.9600994  
  25 H       5.2579323    2.1493875 *  3.4017033    4.9600994    0.0000000  
  26 H       7.2194201    1.0845913 *  2.1533431 *  4.2930034    2.4616623 *
  27 H       7.6828553    2.1587302 *  1.0836780 *  2.4769067 *  4.2979224  
  28 C       2.4206410 *  7.5694077    7.4372078    6.5021679    7.0613560  
  29 C       1.3906700 *  7.4448429    7.5716430    7.0150891    6.5550020  
  30 H       1.0853037 *  6.5570863    7.0656370    7.1216523    5.1527824  
  31 H       3.4047330    8.5625295    8.3532642    7.2675166    8.1224646  
  32 H       2.1400617 *  8.3691268    8.5702491    8.0784548    7.3288547  
  33 H       3.8750579    7.0063028    6.4950096    5.0549117    7.1118289  
  34 H       4.8433170    4.3526651    4.3724205    4.2264933    4.2120636  
  35 CL      6.7142182    6.2153225    5.9565957    5.3884344    6.3945817  
  36 H       4.6016002    5.8796638    6.3695383    6.5929447    4.7713023  
  37 H       4.8093740    7.5085688    7.8736594    7.7588993    6.4065898  
  38 H       5.9302826    7.0354592    7.3073926    7.2412390    6.2726553  

               26 H         27 H         28 C         29 C         30 H     

   1 C       6.3982996    5.6175309    4.9421947    5.4457271    5.7666101  
   2 C       6.2416465    5.9942609    5.4977694    5.6478285    5.4780847  
   3 S       5.6158753    4.8283743    3.9931616    4.5320892    4.9429055  
   4 H       6.1511396    5.0488247    5.8521784    6.4154109    6.6922379  
   5 C       7.8722812    6.9503764    4.6752521    5.4274644    6.2200401  
   6 S       4.8398447    5.6614964    4.5774960    4.0143498    2.8025197 *
   7 C       7.2516383    7.2994674    5.0282911    4.9841810    4.7932943  
   8 C       6.3925355    6.1234220    2.4063707 *  2.7638525 *  3.3859349  
   9 C       6.1058096    6.3938177    2.8125579 *  2.4205308 *  2.1506862 *
  10 H       7.2000664    7.2959039    3.9953816    3.8893453    3.8165813  
  11 H       8.2383837    8.0897307    5.2489109    5.3702582    5.5021792  
  12 C       7.4083263    7.8951155    6.0618303    5.7030831    4.9847062  
  13 H       8.2883335    7.5894584    3.8616464    4.5885266    5.5386363  
  14 H       8.1632419    6.9487704    4.8137411    5.7792074    6.8054914  
  15 H       8.4832895    7.5578434    5.6083242    6.3013850    7.0050145  
  16 C       3.8473191    3.3888212    5.1717742    5.3505986    5.0998359  
  17 C       3.3959650    3.8962312    5.3483505    5.1562892    4.3572965  
  18 C       3.3887196    2.1435740 *  6.3177302    6.6197733    6.4315591  
  19 C       2.1390302 *  3.4038631    6.6382989    6.3399774    5.2605349  
  20 C       7.6614887    7.1908834    1.3883318 *  2.4041790 *  3.8746858  
  21 C       7.2194201    7.6828553    2.4206410 *  1.3906700 *  1.0853037 *
  22 C       1.0845913 *  2.1587302 *  7.5694077    7.4448429    6.5570863  
  23 C       2.1533431 *  1.0836780 *  7.4372078    7.5716430    7.0656370  
  24 H       4.2930034    2.4769067 *  6.5021679    7.0150891    7.1216523  
  25 H       2.4616623 *  4.2979224    7.0613560    6.5550020    5.1527824  
  26 H       0.0000000    2.4906886 *  8.5685948    8.3695729    7.3307921  
  27 H       2.4906886 *  0.0000000    8.3546599    8.5658373    8.1270844  
  28 C       8.5685948    8.3546599    0.0000000    1.3940980 *  3.4014359  
  29 C       8.3695729    8.5658373    1.3940980 *  0.0000000    2.1494790 *
  30 H       7.3307921    8.1270844    3.4014359    2.1494790 *  0.0000000  
  31 H       9.5667990    9.2257635    1.0840554 *  2.1590902 *  4.2982679  
  32 H       9.2506845    9.5694214    2.1528069 *  1.0843980 *  2.4615693 *
  33 H       8.0702824    7.2618969    2.1543033 *  3.3940405    4.9598145  
  34 H       5.2423360    5.2679801    5.8010182    5.7877698    5.2762477  
  35 CL      7.0205340    6.6042424    7.1946406    7.4110651    7.2251089  
  36 H       6.5835210    7.3487707    6.1711997    5.6641617    4.5896378  
  37 H       8.2786397    8.8593452    6.0354724    5.5482886    4.8325304  
  38 H       7.7500879    8.1832278    7.0503118    6.7674279    6.0674219  

               31 H         32 H         33 H         34 H         35 CL    

   1 C       5.7084220    6.4793792    3.7535056    2.1707245 *  2.6850480 *
   2 C       6.3709152    6.6057439    4.8387396    1.0916838 *  1.8255020 *
   3 S       4.8268287    5.6163128    2.7750015 *  2.9539126 *  4.3874409  
   4 H       6.5882783    7.4707185    4.4245703    2.5502838 *  2.6733310 *
   5 C       5.2066214    6.3818014    3.3395139    3.5064523    3.3977326  
   6 S       5.6612878    4.8415163    4.9681971    2.9694776 *  5.2494603  
   7 C       5.8641918    5.8006536    4.8951293    2.1726779 *  2.7424776 *
   8 C       3.3896006    3.8482079    2.1552091 *  3.6347046    5.3070493  
   9 C       3.8965870    3.3962932    3.4175658    3.6309688    5.6173455  
  10 H       4.8701069    4.7179177    4.1328781    2.5893122 *  3.6989231  
  11 H       5.9333054    6.1280432    5.0091626    3.0597959    2.8606555 *
  12 C       6.9392782    6.3771570    6.2610087    2.7167797 *  3.2747534  
  13 H       4.3543398    5.4739107    2.8997725 *  3.8216351    4.0030122  
  14 H       5.2047242    6.7378404    3.0788916    4.3258934    4.2358446  
  15 H       6.0917523    7.2046328    4.3708550    3.8182232    2.9944084 *
  16 C       6.1219788    6.3943694    4.3432098    2.7785636 *  4.6923036  
  17 C       6.3913984    6.1067261    5.0710276    2.7813970 *  5.0444605  
  18 C       7.1906725    7.6645119    5.1923000    3.6823447    5.2223430  
  19 C       7.6799395    7.2194669    6.3986869    3.6623349    5.8165972  
  20 C       2.1439017 *  3.3884883    1.0856087 *  4.8503960    6.2001538  
  21 C       3.4047330    2.1400617 *  3.8750579    4.8433170    6.7142182  
  22 C       8.5625295    8.3691268    7.0063028    4.3526651    6.2153225  
  23 C       8.3532642    8.5702491    6.4950096    4.3724205    5.9565957  
  24 H       7.2675166    8.0784548    5.0549117    4.2264933    5.3884344  
  25 H       8.1224646    7.3288547    7.1118289    4.2120636    6.3945817  
  26 H       9.5667990    9.2506845    8.0702824    5.2423360    7.0205340  
  27 H       9.2257635    9.5694214    7.2618969    5.2679801    6.6042424  
  28 C       1.0840554 *  2.1528069 *  2.1543033 *  5.8010182    7.1946406  
  29 C       2.1590902 *  1.0843980 *  3.3940405    5.7877698    7.4110651  
  30 H       4.2982679    2.4615693 *  4.9598145    5.2762477    7.2251089  
  31 H       0.0000000    2.4909214 *  2.4791264 *  6.7670412    7.9895980  
  32 H       2.4909214 *  0.0000000    4.2939809    6.7514134    8.3403525  
  33 H       2.4791264 *  4.2939809    0.0000000    5.2658067    6.3334170  
  34 H       6.7670412    6.7514134    5.2658067    0.0000000    2.3403388 *
  35 CL      7.9895980    8.3403525    6.3334170    2.3403388 *  0.0000000  
  36 H       7.1375380    6.3466090    6.4625982    2.5286356 *  3.7066185  
  37 H       6.8411945    6.0634622    6.5437175    3.7323501    4.2349204  
  38 H       7.9005740    7.4500829    7.0663726    3.0458227    2.8972865 *

               36 H         37 H         38 H     

   1 C       4.2046169    4.7353852    4.3158106  
   2 C       2.8050082 *  3.4877728    2.8453038 *
   3 S       4.8706280    5.6106302    5.5644636  
   4 H       4.8971619    5.5961481    4.8996118  
   5 C       5.0451766    5.0600488    4.8709802  
   6 S       3.1184519    4.2963861    4.7098856  
   7 C       2.1733629 *  2.1590093 *  2.1758504 *
   8 C       4.6496861    5.0996136    5.6137705  
   9 C       3.9767857    4.5461019    5.2810179  
  10 H       2.5206060 *  2.4687622 *  3.0724489  
  11 H       3.0762296    2.4940479 *  2.5160485 *
  12 C       1.0943549 *  1.0925991 *  1.0932529 *
  13 H       4.8707117    4.6236253    4.8158259  
  14 H       6.0616353    6.1295374    5.9474176  
  15 H       5.2037473    5.0568693    4.6463587  
  16 C       4.7530228    5.9772643    5.7400152  
  17 C       4.0923601    5.4989224    5.4100381  
  18 C       5.8872177    7.1931306    6.7256889  
  19 C       4.7852611    6.3879690    6.1423543  
  20 C       5.7386617    5.8452087    6.5331732  
  21 C       4.6016002    4.8093740    5.9302826  
  22 C       5.8796638    7.5085688    7.0354592  
  23 C       6.3695383    7.8736594    7.3073926  
  24 H       6.5929447    7.7588993    7.2412390  
  25 H       4.7713023    6.4065898    6.2726553  
  26 H       6.5835210    8.2786397    7.7500879  
  27 H       7.3487707    8.8593452    8.1832278  
  28 C       6.1711997    6.0354724    7.0503118  
  29 C       5.6641617    5.5482886    6.7674279  
  30 H       4.5896378    4.8325304    6.0674219  
  31 H       7.1375380    6.8411945    7.9005740  
  32 H       6.3466090    6.0634622    7.4500829  
  33 H       6.4625982    6.5437175    7.0663726  
  34 H       2.5286356 *  3.7323501    3.0458227  
  35 CL      3.7066185    4.2349204    2.8972865 *
  36 H       0.0000000    1.7702528 *  1.7741132 *
  37 H       1.7702528 *  0.0000000    1.7683767 *
  38 H       1.7741132 *  1.7683767 *  0.0000000  

  * ... LESS THAN  3.000


     ATOMIC BASIS SET
     ----------------
 THE CONTRACTED PRIMITIVE FUNCTIONS HAVE BEEN UNNORMALIZED
 THE CONTRACTED BASIS FUNCTIONS ARE NOW NORMALIZED TO UNITY

  SHELL TYPE  PRIMITIVE        EXPONENT          CONTRACTION COEFFICIENT(S)

 C         

      1   S       1          3047.5248800    0.001834737132
      1   S       2           457.3695180    0.014037322813
      1   S       3           103.9486850    0.068842622264
      1   S       4            29.2101553    0.232184443216
      1   S       5             9.2866630    0.467941348435
      1   S       6             3.1639270    0.362311985337

      2   L       7             7.8682723   -0.119332419775    0.068999066591
      2   L       8             1.8812885   -0.160854151696    0.316423960957
      2   L       9             0.5442493    1.143456437840    0.744308290898

      3   L      10             0.1687145    1.000000000000    1.000000000000

      4   L      11             0.0438000    1.000000000000    1.000000000000

      5   D      12             0.8000000    1.000000000000

 C         

      6   S      13          3047.5248800    0.001834737132
      6   S      14           457.3695180    0.014037322813
      6   S      15           103.9486850    0.068842622264
      6   S      16            29.2101553    0.232184443216
      6   S      17             9.2866630    0.467941348435
      6   S      18             3.1639270    0.362311985337

      7   L      19             7.8682723   -0.119332419775    0.068999066591
      7   L      20             1.8812885   -0.160854151696    0.316423960957
      7   L      21             0.5442493    1.143456437840    0.744308290898

      8   L      22             0.1687145    1.000000000000    1.000000000000

      9   L      23             0.0438000    1.000000000000    1.000000000000

     10   D      24             0.8000000    1.000000000000

 S         

     11   S      25         21917.1000000    0.001869240849
     11   S      26          3301.4900000    0.014230306464
     11   S      27           754.1460000    0.069696231659
     11   S      28           212.7110000    0.238487108332
     11   S      29            67.9896000    0.483307219541
     11   S      30            23.0515000    0.338074153569

     12   L      31           423.7350000   -0.002376770499    0.004061009982
     12   L      32           100.7100000   -0.031693006651    0.030681299864
     12   L      33            32.1599000   -0.113317023779    0.130451999421
     12   L      34            11.8079000    0.056090011770    0.327204998547
     12   L      35             4.6311000    0.592255124284    0.452850997989
     12   L      36             1.8702500    0.455006095483    0.256041998863

     13   L      37             2.6158400   -0.250373114159   -0.014510489547
     13   L      38             0.9221670    0.066956763101    0.310262776489
     13   L      39             0.3412870    1.054506269068    0.754482456476

     14   L      40             0.1171670    1.000000000000    1.000000000000

     15   L      41             0.0405000    1.000000000000    1.000000000000

     16   D      42             0.6500000    1.000000000000

 H         

     17   S      43            18.7311370    0.033494604338
     17   S      44             2.8253944    0.234726953484
     17   S      45             0.6401217    0.813757326146

     18   S      46             0.1612778    1.000000000000

     19   P      47             1.1000000    1.000000000000

 C         

     20   S      48          3047.5248800    0.001834737132
     20   S      49           457.3695180    0.014037322813
     20   S      50           103.9486850    0.068842622264
     20   S      51            29.2101553    0.232184443216
     20   S      52             9.2866630    0.467941348435
     20   S      53             3.1639270    0.362311985337

     21   L      54             7.8682723   -0.119332419775    0.068999066591
     21   L      55             1.8812885   -0.160854151696    0.316423960957
     21   L      56             0.5442493    1.143456437840    0.744308290898

     22   L      57             0.1687145    1.000000000000    1.000000000000

     23   L      58             0.0438000    1.000000000000    1.000000000000

     24   D      59             0.8000000    1.000000000000

 S         

     25   S      60         21917.1000000    0.001869240849
     25   S      61          3301.4900000    0.014230306464
     25   S      62           754.1460000    0.069696231659
     25   S      63           212.7110000    0.238487108332
     25   S      64            67.9896000    0.483307219541
     25   S      65            23.0515000    0.338074153569

     26   L      66           423.7350000   -0.002376770499    0.004061009982
     26   L      67           100.7100000   -0.031693006651    0.030681299864
     26   L      68            32.1599000   -0.113317023779    0.130451999421
     26   L      69            11.8079000    0.056090011770    0.327204998547
     26   L      70             4.6311000    0.592255124284    0.452850997989
     26   L      71             1.8702500    0.455006095483    0.256041998863

     27   L      72             2.6158400   -0.250373114159   -0.014510489547
     27   L      73             0.9221670    0.066956763101    0.310262776489
     27   L      74             0.3412870    1.054506269068    0.754482456476

     28   L      75             0.1171670    1.000000000000    1.000000000000

     29   L      76             0.0405000    1.000000000000    1.000000000000

     30   D      77             0.6500000    1.000000000000

 C         

     31   S      78          3047.5248800    0.001834737132
     31   S      79           457.3695180    0.014037322813
     31   S      80           103.9486850    0.068842622264
     31   S      81            29.2101553    0.232184443216
     31   S      82             9.2866630    0.467941348435
     31   S      83             3.1639270    0.362311985337

     32   L      84             7.8682723   -0.119332419775    0.068999066591
     32   L      85             1.8812885   -0.160854151696    0.316423960957
     32   L      86             0.5442493    1.143456437840    0.744308290898

     33   L      87             0.1687145    1.000000000000    1.000000000000

     34   L      88             0.0438000    1.000000000000    1.000000000000

     35   D      89             0.8000000    1.000000000000

 C         

     36   S      90          3047.5248800    0.001834737132
     36   S      91           457.3695180    0.014037322813
     36   S      92           103.9486850    0.068842622264
     36   S      93            29.2101553    0.232184443216
     36   S      94             9.2866630    0.467941348435
     36   S      95             3.1639270    0.362311985337

     37   L      96             7.8682723   -0.119332419775    0.068999066591
     37   L      97             1.8812885   -0.160854151696    0.316423960957
     37   L      98             0.5442493    1.143456437840    0.744308290898

     38   L      99             0.1687145    1.000000000000    1.000000000000

     39   L     100             0.0438000    1.000000000000    1.000000000000

     40   D     101             0.8000000    1.000000000000

 C         

     41   S     102          3047.5248800    0.001834737132
     41   S     103           457.3695180    0.014037322813
     41   S     104           103.9486850    0.068842622264
     41   S     105            29.2101553    0.232184443216
     41   S     106             9.2866630    0.467941348435
     41   S     107             3.1639270    0.362311985337

     42   L     108             7.8682723   -0.119332419775    0.068999066591
     42   L     109             1.8812885   -0.160854151696    0.316423960957
     42   L     110             0.5442493    1.143456437840    0.744308290898

     43   L     111             0.1687145    1.000000000000    1.000000000000

     44   L     112             0.0438000    1.000000000000    1.000000000000

     45   D     113             0.8000000    1.000000000000

 H         

     46   S     114            18.7311370    0.033494604338
     46   S     115             2.8253944    0.234726953484
     46   S     116             0.6401217    0.813757326146

     47   S     117             0.1612778    1.000000000000

     48   P     118             1.1000000    1.000000000000

 H         

     49   S     119            18.7311370    0.033494604338
     49   S     120             2.8253944    0.234726953484
     49   S     121             0.6401217    0.813757326146

     50   S     122             0.1612778    1.000000000000

     51   P     123             1.1000000    1.000000000000

 C         

     52   S     124          3047.5248800    0.001834737132
     52   S     125           457.3695180    0.014037322813
     52   S     126           103.9486850    0.068842622264
     52   S     127            29.2101553    0.232184443216
     52   S     128             9.2866630    0.467941348435
     52   S     129             3.1639270    0.362311985337

     53   L     130             7.8682723   -0.119332419775    0.068999066591
     53   L     131             1.8812885   -0.160854151696    0.316423960957
     53   L     132             0.5442493    1.143456437840    0.744308290898

     54   L     133             0.1687145    1.000000000000    1.000000000000

     55   L     134             0.0438000    1.000000000000    1.000000000000

     56   D     135             0.8000000    1.000000000000

 H         

     57   S     136            18.7311370    0.033494604338
     57   S     137             2.8253944    0.234726953484
     57   S     138             0.6401217    0.813757326146

     58   S     139             0.1612778    1.000000000000

     59   P     140             1.1000000    1.000000000000

 H         

     60   S     141            18.7311370    0.033494604338
     60   S     142             2.8253944    0.234726953484
     60   S     143             0.6401217    0.813757326146

     61   S     144             0.1612778    1.000000000000

     62   P     145             1.1000000    1.000000000000

 H         

     63   S     146            18.7311370    0.033494604338
     63   S     147             2.8253944    0.234726953484
     63   S     148             0.6401217    0.813757326146

     64   S     149             0.1612778    1.000000000000

     65   P     150             1.1000000    1.000000000000

 C         

     66   S     151          3047.5248800    0.001834737132
     66   S     152           457.3695180    0.014037322813
     66   S     153           103.9486850    0.068842622264
     66   S     154            29.2101553    0.232184443216
     66   S     155             9.2866630    0.467941348435
     66   S     156             3.1639270    0.362311985337

     67   L     157             7.8682723   -0.119332419775    0.068999066591
     67   L     158             1.8812885   -0.160854151696    0.316423960957
     67   L     159             0.5442493    1.143456437840    0.744308290898

     68   L     160             0.1687145    1.000000000000    1.000000000000

     69   L     161             0.0438000    1.000000000000    1.000000000000

     70   D     162             0.8000000    1.000000000000

 C         

     71   S     163          3047.5248800    0.001834737132
     71   S     164           457.3695180    0.014037322813
     71   S     165           103.9486850    0.068842622264
     71   S     166            29.2101553    0.232184443216
     71   S     167             9.2866630    0.467941348435
     71   S     168             3.1639270    0.362311985337

     72   L     169             7.8682723   -0.119332419775    0.068999066591
     72   L     170             1.8812885   -0.160854151696    0.316423960957
     72   L     171             0.5442493    1.143456437840    0.744308290898

     73   L     172             0.1687145    1.000000000000    1.000000000000

     74   L     173             0.0438000    1.000000000000    1.000000000000

     75   D     174             0.8000000    1.000000000000

 C         

     76   S     175          3047.5248800    0.001834737132
     76   S     176           457.3695180    0.014037322813
     76   S     177           103.9486850    0.068842622264
     76   S     178            29.2101553    0.232184443216
     76   S     179             9.2866630    0.467941348435
     76   S     180             3.1639270    0.362311985337

     77   L     181             7.8682723   -0.119332419775    0.068999066591
     77   L     182             1.8812885   -0.160854151696    0.316423960957
     77   L     183             0.5442493    1.143456437840    0.744308290898

     78   L     184             0.1687145    1.000000000000    1.000000000000

     79   L     185             0.0438000    1.000000000000    1.000000000000

     80   D     186             0.8000000    1.000000000000

 C         

     81   S     187          3047.5248800    0.001834737132
     81   S     188           457.3695180    0.014037322813
     81   S     189           103.9486850    0.068842622264
     81   S     190            29.2101553    0.232184443216
     81   S     191             9.2866630    0.467941348435
     81   S     192             3.1639270    0.362311985337

     82   L     193             7.8682723   -0.119332419775    0.068999066591
     82   L     194             1.8812885   -0.160854151696    0.316423960957
     82   L     195             0.5442493    1.143456437840    0.744308290898

     83   L     196             0.1687145    1.000000000000    1.000000000000

     84   L     197             0.0438000    1.000000000000    1.000000000000

     85   D     198             0.8000000    1.000000000000

 C         

     86   S     199          3047.5248800    0.001834737132
     86   S     200           457.3695180    0.014037322813
     86   S     201           103.9486850    0.068842622264
     86   S     202            29.2101553    0.232184443216
     86   S     203             9.2866630    0.467941348435
     86   S     204             3.1639270    0.362311985337

     87   L     205             7.8682723   -0.119332419775    0.068999066591
     87   L     206             1.8812885   -0.160854151696    0.316423960957
     87   L     207             0.5442493    1.143456437840    0.744308290898

     88   L     208             0.1687145    1.000000000000    1.000000000000

     89   L     209             0.0438000    1.000000000000    1.000000000000

     90   D     210             0.8000000    1.000000000000

 C         

     91   S     211          3047.5248800    0.001834737132
     91   S     212           457.3695180    0.014037322813
     91   S     213           103.9486850    0.068842622264
     91   S     214            29.2101553    0.232184443216
     91   S     215             9.2866630    0.467941348435
     91   S     216             3.1639270    0.362311985337

     92   L     217             7.8682723   -0.119332419775    0.068999066591
     92   L     218             1.8812885   -0.160854151696    0.316423960957
     92   L     219             0.5442493    1.143456437840    0.744308290898

     93   L     220             0.1687145    1.000000000000    1.000000000000

     94   L     221             0.0438000    1.000000000000    1.000000000000

     95   D     222             0.8000000    1.000000000000

 C         

     96   S     223          3047.5248800    0.001834737132
     96   S     224           457.3695180    0.014037322813
     96   S     225           103.9486850    0.068842622264
     96   S     226            29.2101553    0.232184443216
     96   S     227             9.2866630    0.467941348435
     96   S     228             3.1639270    0.362311985337

     97   L     229             7.8682723   -0.119332419775    0.068999066591
     97   L     230             1.8812885   -0.160854151696    0.316423960957
     97   L     231             0.5442493    1.143456437840    0.744308290898

     98   L     232             0.1687145    1.000000000000    1.000000000000

     99   L     233             0.0438000    1.000000000000    1.000000000000

    100   D     234             0.8000000    1.000000000000

 C         

    101   S     235          3047.5248800    0.001834737132
    101   S     236           457.3695180    0.014037322813
    101   S     237           103.9486850    0.068842622264
    101   S     238            29.2101553    0.232184443216
    101   S     239             9.2866630    0.467941348435
    101   S     240             3.1639270    0.362311985337

    102   L     241             7.8682723   -0.119332419775    0.068999066591
    102   L     242             1.8812885   -0.160854151696    0.316423960957
    102   L     243             0.5442493    1.143456437840    0.744308290898

    103   L     244             0.1687145    1.000000000000    1.000000000000

    104   L     245             0.0438000    1.000000000000    1.000000000000

    105   D     246             0.8000000    1.000000000000

 H         

    106   S     247            18.7311370    0.033494604338
    106   S     248             2.8253944    0.234726953484
    106   S     249             0.6401217    0.813757326146

    107   S     250             0.1612778    1.000000000000

    108   P     251             1.1000000    1.000000000000

 H         

    109   S     252            18.7311370    0.033494604338
    109   S     253             2.8253944    0.234726953484
    109   S     254             0.6401217    0.813757326146

    110   S     255             0.1612778    1.000000000000

    111   P     256             1.1000000    1.000000000000

 H         

    112   S     257            18.7311370    0.033494604338
    112   S     258             2.8253944    0.234726953484
    112   S     259             0.6401217    0.813757326146

    113   S     260             0.1612778    1.000000000000

    114   P     261             1.1000000    1.000000000000

 H         

    115   S     262            18.7311370    0.033494604338
    115   S     263             2.8253944    0.234726953484
    115   S     264             0.6401217    0.813757326146

    116   S     265             0.1612778    1.000000000000

    117   P     266             1.1000000    1.000000000000

 C         

    118   S     267          3047.5248800    0.001834737132
    118   S     268           457.3695180    0.014037322813
    118   S     269           103.9486850    0.068842622264
    118   S     270            29.2101553    0.232184443216
    118   S     271             9.2866630    0.467941348435
    118   S     272             3.1639270    0.362311985337

    119   L     273             7.8682723   -0.119332419775    0.068999066591
    119   L     274             1.8812885   -0.160854151696    0.316423960957
    119   L     275             0.5442493    1.143456437840    0.744308290898

    120   L     276             0.1687145    1.000000000000    1.000000000000

    121   L     277             0.0438000    1.000000000000    1.000000000000

    122   D     278             0.8000000    1.000000000000

 C         

    123   S     279          3047.5248800    0.001834737132
    123   S     280           457.3695180    0.014037322813
    123   S     281           103.9486850    0.068842622264
    123   S     282            29.2101553    0.232184443216
    123   S     283             9.2866630    0.467941348435
    123   S     284             3.1639270    0.362311985337

    124   L     285             7.8682723   -0.119332419775    0.068999066591
    124   L     286             1.8812885   -0.160854151696    0.316423960957
    124   L     287             0.5442493    1.143456437840    0.744308290898

    125   L     288             0.1687145    1.000000000000    1.000000000000

    126   L     289             0.0438000    1.000000000000    1.000000000000

    127   D     290             0.8000000    1.000000000000

 H         

    128   S     291            18.7311370    0.033494604338
    128   S     292             2.8253944    0.234726953484
    128   S     293             0.6401217    0.813757326146

    129   S     294             0.1612778    1.000000000000

    130   P     295             1.1000000    1.000000000000

 H         

    131   S     296            18.7311370    0.033494604338
    131   S     297             2.8253944    0.234726953484
    131   S     298             0.6401217    0.813757326146

    132   S     299             0.1612778    1.000000000000

    133   P     300             1.1000000    1.000000000000

 H         

    134   S     301            18.7311370    0.033494604338
    134   S     302             2.8253944    0.234726953484
    134   S     303             0.6401217    0.813757326146

    135   S     304             0.1612778    1.000000000000

    136   P     305             1.1000000    1.000000000000

 H         

    137   S     306            18.7311370    0.033494604338
    137   S     307             2.8253944    0.234726953484
    137   S     308             0.6401217    0.813757326146

    138   S     309             0.1612778    1.000000000000

    139   P     310             1.1000000    1.000000000000

 H         

    140   S     311            18.7311370    0.033494604338
    140   S     312             2.8253944    0.234726953484
    140   S     313             0.6401217    0.813757326146

    141   S     314             0.1612778    1.000000000000

    142   P     315             1.1000000    1.000000000000

 CL        

    143   S     316         25180.1000000    0.001832959848
    143   S     317          3780.3500000    0.014034198835
    143   S     318           860.4740000    0.069097394263
    143   S     319           242.1450000    0.237451980285
    143   S     320            77.3349000    0.483033959896
    143   S     321            26.2470000    0.339855971783

    144   L     322           491.7650000   -0.002297391417    0.003989400879
    144   L     323           116.9840000   -0.030713718938    0.030317706682
    144   L     324            37.4153000   -0.112528069386    0.129880028625
    144   L     325            13.7834000    0.045016327757    0.327951072278
    144   L     326             5.4521500    0.589353363399    0.453527099954
    144   L     327             2.2258800    0.465206286849    0.252154055573

    145   L     328             3.1864900   -0.251831288046   -0.014299314719
    145   L     329             1.1442700    0.061589315012    0.323572333073
    145   L     330             0.4203770    1.060185422549    0.743507765337

    146   L     331             0.1426570    1.000000000000    1.000000000000

    147   L     332             0.0483000    1.000000000000    1.000000000000

    148   D     333             0.7500000    1.000000000000

 H         

    149   S     334            18.7311370    0.033494604338
    149   S     335             2.8253944    0.234726953484
    149   S     336             0.6401217    0.813757326146

    150   S     337             0.1612778    1.000000000000

    151   P     338             1.1000000    1.000000000000

 H         

    152   S     339            18.7311370    0.033494604338
    152   S     340             2.8253944    0.234726953484
    152   S     341             0.6401217    0.813757326146

    153   S     342             0.1612778    1.000000000000

    154   P     343             1.1000000    1.000000000000

 H         

    155   S     344            18.7311370    0.033494604338
    155   S     345             2.8253944    0.234726953484
    155   S     346             0.6401217    0.813757326146

    156   S     347             0.1612778    1.000000000000

    157   P     348             1.1000000    1.000000000000

 TOTAL NUMBER OF BASIS SET SHELLS             =  157
 NUMBER OF CARTESIAN GAUSSIAN BASIS FUNCTIONS =  482
 NUMBER OF ELECTRONS                          =  168
 CHARGE OF MOLECULE                           =    1
 SPIN MULTIPLICITY                            =    1
 NUMBER OF OCCUPIED ORBITALS (ALPHA)          =   84
 NUMBER OF OCCUPIED ORBITALS (BETA )          =   84
 TOTAL NUMBER OF ATOMS                        =   38
 THE NUCLEAR REPULSION ENERGY IS     2042.0371314348

 SELECTED MURRAY-HANDY-LAMING RADIAL GRID

 LEGACY BECKE'S FUZZY CELL METHOD

 SELECTED ORIGINAL BECKE'S PARTITION FUNCTION

     LEBEDEV GRID-BASED DFT OPTIONS
     ------------------------------
     DFTTYP=WB97X-D 
     NRAD  =      96     NLEB  =     302
     NRAD0 =      24     NLEB0 =     110
     SWOFF =    5.00E-03 (PURE SCF -> DFT)
     SWITCH=    3.00E-04 (COARSE -> TIGHT GRID)
     THRESH=    0.00E+00 GTHRE=    1.00E+00

     LC/CAM PARAMETERS
     -----------------
     ALPHAC =.22204  BETAC =.77796  CAMMU = 0.200  CAMVWN =  0.00  CAMLYP =  0.00

 GRIMME'S EMPIRICAL DISPERSION CORRECTION= T
  ________________________________

           DFTD3 V1.2             
   S.GRIMME, UNIVERSITY MUENSTER  
   WED MAR 10 08:38:00 CET 2010   
  ________________________________

 PLEASE CITE DFT-D2 WORK DONE WITH THIS CODE AS:
 S. GRIMME, J. COMPUT. CHEM., 27 (2006), 1787-1799

 DFT-D2 PARAMETERS WILL BE LOADED AND PRINTED
 BEFORE THE RESULTS

 IMPLEMENTATION OF DFT-D IN GAMESS BY:
 R.PEVERATI AND K.K.BALDRIDGE, 
 J.CHEM.THEORY COMPUT. 4,(2008), 2030-2048


     $CONTRL OPTIONS
     ---------------
 SCFTYP=RHF          RUNTYP=OPTIMIZE     EXETYP=RUN     
 MPLEVL=       0     CITYP =NONE         CCTYP =NONE         VBTYP =NONE    
 DFTTYP=WB97X-D      TDDFT =NONE    
 MULT  =       1     ICHARG=       1     NZVAR =       0     COORD =UNIQUE  
 PP    =NONE         RELWFN=NONE         LOCAL =NONE         NUMGRD=       F
 ISPHER=      -1     NOSYM =       0     MAXIT =      30     UNITS =ANGS    
 PLTORB=       F     MOLPLT=       F     AIMPAC=       F     FRIEND=        
 NPRINT=       7     IREST =       0     GEOM  =INPUT   
 NORMF =       0     NORMP =       0     ITOL  =      20     ICUT  =       9
 INTTYP=BEST         GRDTYP=BEST         QMTTOL= 1.0E-06

     $SYSTEM OPTIONS
     ---------------
  REPLICATED MEMORY=   250000000 WORDS (ON EVERY NODE).
 DISTRIBUTED MEMDDI=           0 MILLION WORDS IN AGGREGATE,
 MEMDDI DISTRIBUTED OVER  16 PROCESSORS IS           0 WORDS/PROCESSOR.
 TOTAL MEMORY REQUESTED ON EACH PROCESSOR=   250000000 WORDS.
 TIMLIM=      525600.00 MINUTES, OR     365.0 DAYS.
 PARALL= T  BALTYP=  DLB     KDIAG=    0  COREFL= F
 MXSEQ2=     300 MXSEQ3=     150  mem10=         0

 ** LOOKING UP INTERNALLY STORED DATA FOR SOLVENT=CH2CL2   **
 OPTICAL AND PHYSICAL CONSTANTS:
 EPS=  8.930; EPSINF=  2.020; RSOLV=  2.270 A; VMOL=  64.500 ML/MOL;
 TCE= .13670E-02 1/K; STEN= 27.330 DYN/CM;  DSTEN=  0.0000; CMF=  0.0000


     -----------------------------------
     INPUT FOR PCM SOLVATION CALCULATION 
     -----------------------------------
     IEF   =     -10
     ICOMP =       0     IFIELD=       0     ICAV  =       0
     IDISP =       0     IREP  =       0     IDP   =       0

     SOLVNT=CH2CL2       EPS   =  8.9300     EPSINF=  2.0200
     VMOL  = 64.5000     TCE   =  0.00136700 STEN  = 27.3300
     DSTEN =  0.0000     CMF   =  0.0000     RSOLV =  2.2700

     NESFP =       0
     OMEGA = 40.0000     RET   =100.0000     FRO   =  0.7000

     TABS  =298.0000     IPRINT=       0

     --------------------------------
     INPUT FOR ITERATIVE C-PCM METHOD 
     --------------------------------
     IPCMIT  =         1     MXDIIS  =        50
     MXITR1  =        50     MXITR2  =        50
     THRES   = 0.100E-09     IMUL    =         3
     RCUT(1) =   15.0000     RCUT(2) =   30.0000

     IDIRCT  =         1
     IMGABI  =         0     RABI    =    4.0000
     IMGASC  =         0     RASC    =   20.0000
     THRSLS  = 0.500E-03     DENSLS  =    0.0100
     IEFPOL  =         1     REFPOL  =    0.0000

     INPUT FOR ISOTROPIC DIELECTRICS
     -------------------------------
     EPS=     8.93

     INPUT FOR CAVITY DEFINITION 
     ---------------------------
   ATOM               COORDINATES                RADIUS       EPS
      1     -0.2672     -0.1800      0.0660      1.7000      8.9300
      2      1.2462     -0.4243      0.1639      1.7000      8.9300
      3     -0.8062      1.6088     -0.0333      1.8500      8.9300
      4     -0.7264     -0.4256      1.0293      1.2000      8.9300
      5     -0.9851     -0.9169     -1.0569      1.7000      8.9300
      6      2.2669      2.9949     -0.3208      1.8500      8.9300
      7      1.9844     -0.5087     -1.1673      1.7000      8.9300
      8     -0.1893      2.3369     -1.5257      1.7000      8.9300
      9      1.0800      2.9163     -1.6282      1.7000      8.9300
     10      1.7010      0.3650     -1.7642      1.2000      8.9300
     11      1.6340     -1.3865     -1.7187      1.2000      8.9300
     12      3.5025     -0.5538     -1.0198      1.7000      8.9300
     13     -0.6504     -0.5912     -2.0450      1.2000      8.9300
     14     -2.0668     -0.7867     -0.9837      1.2000      8.9300
     15     -0.7682     -1.9836     -0.9594      1.2000      8.9300
     16      0.0123      2.4678      1.2823      1.7000      8.9300
     17      1.2799      3.0429      1.1457      1.7000      8.9300
     18     -0.7042      2.5519      2.4795      1.7000      8.9300
     19      1.8377      3.6810      2.2575      1.7000      8.9300
     20     -1.0730      2.3180     -2.6083      1.7000      8.9300
     21      1.4666      3.4441     -2.8630      1.7000      8.9300
     22      1.1468      3.7301      3.4623      1.7000      8.9300
     23     -0.1264      3.1732      3.5780      1.7000      8.9300
     24     -1.7005      2.1263      2.5485      1.2000      8.9300
     25      2.8133      4.1477      2.1706      1.2000      8.9300
     26      1.6029      4.2252      4.3128      1.2000      8.9300
     27     -0.6706      3.2280      4.5134      1.2000      8.9300
     28     -0.6656      2.8322     -3.8318      1.7000      8.9300
     29      0.6075      3.3868     -3.9550      1.7000      8.9300
     30      2.4408      3.9120     -2.9633      1.2000      8.9300
     31     -1.3425      2.8070     -4.6782      1.2000      8.9300
     32      0.9302      3.8013     -4.9037      1.2000      8.9300
     33     -2.0675      1.8997     -2.4880      1.2000      8.9300
     34      1.7060      0.3132      0.8246      1.2000      8.9300
     35      1.4349     -1.9985      1.0686      1.8100      8.9300
     36      3.8708      0.3254     -0.4821      1.2000      8.9300
     37      3.9730     -0.5701     -2.0057      1.2000      8.9300
     38      3.8221     -1.4480     -0.4782      1.2000      8.9300

     ----------------------------
     INPUT FOR TESSERA DEFINITION
     ----------------------------
     NTSALL  =        60     MTHALL  =         4
     MTHAUT  =         0     AUTFRE  =    2.0000
     NTSFRZ  =        60     KEEPSM  =         0
     AREAKP  =   10.0000     BONDRY  =    1.0000
     AREATL  =    0.0100

     SPHERE     INITS       METHOD
          1        60       FIXPVA
          2        60       FIXPVA
          3        60       FIXPVA
          4        60       FIXPVA
          5        60       FIXPVA
          6        60       FIXPVA
          7        60       FIXPVA
          8        60       FIXPVA
          9        60       FIXPVA
         10        60       FIXPVA
         11        60       FIXPVA
         12        60       FIXPVA
         13        60       FIXPVA
         14        60       FIXPVA
         15        60       FIXPVA
         16        60       FIXPVA
         17        60       FIXPVA
         18        60       FIXPVA
         19        60       FIXPVA
         20        60       FIXPVA
         21        60       FIXPVA
         22        60       FIXPVA
         23        60       FIXPVA
         24        60       FIXPVA
         25        60       FIXPVA
         26        60       FIXPVA
         27        60       FIXPVA
         28        60       FIXPVA
         29        60       FIXPVA
         30        60       FIXPVA
         31        60       FIXPVA
         32        60       FIXPVA
         33        60       FIXPVA
         34        60       FIXPVA
         35        60       FIXPVA
         36        60       FIXPVA
         37        60       FIXPVA
         38        60       FIXPVA

     ------------------------------
      FIXPVA TESSELLATION FOR PCM
         PEIFENG SU AND HUI LI
     UNIVERSITY OF NEBRASKA-LINCOLN
     ------------------------------


     -----------------------------
     INPUT FOR PCM GRADIENT METHOD
     -----------------------------
     IPCDER  =         3     IFAST   =         0
     FIXPVA GRADIENTS BY PEIFENG SU AND HUI LI
  

 PCM DIMENSIONS: MXSP=  2000, MXTS=      1520, MEMORY=         61443

          ----------------
          PROPERTIES INPUT
          ----------------

     MOMENTS            FIELD           POTENTIAL          DENSITY
 IEMOM =       1   IEFLD =       0   IEPOT =       0   IEDEN =       0
 WHERE =COMASS     WHERE =NUCLEI     WHERE =NUCLEI     WHERE =NUCLEI  
 OUTPUT=BOTH       OUTPUT=BOTH       OUTPUT=BOTH       OUTPUT=BOTH    
 IEMINT=       0   IEFINT=       0                     IEDINT=       0
                                                       MORB  =       0
          EXTRAPOLATION IN EFFECT
          DIIS IN EFFECT
 ORBITAL PRINTING OPTION: NPREO=     1   482     2     1

     -------------------------------
     INTEGRAL TRANSFORMATION OPTIONS
     -------------------------------
     NWORD  =            0
     CUTOFF = 1.0E-09     MPTRAN =       0
     DIRTRF =       T     AOINTS =DUP     

          ----------------------
          INTEGRAL INPUT OPTIONS
          ----------------------
 NOPK  =       1 NORDER=       0 SCHWRZ=       T

     ------------------------------------------
     THE POINT GROUP IS C1 , NAXIS= 1, ORDER= 1
     ------------------------------------------

     DIMENSIONS OF THE SYMMETRY SUBSPACES ARE
 A   =  482

 ..... DONE SETTING UP THE RUN .....
 CPU     0: STEP CPU TIME=     0.04 TOTAL CPU TIME=          0.0 (      0.0 MIN)
 TOTAL WALL CLOCK TIME=          0.1 SECONDS, CPU UTILIZATION IS    66.67%


          -----------------------------
          STATIONARY POINT LOCATION RUN
          -----------------------------

 OBTAINING INITIAL HESSIAN, HESS=GUESS   
 CARTESIAN COORDINATE OPTIMIZATION USING BADGER'S RULE FORCE CONSTANT GUESS

          PARAMETERS CONTROLLING GEOMETRY SEARCH ARE
          METHOD =QA                  UPHESS =BFGS    
          NNEG   =         0          NFRZ   =         0
          NSTEP  =       500          IFOLOW =         1
          HESS   =GUESS               RESTAR =         F
          IHREP  =         0          HSSEND =         T
          NPRT   =         0          NPUN   =         0
          OPTTOL = 1.000E-04          RMIN   = 1.500E-03
          RMAX   = 1.000E-01          RLIM   = 7.000E-02
          DXMAX  = 3.000E-01          PURIFY =         F
          MOVIE  =         F          TRUPD  =         T
          TRMAX  = 5.000E-01          TRMIN  = 5.000E-02
          ITBMAT =         5          STPT   =         F
          STSTEP = 1.000E-02          PROJCT=          T

 BEGINNING GEOMETRY SEARCH POINT NSERCH=   0 ...

 COORDINATES OF ALL ATOMS ARE (ANGS)
   ATOM   CHARGE       X              Y              Z
 ------------------------------------------------------------
 C           6.0  -0.2672000000  -0.1800100000   0.0660000000
 C           6.0   1.2461500000  -0.4242800000   0.1639100000
 S          16.0  -0.8062400000   1.6087600000  -0.0333200000
 H           1.0  -0.7263600000  -0.4256100000   1.0293300000
 C           6.0  -0.9851400000  -0.9169000000  -1.0569300000
 S          16.0   2.2668600000   2.9948800000  -0.3207600000
 C           6.0   1.9844300000  -0.5086500000  -1.1673000000
 C           6.0  -0.1892900000   2.3369400000  -1.5256600000
 C           6.0   1.0800100000   2.9163300000  -1.6281500000
 H           1.0   1.7009900000   0.3649600000  -1.7642200000
 H           1.0   1.6339700000  -1.3865200000  -1.7186800000
 C           6.0   3.5025400000  -0.5537500000  -1.0197700000
 H           1.0  -0.6503700000  -0.5911700000  -2.0450500000
 H           1.0  -2.0668000000  -0.7867400000  -0.9836800000
 H           1.0  -0.7681600000  -1.9835700000  -0.9593600000
 C           6.0   0.0122800000   2.4678000000   1.2823500000
 C           6.0   1.2798900000   3.0429500000   1.1456600000
 C           6.0  -0.7042300000   2.5518800000   2.4795500000
 C           6.0   1.8377200000   3.6810000000   2.2574900000
 C           6.0  -1.0730000000   2.3180100000  -2.6082800000
 C           6.0   1.4666400000   3.4440700000  -2.8629900000
 C           6.0   1.1468300000   3.7301200000   3.4623200000
 C           6.0  -0.1263500000   3.1732000000   3.5779500000
 H           1.0  -1.7004700000   2.1263400000   2.5485200000
 H           1.0   2.8132700000   4.1477100000   2.1706300000
 H           1.0   1.6028600000   4.2252400000   4.3127500000
 H           1.0  -0.6706100000   3.2279500000   4.5134400000
 C           6.0  -0.6656000000   2.8322000000  -3.8318400000
 C           6.0   0.6074800000   3.3868200000  -3.9550200000
 H           1.0   2.4407500000   3.9119800000  -2.9632600000
 H           1.0  -1.3425300000   2.8070300000  -4.6781900000
 H           1.0   0.9302000000   3.8012800000  -4.9037000000
 H           1.0  -2.0675100000   1.8996600000  -2.4879500000
 H           1.0   1.7059600000   0.3132000000   0.8245700000
 CL         17.0   1.4349000000  -1.9985400000   1.0686400000
 H           1.0   3.8707900000   0.3254000000  -0.4820900000
 H           1.0   3.9730400000  -0.5700500000  -2.0057400000
 H           1.0   3.8220800000  -1.4480400000  -0.4781600000

          ********************
          1 ELECTRON INTEGRALS
          ********************
 ...... END OF ONE-ELECTRON INTEGRALS ......
 CPU     0: STEP CPU TIME=     0.05 TOTAL CPU TIME=          0.1 (      0.0 MIN)
 TOTAL WALL CLOCK TIME=          0.1 SECONDS, CPU UTILIZATION IS    75.00%

          -------------
          GUESS OPTIONS
          -------------
          GUESS =HUCKEL            NORB  =       0          NORDER=       0
          MIX   =       F          PRTMO =       F          PUNMO =       F
          TOLZ  = 1.0E-08          TOLE  = 1.0E-05
          SYMDEN=       F          PURIFY=       F

 INITIAL GUESS ORBITALS GENERATED BY HUCKEL   ROUTINE.
 HUCKEL GUESS REQUIRES   1771990 WORDS.

 STATISTICS FOR GENERATION OF SYMMETRY ORBITAL -Q- MATRIX
 NUMBER OF CARTESIAN ATOMIC ORBITALS=        482
 NUMBER OF SPHERICAL CONTAMINANTS DROPPED=     0
 NUMBER OF LINEARLY DEPENDENT MOS DROPPED=     2
 TOTAL NUMBER OF MOS IN VARIATION SPACE=     480

 ...WARNING (SYMORB.SRC)...
 THE INPUT BASIS SET CONTAINS APPROXIMATE LINEAR DEPENDENCE.
 THE SMALLEST EIGENVALUE OF THE OVERLAP MATRIX IS   3.889937E-07
 THERE ARE    2 EIGENVALUES LESS THAN QMTTOL=  1.00E-06
 EIGENVECTORS BELOW -QMTTOL- ARE DROPPED FROM THE MO SPACE,
 IN ORDER TO ELIMINATE THE APPROXIMATE LINEAR DEPENDENCE.

 THIS WILL MOST LIKELY CHANGE THE ENERGY ON THE ORDER OF TENS OF MICROHARTREES,
 DEPENDING ON THE NUMBER OF ORBITALS REMOVED.  THE VALUE OF QMTTOL CAN BE 
 CHANGED IN $CONTRL: JOBS WITH EIGENVALUES BELOW 1.0E-07 PROBABLY WON'T
 CONVERGE.  EIGENVALUES BETWEEN 1.0E-07 AND 1.0E-06 MAY REQUIRE LOOSENING OF
 THE DENSITY CRITERION (CONV IN $SCF), MORE ACCURATE INTEGRAL EVALUATION
 (ICUT=11 IN $CONTRL), MORE ACCURATE DIRECT SCF FOCK MATRIX
 CONSTRUCTION (FDIFF=.FALSE. IN $SCF), OR CHANGING THE SCF CONVERGER
 (DIIS=.TRUE. IN $SCF).

                    * * * * * WARNING * * * * *
 POSSIBLE LINEAR DEPENDENCE PROBLEMS DETECTED, INPUT QMTTOL= 1.0E-06,
 WITH     7 OVERLAP EIGENVALUES LYING BETWEEN 1.0E-05 AND QMTTOL.
 IF YOU EXPERIENCE SCF CONVERGENCE DIFFICULTIES WITH THE DENSITY ALMOST BUT
 NOT QUITE CONVERGED, YOU MAY NEED TO LOOSEN -QMTTOL- BY A FACTOR 5 TO 10.

 SYMMETRIES FOR INITIAL GUESS ORBITALS FOLLOW.   BOTH SET(S).
    84 ORBITALS ARE OCCUPIED (   32 CORE ORBITALS).
    33=A       34=A       35=A       36=A       37=A       38=A       39=A   
    40=A       41=A       42=A       43=A       44=A       45=A       46=A   
    47=A       48=A       49=A       50=A       51=A       52=A       53=A   
    54=A       55=A       56=A       57=A       58=A       59=A       60=A   
    61=A       62=A       63=A       64=A       65=A       66=A       67=A   
    68=A       69=A       70=A       71=A       72=A       73=A       74=A   
    75=A       76=A       77=A       78=A       79=A       80=A       81=A   
    82=A       83=A       84=A       85=A       86=A       87=A       88=A   
    89=A       90=A       91=A       92=A       93=A       94=A   
 ...... END OF INITIAL ORBITAL SELECTION ......
 CPU     0: STEP CPU TIME=     0.75 TOTAL CPU TIME=          0.8 (      0.0 MIN)
 TOTAL WALL CLOCK TIME=          1.4 SECONDS, CPU UTILIZATION IS    60.43%

                    ----------------------
                    AO INTEGRAL TECHNOLOGY
                    ----------------------
     S,P,L SHELL ROTATED AXIS INTEGRALS, REPROGRAMMED BY
        KAZUYA ISHIMURA (IMS) AND JOSE SIERRA (SYNSTAR).
     S,P,D,L SHELL ROTATED AXIS INTEGRALS PROGRAMMED BY
        KAZUYA ISHIMURA (INSTITUTE FOR MOLECULAR SCIENCE).
     S,P,D,F,G SHELL TO TOTAL QUARTET ANGULAR MOMENTUM SUM 5,
        ERIC PROGRAM BY GRAHAM FLETCHER (ELORET AND NASA ADVANCED
        SUPERCOMPUTING DIVISION, AMES RESEARCH CENTER).
     S,P,D,F,G,L SHELL GENERAL RYS QUADRATURE PROGRAMMED BY
        MICHEL DUPUIS (PACIFIC NORTHWEST NATIONAL LABORATORY).

          --------------------------------
          2 ELECTRON LC EXCHANGE INTEGRALS
          --------------------------------

 DIRECT SCF METHOD SKIPS INTEGRAL STORAGE ON DISK.
 DIRECT TRANSFORMATION SKIPS AO INTEGRAL STORAGE ON DISK.
  ...... END OF TWO-ELECTRON INTEGRALS .....
 CPU     0: STEP CPU TIME=     0.01 TOTAL CPU TIME=          0.9 (      0.0 MIN)
 TOTAL WALL CLOCK TIME=          1.4 SECONDS, CPU UTILIZATION IS    60.71%

          --------------------
          2 ELECTRON INTEGRALS
          --------------------

 DIRECT SCF METHOD SKIPS INTEGRAL STORAGE ON DISK.
 DIRECT TRANSFORMATION SKIPS AO INTEGRAL STORAGE ON DISK.
  ...... END OF TWO-ELECTRON INTEGRALS .....
 CPU     0: STEP CPU TIME=     0.00 TOTAL CPU TIME=          0.9 (      0.0 MIN)
 TOTAL WALL CLOCK TIME=          1.4 SECONDS, CPU UTILIZATION IS    60.71%

          -------------------------------------
          ---- POLARISABLE CONTINUUM MODEL ----
          ----      UNIVERSITY OF PISA     ----
          -------------------------------------

     ----------------------------
     INPUT FOR TESSERA DEFINITION
     ----------------------------
     NTSALL  =        60     MTHALL  =         4
     MTHAUT  =         0     AUTFRE  =    2.0000
     NTSFRZ  =        60     KEEPSM  =         0
     AREAKP  =   10.0000     BONDRY  =    1.0000
     AREATL  =    0.0100

     SPHERE     INITS       METHOD
          1        60       FIXPVA
          2        60       FIXPVA
          3        60       FIXPVA
          4        60       FIXPVA
          5        60       FIXPVA
          6        60       FIXPVA
          7        60       FIXPVA
          8        60       FIXPVA
          9        60       FIXPVA
         10        60       FIXPVA
         11        60       FIXPVA
         12        60       FIXPVA
         13        60       FIXPVA
         14        60       FIXPVA
         15        60       FIXPVA
         16        60       FIXPVA
         17        60       FIXPVA
         18        60       FIXPVA
         19        60       FIXPVA
         20        60       FIXPVA
         21        60       FIXPVA
         22        60       FIXPVA
         23        60       FIXPVA
         24        60       FIXPVA
         25        60       FIXPVA
         26        60       FIXPVA
         27        60       FIXPVA
         28        60       FIXPVA
         29        60       FIXPVA
         30        60       FIXPVA
         31        60       FIXPVA
         32        60       FIXPVA
         33        60       FIXPVA
         34        60       FIXPVA
         35        60       FIXPVA
         36        60       FIXPVA
         37        60       FIXPVA
         38        60       FIXPVA

     ------------------------------
      FIXPVA TESSELLATION FOR PCM
         PEIFENG SU AND HUI LI
     UNIVERSITY OF NEBRASKA-LINCOLN
     ------------------------------


     INPUT FOR CAVITY DEFINITION 
     ---------------------------
   ATOM               COORDINATES                RADIUS       EPS
      1     -0.2672     -0.1800      0.0660      1.7000      8.9300
      2      1.2462     -0.4243      0.1639      1.7000      8.9300
      3     -0.8062      1.6088     -0.0333      1.8500      8.9300
      4     -0.7264     -0.4256      1.0293      1.2000      8.9300
      5     -0.9851     -0.9169     -1.0569      1.7000      8.9300
      6      2.2669      2.9949     -0.3208      1.8500      8.9300
      7      1.9844     -0.5087     -1.1673      1.7000      8.9300
      8     -0.1893      2.3369     -1.5257      1.7000      8.9300
      9      1.0800      2.9163     -1.6282      1.7000      8.9300
     10      1.7010      0.3650     -1.7642      1.2000      8.9300
     11      1.6340     -1.3865     -1.7187      1.2000      8.9300
     12      3.5025     -0.5538     -1.0198      1.7000      8.9300
     13     -0.6504     -0.5912     -2.0450      1.2000      8.9300
     14     -2.0668     -0.7867     -0.9837      1.2000      8.9300
     15     -0.7682     -1.9836     -0.9594      1.2000      8.9300
     16      0.0123      2.4678      1.2823      1.7000      8.9300
     17      1.2799      3.0429      1.1457      1.7000      8.9300
     18     -0.7042      2.5519      2.4795      1.7000      8.9300
     19      1.8377      3.6810      2.2575      1.7000      8.9300
     20     -1.0730      2.3180     -2.6083      1.7000      8.9300
     21      1.4666      3.4441     -2.8630      1.7000      8.9300
     22      1.1468      3.7301      3.4623      1.7000      8.9300
     23     -0.1264      3.1732      3.5780      1.7000      8.9300
     24     -1.7005      2.1263      2.5485      1.2000      8.9300
     25      2.8133      4.1477      2.1706      1.2000      8.9300
     26      1.6029      4.2252      4.3128      1.2000      8.9300
     27     -0.6706      3.2280      4.5134      1.2000      8.9300
     28     -0.6656      2.8322     -3.8318      1.7000      8.9300
     29      0.6075      3.3868     -3.9550      1.7000      8.9300
     30      2.4408      3.9120     -2.9633      1.2000      8.9300
     31     -1.3425      2.8070     -4.6782      1.2000      8.9300
     32      0.9302      3.8013     -4.9037      1.2000      8.9300
     33     -2.0675      1.8997     -2.4880      1.2000      8.9300
     34      1.7060      0.3132      0.8246      1.2000      8.9300
     35      1.4349     -1.9985      1.0686      1.8100      8.9300
     36      3.8708      0.3254     -0.4821      1.2000      8.9300
     37      3.9730     -0.5701     -2.0057      1.2000      8.9300
     38      3.8221     -1.4480     -0.4782      1.2000      8.9300

 MEMORY USED TO GENERATE CAVITY=    368402


 TOTAL NUMBER OF SPHERES=    38
 SPHERE           CENTER  (X,Y,Z) (A)               RADIUS (A)      AREA(A*A)
     1  -0.267200000  -0.180010000   0.066000000   2.040000000   0.000000000
     2   1.246150000  -0.424280000   0.163910000   2.040000000   0.599786298
     3  -0.806240000   1.608760000  -0.033320000   2.220000000  10.096621001
     4  -0.726360000  -0.425610000   1.029330000   1.440000000   3.692301792
     5  -0.985140000  -0.916900000  -1.056930000   2.040000000   4.532216221
     6   2.266860000   2.994880000  -0.320760000   2.220000000  16.024100153
     7   1.984430000  -0.508650000  -1.167300000   2.040000000   2.614810397
     8  -0.189290000   2.336940000  -1.525660000   2.040000000   0.456892425
     9   1.080010000   2.916330000  -1.628150000   2.040000000   0.983191342
    10   1.700990000   0.364960000  -1.764220000   1.440000000   0.833620874
    11   1.633970000  -1.386520000  -1.718680000   1.440000000   4.137784519
    12   3.502540000  -0.553750000  -1.019770000   2.040000000   8.847460438
    13  -0.650370000  -0.591170000  -2.045050000   1.440000000   2.530479595
    14  -2.066800000  -0.786740000  -0.983680000   1.440000000   5.862476975
    15  -0.768160000  -1.983570000  -0.959360000   1.440000000   4.817258868
    16   0.012280000   2.467800000   1.282350000   2.040000000   1.536149020
    17   1.279890000   3.042950000   1.145660000   2.040000000   1.793858636
    18  -0.704230000   2.551880000   2.479550000   2.040000000   5.674384675
    19   1.837720000   3.681000000   2.257490000   2.040000000   7.638966189
    20  -1.073000000   2.318010000  -2.608280000   2.040000000   2.810589600
    21   1.466640000   3.444070000  -2.862990000   2.040000000   5.548611273
    22   1.146830000   3.730120000   3.462320000   2.040000000   8.671822691
    23  -0.126350000   3.173200000   3.577950000   2.040000000   8.075348756
    24  -1.700470000   2.126340000   2.548520000   1.440000000   5.864786826
    25   2.813270000   4.147710000   2.170630000   1.440000000   6.703157602
    26   1.602860000   4.225240000   4.312750000   1.440000000   7.482680274
    27  -0.670610000   3.227950000   4.513440000   1.440000000   7.704525273
    28  -0.665600000   2.832200000  -3.831840000   2.040000000   4.911876924
    29   0.607480000   3.386820000  -3.955020000   2.040000000   8.101969054
    30   2.440750000   3.911980000  -2.963260000   1.440000000   6.119583472
    31  -1.342530000   2.807030000  -4.678190000   1.440000000   6.821774693
    32   0.930200000   3.801280000  -4.903700000   1.440000000   6.917253453
    33  -2.067510000   1.899660000  -2.487950000   1.440000000   4.691208231
    34   1.705960000   0.313200000   0.824570000   1.440000000   1.368772535
    35   1.434900000  -1.998540000   1.068640000   2.172000000  32.716277033
    36   3.870790000   0.325400000  -0.482090000   1.440000000   4.268327674
    37   3.973040000  -0.570050000  -2.005740000   1.440000000   7.842796408
    38   3.822080000  -1.448040000  -0.478160000   1.440000000   6.051375716

 TOTAL NUMBER OF TESSERAE=     504
 SURFACE AREA=   225.34509691(A**2)    CAVITY VOLUME=    275.88165029 (A**3)
 CPU     0: STEP CPU TIME=     0.01 TOTAL CPU TIME=          0.9 (      0.0 MIN)
 TOTAL WALL CLOCK TIME=          1.4 SECONDS, CPU UTILIZATION IS    60.99%

          THE SOLUTE IS ENCLOSED IN ONE CAVITY
 DONE CHECKING SEPARATION.
 CPU     0: STEP CPU TIME=     0.00 TOTAL CPU TIME=          0.9 (      0.0 MIN)
 TOTAL WALL CLOCK TIME=          1.4 SECONDS, CPU UTILIZATION IS    60.99%

 ..... DONE GENERATING CAVITY .....
 CPU     0: STEP CPU TIME=     0.00 TOTAL CPU TIME=          0.9 (      0.0 MIN)
 TOTAL WALL CLOCK TIME=          1.4 SECONDS, CPU UTILIZATION IS    60.99%
 NUCLEI-NUCLEAR CHARGE POLARIZATION ADJUSTMENT TO VNN=        0.0000000000

          --------------------------
           R-WB97X-D SCF CALCULATION
          --------------------------

     NUCLEAR ENERGY =      2042.0371314348
     MAXIT =   30     NPUNCH=    2
     EXTRAP=T  DAMP=F  SHIFT=F  RSTRCT=F  DIIS=T  DEM=F  SOSCF=F
         DENSITY MATRIX CONVERGENCE THRESHOLD=  2.00E-05
     COARSE -> FINE DFT GRID SWITCH THRESHOLD=  3.00E-04 (SWITCH IN $DFT)
                   HF -> DFT SWITCH THRESHOLD=  5.00E-03 (SWOFF IN $DFT)
     MEMORY REQUIRED FOR RHF ITERS=   3437654 WORDS.

 DIRECT SCF CALCULATION, SCHWRZ=T   FDIFF=F,  DIRTHR=  0.00E+00 NITDIR=10
 SCHWARZ INEQUALITY OVERHEAD:    100872 INTEGRALS, T=        0.00

     EXCHANGE FUNCTIONAL   =WB97X-D   
     CORRELATION FUNCTIONAL=WB97X-D   
     DFT THRESHOLD         =.908E-09
     GRID CHANGE THRESHOLD =.300E-03
 FOR AN EULER-MACLAURIN QUADRATURE USING  96 RADIAL POINTS:
 SMALLEST GAUSSIAN PRIMITIVE EXPONENT=        0.0405000000 OF TYPE -P-
 ON ATOM NUMBER   3 HAS RADIAL NORMALIZATION=  1.000000
  LARGEST GAUSSIAN PRIMITIVE EXPONENT=    25180.1000000000 OF TYPE -S-
 ON ATOM NUMBER  35 HAS RADIAL NORMALIZATION=  1.000000
 DFT IS SWITCHED OFF, PERFORMING PURE SCF UNTIL SWOFF THRESHOLD IS REACHED.

                                                                                   NONZERO     BLOCKS
 ITER EX DEM     TOTAL ENERGY        E CHANGE  DENSITY CHANGE    DIIS ERROR      INTEGRALS    SKIPPED
   1  0  0    -1905.9931235764 -1905.9931235764  66.383491881   1.617866717     3127520476   45089495
          * * *   INITIATING DIIS PROCEDURE   * * *
   2  1  0    -1908.3928969928    -2.3997734163  70.934692107   0.044489490     3132117029   45067265
   3  2  0    -1908.5278068441    -0.1349098513  23.445927385   0.044291760     3129615991   45334539
   4  3  0    -1908.6026545027    -0.0748476587   5.569604918   0.006624813     3130862587   45229201
   5  4  0    -1908.6074973286    -0.0048428259   1.261547205   0.002051344     3130777488   45241520
   6  5  0    -1908.6080507409    -0.0005534123   0.612519330   0.000553113     3130790999   45242123
   7  6  0    -1908.6081135631    -0.0000628222   0.297327686   0.000234409     3130796156   45241948
   8  7  0    -1908.6081238476    -0.0000102845   0.100966387   0.000077677     3130796410   45242256
   9  8  0    -1908.6081251026    -0.0000012550   0.004388221   0.000028470     3130797886   45242251
 CONVERGED TO SWOFF, SO DFT CALCULATION IS NOW SWITCHED ON.
          * * *   INITIATING DIIS PROCEDURE   * * *
  10  9  0    -1914.7051248421    -6.0969997395  12.465034509   0.147933762     3101515997   45242276
  11 10  0    -1914.7819386054    -0.0768137634   1.956431752   0.005886604     3101824556   45233767
  12 11  0    -1914.7844503342    -0.0025117288   1.772567144   0.003877075     3101858265   45223800
  13 12  0    -1914.7863704026    -0.0019200684   0.361111769   0.001216444     3101980206   45210655
  14 13  0    -1914.7864640468    -0.0000936442   0.183772913   0.000518531     3101977514   45211692
  15 14  0    -1914.7864842974    -0.0000202506   0.011991770   0.000178479     3101996642   45209481
  16 15  0    -1914.7864863172    -0.0000020198   0.027242460   0.000064595     3101996264   45209461
  17 16  0    -1914.7864867654    -0.0000004483   0.004304470   0.000015640     3101998713   45209283
  18 17  0    -1914.7864868341    -0.0000000686   0.001768797   0.000007614     3101999198   45209228
  19 18  0    -1914.7864868439    -0.0000000098   0.001554605   0.000003019     3101999702   45209236
  20 19  0    -1914.7864868481    -0.0000000042   0.000115708   0.000001359     3101999526   45209233
  21 20  0    -1914.7864868485    -0.0000000004   0.000083712   0.000000534     3101999537   45209232
  22 21  0    -1914.7864868485    -0.0000000000   0.000109668   0.000000260     3101999533   45209234
  23 22  0    -1914.7864868482     0.0000000003   0.000047632   0.000000133     3101999533   45209235
  24 23  0    -1914.7864868481     0.0000000001   0.000015405   0.000000030     3101999533   45209235
  25 24  0    -1914.7864868480     0.0000000001   0.000010533   0.000000020     3101999533   45209235

          -----------------
          DENSITY CONVERGED
          -----------------
     TIME TO FORM FOCK OPERATORS=     432.9 SECONDS (      17.3 SEC/ITER)
     FOCK TIME ON FIRST ITERATION=       8.2, LAST ITERATION=      23.1
     TIME TO SOLVE SCF EQUATIONS=       6.5 SECONDS (       0.3 SEC/ITER)

          ----------------------------
          DFT-D PARAMETERS AND RESULTS
          ----------------------------
 C6 COEFFICIENTS USED:
       1 C6 FOR ELEMENT   1
  Z=  1 C6(AA)=    2.43
       1 C6 FOR ELEMENT   6
  Z=  6 C6(AA)=   30.35
       1 C6 FOR ELEMENT  16
  Z= 16 C6(AA)=   96.61
       1 C6 FOR ELEMENT  17
  Z= 17 C6(AA)=   87.94

 #          XYZ [AU]             R0(AA) [ANG.]  CN         C6(AA)     C8(AA)   C10(AA) [AU]
  1  -0.50493  -0.34017   0.12472    6  1.320  4.124        30.4       877.9     31103.1
  2   2.35488  -0.80177   0.30974    6  1.320  4.095        30.4       877.9     31103.1
  3  -1.52357   3.04012  -0.06297   16  1.530  3.627        96.6      4733.2    284058.9
  4  -1.37262  -0.80429   1.94515    1  0.910  1.034         2.4        29.4       434.7
  5  -1.86164  -1.73269  -1.99731    6  1.320  4.118        30.4       877.9     31103.1
  6   4.28374   5.65950  -0.60615   16  1.530  2.433        96.6      4733.2    284058.9
  7   3.75003  -0.96121  -2.20588    6  1.320  4.107        30.4       877.9     31103.1
  8  -0.35771   4.41618  -2.88308    6  1.320  3.231        30.4       877.9     31103.1
  9   2.04092   5.51106  -3.07676    6  1.320  3.214        30.4       877.9     31103.1
 10   3.21441   0.68967  -3.33389    1  0.910  1.006         2.4        29.4       434.7
 11   3.08776  -2.62014  -3.24783    1  0.910  1.005         2.4        29.4       434.7
 12   6.61884  -1.04644  -1.92709    6  1.320  4.023        30.4       877.9     31103.1
 13  -1.22902  -1.11715  -3.86458    1  0.910  1.000         2.4        29.4       434.7
 14  -3.90569  -1.48672  -1.85889    1  0.910  1.000         2.4        29.4       434.7
 15  -1.45161  -3.74840  -1.81293    1  0.910  1.000         2.4        29.4       434.7
 16   0.02321   4.66347   2.42329    6  1.320  3.230        30.4       877.9     31103.1
 17   2.41864   5.75034   2.16498    6  1.320  3.213        30.4       877.9     31103.1
 18  -1.33080   4.82235   4.68567    6  1.320  3.252        30.4       877.9     31103.1
 19   3.47279   6.95608   4.26604    6  1.320  3.250        30.4       877.9     31103.1
 20  -2.02768   4.38040  -4.92893    6  1.320  3.254        30.4       877.9     31103.1
 21   2.77155   6.50835  -5.41027    6  1.320  3.249        30.4       877.9     31103.1
 22   2.16719   7.04890   6.54284    6  1.320  3.137        30.4       877.9     31103.1
 23  -0.23877   5.99648   6.76135    6  1.320  3.135        30.4       877.9     31103.1
 24  -3.21342   4.01820   4.81600    1  0.910  1.006         2.4        29.4       434.7
 25   5.31631   7.83804   4.10190    1  0.910  1.006         2.4        29.4       434.7
 26   3.02897   7.98455   8.14992    1  0.910  1.003         2.4        29.4       434.7
 27  -1.26727   6.09994   8.52916    1  0.910  1.003         2.4        29.4       434.7
 28  -1.25780   5.35208  -7.24113    6  1.320  3.134        30.4       877.9     31103.1
 29   1.14797   6.40016  -7.47390    6  1.320  3.137        30.4       877.9     31103.1
 30   4.61235   7.39257  -5.59975    1  0.910  1.006         2.4        29.4       434.7
 31  -2.53701   5.30452  -8.84050    1  0.910  1.003         2.4        29.4       434.7
 32   1.75782   7.18338  -9.26665    1  0.910  1.003         2.4        29.4       434.7
 33  -3.90703   3.58984  -4.70154    1  0.910  1.006         2.4        29.4       434.7
 34   3.22380   0.59186   1.55821    1  0.910  1.023         2.4        29.4       434.7
 35   2.71157  -3.77669   2.01944   17  1.490  1.213        87.9      3669.2    187537.3
 36   7.31473   0.61492  -0.91102    1  0.910  0.999         2.4        29.4       434.7
 37   7.50796  -1.07724  -3.79030    1  0.910  0.998         2.4        29.4       434.7
 38   7.22268  -2.73640  -0.90359    1  0.910  0.999         2.4        29.4       434.7

     MOLECULAR C6(AA) [AU] =     22724.54

           DFT-D V2

 FUNCTIONAL: WB97X-D 

 PARAMETERS
 S6       :    1.0000
 RS6      :    1.1000
 USING CHAI-HEAD-GORDON DAMPING FUNCTION
 ALPHA6   :    6.0000

 EDISP /KCAL,AU:   -21.1612 -0.03372244

 E6    /KCAL :   -21.1612

 FINAL R-WB97X-D ENERGY IS    -1914.8202092916 AFTER  25 ITERATIONS
 DFT EXCHANGE + CORRELATION ENERGY =      -125.7474262369
 TOTAL ELECTRON NUMBER             =       168.0003353422
 GRIMME'S DISPERSION ENERGY                     =       -0.0337224436
 ENERGY WITHOUT GRIMME'S DISPERSION CORRECTION IS    -1914.7864868480
  
   PCM ASC=     -0.8960108841
   GCAVP  =      0.0000000000
   GDISP  =      0.0000000000
   GREP   =      0.0000000000

          ------------
          EIGENVECTORS
          ------------

                      1          2          3          4          5
                 -101.7364   -89.1985   -89.1161   -10.4091   -10.4069
                     A          A          A          A          A   
    1  C  1  S   -0.000007  -0.000023  -0.000002   0.992642  -0.047934
    2  C  1  S   -0.000015  -0.000027  -0.000012   0.048050  -0.002456
    3  C  1  X   -0.000016  -0.000033   0.000007  -0.000049   0.000026
    4  C  1  Y    0.000020   0.000066   0.000002   0.000691  -0.000046
    5  C  1  Z   -0.000010   0.000004   0.000001  -0.000059  -0.000041
    6  C  1  S    0.000171   0.000495   0.000089  -0.027100   0.006518
    7  C  1  X   -0.000038   0.000117  -0.000000  -0.001249   0.002677
    8  C  1  Y   -0.000108   0.000205  -0.000012  -0.001635  -0.001082
    9  C  1  Z   -0.000041  -0.000010  -0.000021   0.001098   0.000704
   10  C  1  S   -0.000322   0.002769  -0.000312  -0.000683  -0.009215
   11  C  1  X   -0.000670  -0.000124  -0.000981   0.002109  -0.006023
   12  C  1  Y    0.000230   0.001217   0.000000  -0.003900   0.004732
   13  C  1  Z   -0.000122   0.000147  -0.000467  -0.004253   0.000144
   14  C  1 XX   -0.000019  -0.000027   0.000001  -0.007202  -0.000057
   15  C  1 YY   -0.000026  -0.000038  -0.000001  -0.007377   0.000205
   16  C  1 ZZ   -0.000012  -0.000039   0.000000  -0.006934   0.000259
   17  C  1 XY    0.000009   0.000007   0.000007   0.000074   0.000050
   18  C  1 XZ   -0.000005   0.000005  -0.000002  -0.000125  -0.000067
   19  C  1 YZ    0.000001   0.000002   0.000003  -0.000051   0.000027
   20  C  2  S   -0.000008   0.000001   0.000008   0.047721   0.992674
   21  C  2  S    0.000031   0.000036   0.000023   0.002117   0.047557
   22  C  2  X    0.000007   0.000024   0.000000  -0.000001  -0.000270
   23  C  2  Y   -0.000044  -0.000012   0.000024   0.000056  -0.000409
   24  C  2  Z    0.000034   0.000002  -0.000014  -0.000053   0.000317
   25  C  2  S   -0.000004  -0.000125  -0.000111   0.004124  -0.026670
   26  C  2  X    0.000080   0.000187   0.000076  -0.003204   0.001565
   27  C  2  Y   -0.000020  -0.000069  -0.000080   0.000648   0.000019
   28  C  2  Z    0.000111  -0.000062   0.000110   0.000360   0.001016
   29  C  2  S    0.004806   0.000608   0.000876   0.000303   0.035377
   30  C  2  X   -0.000438  -0.000259  -0.001090  -0.002464  -0.005536
   31  C  2  Y   -0.001085   0.000257   0.000990   0.009594  -0.003933
   32  C  2  Z   -0.000244  -0.000083   0.000289  -0.002812  -0.004166
   33  C  2 XX   -0.000015  -0.000024   0.000016  -0.000698  -0.007089
   34  C  2 YY   -0.000015  -0.000015   0.000020  -0.000469  -0.007088
   35  C  2 ZZ   -0.000008  -0.000002   0.000012  -0.000436  -0.007054
   36  C  2 XY    0.000004   0.000031   0.000002   0.000024   0.000108
   37  C  2 XZ    0.000003  -0.000004  -0.000001   0.000025   0.000073
   38  C  2 YZ    0.000011   0.000004  -0.000004   0.000029   0.000180
   39  S  3  S   -0.000000   0.996132  -0.000001  -0.000009  -0.000001
   40  S  3  S   -0.000002   0.014729   0.000007  -0.000235  -0.000029
   41  S  3  X   -0.000000   0.000074   0.000002  -0.000008   0.000028
   42  S  3  Y   -0.000000   0.000004  -0.000000   0.000057  -0.000037
   43  S  3  Z    0.000000  -0.000005   0.000000   0.000009   0.000007
   44  S  3  S   -0.000009  -0.024028   0.000040  -0.000691  -0.000066
   45  S  3  X    0.000000  -0.000033  -0.000001   0.000035  -0.000181
   46  S  3  Y    0.000004  -0.000012   0.000009  -0.000621   0.000286
   47  S  3  Z   -0.000003   0.000001  -0.000004  -0.000036  -0.000056
   48  S  3  S    0.000049   0.003682  -0.000028   0.007527   0.000381
   49  S  3  X    0.000017  -0.000594  -0.000022   0.003984   0.000276
   50  S  3  Y   -0.000013  -0.000005   0.000046  -0.002029   0.000683
   51  S  3  Z    0.000020   0.000050   0.000035   0.000944  -0.000607
   52  S  3  S   -0.000782  -0.005515  -0.006312  -0.017937   0.026379
   53  S  3  X   -0.000059  -0.001195  -0.000905  -0.004144   0.005661
   54  S  3  Y    0.000079   0.001151  -0.000011  -0.001557   0.005978
   55  S  3  Z   -0.000744  -0.000170  -0.000154   0.008051  -0.002930
   56  S  3 XX   -0.000005   0.008293  -0.000013  -0.000283  -0.000130
   57  S  3 YY    0.000000   0.008257   0.000004   0.000016  -0.000095
   58  S  3 ZZ   -0.000002   0.008277   0.000008  -0.000265   0.000064
   59  S  3 XY   -0.000001  -0.000005  -0.000003  -0.000054   0.000120
   60  S  3 XZ    0.000001  -0.000003   0.000002   0.000021  -0.000008
   61  S  3 YZ   -0.000002   0.000002   0.000001   0.000022  -0.000001
   62  H  4  S   -0.000012  -0.000042  -0.000004  -0.000009  -0.000142
   63  H  4  S   -0.000132  -0.000093  -0.000035   0.003611  -0.001872
   64  H  4  X   -0.000016  -0.000002  -0.000002  -0.000089  -0.000019
   65  H  4  Y    0.000016  -0.000008   0.000000  -0.000049   0.000004
   66  H  4  Z    0.000004  -0.000002   0.000002   0.000253   0.000026
   67  C  5  S    0.000009  -0.000004   0.000001   0.001471  -0.000151
   68  C  5  S    0.000033   0.000007   0.000008  -0.000162  -0.000142
   69  C  5  X    0.000010  -0.000008  -0.000001   0.000030  -0.000092
   70  C  5  Y   -0.000001  -0.000030  -0.000004   0.000051   0.000003
   71  C  5  Z    0.000006  -0.000013  -0.000000  -0.000038  -0.000040
   72  C  5  S   -0.000234  -0.000013  -0.000058   0.005751  -0.000001
   73  C  5  X   -0.000131  -0.000053  -0.000031   0.001162  -0.000075
   74  C  5  Y   -0.000043  -0.000019   0.000015   0.000943  -0.000207
   75  C  5  Z   -0.000104  -0.000018  -0.000045   0.001510  -0.000620
   76  C  5  S   -0.001076   0.000706  -0.000952   0.000902  -0.001819
   77  C  5  X   -0.000139   0.000032  -0.000057  -0.000029   0.000041
   78  C  5  Y   -0.000209   0.000110  -0.000119   0.000747  -0.000955
   79  C  5  Z   -0.000143   0.000184  -0.000152  -0.000208  -0.000158
   80  C  5 XX    0.000017  -0.000015  -0.000001  -0.000135  -0.000021
   81  C  5 YY    0.000017  -0.000032  -0.000003  -0.000131  -0.000053
   82  C  5 ZZ    0.000010  -0.000016   0.000001  -0.000322  -0.000067
   83  C  5 XY   -0.000001  -0.000010  -0.000000  -0.000060  -0.000040
   84  C  5 XZ   -0.000010   0.000002  -0.000003  -0.000146  -0.000011
   85  C  5 YZ   -0.000001  -0.000010  -0.000002  -0.000153   0.000030
   86  S  6  S    0.000000   0.000001   0.996129   0.000004   0.000002
   87  S  6  S    0.000002   0.000004   0.014705   0.000061   0.000061
   88  S  6  X   -0.000000  -0.000001  -0.000078   0.000005  -0.000004
   89  S  6  Y   -0.000001  -0.000002  -0.000006   0.000028   0.000008
   90  S  6  Z    0.000001  -0.000000   0.000006   0.000002   0.000008
   91  S  6  S    0.000004   0.000023  -0.024148   0.000261   0.000191
   92  S  6  X    0.000001  -0.000009   0.000056  -0.000034   0.000006
   93  S  6  Y    0.000002   0.000004   0.000002  -0.000180  -0.000085
   94  S  6  Z   -0.000005   0.000002  -0.000002  -0.000023  -0.000058
   95  S  6  S   -0.000040   0.000152   0.004559  -0.001687  -0.001494
   96  S  6  X   -0.000001  -0.000121   0.000095   0.001447   0.000811
   97  S  6  Y    0.000014   0.000048   0.000088   0.000374   0.000722
   98  S  6  Z    0.000011   0.000016  -0.000029  -0.000245   0.000617
   99  S  6  S    0.000416   0.001755   0.005645  -0.021251  -0.005866
  100  S  6  X   -0.000045  -0.000358  -0.000917   0.004430   0.001702
  101  S  6  Y   -0.000030   0.000016   0.000140   0.000729   0.000119
  102  S  6  Z   -0.000010   0.000012   0.000477  -0.002178   0.001651
  103  S  6 XX    0.000003  -0.000002   0.008260   0.000044   0.000076
  104  S  6 YY    0.000000  -0.000010   0.008267   0.000133   0.000036
  105  S  6 ZZ    0.000002   0.000012   0.008255  -0.000052   0.000069
  106  S  6 XY   -0.000001  -0.000010  -0.000004  -0.000022  -0.000048
  107  S  6 XZ   -0.000000   0.000001   0.000000   0.000003  -0.000010
  108  S  6 YZ    0.000001   0.000002  -0.000001  -0.000010  -0.000035
  109  C  7  S   -0.000006   0.000009   0.000008   0.000011   0.001363
  110  C  7  S    0.000000   0.000023   0.000021  -0.000121  -0.000266
  111  C  7  X    0.000004  -0.000021   0.000002   0.000082  -0.000049
  112  C  7  Y    0.000012   0.000013   0.000019  -0.000034   0.000047
  113  C  7  Z   -0.000017   0.000010   0.000009  -0.000050   0.000020
  114  C  7  S    0.000125  -0.000158  -0.000087   0.000390   0.006285
  115  C  7  X    0.000066   0.000138  -0.000074  -0.000476  -0.001454
  116  C  7  Y   -0.000045  -0.000054  -0.000090  -0.000060  -0.000034
  117  C  7  Z   -0.000016  -0.000116  -0.000068  -0.000174   0.001789
  118  C  7  S   -0.001251  -0.000866   0.000911   0.005516  -0.010889
  119  C  7  X    0.000104  -0.000315  -0.000355   0.004324   0.001791
  120  C  7  Y    0.000185  -0.000062  -0.000066  -0.001386   0.001079
  121  C  7  Z   -0.000306  -0.000115   0.000414   0.001520  -0.002567
  122  C  7 XX   -0.000013   0.000025   0.000018  -0.000037  -0.000160
  123  C  7 YY   -0.000019   0.000024   0.000025  -0.000071  -0.000096
  124  C  7 ZZ   -0.000031   0.000012   0.000016  -0.000029  -0.000373
  125  C  7 XY   -0.000001   0.000003   0.000001  -0.000026   0.000016
  126  C  7 XZ    0.000002   0.000007  -0.000001   0.000029   0.000105
  127  C  7 YZ    0.000016   0.000005   0.000009  -0.000016  -0.000018
  128  C  8  S    0.000002  -0.000001  -0.000003  -0.000301   0.001262
  129  C  8  S    0.000006   0.000100   0.000014   0.000192   0.000345
  130  C  8  X    0.000003  -0.000020  -0.000009   0.000058   0.000009
  131  C  8  Y   -0.000004  -0.000014  -0.000006   0.000066  -0.000106
  132  C  8  Z    0.000002   0.000032  -0.000002  -0.000071   0.000082
  133  C  8  S   -0.000041   0.000091   0.000103  -0.000818  -0.001707
  134  C  8  X   -0.000029  -0.000028  -0.000014  -0.001136   0.000628
  135  C  8  Y    0.000018  -0.000210   0.000052   0.000625   0.001120
  136  C  8  Z   -0.000011   0.000486  -0.000126  -0.001624  -0.000861
  137  C  8  S   -0.000058  -0.002197  -0.009856   0.033840  -0.066655
  138  C  8  X    0.000051   0.003477  -0.002842  -0.015901   0.022355
  139  C  8  Y    0.000098   0.001263  -0.002156  -0.010964   0.007363
  140  C  8  Z   -0.000220   0.001248   0.001632   0.009579   0.003778
  141  C  8 XX    0.000003  -0.000008  -0.000037   0.000027   0.000101
  142  C  8 YY    0.000002  -0.000040  -0.000008  -0.000074   0.000084
  143  C  8 ZZ    0.000004  -0.000078  -0.000011   0.000003   0.000083
  144  C  8 XY   -0.000000  -0.000005   0.000003  -0.000003   0.000022
  145  C  8 XZ    0.000001   0.000054  -0.000037  -0.000008  -0.000029
  146  C  8 YZ    0.000002   0.000033  -0.000017   0.000095   0.000030
  147  C  9  S   -0.000000  -0.000003   0.000004  -0.000001   0.000525
  148  C  9  S   -0.000003   0.000016   0.000124  -0.000124   0.000140
  149  C  9  X   -0.000000   0.000015   0.000033  -0.000083  -0.000013
  150  C  9  Y   -0.000001   0.000012   0.000006  -0.000101  -0.000026
  151  C  9  Z    0.000003  -0.000004   0.000038   0.000013   0.000011
  152  C  9  S    0.000042   0.000003  -0.000033   0.002129  -0.000983
  153  C  9  X   -0.000011  -0.000093   0.000154   0.000600   0.000629
  154  C  9  Y   -0.000006   0.000020   0.000001   0.000412   0.000202
  155  C  9  Z   -0.000019  -0.000210   0.000146   0.000274   0.000416
  156  C  9  S   -0.001162  -0.006607   0.001343   0.043531  -0.021061
  157  C  9  X    0.000023   0.000823  -0.005929   0.001117  -0.002414
  158  C  9  Y   -0.000117   0.000135  -0.001972   0.005141  -0.005315
  159  C  9  Z    0.000700  -0.000043  -0.000120  -0.013417   0.021250
  160  C  9 XX   -0.000000  -0.000008  -0.000047  -0.000025  -0.000006
  161  C  9 YY    0.000001  -0.000028  -0.000013  -0.000009   0.000028
  162  C  9 ZZ    0.000002  -0.000025  -0.000049   0.000077   0.000053
  163  C  9 XY    0.000001  -0.000011   0.000014   0.000009   0.000000
  164  C  9 XZ   -0.000001   0.000040  -0.000074  -0.000028  -0.000006
  165  C  9 YZ   -0.000001   0.000020  -0.000021  -0.000016   0.000008
  166  H 10  S    0.000006   0.000025   0.000019  -0.000040  -0.000078
  167  H 10  S   -0.000055  -0.000029  -0.000103  -0.001298  -0.002121
  168  H 10  X    0.000002  -0.000004  -0.000000   0.000074   0.000020
  169  H 10  Y   -0.000006   0.000003  -0.000005   0.000017   0.000009
  170  H 10  Z    0.000002  -0.000004  -0.000009  -0.000041  -0.000014
  171  H 11  S   -0.000001  -0.000004  -0.000005   0.000098  -0.000208
  172  H 11  S   -0.000172  -0.000010  -0.000159  -0.001447  -0.001136
  173  H 11  X   -0.000002  -0.000010  -0.000002   0.000079  -0.000015
  174  H 11  Y    0.000003  -0.000001  -0.000011  -0.000059  -0.000011
  175  H 11  Z   -0.000019   0.000002  -0.000006  -0.000050   0.000030
  176  C 12  S    0.000008   0.000001   0.000002  -0.000029  -0.000030
  177  C 12  S    0.000035   0.000010  -0.000006  -0.000102  -0.000050
  178  C 12  X   -0.000003   0.000001  -0.000007   0.000028   0.000101
  179  C 12  Y    0.000001  -0.000001   0.000007   0.000002   0.000009
  180  C 12  Z    0.000008   0.000002   0.000003  -0.000027  -0.000045
  181  C 12  S   -0.000207  -0.000052   0.000099   0.000444  -0.000370
  182  C 12  X    0.000102   0.000044   0.000032  -0.000238   0.000361
  183  C 12  Y    0.000006   0.000033   0.000040  -0.000054  -0.000119
  184  C 12  Z   -0.000067   0.000015   0.000002   0.000216   0.000253
  185  C 12  S    0.000088   0.000682   0.001020  -0.005163   0.002194
  186  C 12  X   -0.000018  -0.000149  -0.000262   0.000954  -0.000714
  187  C 12  Y   -0.000067  -0.000003   0.000152   0.000192  -0.000195
  188  C 12  Z    0.000039  -0.000002   0.000018   0.000358   0.000888
  189  C 12 XX    0.000005  -0.000005   0.000004  -0.000005  -0.000056
  190  C 12 YY    0.000012   0.000005   0.000015  -0.000048  -0.000049
  191  C 12 ZZ    0.000013   0.000001   0.000012  -0.000044   0.000035
  192  C 12 XY   -0.000004  -0.000001  -0.000005  -0.000002  -0.000010
  193  C 12 XZ    0.000004  -0.000003  -0.000004  -0.000015  -0.000012
  194  C 12 YZ    0.000002   0.000002  -0.000000  -0.000006  -0.000008
  195  H 13  S    0.000001   0.000005   0.000003  -0.000099   0.000068
  196  H 13  S    0.000018  -0.000031  -0.000070  -0.001612  -0.001114
  197  H 13  X    0.000006   0.000000  -0.000001  -0.000022  -0.000078
  198  H 13  Y    0.000000  -0.000012  -0.000001  -0.000014   0.000001
  199  H 13  Z    0.000002  -0.000009  -0.000004  -0.000019  -0.000071
  200  H 14  S   -0.000005   0.000000   0.000000  -0.000146  -0.000003
  201  H 14  S   -0.000020  -0.000088  -0.000014  -0.000782   0.000087
  202  H 14  X   -0.000003  -0.000011  -0.000000  -0.000019   0.000024
  203  H 14  Y    0.000001  -0.000019  -0.000001  -0.000000   0.000016
  204  H 14  Z    0.000005  -0.000008   0.000002   0.000009   0.000030
  205  H 15  S    0.000019   0.000007   0.000002  -0.000132  -0.000040
  206  H 15  S   -0.000064  -0.000030   0.000025  -0.001201  -0.000479
  207  H 15  X   -0.000006  -0.000001  -0.000001  -0.000001  -0.000049
  208  H 15  Y   -0.000005   0.000007   0.000003  -0.000030  -0.000023
  209  H 15  Z   -0.000005   0.000000   0.000001   0.000024  -0.000017
  210  C 16  S   -0.000001  -0.000002  -0.000003  -0.000389   0.000325
  211  C 16  S   -0.000002   0.000100   0.000015   0.000097   0.000162
  212  C 16  X   -0.000002  -0.000025  -0.000012   0.000039  -0.000011
  213  C 16  Y    0.000002  -0.000016  -0.000003   0.000078  -0.000082
  214  C 16  Z   -0.000000  -0.000025   0.000006  -0.000015  -0.000015
  215  C 16  S   -0.000002   0.000060   0.000099  -0.000130  -0.000341
  216  C 16  X   -0.000008  -0.000066   0.000071  -0.000277   0.000694
  217  C 16  Y   -0.000000  -0.000255   0.000081   0.001066   0.000816
  218  C 16  Z    0.000004  -0.000498   0.000110   0.002561   0.000359
  219  C 16  S   -0.002745  -0.003145  -0.009707   0.023423   0.028221
  220  C 16  X   -0.000775   0.004075  -0.002949  -0.000930   0.005216
  221  C 16  Y   -0.000402   0.001438  -0.002467   0.001755   0.003561
  222  C 16  Z   -0.000404  -0.002387  -0.001848   0.004965   0.001134
  223  C 16 XX   -0.000005  -0.000023  -0.000025   0.000003   0.000097
  224  C 16 YY   -0.000003  -0.000046  -0.000007  -0.000095   0.000029
  225  C 16 ZZ   -0.000004  -0.000061  -0.000026  -0.000005   0.000026
  226  C 16 XY   -0.000000  -0.000015   0.000011  -0.000023   0.000027
  227  C 16 XZ    0.000001  -0.000061   0.000040  -0.000000   0.000021
  228  C 16 YZ   -0.000000  -0.000034   0.000014  -0.000078  -0.000036
  229  C 17  S   -0.000001  -0.000003   0.000006  -0.000012  -0.000048
  230  C 17  S   -0.000003   0.000017   0.000131  -0.000070   0.000026
  231  C 17  X   -0.000000   0.000017   0.000028  -0.000071   0.000002
  232  C 17  Y    0.000006   0.000012   0.000001  -0.000094  -0.000070
  233  C 17  Z   -0.000000  -0.000000  -0.000041   0.000049  -0.000005
  234  C 17  S    0.000032  -0.000016  -0.000128   0.001085  -0.000195
  235  C 17  X   -0.000007  -0.000061   0.000170   0.000753   0.000524
  236  C 17  Y   -0.000020   0.000050   0.000010   0.000297   0.000249
  237  C 17  Z    0.000014   0.000235  -0.000188  -0.001230  -0.000508
  238  C 17  S    0.002410  -0.008977  -0.000093   0.011082  -0.032557
  239  C 17  X   -0.000801   0.000445  -0.006231   0.008376   0.012322
  240  C 17  Y   -0.000399  -0.000180  -0.002182   0.002784   0.009346
  241  C 17  Z    0.000629  -0.000611   0.000692  -0.006520   0.011899
  242  C 17 XX   -0.000001  -0.000019  -0.000029  -0.000010  -0.000035
  243  C 17 YY   -0.000004  -0.000031  -0.000009  -0.000002   0.000013
  244  C 17 ZZ   -0.000003  -0.000012  -0.000068   0.000044   0.000009
  245  C 17 XY    0.000002  -0.000018   0.000020  -0.000001  -0.000031
  246  C 17 XZ   -0.000001  -0.000041   0.000068   0.000049   0.000020
  247  C 17 YZ   -0.000001  -0.000017   0.000013   0.000013  -0.000013
  248  C 18  S   -0.000001  -0.000012  -0.000004   0.000077  -0.000030
  249  C 18  S   -0.000002  -0.000036  -0.000017   0.000174  -0.000077
  250  C 18  X   -0.000000  -0.000005  -0.000004  -0.000010   0.000005
  251  C 18  Y    0.000002   0.000009  -0.000002  -0.000053  -0.000023
  252  C 18  Z    0.000000   0.000029   0.000001  -0.000036  -0.000002
  253  C 18  S    0.000019   0.000368   0.000087  -0.001856   0.000408
  254  C 18  X   -0.000005   0.000179   0.000049  -0.000820  -0.000140
  255  C 18  Y   -0.000010   0.000039   0.000018   0.000270  -0.000219
  256  C 18  Z    0.000001  -0.000127  -0.000005   0.001413  -0.000411
  257  C 18  S    0.000481   0.004536   0.003142  -0.004923  -0.016039
  258  C 18  X    0.000054   0.000199   0.000492   0.000140  -0.003682
  259  C 18  Y   -0.000187  -0.001379   0.000449   0.001290  -0.000996
  260  C 18  Z   -0.000390  -0.003616   0.000470   0.007950   0.002669
  261  C 18 XX   -0.000001   0.000002  -0.000013   0.000039  -0.000026
  262  C 18 YY   -0.000002  -0.000032  -0.000010   0.000065  -0.000024
  263  C 18 ZZ   -0.000001  -0.000051   0.000011   0.000047  -0.000010
  264  C 18 XY   -0.000000   0.000019  -0.000002  -0.000019  -0.000015
  265  C 18 XZ   -0.000001  -0.000010  -0.000004   0.000055   0.000003
  266  C 18 YZ   -0.000001  -0.000011   0.000008  -0.000013   0.000024
  267  C 19  S    0.000002  -0.000006  -0.000006   0.000020  -0.000045
  268  C 19  S    0.000007  -0.000022  -0.000008   0.000060  -0.000091
  269  C 19  X    0.000000   0.000008  -0.000000  -0.000008   0.000011
  270  C 19  Y   -0.000002   0.000005   0.000012   0.000020   0.000051
  271  C 19  Z   -0.000001   0.000005   0.000027  -0.000023   0.000013
  272  C 19  S   -0.000053   0.000026   0.000086   0.000056   0.000886
  273  C 19  X    0.000007  -0.000063  -0.000050  -0.000219  -0.000388
  274  C 19  Y    0.000020  -0.000034  -0.000035  -0.000147  -0.000398
  275  C 19  Z    0.000005  -0.000012   0.000002   0.000551   0.000123
  276  C 19  S   -0.000726   0.005240   0.005112  -0.005574   0.006180
  277  C 19  X    0.000181  -0.000716   0.000172  -0.000514  -0.004282
  278  C 19  Y    0.000056  -0.000281  -0.001164   0.000548  -0.000311
  279  C 19  Z   -0.000305   0.000054  -0.003054   0.002053   0.005374
  280  C 19 XX    0.000004  -0.000016   0.000008   0.000016  -0.000039
  281  C 19 YY    0.000003  -0.000013  -0.000018   0.000035  -0.000018
  282  C 19 ZZ    0.000004   0.000009  -0.000050  -0.000019  -0.000031
  283  C 19 XY   -0.000000   0.000000   0.000019   0.000001   0.000014
  284  C 19 XZ    0.000001   0.000001   0.000004  -0.000015  -0.000001
  285  C 19 YZ   -0.000001   0.000011  -0.000008  -0.000017   0.000017
  286  C 20  S    0.000000  -0.000010  -0.000004   0.000085  -0.000038
  287  C 20  S    0.000000  -0.000031  -0.000015   0.000141  -0.000083
  288  C 20  X   -0.000000  -0.000010  -0.000005   0.000016   0.000003
  289  C 20  Y    0.000000   0.000006  -0.000001  -0.000090   0.000011
  290  C 20  Z   -0.000001  -0.000029  -0.000003   0.000079  -0.000051
  291  C 20  S   -0.000005   0.000316   0.000045  -0.001255   0.000514
  292  C 20  X    0.000001   0.000168   0.000039  -0.000574  -0.000226
  293  C 20  Y   -0.000007   0.000054   0.000013   0.000484  -0.000493
  294  C 20  Z   -0.000002   0.000054  -0.000006  -0.001428   0.000994
  295  C 20  S    0.000001   0.004061   0.002903  -0.017650   0.051021
  296  C 20  X    0.000032   0.000692   0.000416  -0.004227   0.007967
  297  C 20  Y    0.000025  -0.000735   0.000524   0.003322  -0.002369
  298  C 20  Z   -0.000196   0.002671  -0.000804  -0.013313   0.015452
  299  C 20 XX   -0.000000   0.000005  -0.000011   0.000042  -0.000027
  300  C 20 YY   -0.000000  -0.000028  -0.000011   0.000065  -0.000046
  301  C 20 ZZ   -0.000001  -0.000052   0.000008   0.000068  -0.000026
  302  C 20 XY   -0.000001   0.000021  -0.000003  -0.000014  -0.000015
  303  C 20 XZ   -0.000001  -0.000003   0.000008  -0.000056   0.000012
  304  C 20 YZ   -0.000001   0.000005  -0.000005   0.000005  -0.000020
  305  C 21  S   -0.000001  -0.000005  -0.000006   0.000036  -0.000010
  306  C 21  S   -0.000001  -0.000020  -0.000007   0.000130  -0.000027
  307  C 21  X   -0.000000   0.000008  -0.000004   0.000007  -0.000005
  308  C 21  Y    0.000002   0.000004   0.000011   0.000041   0.000016
  309  C 21  Z   -0.000001  -0.000005  -0.000027   0.000003  -0.000005
  310  C 21  S   -0.000003   0.000025   0.000079  -0.001134   0.000430
  311  C 21  X    0.000018  -0.000072  -0.000040   0.000043  -0.000250
  312  C 21  Y    0.000004  -0.000032  -0.000028  -0.000012  -0.000183
  313  C 21  Z   -0.000000   0.000016  -0.000009  -0.000650   0.000067
  314  C 21  S    0.001532   0.003712   0.002308  -0.028671   0.028593
  315  C 21  X   -0.000207  -0.000714   0.001230   0.001158  -0.000732
  316  C 21  Y   -0.000115  -0.000108  -0.000738   0.001568  -0.002200
  317  C 21  Z    0.000072  -0.000490   0.003410  -0.003634   0.005698
  318  C 21 XX   -0.000002  -0.000015   0.000006   0.000015  -0.000007
  319  C 21 YY   -0.000002  -0.000014  -0.000018   0.000044  -0.000013
  320  C 21 ZZ   -0.000002   0.000012  -0.000049  -0.000029  -0.000015
  321  C 21 XY   -0.000001  -0.000001   0.000019  -0.000005   0.000006
  322  C 21 XZ    0.000000   0.000003  -0.000015   0.000010   0.000001
  323  C 21 YZ    0.000001  -0.000008   0.000003   0.000023  -0.000001
  324  C 22  S    0.000001  -0.000001  -0.000004   0.000011   0.000015
  325  C 22  S    0.000002   0.000003  -0.000013   0.000045   0.000050
  326  C 22  X    0.000000   0.000002   0.000002   0.000003   0.000005
  327  C 22  Y   -0.000001   0.000001   0.000004   0.000001   0.000006
  328  C 22  Z   -0.000000   0.000001   0.000005   0.000008   0.000005
  329  C 22  S   -0.000011  -0.000031   0.000035  -0.000927  -0.000660
  330  C 22  X    0.000003   0.000009  -0.000039   0.000113  -0.000171
  331  C 22  Y   -0.000003   0.000022  -0.000047   0.000164   0.000086
  332  C 22  Z   -0.000006   0.000058  -0.000073   0.000093   0.000284
  333  C 22  S    0.000517  -0.001343   0.000256  -0.006079  -0.030221
  334  C 22  X    0.000115  -0.000466   0.001201   0.001605   0.001625
  335  C 22  Y   -0.000002  -0.000014   0.000490   0.000077   0.002049
  336  C 22  Z   -0.000089   0.000829  -0.000518  -0.000771   0.004236
  337  C 22 XX    0.000001  -0.000003   0.000002  -0.000008   0.000012
  338  C 22 YY    0.000002  -0.000003  -0.000010   0.000014   0.000014
  339  C 22 ZZ    0.000001  -0.000006  -0.000006   0.000008  -0.000005
  340  C 22 XY   -0.000000  -0.000001   0.000003  -0.000009   0.000003
  341  C 22 XZ    0.000000  -0.000000  -0.000012   0.000008  -0.000008
  342  C 22 YZ    0.000001  -0.000001  -0.000004  -0.000005  -0.000015
  343  C 23  S    0.000000  -0.000005  -0.000000   0.000015  -0.000006
  344  C 23  S    0.000001  -0.000017   0.000006   0.000050  -0.000006
  345  C 23  X   -0.000000  -0.000000  -0.000003  -0.000028  -0.000003
  346  C 23  Y   -0.000001   0.000004  -0.000001   0.000001   0.000020
  347  C 23  Z    0.000000   0.000009   0.000000   0.000006   0.000016
  348  C 23  S   -0.000002   0.000020  -0.000069  -0.000240   0.000278
  349  C 23  X    0.000004   0.000001  -0.000030   0.000704  -0.000048
  350  C 23  Y    0.000008  -0.000023   0.000013   0.000228  -0.000163
  351  C 23  Z   -0.000000  -0.000057   0.000082  -0.000028  -0.000225
  352  C 23  S    0.000606   0.003468   0.000664  -0.004186   0.018656
  353  C 23  X   -0.000073  -0.001118   0.000793   0.003610   0.003747
  354  C 23  Y   -0.000027  -0.000687   0.000428   0.002885   0.000774
  355  C 23  Z   -0.000084  -0.000851   0.000349   0.001353  -0.002849
  356  C 23 XX    0.000001  -0.000002  -0.000005   0.000017  -0.000001
  357  C 23 YY    0.000000  -0.000008  -0.000002   0.000020  -0.000003
  358  C 23 ZZ    0.000001  -0.000011  -0.000005  -0.000003  -0.000014
  359  C 23 XY    0.000000   0.000009  -0.000003  -0.000014  -0.000003
  360  C 23 XZ    0.000000   0.000009  -0.000000  -0.000013   0.000004
  361  C 23 YZ    0.000000   0.000006  -0.000002  -0.000008   0.000007
  362  H 24  S    0.000001  -0.000019   0.000008   0.000065  -0.000036
  363  H 24  S   -0.000027   0.000063  -0.000001  -0.000233  -0.000012
  364  H 24  X   -0.000001  -0.000011   0.000004  -0.000007   0.000001
  365  H 24  Y    0.000000   0.000003   0.000001  -0.000026   0.000011
  366  H 24  Z    0.000000   0.000027   0.000001  -0.000058   0.000013
  367  H 25  S    0.000001   0.000008  -0.000013   0.000049   0.000051
  368  H 25  S   -0.000003   0.000037  -0.000004  -0.000014  -0.000155
  369  H 25  X    0.000001  -0.000005   0.000010   0.000004  -0.000002
  370  H 25  Y   -0.000001  -0.000002   0.000013   0.000007   0.000019
  371  H 25  Z   -0.000000   0.000002   0.000020  -0.000020   0.000001
  372  H 26  S    0.000000  -0.000005   0.000007   0.000021  -0.000008
  373  H 26  S    0.000004  -0.000011   0.000065   0.000000   0.000155
  374  H 26  X   -0.000000  -0.000000  -0.000004  -0.000000   0.000003
  375  H 26  Y    0.000000  -0.000000  -0.000003  -0.000004  -0.000005
  376  H 26  Z    0.000000  -0.000002  -0.000004   0.000003  -0.000015
  377  H 27  S    0.000001   0.000007  -0.000003   0.000061   0.000023
  378  H 27  S   -0.000006   0.000029  -0.000043   0.000061  -0.000068
  379  H 27  X   -0.000000   0.000005  -0.000001  -0.000018   0.000001
  380  H 27  Y   -0.000000   0.000001  -0.000000  -0.000002   0.000008
  381  H 27  Z    0.000000  -0.000005  -0.000000  -0.000003  -0.000001
  382  C 28  S   -0.000000  -0.000004   0.000001  -0.000006  -0.000006
  383  C 28  S   -0.000000  -0.000015   0.000007   0.000022  -0.000029
  384  C 28  X   -0.000001  -0.000002  -0.000002  -0.000023  -0.000015
  385  C 28  Y   -0.000000   0.000002  -0.000001   0.000026  -0.000017
  386  C 28  Z    0.000000  -0.000009   0.000001  -0.000028   0.000010
  387  C 28  S   -0.000003   0.000006  -0.000075  -0.000502   0.000733
  388  C 28  X    0.000002   0.000031  -0.000043   0.000452  -0.000034
  389  C 28  Y    0.000003  -0.000004   0.000004   0.000059  -0.000040
  390  C 28  Z    0.000000   0.000053  -0.000066  -0.000266   0.000332
  391  C 28  S   -0.000016   0.001840  -0.000510   0.004394  -0.003645
  392  C 28  X    0.000091  -0.000817   0.000625   0.007078  -0.004961
  393  C 28  Y    0.000057  -0.000456   0.000384   0.002947  -0.001700
  394  C 28  Z   -0.000027   0.000764  -0.000735  -0.001702   0.000643
  395  C 28 XX    0.000000  -0.000004  -0.000003  -0.000013   0.000008
  396  C 28 YY   -0.000000  -0.000008  -0.000000   0.000005  -0.000006
  397  C 28 ZZ   -0.000000  -0.000007  -0.000003  -0.000033  -0.000001
  398  C 28 XY    0.000000   0.000007  -0.000002  -0.000015   0.000007
  399  C 28 XZ   -0.000000  -0.000010   0.000001   0.000013  -0.000013
  400  C 28 YZ    0.000000  -0.000006   0.000001   0.000000  -0.000003
  401  C 29  S   -0.000001   0.000000  -0.000003  -0.000001  -0.000016
  402  C 29  S   -0.000003   0.000006  -0.000009   0.000001  -0.000024
  403  C 29  X    0.000001   0.000002   0.000001   0.000006   0.000004
  404  C 29  Y    0.000001   0.000001   0.000003   0.000006   0.000011
  405  C 29  Z    0.000000  -0.000002  -0.000005  -0.000019  -0.000002
  406  C 29  S    0.000022  -0.000069   0.000015  -0.000325   0.000017
  407  C 29  X   -0.000001   0.000003  -0.000033  -0.000012   0.000030
  408  C 29  Y   -0.000007   0.000022  -0.000035   0.000024   0.000017
  409  C 29  Z    0.000011  -0.000069   0.000071   0.000264  -0.000158
  410  C 29  S   -0.000656  -0.001557   0.002472  -0.010635   0.011692
  411  C 29  X    0.000008  -0.000713   0.001393   0.003783  -0.001575
  412  C 29  Y    0.000028  -0.000140   0.000494   0.001300  -0.000947
  413  C 29  Z   -0.000093  -0.000719   0.000692   0.000984   0.000437
  414  C 29 XX   -0.000001  -0.000003   0.000005   0.000000  -0.000018
  415  C 29 YY   -0.000001  -0.000001  -0.000007  -0.000002  -0.000012
  416  C 29 ZZ   -0.000001  -0.000005  -0.000007   0.000005  -0.000017
  417  C 29 XY    0.000000  -0.000001   0.000005  -0.000003   0.000003
  418  C 29 XZ    0.000001  -0.000001   0.000009   0.000005   0.000003
  419  C 29 YZ    0.000000   0.000001   0.000004   0.000006   0.000004
  420  H 30  S   -0.000000   0.000010  -0.000013   0.000047   0.000002
  421  H 30  S   -0.000012   0.000034  -0.000015   0.000017   0.000149
  422  H 30  X   -0.000000  -0.000005   0.000008  -0.000004  -0.000002
  423  H 30  Y    0.000000  -0.000002   0.000011   0.000006  -0.000001
  424  H 30  Z   -0.000000  -0.000001  -0.000021   0.000024  -0.000003
  425  H 31  S    0.000001   0.000007  -0.000004   0.000058  -0.000004
  426  H 31  S   -0.000005   0.000040  -0.000027  -0.000124   0.000043
  427  H 31  X    0.000000   0.000005  -0.000000  -0.000015   0.000008
  428  H 31  Y    0.000000   0.000001  -0.000000   0.000005  -0.000001
  429  H 31  Z   -0.000000   0.000004   0.000000   0.000007  -0.000002
  430  H 32  S    0.000000  -0.000005   0.000008   0.000036  -0.000003
  431  H 32  S    0.000006  -0.000010   0.000053   0.000119  -0.000131
  432  H 32  X   -0.000000   0.000000  -0.000003  -0.000002  -0.000002
  433  H 32  Y   -0.000000  -0.000000  -0.000002  -0.000007   0.000001
  434  H 32  Z    0.000000   0.000002   0.000004  -0.000002   0.000002
  435  H 33  S   -0.000000  -0.000016   0.000008   0.000076  -0.000051
  436  H 33  S   -0.000003   0.000038  -0.000003   0.000054  -0.000428
  437  H 33  X    0.000000  -0.000016   0.000003   0.000004  -0.000019
  438  H 33  Y    0.000000   0.000001   0.000002  -0.000016   0.000012
  439  H 33  Z    0.000000  -0.000024  -0.000001   0.000060  -0.000025
  440  H 34  S   -0.000024   0.000014   0.000019  -0.000121  -0.000004
  441  H 34  S   -0.000196  -0.000129  -0.000216  -0.001008   0.003684
  442  H 34  X    0.000002   0.000010  -0.000003   0.000046   0.000060
  443  H 34  Y    0.000026  -0.000004  -0.000010  -0.000003   0.000153
  444  H 34  Z    0.000002   0.000012   0.000012   0.000009   0.000108
  445  CL35  S    0.996022   0.000000   0.000000  -0.000000  -0.000007
  446  CL35  S    0.015065   0.000001   0.000005  -0.000026  -0.000013
  447  CL35  X   -0.000005   0.000000   0.000000  -0.000011   0.000016
  448  CL35  Y    0.000038   0.000000   0.000001   0.000022  -0.000049
  449  CL35  Z   -0.000021  -0.000001  -0.000001  -0.000011   0.000036
  450  CL35  S   -0.020751   0.000002   0.000014   0.000004   0.000066
  451  CL35  X   -0.000005  -0.000001  -0.000000   0.000088  -0.000119
  452  CL35  Y   -0.000010  -0.000003  -0.000004  -0.000151   0.000439
  453  CL35  Z   -0.000001   0.000005   0.000003   0.000077  -0.000299
  454  CL35  S    0.001675  -0.000059  -0.000139  -0.000173   0.002990
  455  CL35  X    0.000039  -0.000006  -0.000002   0.000016  -0.000066
  456  CL35  Y   -0.000144   0.000000  -0.000060   0.000116   0.001509
  457  CL35  Z    0.000113   0.000005   0.000029  -0.000071  -0.000845
  458  CL35  S   -0.002020   0.000246   0.000538   0.006712  -0.007813
  459  CL35  X    0.000071   0.000016   0.000023  -0.000020   0.000367
  460  CL35  Y   -0.000313   0.000006   0.000056   0.001037  -0.002103
  461  CL35  Z    0.000270  -0.000063  -0.000098  -0.000273   0.001931
  462  CL35 XX    0.007427  -0.000001   0.000009  -0.000005  -0.000127
  463  CL35 YY    0.007409   0.000005   0.000001  -0.000122   0.000009
  464  CL35 ZZ    0.007421  -0.000003   0.000008  -0.000106  -0.000033
  465  CL35 XY    0.000003  -0.000006  -0.000000   0.000013  -0.000030
  466  CL35 XZ   -0.000002   0.000002   0.000001  -0.000002   0.000037
  467  CL35 YZ    0.000015   0.000000   0.000005  -0.000009  -0.000093
  468  H 36  S    0.000010   0.000002   0.000020  -0.000035   0.000019
  469  H 36  S    0.000025  -0.000049  -0.000225  -0.000342  -0.000522
  470  H 36  X   -0.000004   0.000001   0.000014   0.000020   0.000057
  471  H 36  Y   -0.000002   0.000001  -0.000002   0.000002   0.000006
  472  H 36  Z    0.000005   0.000002   0.000006  -0.000029  -0.000024
  473  H 37  S   -0.000001   0.000002  -0.000001   0.000030   0.000016
  474  H 37  S   -0.000030   0.000005  -0.000095  -0.000224   0.000118
  475  H 37  X    0.000000   0.000000   0.000001   0.000024  -0.000040
  476  H 37  Y   -0.000000  -0.000002   0.000000   0.000003   0.000003
  477  H 37  Z   -0.000002  -0.000001  -0.000006   0.000009  -0.000001
  478  H 38  S    0.000011   0.000002   0.000001  -0.000033   0.000026
  479  H 38  S   -0.000005   0.000027  -0.000071  -0.000339  -0.000572
  480  H 38  X    0.000007  -0.000002   0.000001   0.000022   0.000049
  481  H 38  Y    0.000003  -0.000001  -0.000006  -0.000004  -0.000023
  482  H 38  Z   -0.000002  -0.000002   0.000002  -0.000012  -0.000015

                      6          7          8          9         10
                  -10.4043   -10.4037   -10.4036   -10.4031   -10.3673
                     A          A          A          A          A   
    1  C  1  S    0.000350   0.000336  -0.000203  -0.000266  -0.000009
    2  C  1  S    0.000143   0.000052  -0.000163  -0.000130   0.000199
    3  C  1  X    0.000082   0.000036  -0.000029  -0.000028   0.000033
    4  C  1  Y   -0.000101  -0.000055   0.000062   0.000064   0.000001
    5  C  1  Z   -0.000076   0.000068  -0.000070   0.000100  -0.000040
    6  C  1  S   -0.000528   0.000037   0.001153   0.000804  -0.001418
    7  C  1  X   -0.000145   0.000610   0.000841   0.000270  -0.000915
    8  C  1  Y   -0.000030  -0.000740   0.000488   0.000347  -0.000238
    9  C  1  Z    0.001313  -0.000738   0.000664  -0.001138   0.000303
   10  C  1  S   -0.000101   0.047496  -0.007065  -0.017480  -0.000260
   11  C  1  X    0.010222   0.005023  -0.000190  -0.001962   0.001930
   12  C  1  Y    0.004697   0.001735   0.001046   0.002411  -0.000319
   13  C  1  Z    0.005982  -0.003122   0.002993   0.000244  -0.000515
   14  C  1 XX    0.000040   0.000044  -0.000011  -0.000007   0.000045
   15  C  1 YY   -0.000107  -0.000116   0.000037   0.000069   0.000023
   16  C  1 ZZ    0.000016  -0.000013   0.000007  -0.000013   0.000092
   17  C  1 XY    0.000021  -0.000018  -0.000005   0.000011   0.000019
   18  C  1 XZ   -0.000028  -0.000012  -0.000036   0.000043  -0.000015
   19  C  1 YZ    0.000042  -0.000021  -0.000040   0.000026  -0.000016
   20  C  2  S   -0.001186  -0.000160   0.000147   0.000178  -0.000006
   21  C  2  S    0.000267   0.000186  -0.000100  -0.000134  -0.000161
   22  C  2  X   -0.000043  -0.000091   0.000017   0.000030  -0.000014
   23  C  2  Y    0.000219   0.000129  -0.000029   0.000000  -0.000032
   24  C  2  Z   -0.000123  -0.000052  -0.000005  -0.000011   0.000013
   25  C  2  S   -0.001656  -0.000411   0.000707   0.001063   0.001357
   26  C  2  X    0.000015   0.000896   0.000464   0.000101  -0.000667
   27  C  2  Y   -0.001936  -0.000702   0.000198   0.000322   0.000321
   28  C  2  Z   -0.000061   0.000763  -0.000666   0.000106  -0.000231
   29  C  2  S    0.004242  -0.050231   0.016065   0.015694   0.014786
   30  C  2  X    0.007512   0.011269   0.002936  -0.006047  -0.002588
   31  C  2  Y   -0.006464  -0.011020  -0.003517  -0.004243   0.000008
   32  C  2  Z   -0.004595   0.004830  -0.002927   0.000298  -0.001978
   33  C  2 XX    0.000129   0.000013  -0.000022  -0.000023  -0.000000
   34  C  2 YY    0.000092   0.000031  -0.000025  -0.000019  -0.000037
   35  C  2 ZZ    0.000139   0.000046  -0.000019  -0.000027  -0.000027
   36  C  2 XY   -0.000013   0.000031   0.000011  -0.000001  -0.000036
   37  C  2 XZ    0.000000  -0.000002   0.000003  -0.000047   0.000014
   38  C  2 YZ   -0.000042  -0.000019  -0.000021   0.000006   0.000007
   39  S  3  S   -0.000000  -0.000002   0.000002   0.000002  -0.000005
   40  S  3  S   -0.000041  -0.000074   0.000038   0.000055  -0.000083
   41  S  3  X    0.000018   0.000023  -0.000001  -0.000002  -0.000005
   42  S  3  Y   -0.000024  -0.000008   0.000009   0.000002  -0.000023
   43  S  3  Z    0.000007  -0.000006   0.000004  -0.000014   0.000011
   44  S  3  S    0.000150  -0.000019   0.000014   0.000046  -0.000363
   45  S  3  X   -0.000054  -0.000064  -0.000024  -0.000048   0.000028
   46  S  3  Y    0.000290   0.000191  -0.000128  -0.000115   0.000167
   47  S  3  Z   -0.000307   0.000244   0.000126  -0.000056  -0.000069
   48  S  3  S    0.001909   0.003196  -0.000031  -0.001391   0.003795
   49  S  3  X    0.001471   0.002307  -0.001727  -0.001728   0.001889
   50  S  3  Y    0.000943   0.001646  -0.000981  -0.000924  -0.000115
   51  S  3  Z   -0.001558   0.001694  -0.001362   0.000755  -0.000135
   52  S  3  S   -0.014680   0.010434   0.010387   0.017709  -0.055918
   53  S  3  X   -0.003851  -0.000442   0.004004   0.005749  -0.013243
   54  S  3  Y   -0.001532   0.001817   0.002434   0.002755  -0.009752
   55  S  3  Z    0.014332  -0.011272   0.001779   0.003318   0.001104
   56  S  3 XX   -0.000213  -0.000248   0.000048   0.000091  -0.000038
   57  S  3 YY   -0.000119  -0.000111   0.000038   0.000059  -0.000076
   58  S  3 ZZ   -0.000081  -0.000063   0.000121   0.000131  -0.000040
   59  S  3 XY    0.000043   0.000053  -0.000051  -0.000043   0.000015
   60  S  3 XZ    0.000020  -0.000005   0.000024  -0.000013  -0.000047
   61  S  3 YZ    0.000022  -0.000003  -0.000046   0.000060  -0.000037
   62  H  4  S   -0.000084   0.000084  -0.000055   0.000028   0.000004
   63  H  4  S   -0.000809  -0.000236   0.000026   0.001438  -0.000286
   64  H  4  X   -0.000013  -0.000001  -0.000043   0.000059   0.000005
   65  H  4  Y   -0.000005  -0.000044  -0.000019   0.000073  -0.000010
   66  H  4  Z    0.000017   0.000006  -0.000005  -0.000028   0.000030
   67  C  5  S    0.000021  -0.000031  -0.000062   0.000010   0.000016
   68  C  5  S    0.000060  -0.000067  -0.000207   0.000067   0.000028
   69  C  5  X   -0.000008  -0.000056   0.000010  -0.000013  -0.000027
   70  C  5  Y    0.000051  -0.000039  -0.000019  -0.000010   0.000080
   71  C  5  Z    0.000019  -0.000011  -0.000011  -0.000020   0.000017
   72  C  5  S    0.000495  -0.000167   0.001246  -0.000610   0.000322
   73  C  5  X    0.000402   0.000076   0.000247  -0.000248   0.000618
   74  C  5  Y   -0.000458   0.000225   0.000688  -0.000321  -0.000626
   75  C  5  Z   -0.000115  -0.000096   0.000699   0.000067  -0.000199
   76  C  5  S    0.021887  -0.011613   0.003601   0.003917  -0.000338
   77  C  5  X    0.002283  -0.001406  -0.000414  -0.000256   0.000695
   78  C  5  Y    0.003294  -0.001917   0.000892   0.000618  -0.000926
   79  C  5  Z    0.002800  -0.001664   0.000853   0.001144  -0.000381
   80  C  5 XX    0.000044  -0.000046  -0.000043  -0.000002   0.000015
   81  C  5 YY    0.000014  -0.000046  -0.000034   0.000008   0.000038
   82  C  5 ZZ    0.000039  -0.000029  -0.000061   0.000004   0.000012
   83  C  5 XY   -0.000003   0.000008   0.000029  -0.000030   0.000011
   84  C  5 XZ    0.000002  -0.000011   0.000020  -0.000014   0.000002
   85  C  5 YZ   -0.000006   0.000021   0.000027  -0.000018  -0.000000
   86  S  6  S    0.000005   0.000001   0.000000  -0.000001  -0.000002
   87  S  6  S    0.000048  -0.000005  -0.000007  -0.000026  -0.000055
   88  S  6  X   -0.000008  -0.000010   0.000000   0.000004  -0.000019
   89  S  6  Y   -0.000002  -0.000014  -0.000002  -0.000007  -0.000010
   90  S  6  Z    0.000014  -0.000012  -0.000012   0.000009  -0.000008
   91  S  6  S    0.000408   0.000217   0.000236   0.000125  -0.000149
   92  S  6  X   -0.000046  -0.000014  -0.000149  -0.000130   0.000170
   93  S  6  Y   -0.000008   0.000103   0.000002   0.000054   0.000072
   94  S  6  Z   -0.000241   0.000269  -0.000107   0.000131   0.000082
   95  S  6  S   -0.000568   0.000853  -0.000175   0.000480  -0.000173
   96  S  6  X    0.000125  -0.000401  -0.001223  -0.001336  -0.000378
   97  S  6  Y    0.000518   0.000036  -0.000007  -0.000275  -0.000371
   98  S  6  Z   -0.000730   0.000539   0.000405  -0.000310   0.000525
   99  S  6  S    0.010659  -0.000491  -0.000488  -0.010671   0.000127
  100  S  6  X   -0.002223   0.000172   0.001532   0.003483  -0.000667
  101  S  6  Y   -0.000839  -0.000353   0.002609   0.002528  -0.000974
  102  S  6  Z   -0.002021   0.001644  -0.000537  -0.001177   0.002336
  103  S  6 XX   -0.000081  -0.000135  -0.000058  -0.000049  -0.000086
  104  S  6 YY   -0.000045  -0.000109  -0.000126  -0.000150  -0.000072
  105  S  6 ZZ   -0.000003  -0.000056  -0.000122  -0.000134  -0.000077
  106  S  6 XY   -0.000063  -0.000031   0.000029   0.000023   0.000019
  107  S  6 XZ   -0.000033   0.000059  -0.000071   0.000059  -0.000032
  108  S  6 YZ   -0.000069   0.000068   0.000069  -0.000062  -0.000006
  109  C  7  S    0.000015  -0.000032   0.000024   0.000022  -0.000067
  110  C  7  S   -0.000011  -0.000088   0.000072   0.000069  -0.000133
  111  C  7  X   -0.000084   0.000031   0.000057  -0.000010  -0.000004
  112  C  7  Y    0.000074  -0.000071   0.000059   0.000021  -0.000047
  113  C  7  Z    0.000070  -0.000007   0.000044   0.000033  -0.000000
  114  C  7  S    0.000997   0.000230  -0.000786  -0.000508   0.000873
  115  C  7  X    0.000416  -0.000976  -0.000499  -0.000156   0.000256
  116  C  7  Y    0.000234   0.000629  -0.000561  -0.000261   0.000620
  117  C  7  Z   -0.000366   0.000768  -0.000401  -0.000132  -0.000287
  118  C  7  S   -0.019641   0.012362  -0.029283  -0.013943   0.004725
  119  C  7  X    0.007196  -0.002597  -0.005144  -0.002298   0.011063
  120  C  7  Y   -0.001660   0.001307  -0.002111  -0.000013  -0.000862
  121  C  7  Z   -0.005445   0.002923  -0.005218  -0.002709  -0.000728
  122  C  7 XX    0.000049  -0.000036   0.000019  -0.000007  -0.000024
  123  C  7 YY    0.000017  -0.000032   0.000009   0.000028  -0.000033
  124  C  7 ZZ    0.000035  -0.000035   0.000020   0.000003  -0.000045
  125  C  7 XY   -0.000006  -0.000025   0.000026   0.000011  -0.000037
  126  C  7 XZ    0.000011  -0.000051   0.000003   0.000002   0.000023
  127  C  7 YZ    0.000049   0.000031   0.000026   0.000014  -0.000056
  128  C  8  S    0.852708   0.023418  -0.509505   0.001240  -0.007820
  129  C  8  S    0.041490   0.001062  -0.024933  -0.000043  -0.000540
  130  C  8  X   -0.000151  -0.000004  -0.000223  -0.000001   0.000146
  131  C  8  Y   -0.000343   0.000004   0.000009   0.000049  -0.000038
  132  C  8  Z    0.000484   0.000041  -0.000231   0.000014   0.000306
  133  C  8  S   -0.021945  -0.000210   0.020361   0.000866   0.008072
  134  C  8  X    0.000567  -0.000219   0.005033  -0.001178  -0.000855
  135  C  8  Y    0.001479  -0.000187   0.002308  -0.000966   0.001659
  136  C  8  Z   -0.000775  -0.001398  -0.001509   0.000293  -0.005609
  137  C  8  S    0.008032   0.028676  -0.208559   0.076438   0.113297
  138  C  8  X    0.035864  -0.022918  -0.014761  -0.005776  -0.019267
  139  C  8  Y   -0.002676  -0.001275  -0.009294   0.008824  -0.006314
  140  C  8  Z    0.038708  -0.030063   0.013148  -0.017662  -0.026749
  141  C  8 XX   -0.006379  -0.000247   0.003444  -0.000052  -0.000160
  142  C  8 YY   -0.006587  -0.000213   0.003854  -0.000027   0.000036
  143  C  8 ZZ   -0.006379  -0.000339   0.003814  -0.000017  -0.000160
  144  C  8 XY    0.000058   0.000020  -0.000205  -0.000041  -0.000003
  145  C  8 XZ    0.000107   0.000010  -0.000105  -0.000007  -0.000252
  146  C  8 YZ    0.000030   0.000025  -0.000023  -0.000046  -0.000020
  147  C  9  S    0.509750  -0.020118   0.852650   0.000257   0.000123
  148  C  9  S    0.024460  -0.001102   0.041270   0.000058   0.000056
  149  C  9  X    0.000225  -0.000001  -0.000160   0.000014   0.000000
  150  C  9  Y   -0.000063   0.000028  -0.000196   0.000020   0.000045
  151  C  9  Z    0.000131  -0.000038   0.000178  -0.000042  -0.000025
  152  C  9  S   -0.009390   0.001843  -0.028069  -0.000744  -0.004111
  153  C  9  X   -0.001962  -0.000031   0.004934  -0.001341   0.001546
  154  C  9  Y   -0.000387  -0.000368   0.001884  -0.000666  -0.000307
  155  C  9  Z    0.000278  -0.000199   0.001737   0.000318   0.002656
  156  C  9  S   -0.099337   0.064451   0.138810  -0.059111  -0.018190
  157  C  9  X   -0.023762   0.023062  -0.042371   0.014060   0.015610
  158  C  9  Y   -0.019960   0.019468  -0.026519  -0.003547   0.004410
  159  C  9  Z    0.045099  -0.050370   0.015985   0.007582   0.021819
  160  C  9 XX   -0.004036   0.000074  -0.006161   0.000041   0.000026
  161  C  9 YY   -0.003950   0.000071  -0.006453  -0.000031  -0.000004
  162  C  9 ZZ   -0.003754  -0.000008  -0.006365  -0.000051   0.000001
  163  C  9 XY   -0.000021  -0.000029   0.000200   0.000002   0.000024
  164  C  9 XZ    0.000009  -0.000031  -0.000127  -0.000029   0.000002
  165  C  9 YZ   -0.000028   0.000006  -0.000126   0.000019  -0.000024
  166  H 10  S   -0.000030  -0.000190  -0.000106  -0.000020   0.000056
  167  H 10  S   -0.002002   0.002132   0.001321   0.001116  -0.001013
  168  H 10  X    0.000056  -0.000010  -0.000005   0.000002   0.000008
  169  H 10  Y   -0.000063   0.000015  -0.000020  -0.000000   0.000052
  170  H 10  Z   -0.000020   0.000045   0.000067   0.000034  -0.000032
  171  H 11  S   -0.000080   0.000017  -0.000119  -0.000027  -0.000017
  172  H 11  S    0.000401   0.000801   0.000572   0.000278   0.000355
  173  H 11  X   -0.000017   0.000040   0.000005  -0.000003  -0.000008
  174  H 11  Y   -0.000002   0.000013   0.000000  -0.000001   0.000022
  175  H 11  Z   -0.000010   0.000016  -0.000002   0.000003   0.000023
  176  C 12  S   -0.000009  -0.000052  -0.000019  -0.000051   0.000014
  177  C 12  S   -0.000007  -0.000150  -0.000110  -0.000160   0.000047
  178  C 12  X    0.000032   0.000007  -0.000031   0.000011  -0.000001
  179  C 12  Y    0.000007  -0.000026   0.000060   0.000001  -0.000016
  180  C 12  Z   -0.000002  -0.000012  -0.000023  -0.000011  -0.000013
  181  C 12  S   -0.000249   0.001252   0.001118   0.001183  -0.000443
  182  C 12  X   -0.000072  -0.000551  -0.000569  -0.000423   0.000323
  183  C 12  Y   -0.000024  -0.000089  -0.000125   0.000208   0.000089
  184  C 12  Z    0.000164  -0.000083   0.000307   0.000241   0.000204
  185  C 12  S   -0.006010  -0.000800   0.013583   0.010541  -0.015515
  186  C 12  X    0.001183   0.000146  -0.002945  -0.002631   0.003363
  187  C 12  Y    0.000395   0.000080   0.000520   0.000276   0.000190
  188  C 12  Z    0.000485  -0.000742  -0.000027   0.000866   0.000745
  189  C 12 XX   -0.000033  -0.000023   0.000013  -0.000032  -0.000006
  190  C 12 YY   -0.000021  -0.000060   0.000001  -0.000036   0.000022
  191  C 12 ZZ   -0.000020  -0.000060  -0.000025  -0.000058   0.000008
  192  C 12 XY   -0.000009   0.000013  -0.000028  -0.000008   0.000025
  193  C 12 XZ   -0.000019   0.000026   0.000001   0.000001  -0.000008
  194  C 12 YZ   -0.000006   0.000009  -0.000015   0.000008   0.000008
  195  H 13  S    0.000049  -0.000038  -0.000089   0.000004   0.000022
  196  H 13  S   -0.001182   0.000055   0.001411   0.000552  -0.000827
  197  H 13  X   -0.000040   0.000028   0.000029   0.000005  -0.000001
  198  H 13  Y   -0.000051  -0.000004   0.000034   0.000007  -0.000035
  199  H 13  Z   -0.000050   0.000005   0.000040   0.000021   0.000009
  200  H 14  S    0.000054   0.000045  -0.000053   0.000017   0.000050
  201  H 14  S   -0.000001  -0.000406   0.000190   0.000047   0.000503
  202  H 14  X   -0.000008   0.000004   0.000004  -0.000000   0.000013
  203  H 14  Y    0.000030  -0.000031  -0.000016   0.000015   0.000019
  204  H 14  Z    0.000009   0.000004  -0.000015   0.000003   0.000014
  205  H 15  S    0.000002  -0.000003  -0.000025   0.000018  -0.000052
  206  H 15  S   -0.000856   0.000252   0.000514  -0.000085  -0.000658
  207  H 15  X   -0.000005  -0.000010  -0.000005   0.000014  -0.000011
  208  H 15  Y   -0.000035   0.000012   0.000018  -0.000001  -0.000038
  209  H 15  Z    0.000011  -0.000017  -0.000021   0.000002   0.000003
  210  C 16  S   -0.007062   0.785318   0.022842  -0.608209  -0.000008
  211  C 16  S   -0.000413   0.038156   0.000970  -0.029621  -0.000049
  212  C 16  X    0.000004  -0.000258  -0.000005  -0.000152  -0.000037
  213  C 16  Y   -0.000010  -0.000346   0.000023   0.000051  -0.000011
  214  C 16  Z    0.000024  -0.000454  -0.000034   0.000307   0.000025
  215  C 16  S    0.000773  -0.019161   0.000729   0.022141  -0.000024
  216  C 16  X    0.000220   0.001748  -0.001304   0.004443   0.000557
  217  C 16  Y    0.000158   0.001873  -0.000932   0.002205   0.000433
  218  C 16  Z    0.000733   0.001390   0.000109   0.000571  -0.000035
  219  C 16  S    0.022725  -0.025784   0.080123  -0.192035  -0.029351
  220  C 16  X   -0.036077   0.059070  -0.015403  -0.016254  -0.036488
  221  C 16  Y   -0.004759   0.006633   0.006686  -0.008976  -0.017911
  222  C 16  Z    0.040166  -0.049384   0.025614  -0.004562  -0.007384
  223  C 16 XX   -0.000024  -0.005948  -0.000225   0.004253  -0.000017
  224  C 16 YY    0.000002  -0.006084  -0.000194   0.004650  -0.000043
  225  C 16 ZZ   -0.000084  -0.005883  -0.000201   0.004574  -0.000034
  226  C 16 XY    0.000025   0.000014  -0.000029  -0.000195   0.000001
  227  C 16 XZ   -0.000003  -0.000101   0.000007   0.000187   0.000013
  228  C 16 YZ   -0.000038  -0.000023   0.000052   0.000048  -0.000024
  229  C 17  S   -0.007022   0.607750   0.018243   0.785815   0.000008
  230  C 17  S   -0.000490   0.029255   0.000881   0.037963   0.000010
  231  C 17  X   -0.000010   0.000187   0.000024  -0.000219   0.000035
  232  C 17  Y    0.000019  -0.000115   0.000023  -0.000192   0.000036
  233  C 17  Z    0.000059  -0.000210   0.000028  -0.000155   0.000010
  234  C 17  S    0.001591  -0.013373  -0.000721  -0.025746  -0.000482
  235  C 17  X    0.000566  -0.001383  -0.001347   0.004478   0.000049
  236  C 17  Y   -0.000141  -0.000089  -0.000728   0.001550  -0.000106
  237  C 17  Z   -0.000118  -0.000102  -0.000071  -0.002196  -0.000012
  238  C 17  S    0.107337  -0.144404  -0.043449   0.136724   0.074783
  239  C 17  X    0.017906  -0.020655   0.007400  -0.035748  -0.027275
  240  C 17  Y    0.018138  -0.023364  -0.005747  -0.020778  -0.009611
  241  C 17  Z    0.045362  -0.051566  -0.005450  -0.005938   0.015178
  242  C 17 XX   -0.000019  -0.004726  -0.000105  -0.005632  -0.000013
  243  C 17 YY   -0.000040  -0.004654  -0.000184  -0.005941  -0.000000
  244  C 17 ZZ   -0.000079  -0.004520  -0.000198  -0.005925  -0.000026
  245  C 17 XY   -0.000013  -0.000007   0.000004   0.000247   0.000004
  246  C 17 XZ    0.000006   0.000063   0.000016   0.000065  -0.000003
  247  C 17 YZ   -0.000005   0.000057  -0.000013   0.000099  -0.000012
  248  C 18  S   -0.000072   0.005730   0.000173  -0.004534   0.000391
  249  C 18  S   -0.000044   0.000047   0.000056  -0.000052   0.000066
  250  C 18  X   -0.000012  -0.000102  -0.000008   0.000107   0.000001
  251  C 18  Y    0.000029  -0.000045  -0.000005   0.000026   0.000019
  252  C 18  Z    0.000030   0.000193   0.000003  -0.000091  -0.000002
  253  C 18  S   -0.000434   0.003163  -0.000747  -0.004988  -0.000248
  254  C 18  X   -0.000120   0.000626   0.000115  -0.003644  -0.000188
  255  C 18  Y   -0.000217  -0.000235   0.000395  -0.001657  -0.000318
  256  C 18  Z   -0.000421  -0.002069   0.000799   0.000043  -0.000293
  257  C 18  S   -0.051299   0.081522  -0.078411   0.066634   0.018489
  258  C 18  X   -0.001363   0.002223  -0.010092   0.012576   0.006181
  259  C 18  Y    0.012289  -0.010313   0.000103   0.000896   0.009676
  260  C 18  Z    0.030962  -0.035824   0.017969  -0.013721   0.018369
  261  C 18 XX   -0.000042  -0.000099  -0.000001   0.000133   0.000025
  262  C 18 YY   -0.000024  -0.000077   0.000013   0.000060   0.000014
  263  C 18 ZZ    0.000012  -0.000262  -0.000019   0.000269   0.000032
  264  C 18 XY   -0.000006   0.000027   0.000010   0.000013  -0.000007
  265  C 18 XZ   -0.000024   0.000136   0.000011  -0.000142  -0.000010
  266  C 18 YZ   -0.000008  -0.000005  -0.000013   0.000026   0.000004
  267  C 19  S   -0.000022   0.003484   0.000083   0.004559   0.000065
  268  C 19  S    0.000021  -0.000080  -0.000096  -0.000056   0.000042
  269  C 19  X   -0.000000   0.000066   0.000007   0.000125  -0.000020
  270  C 19  Y    0.000004   0.000070   0.000006   0.000082  -0.000009
  271  C 19  Z   -0.000013   0.000162   0.000024   0.000138  -0.000019
  272  C 19  S   -0.000115   0.002622   0.000978   0.006414  -0.000153
  273  C 19  X   -0.000357  -0.000173  -0.000047  -0.004009  -0.000054
  274  C 19  Y    0.000129  -0.000848  -0.000305  -0.001968   0.000005
  275  C 19  Z    0.000630  -0.002126  -0.001075  -0.000247   0.000079
  276  C 19  S   -0.106480   0.120470   0.040446  -0.021435  -0.044047
  277  C 19  X    0.009544  -0.010240  -0.008957   0.008723   0.009834
  278  C 19  Y    0.012314  -0.013118  -0.001855   0.003005  -0.000331
  279  C 19  Z    0.017761  -0.023783  -0.000260  -0.004557  -0.016032
  280  C 19 XX    0.000021  -0.000060  -0.000021  -0.000156   0.000014
  281  C 19 YY   -0.000006  -0.000094  -0.000034  -0.000158   0.000018
  282  C 19 ZZ    0.000032  -0.000214   0.000011  -0.000306   0.000025
  283  C 19 XY   -0.000004   0.000008   0.000008  -0.000078  -0.000002
  284  C 19 XZ    0.000006  -0.000058   0.000017  -0.000102   0.000000
  285  C 19 YZ   -0.000002  -0.000064   0.000019  -0.000134  -0.000002
  286  C 20  S    0.006438   0.000154  -0.003957   0.000019   0.993307
  287  C 20  S    0.000080  -0.000030  -0.000112   0.000057   0.047858
  288  C 20  X   -0.000135  -0.000025   0.000081  -0.000007   0.000462
  289  C 20  Y   -0.000065   0.000010   0.000039  -0.000002  -0.000008
  290  C 20  Z   -0.000153  -0.000046   0.000051   0.000011   0.000224
  291  C 20  S    0.003836  -0.000482  -0.004210  -0.000649  -0.026355
  292  C 20  X    0.001730  -0.000273  -0.003220   0.000038  -0.006343
  293  C 20  Y    0.000263  -0.000058  -0.001690   0.000325  -0.001861
  294  C 20  Z    0.001689   0.000258   0.001060  -0.000895  -0.000597
  295  C 20  S    0.048886  -0.039351   0.072786  -0.065122  -0.027800
  296  C 20  X    0.001135  -0.003955   0.015368  -0.010330  -0.002990
  297  C 20  Y   -0.000830   0.005515   0.000446  -0.004957   0.007098
  298  C 20  Z    0.013219  -0.019417   0.016675  -0.004087  -0.022441
  299  C 20 XX   -0.000130  -0.000054   0.000129   0.000008  -0.007442
  300  C 20 YY   -0.000078  -0.000022   0.000033   0.000019  -0.007796
  301  C 20 ZZ   -0.000246  -0.000005   0.000200  -0.000005  -0.007423
  302  C 20 XY    0.000012   0.000002   0.000023   0.000011   0.000204
  303  C 20 XZ   -0.000180   0.000018   0.000153  -0.000009   0.000009
  304  C 20 YZ   -0.000024   0.000020  -0.000012   0.000009  -0.000152
  305  C 21  S    0.003012  -0.000122   0.005070  -0.000024  -0.000755
  306  C 21  S   -0.000003  -0.000021  -0.000043  -0.000106  -0.000374
  307  C 21  X    0.000036  -0.000005   0.000113   0.000005   0.000028
  308  C 21  Y    0.000040   0.000007   0.000052   0.000003   0.000019
  309  C 21  Z   -0.000141   0.000001  -0.000163  -0.000015  -0.000007
  310  C 21  S    0.001259   0.000053   0.006831   0.001034   0.005176
  311  C 21  X    0.000526  -0.000122  -0.004211   0.000104  -0.002249
  312  C 21  Y   -0.000309   0.000085  -0.002036  -0.000227  -0.001015
  313  C 21  Z    0.001861  -0.000247   0.001176   0.001064   0.000211
  314  C 21  S    0.094739  -0.092850  -0.009717   0.050115   0.015056
  315  C 21  X   -0.002792   0.002877   0.008860  -0.011107  -0.003409
  316  C 21  Y   -0.009782   0.009758   0.003283  -0.001739  -0.001253
  317  C 21  Z    0.028015  -0.022867   0.005262  -0.000979  -0.004362
  318  C 21 XX   -0.000002   0.000000  -0.000112  -0.000025  -0.000027
  319  C 21 YY   -0.000053  -0.000015  -0.000128  -0.000033  -0.000122
  320  C 21 ZZ   -0.000175   0.000036  -0.000356   0.000025  -0.000005
  321  C 21 XY    0.000028  -0.000010  -0.000041   0.000006   0.000043
  322  C 21 XZ    0.000023  -0.000010   0.000080  -0.000011   0.000017
  323  C 21 YZ    0.000042   0.000001   0.000123  -0.000020  -0.000026
  324  C 22  S    0.000050  -0.000115  -0.000003   0.000184   0.000039
  325  C 22  S    0.000123  -0.000220  -0.000004   0.000241   0.000034
  326  C 22  X   -0.000019   0.000008   0.000002  -0.000027  -0.000013
  327  C 22  Y   -0.000043   0.000016  -0.000020  -0.000021  -0.000001
  328  C 22  Z   -0.000022   0.000039   0.000002   0.000006  -0.000015
  329  C 22  S   -0.001034   0.001596   0.000238  -0.005383  -0.000207
  330  C 22  X   -0.000086   0.000241   0.000262   0.001616   0.000136
  331  C 22  Y    0.000215   0.000011   0.000141   0.001559   0.000094
  332  C 22  Z    0.000555  -0.000444  -0.000185   0.002480   0.000173
  333  C 22  S    0.005178  -0.003598  -0.042306   0.044895   0.035934
  334  C 22  X   -0.002237   0.004357   0.005123  -0.004870   0.008291
  335  C 22  Y   -0.001756   0.002519   0.002877  -0.003598   0.000638
  336  C 22  Z   -0.002157   0.001275   0.004422  -0.003990  -0.011565
  337  C 22 XX    0.000027  -0.000004   0.000014   0.000029   0.000004
  338  C 22 YY    0.000043  -0.000069  -0.000006   0.000077   0.000014
  339  C 22 ZZ    0.000028   0.000023  -0.000000   0.000071   0.000013
  340  C 22 XY   -0.000012   0.000044   0.000003  -0.000026  -0.000004
  341  C 22 XZ    0.000020  -0.000024  -0.000005   0.000013   0.000009
  342  C 22 YZ   -0.000006   0.000032  -0.000004   0.000004   0.000006
  343  C 23  S    0.000020  -0.000054   0.000012  -0.000189   0.000018
  344  C 23  S    0.000039  -0.000112   0.000020  -0.000282  -0.000010
  345  C 23  X    0.000034  -0.000007   0.000008  -0.000030   0.000001
  346  C 23  Y   -0.000011   0.000002   0.000003  -0.000013   0.000012
  347  C 23  Z   -0.000025   0.000032  -0.000001   0.000009  -0.000027
  348  C 23  S    0.000150   0.000425  -0.000348   0.005611   0.000477
  349  C 23  X   -0.000164  -0.000545   0.000200   0.001745  -0.000017
  350  C 23  Y   -0.000072  -0.000187   0.000121  -0.000070  -0.000082
  351  C 23  Z   -0.000194   0.000256   0.000198  -0.002740  -0.000092
  352  C 23  S   -0.045720   0.044122   0.026289  -0.033309  -0.032993
  353  C 23  X    0.005269  -0.004266   0.007889  -0.008622   0.007369
  354  C 23  Y    0.004210  -0.004160   0.003321  -0.002594   0.005745
  355  C 23  Z    0.008052  -0.006374  -0.003304   0.004009   0.009673
  356  C 23 XX    0.000023   0.000009   0.000002  -0.000034   0.000008
  357  C 23 YY    0.000021  -0.000027   0.000008  -0.000089  -0.000002
  358  C 23 ZZ    0.000027   0.000034   0.000016  -0.000075   0.000007
  359  C 23 XY    0.000004   0.000029  -0.000004   0.000044   0.000001
  360  C 23 XZ    0.000006  -0.000014  -0.000004   0.000001  -0.000006
  361  C 23 YZ   -0.000005   0.000035  -0.000000   0.000009   0.000001
  362  H 24  S   -0.000045  -0.000083   0.000013  -0.000090   0.000015
  363  H 24  S    0.000279  -0.000080   0.000367  -0.001453  -0.000398
  364  H 24  X    0.000020   0.000010   0.000014  -0.000041  -0.000012
  365  H 24  Y    0.000019   0.000011  -0.000007  -0.000018   0.000004
  366  H 24  Z    0.000010   0.000036  -0.000015   0.000003   0.000012
  367  H 25  S    0.000027  -0.000095  -0.000023   0.000066  -0.000029
  368  H 25  S    0.000137  -0.000074  -0.000141   0.001584   0.000285
  369  H 25  X   -0.000001  -0.000012  -0.000003  -0.000052  -0.000008
  370  H 25  Y   -0.000006   0.000007   0.000006  -0.000030  -0.000003
  371  H 25  Z   -0.000009   0.000040   0.000028   0.000021  -0.000002
  372  H 26  S   -0.000047  -0.000034  -0.000033  -0.000077  -0.000007
  373  H 26  S    0.000123  -0.000070   0.000139  -0.000958  -0.000169
  374  H 26  X    0.000012   0.000000  -0.000006   0.000003   0.000001
  375  H 26  Y   -0.000007  -0.000002  -0.000010   0.000003   0.000005
  376  H 26  Z   -0.000005   0.000007   0.000002   0.000002   0.000006
  377  H 27  S   -0.000052  -0.000035   0.000005   0.000061  -0.000028
  378  H 27  S    0.000362  -0.000416  -0.000041   0.000907   0.000075
  379  H 27  X    0.000011  -0.000004  -0.000008   0.000004  -0.000002
  380  H 27  Y   -0.000006   0.000002  -0.000004  -0.000001   0.000007
  381  H 27  Z   -0.000001   0.000011  -0.000001  -0.000005   0.000003
  382  C 28  S   -0.000039   0.000029  -0.000193   0.000013   0.017743
  383  C 28  S   -0.000098   0.000058  -0.000281   0.000024   0.000415
  384  C 28  X    0.000010   0.000025  -0.000026   0.000002   0.000062
  385  C 28  Y    0.000002  -0.000017  -0.000005   0.000004   0.000053
  386  C 28  Z   -0.000040   0.000023  -0.000007  -0.000002  -0.000254
  387  C 28  S   -0.000340  -0.000050   0.005630  -0.000415   0.008260
  388  C 28  X   -0.000974   0.000002   0.001993   0.000203   0.002129
  389  C 28  Y   -0.000212   0.000004   0.000147   0.000131  -0.000437
  390  C 28  Z   -0.000544   0.000118   0.002368  -0.000279   0.004746
  391  C 28  S    0.035920  -0.033793  -0.025850   0.034685  -0.046296
  392  C 28  X    0.005562   0.000484  -0.010030   0.004067   0.002311
  393  C 28  Y    0.000704   0.001377  -0.003473   0.001176   0.003382
  394  C 28  Z    0.001647  -0.005000  -0.000811   0.005522  -0.009474
  395  C 28 XX    0.000009   0.000026  -0.000028   0.000003  -0.000291
  396  C 28 YY   -0.000033   0.000032  -0.000093   0.000006  -0.000279
  397  C 28 ZZ    0.000039   0.000028  -0.000063   0.000007  -0.000518
  398  C 28 XY    0.000022   0.000003   0.000046  -0.000004  -0.000058
  399  C 28 XZ    0.000021  -0.000005  -0.000015   0.000006   0.000142
  400  C 28 YZ   -0.000025   0.000004  -0.000015   0.000003   0.000147
  401  C 29  S   -0.000141   0.000041   0.000191  -0.000004   0.000597
  402  C 29  S   -0.000265   0.000112   0.000258  -0.000003   0.000145
  403  C 29  X   -0.000007  -0.000001  -0.000038   0.000003   0.000074
  404  C 29  Y    0.000007  -0.000039  -0.000031  -0.000012   0.000004
  405  C 29  Z   -0.000040   0.000027  -0.000003  -0.000004   0.000009
  406  C 29  S    0.002361  -0.000776  -0.005577   0.000205  -0.004896
  407  C 29  X    0.000143  -0.000099   0.001237   0.000265   0.000619
  408  C 29  Y   -0.000143   0.000163   0.001370   0.000129   0.001096
  409  C 29  Z    0.000775  -0.000360  -0.002947   0.000131  -0.002734
  410  C 29  S   -0.007457  -0.002022   0.042954  -0.043193   0.001687
  411  C 29  X    0.010121  -0.004827  -0.004159   0.000993  -0.002850
  412  C 29  Y    0.004491  -0.002152  -0.003127   0.001334  -0.001276
  413  C 29  Z    0.000928  -0.000384   0.004034  -0.007375   0.001762
  414  C 29 XX   -0.000005   0.000022   0.000037   0.000011   0.000048
  415  C 29 YY   -0.000089   0.000040   0.000084  -0.000006   0.000046
  416  C 29 ZZ    0.000013   0.000027   0.000082  -0.000010   0.000076
  417  C 29 XY    0.000047  -0.000013  -0.000025   0.000004   0.000022
  418  C 29 XZ    0.000019  -0.000013  -0.000008   0.000001  -0.000047
  419  C 29 YZ   -0.000031   0.000010  -0.000005   0.000006  -0.000029
  420  H 30  S   -0.000106   0.000018   0.000062  -0.000014   0.000033
  421  H 30  S   -0.000010  -0.000130   0.001732  -0.000208   0.000495
  422  H 30  X   -0.000014   0.000002  -0.000053  -0.000004   0.000015
  423  H 30  Y    0.000001  -0.000002  -0.000031   0.000007  -0.000000
  424  H 30  Z   -0.000033   0.000001  -0.000014  -0.000027   0.000003
  425  H 31  S   -0.000063  -0.000034   0.000054   0.000014   0.000032
  426  H 31  S   -0.000528   0.000318   0.000802  -0.000079   0.001880
  427  H 31  X   -0.000004   0.000007   0.000002  -0.000009   0.000063
  428  H 31  Y   -0.000005  -0.000005  -0.000001  -0.000004   0.000002
  429  H 31  Z   -0.000012   0.000002   0.000003   0.000003   0.000043
  430  H 32  S   -0.000043  -0.000037  -0.000093  -0.000025  -0.000090
  431  H 32  S    0.000143   0.000137  -0.000925   0.000127  -0.000709
  432  H 32  X   -0.000000   0.000009   0.000006  -0.000006  -0.000005
  433  H 32  Y   -0.000005  -0.000009   0.000003  -0.000009  -0.000004
  434  H 32  Z   -0.000006   0.000003  -0.000002   0.000002  -0.000012
  435  H 33  S   -0.000084  -0.000009  -0.000115   0.000033  -0.000325
  436  H 33  S    0.000506  -0.000082  -0.001205   0.000236  -0.000407
  437  H 33  X    0.000014   0.000012  -0.000026   0.000010  -0.000309
  438  H 33  Y    0.000018   0.000009  -0.000016  -0.000010  -0.000141
  439  H 33  Z   -0.000042  -0.000006   0.000001   0.000013   0.000053
  440  H 34  S   -0.000005   0.000054  -0.000067  -0.000049  -0.000025
  441  H 34  S    0.002929  -0.001129   0.000756  -0.000229   0.000050
  442  H 34  X   -0.000062   0.000052  -0.000020  -0.000005   0.000003
  443  H 34  Y    0.000018  -0.000069  -0.000021  -0.000012   0.000010
  444  H 34  Z   -0.000070  -0.000050   0.000014   0.000000   0.000006
  445  CL35  S    0.000001  -0.000001  -0.000001  -0.000000   0.000000
  446  CL35  S    0.000015  -0.000031  -0.000016  -0.000010   0.000006
  447  CL35  X    0.000001   0.000001   0.000004   0.000005   0.000001
  448  CL35  Y    0.000008   0.000013  -0.000004   0.000008  -0.000003
  449  CL35  Z   -0.000003  -0.000002   0.000001  -0.000000  -0.000000
  450  CL35  S    0.000056  -0.000060  -0.000053  -0.000020   0.000020
  451  CL35  X   -0.000013   0.000001  -0.000022  -0.000032  -0.000009
  452  CL35  Y   -0.000039  -0.000086   0.000026  -0.000052   0.000021
  453  CL35  Z    0.000013   0.000012  -0.000006   0.000005   0.000001
  454  CL35  S   -0.000603   0.000497   0.000495   0.000051  -0.000135
  455  CL35  X    0.000201  -0.000130  -0.000008   0.000152   0.000141
  456  CL35  Y   -0.000295   0.000180   0.000144   0.000153  -0.000142
  457  CL35  Z    0.000325   0.000015  -0.000117  -0.000083   0.000019
  458  CL35  S   -0.003645  -0.002134  -0.003142  -0.002806  -0.003098
  459  CL35  X   -0.000304  -0.000866  -0.000030   0.000256   0.000482
  460  CL35  Y   -0.000464   0.000313  -0.000473  -0.000228  -0.000630
  461  CL35  Z    0.000383   0.000564   0.000359   0.000318   0.000672
  462  CL35 XX    0.000028  -0.000057  -0.000016  -0.000015   0.000004
  463  CL35 YY   -0.000011  -0.000058  -0.000012  -0.000025   0.000002
  464  CL35 ZZ    0.000006  -0.000050  -0.000022  -0.000020   0.000011
  465  CL35 XY    0.000018  -0.000018  -0.000012   0.000001   0.000020
  466  CL35 XZ   -0.000024   0.000016   0.000002  -0.000005  -0.000014
  467  CL35 YZ    0.000054   0.000033  -0.000006  -0.000010  -0.000002
  468  H 36  S   -0.000027  -0.000059   0.000014   0.000004   0.000029
  469  H 36  S    0.000436   0.000374   0.000195  -0.000249  -0.000384
  470  H 36  X   -0.000010  -0.000016  -0.000001   0.000013   0.000010
  471  H 36  Y   -0.000009  -0.000002   0.000006   0.000017   0.000018
  472  H 36  Z   -0.000006  -0.000001  -0.000007   0.000007   0.000012
  473  H 37  S   -0.000009  -0.000028  -0.000025  -0.000015   0.000029
  474  H 37  S    0.000403  -0.000002   0.000580   0.000142  -0.000014
  475  H 37  X   -0.000007  -0.000008  -0.000024  -0.000005  -0.000002
  476  H 37  Y    0.000009  -0.000001   0.000024  -0.000006  -0.000005
  477  H 37  Z    0.000017   0.000010   0.000012   0.000011   0.000000
  478  H 38  S   -0.000029   0.000024  -0.000078  -0.000023  -0.000018
  479  H 38  S    0.000281  -0.000377   0.000085  -0.000038   0.000099
  480  H 38  X   -0.000007   0.000021   0.000005   0.000001  -0.000015
  481  H 38  Y    0.000006   0.000002  -0.000016  -0.000005   0.000000
  482  H 38  Z   -0.000015   0.000003   0.000000  -0.000007  -0.000015

                     11         12         13         14         15
                  -10.3656   -10.3570   -10.3558   -10.3550   -10.3535
                     A          A          A          A          A   
    1  C  1  S   -0.000011   0.000005   0.000009   0.000002   0.000005
    2  C  1  S    0.000131   0.000073   0.000088  -0.000004   0.000036
    3  C  1  X   -0.000000   0.000011   0.000002   0.000011  -0.000009
    4  C  1  Y    0.000052  -0.000006   0.000005  -0.000008  -0.000020
    5  C  1  Z    0.000036   0.000005  -0.000032   0.000028  -0.000032
    6  C  1  S   -0.000714  -0.000422  -0.000629   0.000039  -0.000286
    7  C  1  X   -0.000351   0.000058  -0.000096   0.000008   0.000113
    8  C  1  Y   -0.000828  -0.000276  -0.000217  -0.000134   0.000155
    9  C  1  Z   -0.000473   0.000005   0.000356  -0.000310   0.000336
   10  C  1  S    0.030441   0.017183  -0.010638  -0.004924   0.005746
   11  C  1  X   -0.002117   0.005559  -0.000940  -0.001042   0.001709
   12  C  1  Y   -0.006174  -0.000532   0.010417  -0.002984   0.004352
   13  C  1  Z   -0.006486  -0.000135   0.009813  -0.001688   0.004106
   14  C  1 XX    0.000044   0.000030   0.000021  -0.000001   0.000004
   15  C  1 YY    0.000019   0.000014  -0.000001  -0.000013  -0.000003
   16  C  1 ZZ    0.000066   0.000027   0.000033  -0.000003   0.000007
   17  C  1 XY    0.000009  -0.000014  -0.000013   0.000000   0.000002
   18  C  1 XZ    0.000017   0.000004  -0.000018   0.000002  -0.000011
   19  C  1 YZ    0.000021   0.000009  -0.000008   0.000000   0.000000
   20  C  2  S   -0.000003   0.000000   0.000003  -0.000003   0.000003
   21  C  2  S   -0.000079  -0.000031  -0.000076  -0.000053   0.000053
   22  C  2  X    0.000005  -0.000039  -0.000033  -0.000014   0.000024
   23  C  2  Y   -0.000039  -0.000007  -0.000047   0.000012  -0.000004
   24  C  2  Z   -0.000001   0.000034  -0.000024   0.000000  -0.000027
   25  C  2  S    0.000637   0.000175   0.000271   0.000602  -0.000564
   26  C  2  X   -0.000594   0.000385   0.000113   0.000225  -0.000358
   27  C  2  Y    0.000779   0.000135   0.000337   0.000073  -0.000191
   28  C  2  Z    0.000373  -0.000203   0.000051   0.000054  -0.000073
   29  C  2  S   -0.010354  -0.013918   0.027349   0.001261   0.005391
   30  C  2  X    0.006748   0.006168  -0.000172  -0.002401   0.004101
   31  C  2  Y    0.008726   0.011228  -0.000727   0.003129  -0.002095
   32  C  2  Z   -0.005936  -0.004922  -0.012352   0.000389  -0.006678
   33  C  2 XX   -0.000008  -0.000011  -0.000039  -0.000008   0.000021
   34  C  2 YY   -0.000010  -0.000016  -0.000012  -0.000011   0.000009
   35  C  2 ZZ   -0.000029  -0.000000  -0.000028  -0.000005  -0.000000
   36  C  2 XY   -0.000021  -0.000004   0.000001   0.000003  -0.000014
   37  C  2 XZ   -0.000001  -0.000024   0.000011  -0.000015   0.000006
   38  C  2 YZ    0.000026   0.000017   0.000024   0.000013  -0.000010
   39  S  3  S   -0.000006  -0.000003  -0.000004  -0.000001  -0.000001
   40  S  3  S   -0.000096  -0.000060  -0.000084  -0.000016  -0.000013
   41  S  3  X   -0.000010   0.000008   0.000008  -0.000001  -0.000003
   42  S  3  Y   -0.000014   0.000004   0.000007  -0.000009  -0.000006
   43  S  3  Z   -0.000007  -0.000008   0.000009   0.000002  -0.000004
   44  S  3  S   -0.000420  -0.000183  -0.000289  -0.000075  -0.000063
   45  S  3  X    0.000058  -0.000077  -0.000088   0.000014   0.000026
   46  S  3  Y    0.000104  -0.000040  -0.000062   0.000075   0.000053
   47  S  3  Z    0.000035   0.000082  -0.000089  -0.000032   0.000049
   48  S  3  S    0.004746   0.000707   0.001528   0.001761   0.001752
   49  S  3  X    0.001940   0.000575   0.000933   0.000567   0.000642
   50  S  3  Y   -0.000293   0.000160   0.000194   0.000080   0.000297
   51  S  3  Z    0.000084   0.000092  -0.000191  -0.000516   0.000091
   52  S  3  S   -0.070286  -0.025810  -0.033659   0.010332  -0.020525
   53  S  3  X   -0.015653  -0.002551  -0.006202   0.001580  -0.004774
   54  S  3  Y   -0.009228  -0.001921  -0.000411  -0.000061   0.000164
   55  S  3  Z   -0.004091   0.010418  -0.017773   0.003153  -0.005148
   56  S  3 XX   -0.000044  -0.000076  -0.000085  -0.000022  -0.000004
   57  S  3 YY   -0.000052  -0.000060  -0.000076  -0.000005  -0.000007
   58  S  3 ZZ   -0.000066  -0.000063  -0.000078   0.000012   0.000012
   59  S  3 XY    0.000022   0.000013   0.000009   0.000015   0.000020
   60  S  3 XZ    0.000048   0.000015  -0.000005  -0.000016   0.000018
   61  S  3 YZ    0.000014   0.000001  -0.000007  -0.000010   0.000006
   62  H  4  S    0.000051   0.000010   0.000019   0.000013  -0.000018
   63  H  4  S    0.000488  -0.000080  -0.000480   0.000218   0.000037
   64  H  4  X    0.000028   0.000002  -0.000012   0.000008  -0.000003
   65  H  4  Y   -0.000013   0.000005  -0.000000   0.000008  -0.000007
   66  H  4  Z    0.000007   0.000005   0.000016  -0.000005  -0.000001
   67  C  5  S    0.000020   0.000090  -0.000030   0.000012  -0.000021
   68  C  5  S    0.000048   0.000107  -0.000050   0.000024  -0.000043
   69  C  5  X    0.000012   0.000013   0.000024  -0.000018   0.000020
   70  C  5  Y    0.000026  -0.000016   0.000010  -0.000016   0.000009
   71  C  5  Z   -0.000001  -0.000006  -0.000004  -0.000001   0.000007
   72  C  5  S   -0.000441  -0.000849   0.000502  -0.000383   0.000485
   73  C  5  X   -0.000128  -0.000218  -0.000088   0.000115  -0.000001
   74  C  5  Y   -0.000188   0.000105   0.000009   0.000035   0.000060
   75  C  5  Z   -0.000219   0.000156   0.000106   0.000041   0.000160
   76  C  5  S   -0.021318   0.001089   0.015401  -0.002667   0.005555
   77  C  5  X   -0.001744  -0.000795   0.002508  -0.000155   0.000631
   78  C  5  Y   -0.002884   0.000677   0.000653  -0.000171   0.000378
   79  C  5  Z   -0.003669   0.000491   0.002518  -0.000591   0.000776
   80  C  5 XX    0.000008   0.000056   0.000004  -0.000004   0.000002
   81  C  5 YY    0.000014   0.000025  -0.000001  -0.000001  -0.000005
   82  C  5 ZZ   -0.000009   0.000023  -0.000021   0.000003  -0.000004
   83  C  5 XY   -0.000005   0.000000   0.000005   0.000002   0.000003
   84  C  5 XZ   -0.000019   0.000005   0.000005   0.000001   0.000006
   85  C  5 YZ   -0.000005   0.000012   0.000009  -0.000000   0.000008
   86  S  6  S   -0.000002  -0.000002  -0.000004  -0.000002  -0.000001
   87  S  6  S   -0.000055  -0.000028  -0.000052  -0.000040  -0.000040
   88  S  6  X   -0.000018   0.000019   0.000019  -0.000010  -0.000010
   89  S  6  Y   -0.000004  -0.000005  -0.000008  -0.000001   0.000006
   90  S  6  Z    0.000012   0.000004  -0.000003  -0.000021   0.000021
   91  S  6  S   -0.000149  -0.000115  -0.000220  -0.000104  -0.000106
   92  S  6  X    0.000161  -0.000132  -0.000124   0.000099   0.000090
   93  S  6  Y    0.000028   0.000033   0.000054   0.000007  -0.000044
   94  S  6  Z   -0.000121  -0.000020   0.000003   0.000189  -0.000195
   95  S  6  S   -0.000020   0.001679   0.002690  -0.000648  -0.000480
   96  S  6  X   -0.000394  -0.000403  -0.000567   0.000171   0.000111
   97  S  6  Y   -0.000261  -0.000457  -0.000805   0.000119   0.000267
   98  S  6  Z   -0.000235  -0.000029   0.000533  -0.000835   0.000878
   99  S  6  S   -0.002353  -0.020521  -0.035262   0.003762   0.011144
  100  S  6  X   -0.000112   0.006210   0.009442  -0.001327  -0.002255
  101  S  6  Y   -0.001312   0.004369   0.003527   0.000704  -0.000164
  102  S  6  Z   -0.002591  -0.002487   0.000091  -0.000813   0.001865
  103  S  6 XX   -0.000078   0.000001  -0.000039  -0.000081  -0.000076
  104  S  6 YY   -0.000072  -0.000062  -0.000075  -0.000059  -0.000053
  105  S  6 ZZ   -0.000078  -0.000024  -0.000025  -0.000031  -0.000028
  106  S  6 XY    0.000026   0.000023   0.000034  -0.000008  -0.000002
  107  S  6 XZ    0.000025   0.000048  -0.000051   0.000011  -0.000002
  108  S  6 YZ   -0.000007  -0.000013  -0.000002  -0.000011   0.000013
  109  C  7  S   -0.000024  -0.000194   0.000001  -0.000052  -0.000018
  110  C  7  S   -0.000056  -0.000263   0.000011  -0.000032  -0.000051
  111  C  7  X    0.000024  -0.000001   0.000000   0.000022  -0.000004
  112  C  7  Y    0.000009  -0.000008  -0.000039  -0.000030   0.000000
  113  C  7  Z   -0.000013   0.000047  -0.000006   0.000036   0.000027
  114  C  7  S    0.000498   0.001879  -0.000210  -0.000003   0.000500
  115  C  7  X   -0.000088  -0.000114   0.000012  -0.000328   0.000011
  116  C  7  Y   -0.000223   0.000610   0.000409   0.000195   0.000160
  117  C  7  Z    0.000275  -0.000754  -0.000137  -0.000268  -0.000066
  118  C  7  S   -0.000958  -0.014818  -0.022071  -0.000902  -0.012710
  119  C  7  X    0.000148  -0.004067   0.003311   0.000803   0.001442
  120  C  7  Y   -0.001064  -0.005460   0.000858  -0.002316   0.000214
  121  C  7  Z    0.000114  -0.000562  -0.004518   0.001085  -0.002889
  122  C  7 XX   -0.000010  -0.000125  -0.000001  -0.000042  -0.000006
  123  C  7 YY   -0.000018  -0.000047   0.000008  -0.000010  -0.000003
  124  C  7 ZZ    0.000003  -0.000109  -0.000004  -0.000034   0.000005
  125  C  7 XY    0.000007  -0.000014   0.000004  -0.000019  -0.000002
  126  C  7 XZ   -0.000005   0.000023  -0.000001   0.000005   0.000004
  127  C  7 YZ   -0.000009  -0.000043  -0.000025  -0.000021  -0.000003
  128  C  8  S   -0.000004   0.000066   0.000004   0.000087   0.000000
  129  C  8  S   -0.000041   0.000001   0.000101  -0.000351   0.000073
  130  C  8  X   -0.000043  -0.000046  -0.000031  -0.000026   0.000001
  131  C  8  Y   -0.000028  -0.000018  -0.000021  -0.000021  -0.000013
  132  C  8  Z   -0.000020  -0.000001  -0.000013   0.000073  -0.000006
  133  C  8  S    0.000025  -0.003468  -0.001235   0.005365  -0.000508
  134  C  8  X    0.000648  -0.000395  -0.000013   0.000611   0.000406
  135  C  8  Y    0.000591  -0.000596   0.000118   0.001089   0.000351
  136  C  8  Z   -0.000168   0.001851  -0.000192  -0.002918  -0.000052
  137  C  8  S   -0.028556  -0.072694   0.056087  -0.009643   0.005686
  138  C  8  X   -0.031872  -0.034955   0.013455  -0.016423  -0.005731
  139  C  8  Y   -0.016920  -0.017977   0.010633  -0.002819  -0.002712
  140  C  8  Z    0.018216   0.031758  -0.009725  -0.013544   0.000750
  141  C  8 XX   -0.000010   0.000038   0.000013  -0.000037   0.000033
  142  C  8 YY   -0.000038  -0.000016   0.000013  -0.000113   0.000024
  143  C  8 ZZ   -0.000028   0.000045   0.000002  -0.000038   0.000020
  144  C  8 XY    0.000006   0.000047  -0.000004   0.000036   0.000015
  145  C  8 XZ   -0.000019  -0.000009  -0.000021   0.000036  -0.000001
  146  C  8 YZ    0.000025  -0.000025   0.000011  -0.000026   0.000008
  147  C  9  S    0.000007  -0.006136  -0.000008   0.000925   0.000007
  148  C  9  S    0.000020  -0.000534  -0.000007   0.000218   0.000073
  149  C  9  X    0.000034  -0.000016   0.000029   0.000007  -0.000016
  150  C  9  Y    0.000027  -0.000079   0.000002   0.000013   0.000001
  151  C  9  Z   -0.000027   0.000321  -0.000039  -0.000047   0.000008
  152  C  9  S   -0.000623   0.007573  -0.000396  -0.006200  -0.000506
  153  C  9  X    0.000141  -0.001081  -0.000615   0.001664   0.000460
  154  C  9  Y   -0.000078   0.000912  -0.000214  -0.000193   0.000138
  155  C  9  Z    0.000187  -0.004698   0.000568   0.003106  -0.000161
  156  C  9  S    0.071860   0.158081  -0.020303   0.022868  -0.004385
  157  C  9  X   -0.026833  -0.020028   0.025882  -0.010012  -0.006816
  158  C  9  Y   -0.008953  -0.007574   0.003892  -0.006130  -0.006008
  159  C  9  Z   -0.010193  -0.043957   0.023309  -0.002819   0.014392
  160  C  9 XX   -0.000015  -0.000046  -0.000007   0.000040   0.000014
  161  C  9 YY    0.000004  -0.000080  -0.000011   0.000044   0.000023
  162  C  9 ZZ   -0.000028  -0.000262  -0.000020   0.000088   0.000024
  163  C  9 XY    0.000003  -0.000051   0.000016   0.000013  -0.000009
  164  C  9 XZ    0.000003   0.000156  -0.000003  -0.000032   0.000008
  165  C  9 YZ    0.000009   0.000168   0.000024  -0.000033  -0.000008
  166  H 10  S    0.000025   0.000097  -0.000010  -0.000032  -0.000005
  167  H 10  S   -0.000085  -0.001828  -0.000412   0.000348  -0.000488
  168  H 10  X   -0.000002  -0.000020   0.000005  -0.000012  -0.000002
  169  H 10  Y    0.000009   0.000031   0.000015   0.000034   0.000001
  170  H 10  Z    0.000005  -0.000026  -0.000016  -0.000000  -0.000011
  171  H 11  S   -0.000015  -0.000088   0.000034  -0.000042  -0.000011
  172  H 11  S   -0.000281   0.000160   0.000045   0.000349  -0.000059
  173  H 11  X    0.000000   0.000018   0.000009   0.000010   0.000001
  174  H 11  Y   -0.000000  -0.000011   0.000004   0.000007  -0.000003
  175  H 11  Z   -0.000009   0.000034   0.000003   0.000021  -0.000007
  176  C 12  S    0.000001  -0.000015   0.000017  -0.000011  -0.000000
  177  C 12  S   -0.000000  -0.000015   0.000043  -0.000034  -0.000001
  178  C 12  X   -0.000026   0.000050   0.000009   0.000007  -0.000001
  179  C 12  Y    0.000002  -0.000031  -0.000004  -0.000024   0.000016
  180  C 12  Z    0.000017   0.000032  -0.000000   0.000009   0.000006
  181  C 12  S    0.000021  -0.000322  -0.000391   0.000335   0.000021
  182  C 12  X    0.000311  -0.000440  -0.000126  -0.000257   0.000126
  183  C 12  Y    0.000100   0.000076  -0.000392   0.000219  -0.000174
  184  C 12  Z   -0.000084  -0.000076  -0.000115   0.000059   0.000043
  185  C 12  S   -0.003803   0.007117   0.001855   0.001160  -0.000053
  186  C 12  X    0.001097  -0.001289  -0.000653  -0.000366   0.000005
  187  C 12  Y   -0.000242   0.000953  -0.000196   0.000795  -0.000079
  188  C 12  Z   -0.000589  -0.000512   0.000723   0.000019   0.000151
  189  C 12 XX   -0.000009   0.000005   0.000018   0.000015  -0.000006
  190  C 12 YY    0.000004  -0.000034   0.000006  -0.000009   0.000002
  191  C 12 ZZ    0.000016  -0.000043   0.000005  -0.000019   0.000005
  192  C 12 XY   -0.000001   0.000011  -0.000008   0.000017  -0.000001
  193  C 12 XZ    0.000001  -0.000019  -0.000003  -0.000002  -0.000006
  194  C 12 YZ    0.000004  -0.000007  -0.000022   0.000014  -0.000009
  195  H 13  S    0.000021  -0.000020   0.000006  -0.000032  -0.000005
  196  H 13  S   -0.000036   0.000476  -0.000098   0.000511  -0.000027
  197  H 13  X    0.000005   0.000003  -0.000003   0.000008   0.000000
  198  H 13  Y    0.000004  -0.000002  -0.000005   0.000007  -0.000007
  199  H 13  Z    0.000004   0.000019   0.000001   0.000014   0.000001
  200  H 14  S   -0.000020   0.000015  -0.000016   0.000004  -0.000018
  201  H 14  S    0.000222  -0.000211  -0.000231   0.000289  -0.000108
  202  H 14  X    0.000010  -0.000016  -0.000010   0.000013  -0.000006
  203  H 14  Y    0.000008  -0.000007   0.000005  -0.000001   0.000004
  204  H 14  Z    0.000011  -0.000004  -0.000004  -0.000004  -0.000003
  205  H 15  S   -0.000014   0.000023   0.000014   0.000012  -0.000004
  206  H 15  S    0.000111   0.000280  -0.000278   0.000129  -0.000071
  207  H 15  X    0.000004   0.000006  -0.000004  -0.000002  -0.000000
  208  H 15  Y   -0.000005   0.000010  -0.000015   0.000005  -0.000004
  209  H 15  Z   -0.000001  -0.000009  -0.000003  -0.000002  -0.000002
  210  C 16  S   -0.007599   0.000003   0.000064  -0.000002   0.000084
  211  C 16  S   -0.000603   0.000062  -0.000027   0.000062  -0.000339
  212  C 16  X    0.000109  -0.000018  -0.000048   0.000014  -0.000036
  213  C 16  Y   -0.000049  -0.000031  -0.000022  -0.000011  -0.000043
  214  C 16  Z   -0.000324   0.000024   0.000003  -0.000004  -0.000061
  215  C 16  S    0.008509  -0.000814  -0.003429  -0.000312   0.005217
  216  C 16  X    0.000026  -0.000255  -0.000658   0.000229   0.000934
  217  C 16  Y    0.002006   0.000092  -0.000859   0.000329   0.001296
  218  C 16  Z    0.005558   0.000192  -0.001579   0.000123   0.002554
  219  C 16  S    0.120753   0.065423  -0.017351   0.004112   0.002397
  220  C 16  X   -0.013006   0.013224  -0.028580  -0.000184  -0.025457
  221  C 16  Y   -0.005109   0.012858  -0.016907   0.000536  -0.008187
  222  C 16  Z    0.026659   0.015053  -0.014954   0.000453   0.016399
  223  C 16 XX   -0.000123   0.000005   0.000036   0.000030  -0.000036
  224  C 16 YY    0.000020   0.000000  -0.000009   0.000019  -0.000097
  225  C 16 ZZ   -0.000256  -0.000003   0.000020   0.000030  -0.000023
  226  C 16 XY    0.000015  -0.000006   0.000035   0.000009   0.000037
  227  C 16 XZ    0.000240   0.000019   0.000002  -0.000005  -0.000040
  228  C 16 YZ   -0.000006  -0.000009   0.000020  -0.000010   0.000030
  229  C 17  S    0.000117  -0.000011  -0.006028   0.000004   0.000792
  230  C 17  S    0.000069  -0.000037  -0.000623   0.000067   0.000174
  231  C 17  X    0.000012   0.000041  -0.000052  -0.000022   0.000017
  232  C 17  Y    0.000023   0.000002  -0.000122  -0.000011   0.000011
  233  C 17  Z    0.000033   0.000040  -0.000310  -0.000013   0.000036
  234  C 17  S   -0.004216  -0.000023   0.008270  -0.000365  -0.005765
  235  C 17  X    0.001109  -0.000788  -0.000676   0.000436   0.001088
  236  C 17  Y   -0.000508  -0.000331   0.001169   0.000170  -0.000540
  237  C 17  Z   -0.003001  -0.000540   0.004636   0.000093  -0.003160
  238  C 17  S   -0.024277  -0.022662   0.129743  -0.014650   0.038022
  239  C 17  X    0.013932   0.024949   0.004389  -0.003707  -0.014403
  240  C 17  Y    0.004838   0.005614   0.009579  -0.004472  -0.005413
  241  C 17  Z   -0.022658  -0.023965   0.042285  -0.013219   0.008917
  242  C 17 XX    0.000038  -0.000010  -0.000118   0.000014   0.000040
  243  C 17 YY    0.000010  -0.000025  -0.000115   0.000026   0.000045
  244  C 17 ZZ    0.000001  -0.000024  -0.000245   0.000026   0.000064
  245  C 17 XY    0.000017   0.000016  -0.000102  -0.000007   0.000020
  246  C 17 XZ   -0.000007  -0.000002  -0.000172  -0.000003   0.000034
  247  C 17 YZ    0.000019  -0.000030  -0.000172   0.000007   0.000036
  248  C 18  S    0.993298  -0.000068   0.000472  -0.000015  -0.001774
  249  C 18  S    0.047832   0.000030  -0.000281   0.000011   0.000099
  250  C 18  X    0.000413   0.000006  -0.000046  -0.000000  -0.000013
  251  C 18  Y   -0.000017   0.000003  -0.000026   0.000008  -0.000038
  252  C 18  Z   -0.000292  -0.000017  -0.000001   0.000001  -0.000058
  253  C 18  S   -0.026284  -0.000305   0.004029  -0.000094  -0.005495
  254  C 18  X   -0.006095   0.000147   0.001853  -0.000052  -0.002979
  255  C 18  Y   -0.001788   0.000041   0.000895  -0.000141  -0.001073
  256  C 18  Z    0.001763   0.000093   0.000175  -0.000129   0.000597
  257  C 18  S   -0.032698  -0.047303  -0.011758   0.002471  -0.025095
  258  C 18  X   -0.000982  -0.006190  -0.001379   0.000773  -0.002345
  259  C 18  Y    0.005775  -0.004577   0.000091   0.001902   0.004472
  260  C 18  Z    0.014767  -0.004312   0.003056   0.004947   0.015126
  261  C 18 XX   -0.007464   0.000018  -0.000041   0.000003   0.000093
  262  C 18 YY   -0.007777   0.000018  -0.000104   0.000007   0.000089
  263  C 18 ZZ   -0.007449   0.000022  -0.000015   0.000001   0.000046
  264  C 18 XY    0.000227  -0.000009   0.000047  -0.000005   0.000020
  265  C 18 XZ   -0.000033   0.000001   0.000002   0.000004   0.000025
  266  C 18 YZ    0.000155   0.000006   0.000041   0.000007  -0.000007
  267  C 19  S   -0.000784   0.000209   0.984564   0.000167  -0.132418
  268  C 19  S   -0.000385  -0.000010   0.047299   0.000009  -0.006785
  269  C 19  X    0.000027  -0.000002  -0.000303  -0.000006   0.000252
  270  C 19  Y    0.000018   0.000009  -0.000324   0.000009   0.000029
  271  C 19  Z    0.000001  -0.000006  -0.000216   0.000005  -0.000258
  272  C 19  S    0.005350   0.000565  -0.023978  -0.000179   0.012136
  273  C 19  X   -0.002288  -0.000039   0.004602   0.000088  -0.005150
  274  C 19  Y   -0.001124  -0.000265   0.002824   0.000014  -0.001892
  275  C 19  Z    0.000127  -0.000429   0.000715  -0.000007   0.001730
  276  C 19  S    0.018889   0.046455  -0.051639   0.022083  -0.039568
  277  C 19  X   -0.003308  -0.011019   0.000698  -0.001931   0.007443
  278  C 19  Y   -0.001123   0.001478   0.007962  -0.002839   0.001019
  279  C 19  Z    0.005940   0.021670   0.017841  -0.002547  -0.008717
  280  C 19 XX   -0.000030   0.000000  -0.007529  -0.000004   0.000815
  281  C 19 YY   -0.000109   0.000011  -0.007799  -0.000003   0.000952
  282  C 19 ZZ   -0.000008   0.000023  -0.007480  -0.000015   0.000591
  283  C 19 XY    0.000049   0.000011   0.000202  -0.000001  -0.000030
  284  C 19 XZ   -0.000017   0.000004  -0.000069   0.000003   0.000198
  285  C 19 YZ    0.000038   0.000018   0.000121  -0.000002  -0.000046
  286  C 20  S   -0.000363   0.000413  -0.000050  -0.001741  -0.000021
  287  C 20  S    0.000029  -0.000307   0.000026   0.000101   0.000009
  288  C 20  X    0.000004  -0.000035   0.000013  -0.000003   0.000002
  289  C 20  Y    0.000013  -0.000023   0.000004  -0.000022   0.000000
  290  C 20  Z    0.000003   0.000010   0.000009   0.000058   0.000003
  291  C 20  S   -0.000201   0.004241  -0.000154  -0.005587   0.000045
  292  C 20  X   -0.000220   0.001708   0.000112  -0.003130   0.000089
  293  C 20  Y   -0.000297   0.000756  -0.000000  -0.001197  -0.000068
  294  C 20  Z    0.000339  -0.000456   0.000085  -0.000001   0.000219
  295  C 20  S    0.023581   0.011854  -0.017972  -0.016141   0.001506
  296  C 20  X    0.004542   0.002163  -0.001791  -0.002866  -0.000116
  297  C 20  Y    0.007674   0.002190  -0.000926   0.001232   0.002825
  298  C 20  Z   -0.019105  -0.008865  -0.002357  -0.007971  -0.009330
  299  C 20 XX    0.000034  -0.000042   0.000018   0.000081   0.000005
  300  C 20 YY    0.000019  -0.000111   0.000016   0.000089   0.000008
  301  C 20 ZZ    0.000038  -0.000013   0.000029   0.000047   0.000013
  302  C 20 XY   -0.000008   0.000048  -0.000007   0.000017  -0.000005
  303  C 20 XZ    0.000009  -0.000003   0.000005  -0.000031  -0.000001
  304  C 20 YZ   -0.000005  -0.000039  -0.000002   0.000004  -0.000007
  305  C 21  S    0.000083   0.981925  -0.000191  -0.150965  -0.000069
  306  C 21  S    0.000034   0.047311  -0.000016  -0.007654   0.000012
  307  C 21  X   -0.000016  -0.000248  -0.000005   0.000291  -0.000007
  308  C 21  Y   -0.000005  -0.000348   0.000009   0.000047   0.000003
  309  C 21  Z    0.000023   0.000274   0.000002   0.000206   0.000003
  310  C 21  S   -0.000029  -0.024807   0.000408   0.012507  -0.000264
  311  C 21  X   -0.000109   0.004270   0.000073  -0.005443   0.000070
  312  C 21  Y   -0.000070   0.002984  -0.000189  -0.002018   0.000054
  313  C 21  Z    0.000020  -0.001749   0.000468  -0.000764  -0.000052
  314  C 21  S   -0.041568  -0.048496   0.039931  -0.032210   0.017766
  315  C 21  X    0.010874   0.000305  -0.011797   0.007436   0.000282
  316  C 21  Y    0.000866   0.006274  -0.000238   0.001663  -0.002249
  317  C 21  Z    0.012765  -0.011252  -0.013014   0.006504   0.006053
  318  C 21 XX    0.000015  -0.007429   0.000004   0.000918   0.000004
  319  C 21 YY    0.000020  -0.007749   0.000010   0.001114   0.000002
  320  C 21 ZZ    0.000025  -0.007415   0.000030   0.000791  -0.000006
  321  C 21 XY    0.000001   0.000198   0.000007  -0.000045  -0.000002
  322  C 21 XZ   -0.000000   0.000049  -0.000002  -0.000227  -0.000004
  323  C 21 YZ   -0.000001  -0.000103  -0.000014   0.000016   0.000004
  324  C 22  S    0.000617   0.000047   0.131930  -0.000318   0.982556
  325  C 22  S    0.000155  -0.000004   0.005858  -0.000057   0.046924
  326  C 22  X    0.000071  -0.000009  -0.000137   0.000009  -0.000093
  327  C 22  Y   -0.000002   0.000006  -0.000012   0.000011  -0.000163
  328  C 22  Z   -0.000020  -0.000010   0.000233   0.000007  -0.000372
  329  C 22  S   -0.004965   0.000230   0.005337   0.000342  -0.024006
  330  C 22  X    0.001041   0.000062  -0.000467  -0.000045   0.002353
  331  C 22  Y    0.001380   0.000013  -0.001503  -0.000079   0.002822
  332  C 22  Z    0.002495   0.000021  -0.004084  -0.000125   0.005312
  333  C 22  S   -0.000350  -0.041806  -0.029437  -0.003403   0.046411
  334  C 22  X   -0.004300  -0.010400  -0.002683   0.000731   0.001027
  335  C 22  Y   -0.001393  -0.001228   0.000206   0.000557  -0.002766
  336  C 22  Z    0.000640   0.012735   0.005810  -0.000561  -0.010941
  337  C 22 XX    0.000062   0.000002  -0.001237  -0.000009  -0.007510
  338  C 22 YY    0.000055   0.000002  -0.001157  -0.000014  -0.007818
  339  C 22 ZZ    0.000063  -0.000006  -0.001385  -0.000006  -0.007434
  340  C 22 XY    0.000032   0.000005   0.000008   0.000003   0.000211
  341  C 22 XZ    0.000049   0.000001   0.000195  -0.000008  -0.000101
  342  C 22 YZ    0.000025  -0.000001   0.000017  -0.000001   0.000145
  343  C 23  S    0.017978   0.000035   0.005843  -0.000055   0.062953
  344  C 23  S    0.000436   0.000023   0.000342  -0.000017   0.002565
  345  C 23  X    0.000098   0.000003  -0.000073  -0.000012  -0.000253
  346  C 23  Y    0.000075   0.000008  -0.000048  -0.000001  -0.000122
  347  C 23  Z    0.000237  -0.000006   0.000005   0.000004   0.000044
  348  C 23  S    0.008176  -0.000124  -0.003728   0.000137   0.007998
  349  C 23  X    0.001451  -0.000065  -0.000811  -0.000076   0.003616
  350  C 23  Y   -0.000814  -0.000016   0.000418  -0.000055   0.000535
  351  C 23  Z   -0.004880   0.000096   0.002267  -0.000077  -0.003747
  352  C 23  S   -0.034255   0.018278   0.011329  -0.004685  -0.030372
  353  C 23  X    0.000758  -0.005596   0.001915   0.002419   0.001870
  354  C 23  Y    0.002153  -0.004919   0.000034   0.001318   0.002483
  355  C 23  Z    0.005731  -0.007923  -0.002993   0.001229   0.005622
  356  C 23 XX   -0.000326   0.000006  -0.000028  -0.000005  -0.000936
  357  C 23 YY   -0.000305   0.000007  -0.000034  -0.000007  -0.000676
  358  C 23 ZZ   -0.000452   0.000007   0.000008  -0.000007  -0.000609
  359  C 23 XY   -0.000096  -0.000006  -0.000013   0.000000  -0.000167
  360  C 23 XZ   -0.000162  -0.000004  -0.000039   0.000006   0.000016
  361  C 23 YZ   -0.000158  -0.000001  -0.000010   0.000001   0.000008
  362  H 24  S   -0.000314  -0.000027   0.000037  -0.000015  -0.000104
  363  H 24  S   -0.000403   0.000450   0.000427   0.000044  -0.000592
  364  H 24  X   -0.000307   0.000010  -0.000006   0.000001   0.000008
  365  H 24  Y   -0.000148   0.000009  -0.000003   0.000004   0.000007
  366  H 24  Z   -0.000002  -0.000006  -0.000009   0.000001   0.000008
  367  H 25  S    0.000037   0.000011  -0.000362  -0.000004   0.000106
  368  H 25  S    0.000471  -0.000179   0.000538  -0.000006   0.001433
  369  H 25  X    0.000015   0.000005   0.000259  -0.000001  -0.000101
  370  H 25  Y    0.000003   0.000010   0.000110  -0.000001  -0.000060
  371  H 25  Z   -0.000003   0.000012  -0.000042  -0.000001  -0.000005
  372  H 26  S   -0.000092  -0.000021  -0.000020   0.000013  -0.000444
  373  H 26  S   -0.000698   0.000027   0.001777  -0.000036   0.000001
  374  H 26  X   -0.000003  -0.000001  -0.000031  -0.000003   0.000138
  375  H 26  Y   -0.000004   0.000004  -0.000027   0.000001   0.000145
  376  H 26  Z    0.000014  -0.000000  -0.000020   0.000001   0.000241
  377  H 27  S    0.000042  -0.000000  -0.000080   0.000005   0.000039
  378  H 27  S    0.001805  -0.000098  -0.000574  -0.000038   0.001702
  379  H 27  X    0.000053  -0.000002   0.000006   0.000004   0.000011
  380  H 27  Y   -0.000003   0.000003  -0.000000   0.000003  -0.000020
  381  H 27  Z   -0.000051   0.000004   0.000002   0.000001  -0.000058
  382  C 28  S   -0.000001   0.006893   0.000020   0.062472  -0.000020
  383  C 28  S   -0.000017   0.000368   0.000013   0.002548  -0.000008
  384  C 28  X   -0.000001  -0.000081  -0.000001  -0.000259  -0.000004
  385  C 28  Y    0.000014  -0.000053   0.000003  -0.000125  -0.000000
  386  C 28  Z    0.000023   0.000013   0.000010   0.000007  -0.000001
  387  C 28  S    0.000534  -0.003390   0.000028   0.008085   0.000085
  388  C 28  X    0.000061  -0.000996  -0.000071   0.004179  -0.000142
  389  C 28  Y   -0.000061   0.000268  -0.000018   0.000850  -0.000057
  390  C 28  Z    0.000119  -0.002129  -0.000078   0.003193   0.000024
  391  C 28  S   -0.032475   0.002340   0.001171  -0.028106  -0.008827
  392  C 28  X    0.005550   0.005076  -0.000970  -0.001816   0.003551
  393  C 28  Y    0.004801   0.002675  -0.000672   0.000420   0.002203
  394  C 28  Z   -0.010611  -0.000758   0.003157  -0.004213  -0.003389
  395  C 28 XX    0.000008  -0.000036   0.000007  -0.000924  -0.000005
  396  C 28 YY   -0.000004  -0.000050   0.000006  -0.000667  -0.000004
  397  C 28 ZZ    0.000002  -0.000012   0.000000  -0.000604  -0.000007
  398  C 28 XY    0.000001  -0.000009  -0.000001  -0.000164  -0.000000
  399  C 28 XZ    0.000005   0.000049   0.000004   0.000053  -0.000003
  400  C 28 YZ   -0.000000   0.000017   0.000002   0.000023   0.000000
  401  C 29  S    0.000035   0.150464  -0.000161   0.979921   0.000316
  402  C 29  S    0.000025   0.006778  -0.000024   0.046825  -0.000027
  403  C 29  X   -0.000008  -0.000154  -0.000005  -0.000030   0.000000
  404  C 29  Y    0.000004  -0.000052   0.000011  -0.000131   0.000006
  405  C 29  Z    0.000012  -0.000189   0.000012   0.000399  -0.000005
  406  C 29  S   -0.000197   0.004693   0.000343  -0.024264   0.000376
  407  C 29  X    0.000139   0.000231   0.000105   0.001528  -0.000025
  408  C 29  Y    0.000083  -0.001030   0.000008   0.002348  -0.000066
  409  C 29  Z   -0.000178   0.004122  -0.000008  -0.005952   0.000119
  410  C 29  S    0.032669  -0.026284  -0.031095   0.047640   0.001218
  411  C 29  X    0.009142   0.000332  -0.007160   0.000496   0.002762
  412  C 29  Y    0.001397   0.000529  -0.001879  -0.002442   0.000900
  413  C 29  Z    0.009370  -0.003798  -0.006879   0.009850   0.001890
  414  C 29 XX   -0.000001  -0.001411  -0.000001  -0.007448  -0.000012
  415  C 29 YY    0.000009  -0.001294  -0.000002  -0.007804  -0.000019
  416  C 29 ZZ    0.000011  -0.001449  -0.000007  -0.007400  -0.000011
  417  C 29 XY   -0.000004  -0.000016   0.000003   0.000200   0.000003
  418  C 29 XZ   -0.000005  -0.000220  -0.000003   0.000094   0.000005
  419  C 29 YZ   -0.000005  -0.000052  -0.000000  -0.000136  -0.000000
  420  H 30  S   -0.000022  -0.000342   0.000004   0.000121  -0.000006
  421  H 30  S    0.000263   0.000622  -0.000161   0.001359   0.000037
  422  H 30  X   -0.000007   0.000270   0.000001  -0.000098  -0.000000
  423  H 30  Y   -0.000001   0.000107   0.000006  -0.000060  -0.000002
  424  H 30  Z    0.000001  -0.000004  -0.000015   0.000026   0.000001
  425  H 31  S   -0.000022  -0.000082  -0.000006   0.000045  -0.000005
  426  H 31  S    0.000071  -0.000600  -0.000092   0.001726  -0.000061
  427  H 31  X   -0.000003   0.000002  -0.000002   0.000019   0.000003
  428  H 31  Y    0.000006  -0.000003   0.000001  -0.000015   0.000002
  429  H 31  Z   -0.000002  -0.000004  -0.000004   0.000057  -0.000003
  430  H 32  S   -0.000003  -0.000039  -0.000020  -0.000437   0.000005
  431  H 32  S   -0.000181   0.001829  -0.000018  -0.000067  -0.000029
  432  H 32  X   -0.000001  -0.000029  -0.000003   0.000101  -0.000002
  433  H 32  Y    0.000005  -0.000024   0.000003   0.000125   0.000001
  434  H 32  Z   -0.000006   0.000014  -0.000002  -0.000273  -0.000001
  435  H 33  S    0.000018   0.000011  -0.000030  -0.000115  -0.000022
  436  H 33  S   -0.000531   0.000463   0.000369  -0.000596   0.000179
  437  H 33  X   -0.000016  -0.000004   0.000007   0.000009   0.000003
  438  H 33  Y    0.000002  -0.000010   0.000009   0.000003   0.000006
  439  H 33  Z   -0.000010   0.000011  -0.000001  -0.000007  -0.000004
  440  H 34  S   -0.000032   0.000014  -0.000019   0.000034  -0.000066
  441  H 34  S    0.000030  -0.000190   0.000136  -0.000667   0.001257
  442  H 34  X    0.000018   0.000005   0.000013   0.000009  -0.000024
  443  H 34  Y    0.000017   0.000004   0.000035   0.000006  -0.000005
  444  H 34  Z    0.000016   0.000004   0.000005   0.000010  -0.000018
  445  CL35  S   -0.000000  -0.000001   0.000001  -0.000000   0.000000
  446  CL35  S   -0.000010  -0.000016   0.000031  -0.000015   0.000008
  447  CL35  X   -0.000010   0.000001  -0.000000   0.000001  -0.000003
  448  CL35  Y    0.000012   0.000003   0.000010   0.000001   0.000007
  449  CL35  Z    0.000008  -0.000010   0.000003  -0.000004   0.000006
  450  CL35  S   -0.000030  -0.000043   0.000084  -0.000033   0.000019
  451  CL35  X    0.000061  -0.000006   0.000002  -0.000004   0.000018
  452  CL35  Y   -0.000076  -0.000025  -0.000054  -0.000010  -0.000040
  453  CL35  Z   -0.000045   0.000062  -0.000019   0.000026  -0.000032
  454  CL35  S    0.000260   0.000293  -0.000901   0.000271  -0.000266
  455  CL35  X   -0.000275  -0.000007  -0.000031  -0.000006  -0.000048
  456  CL35  Y    0.000531   0.000231   0.000081  -0.000005   0.000191
  457  CL35  Z   -0.000016  -0.000345   0.000108  -0.000120   0.000119
  458  CL35  S    0.010821   0.011115   0.004043   0.000982   0.002071
  459  CL35  X   -0.000671  -0.000715  -0.000345   0.000233  -0.000432
  460  CL35  Y    0.002208   0.001962   0.001335   0.000165   0.000764
  461  CL35  Z   -0.000797  -0.000935   0.000255   0.000108   0.000129
  462  CL35 XX   -0.000033  -0.000029   0.000034  -0.000023   0.000003
  463  CL35 YY    0.000005  -0.000019   0.000047  -0.000033   0.000026
  464  CL35 ZZ   -0.000002  -0.000010   0.000045  -0.000018   0.000009
  465  CL35 XY   -0.000011  -0.000007   0.000000  -0.000003   0.000004
  466  CL35 XZ   -0.000010  -0.000005   0.000009   0.000002  -0.000006
  467  CL35 YZ   -0.000011  -0.000014  -0.000001   0.000001  -0.000000
  468  H 36  S    0.000036  -0.000055  -0.000066   0.000010   0.000022
  469  H 36  S   -0.000427   0.000899   0.001001  -0.000340  -0.000060
  470  H 36  X    0.000008  -0.000015  -0.000038   0.000015  -0.000003
  471  H 36  Y    0.000008  -0.000017  -0.000018   0.000008   0.000000
  472  H 36  Z    0.000008  -0.000028  -0.000012   0.000006  -0.000002
  473  H 37  S   -0.000035  -0.000045   0.000017  -0.000019  -0.000003
  474  H 37  S   -0.000029   0.000672  -0.000058   0.000123   0.000005
  475  H 37  X   -0.000009  -0.000004   0.000012  -0.000005  -0.000002
  476  H 37  Y   -0.000003   0.000007   0.000012  -0.000006   0.000008
  477  H 37  Z   -0.000010   0.000025   0.000004   0.000008  -0.000004
  478  H 38  S    0.000011   0.000010   0.000045   0.000004   0.000005
  479  H 38  S   -0.000061   0.000574  -0.000434   0.000150  -0.000265
  480  H 38  X   -0.000001  -0.000013   0.000023  -0.000005   0.000006
  481  H 38  Y   -0.000005   0.000026  -0.000009   0.000010  -0.000010
  482  H 38  Z    0.000000  -0.000016   0.000009  -0.000012   0.000004

                     16         17         18         19         20
                  -10.3505   -10.3490   -10.3373   -10.3315   -10.3047
                     A          A          A          A          A   
    1  C  1  S    0.000002   0.000009  -0.001680   0.000010  -0.000026
    2  C  1  S   -0.000026   0.000072  -0.000117  -0.000097  -0.000141
    3  C  1  X    0.000017  -0.000036   0.000053  -0.000094   0.000013
    4  C  1  Y   -0.000009  -0.000019   0.000010  -0.000004   0.000017
    5  C  1  Z   -0.000001  -0.000005  -0.000001   0.000067   0.000019
    6  C  1  S    0.000311  -0.000599   0.004437  -0.000317   0.000921
    7  C  1  X   -0.000044   0.000298  -0.002347  -0.000207   0.000600
    8  C  1  Y   -0.000046   0.000206  -0.001751   0.000766  -0.000201
    9  C  1  Z    0.000125  -0.000268  -0.001547   0.000170  -0.000031
   10  C  1  S   -0.010425   0.009273   0.106605  -0.029708  -0.002564
   11  C  1  X   -0.002298   0.000094   0.007675  -0.011534  -0.002466
   12  C  1  Y   -0.002946  -0.000108   0.003779   0.000274  -0.002321
   13  C  1  Z   -0.001318   0.000764  -0.016385  -0.000472  -0.000804
   14  C  1 XX    0.000002   0.000011  -0.000153  -0.000080   0.000042
   15  C  1 YY   -0.000007   0.000015  -0.000198  -0.000038  -0.000062
   16  C  1 ZZ   -0.000007  -0.000012  -0.000196  -0.000035  -0.000063
   17  C  1 XY    0.000009  -0.000004  -0.000067  -0.000021  -0.000008
   18  C  1 XZ   -0.000007   0.000009  -0.000168   0.000020  -0.000008
   19  C  1 YZ    0.000012  -0.000008  -0.000127   0.000003   0.000011
   20  C  2  S   -0.000003   0.000005   0.000017  -0.001617   0.000022
   21  C  2  S   -0.000028   0.000020  -0.000129  -0.000266  -0.000026
   22  C  2  X   -0.000023   0.000035   0.000089   0.000020  -0.000197
   23  C  2  Y   -0.000004  -0.000013   0.000079   0.000012   0.000040
   24  C  2  Z    0.000015  -0.000045   0.000094   0.000043   0.000025
   25  C  2  S    0.000293  -0.000350  -0.000511   0.005811  -0.001364
   26  C  2  X    0.000289  -0.000469  -0.000172   0.001849   0.001225
   27  C  2  Y    0.000071  -0.000027  -0.000566   0.000195  -0.000333
   28  C  2  Z   -0.000068   0.000250   0.000186  -0.002669   0.000747
   29  C  2  S    0.012597   0.000295  -0.036741   0.036072   0.006262
   30  C  2  X   -0.003318   0.005219   0.007802  -0.014637  -0.002178
   31  C  2  Y   -0.000860  -0.000254  -0.002296   0.011966   0.004280
   32  C  2  Z    0.000328  -0.005507   0.006551  -0.005824  -0.000171
   33  C  2 XX   -0.000001   0.000002  -0.000046  -0.000136  -0.000049
   34  C  2 YY    0.000008   0.000000  -0.000080  -0.000125  -0.000035
   35  C  2 ZZ   -0.000001  -0.000026  -0.000072  -0.000371   0.000011
   36  C  2 XY   -0.000002  -0.000006  -0.000046   0.000070   0.000031
   37  C  2 XZ   -0.000004   0.000001  -0.000002   0.000160   0.000021
   38  C  2 YZ    0.000010  -0.000001   0.000001   0.000003   0.000016
   39  S  3  S   -0.000003  -0.000002  -0.000004   0.000008   0.000001
   40  S  3  S   -0.000063  -0.000054  -0.000080   0.000148   0.000012
   41  S  3  X    0.000002   0.000003  -0.000005  -0.000021  -0.000003
   42  S  3  Y    0.000002   0.000010  -0.000028   0.000015  -0.000004
   43  S  3  Z   -0.000023   0.000019  -0.000005   0.000005   0.000003
   44  S  3  S   -0.000191  -0.000158  -0.000227   0.000530   0.000046
   45  S  3  X   -0.000024  -0.000037   0.000022   0.000189   0.000030
   46  S  3  Y   -0.000022  -0.000087   0.000253  -0.000119   0.000034
   47  S  3  Z    0.000214  -0.000175   0.000062  -0.000048  -0.000029
   48  S  3  S    0.000426   0.000337   0.000344  -0.003779   0.000189
   49  S  3  X   -0.000201  -0.000055   0.000333  -0.002642  -0.000446
   50  S  3  Y   -0.000159   0.000003   0.000264   0.000081   0.000008
   51  S  3  Z   -0.001629   0.001347  -0.001139  -0.000037  -0.000358
   52  S  3  S    0.023059  -0.006284  -0.128100   0.008837   0.001402
   53  S  3  X    0.002598  -0.002488  -0.022408   0.000998  -0.001419
   54  S  3  Y    0.001244   0.001087  -0.005192   0.002136  -0.000314
   55  S  3  Z    0.000384  -0.001016   0.004886  -0.006971  -0.003491
   56  S  3 XX   -0.000104  -0.000086  -0.000126   0.000144  -0.000009
   57  S  3 YY   -0.000086  -0.000059  -0.000162   0.000125   0.000014
   58  S  3 ZZ   -0.000038  -0.000037  -0.000119   0.000134   0.000022
   59  S  3 XY   -0.000010  -0.000004   0.000013  -0.000007   0.000026
   60  S  3 XZ    0.000001   0.000010  -0.000059  -0.000013   0.000005
   61  S  3 YZ   -0.000030   0.000030  -0.000005   0.000001  -0.000016
   62  H  4  S   -0.000018  -0.000021  -0.000073  -0.000013  -0.000007
   63  H  4  S   -0.000160   0.001039  -0.002726   0.000248  -0.000332
   64  H  4  X   -0.000011   0.000022  -0.000012   0.000026  -0.000029
   65  H  4  Y    0.000004   0.000005   0.000009  -0.000013   0.000008
   66  H  4  Z   -0.000004  -0.000024   0.000058  -0.000040  -0.000009
   67  C  5  S   -0.000079  -0.000026   0.993488   0.000649   0.000006
   68  C  5  S   -0.000056  -0.000043   0.048173  -0.000113   0.000012
   69  C  5  X   -0.000017   0.000015   0.000265  -0.000051  -0.000053
   70  C  5  Y    0.000003   0.000002   0.000265  -0.000052  -0.000023
   71  C  5  Z    0.000034   0.000009   0.000299   0.000029  -0.000009
   72  C  5  S    0.000378   0.000292  -0.022766   0.000862  -0.000317
   73  C  5  X    0.000345  -0.000080  -0.001801   0.000297   0.000071
   74  C  5  Y    0.000025   0.000070  -0.001808   0.000164   0.000065
   75  C  5  Z   -0.000283   0.000159  -0.002369   0.000035  -0.000101
   76  C  5  S   -0.002154  -0.002610  -0.035545  -0.003342  -0.001815
   77  C  5  X    0.000337  -0.000415  -0.004784   0.000849   0.001031
   78  C  5  Y   -0.000449  -0.000273  -0.004733  -0.001559  -0.000591
   79  C  5  Z   -0.000680  -0.000721  -0.004838  -0.000981  -0.000958
   80  C  5 XX   -0.000040  -0.000014  -0.007534  -0.000126  -0.000042
   81  C  5 YY   -0.000020  -0.000011  -0.007579  -0.000092  -0.000011
   82  C  5 ZZ   -0.000007   0.000005  -0.007690  -0.000052  -0.000004
   83  C  5 XY    0.000009  -0.000007  -0.000084   0.000010  -0.000003
   84  C  5 XZ   -0.000008   0.000003  -0.000129   0.000008  -0.000008
   85  C  5 YZ   -0.000021   0.000009  -0.000145  -0.000006   0.000010
   86  S  6  S    0.000000   0.000000  -0.000002  -0.000000   0.000003
   87  S  6  S    0.000003  -0.000001  -0.000038   0.000028   0.000062
   88  S  6  X    0.000007   0.000005  -0.000003   0.000012  -0.000000
   89  S  6  Y   -0.000007  -0.000004  -0.000005  -0.000012   0.000013
   90  S  6  Z    0.000006  -0.000007  -0.000006  -0.000004   0.000014
   91  S  6  S   -0.000000  -0.000014  -0.000145   0.000048   0.000219
   92  S  6  X   -0.000064  -0.000042   0.000027  -0.000092  -0.000000
   93  S  6  Y    0.000049   0.000029   0.000036   0.000047  -0.000111
   94  S  6  Z   -0.000062   0.000071   0.000050   0.000027  -0.000105
   95  S  6  S    0.001033   0.001273   0.001491   0.000310  -0.001240
   96  S  6  X   -0.000538  -0.000700  -0.000519   0.000350   0.001174
   97  S  6  Y   -0.000356  -0.000278  -0.000174   0.000181   0.000556
   98  S  6  Z    0.000136   0.000016   0.000142  -0.000584   0.001010
   99  S  6  S   -0.006304   0.001141   0.021363  -0.028225  -0.046340
  100  S  6  X    0.000784  -0.000529  -0.003484   0.005803   0.009708
  101  S  6  Y   -0.000144  -0.000872   0.000599   0.000627   0.001305
  102  S  6  Z    0.002149  -0.001433  -0.001858   0.000660  -0.000611
  103  S  6 XX    0.000029   0.000027  -0.000060   0.000049   0.000058
  104  S  6 YY   -0.000006  -0.000014  -0.000051  -0.000032   0.000084
  105  S  6 ZZ    0.000012   0.000020  -0.000015   0.000085   0.000015
  106  S  6 XY    0.000011   0.000010  -0.000007   0.000006  -0.000011
  107  S  6 XZ    0.000007  -0.000010  -0.000018   0.000014  -0.000016
  108  S  6 YZ    0.000024  -0.000024  -0.000018   0.000003  -0.000014
  109  C  7  S   -0.000041  -0.000024  -0.000725   0.993616  -0.004205
  110  C  7  S   -0.000024  -0.000066  -0.000136   0.048364  -0.000361
  111  C  7  X    0.000053  -0.000020   0.000100  -0.000205  -0.000095
  112  C  7  Y   -0.000044   0.000006   0.000028   0.000175   0.000013
  113  C  7  Z    0.000030   0.000020  -0.000039   0.000164  -0.000042
  114  C  7  S   -0.000111   0.000681   0.000517  -0.026384   0.005401
  115  C  7  X   -0.000421   0.000098  -0.000196   0.000166   0.003044
  116  C  7  Y    0.000347   0.000083   0.000242  -0.001489  -0.000189
  117  C  7  Z   -0.000270   0.000151  -0.000006  -0.001889  -0.000118
  118  C  7  S    0.002753  -0.009118   0.016656   0.002390   0.037477
  119  C  7  X    0.005394   0.000167   0.003202   0.005771   0.010761
  120  C  7  Y   -0.001025   0.000091  -0.001140   0.000999   0.000922
  121  C  7  Z    0.000434  -0.001976   0.002245   0.000561   0.006268
  122  C  7 XX   -0.000031  -0.000005  -0.000127  -0.007516  -0.000338
  123  C  7 YY   -0.000002  -0.000009  -0.000055  -0.007253  -0.000061
  124  C  7 ZZ   -0.000025   0.000010  -0.000043  -0.007468  -0.000102
  125  C  7 XY   -0.000017  -0.000001  -0.000018   0.000059   0.000014
  126  C  7 XZ    0.000002  -0.000001   0.000000   0.000113  -0.000034
  127  C  7 YZ   -0.000025  -0.000000   0.000013   0.000039   0.000004
  128  C  8  S    0.000127   0.000008   0.000024  -0.000003  -0.000009
  129  C  8  S    0.000147   0.000040   0.000173  -0.000032  -0.000066
  130  C  8  X   -0.000007   0.000003   0.000002   0.000089  -0.000012
  131  C  8  Y    0.000015   0.000005  -0.000048  -0.000064  -0.000022
  132  C  8  Z    0.000011  -0.000007   0.000035  -0.000052   0.000018
  133  C  8  S   -0.005488  -0.000339  -0.001075   0.000510   0.000834
  134  C  8  X   -0.000001  -0.000370  -0.000694  -0.000203   0.000471
  135  C  8  Y   -0.000859  -0.000270   0.000466  -0.000244   0.000352
  136  C  8  Z    0.002425   0.000109  -0.000700   0.001140  -0.000250
  137  C  8  S    0.056769  -0.019004  -0.019584   0.015493   0.037463
  138  C  8  X    0.034339  -0.009820  -0.042602   0.032133   0.017498
  139  C  8  Y    0.016470  -0.008010  -0.022144   0.012391   0.010252
  140  C  8  Z   -0.016938   0.015731   0.029311  -0.002704  -0.015249
  141  C  8 XX    0.000048   0.000001   0.000027   0.000002   0.000004
  142  C  8 YY    0.000028   0.000014   0.000007   0.000015  -0.000022
  143  C  8 ZZ    0.000058   0.000008   0.000085   0.000054   0.000003
  144  C  8 XY    0.000003  -0.000007  -0.000033  -0.000013   0.000016
  145  C  8 XZ    0.000001  -0.000003   0.000031  -0.000019  -0.000013
  146  C  8 YZ   -0.000002  -0.000012   0.000040  -0.000014  -0.000006
  147  C  9  S    0.000057  -0.000001  -0.000008   0.000015  -0.000011
  148  C  9  S   -0.000302   0.000035  -0.000100   0.000102  -0.000070
  149  C  9  X    0.000040   0.000014   0.000008   0.000033  -0.000006
  150  C  9  Y    0.000005  -0.000001   0.000038  -0.000129  -0.000014
  151  C  9  Z    0.000049  -0.000011  -0.000009  -0.000034  -0.000030
  152  C  9  S    0.004801  -0.000252   0.000805  -0.000583   0.000354
  153  C  9  X   -0.001205  -0.000533  -0.000660  -0.000638   0.000813
  154  C  9  Y    0.000232  -0.000105  -0.000640   0.000202   0.000165
  155  C  9  Z   -0.002573  -0.000011   0.000197   0.000683   0.000824
  156  C  9  S   -0.062415   0.035681   0.105887  -0.076507  -0.010171
  157  C  9  X    0.032655  -0.011232  -0.026870   0.021073   0.029564
  158  C  9  Y    0.014699  -0.002135  -0.008631   0.009380   0.010867
  159  C  9  Z    0.000911  -0.009362  -0.026798   0.022157   0.017768
  160  C  9 XX   -0.000047   0.000027  -0.000022   0.000052  -0.000027
  161  C  9 YY   -0.000101   0.000007  -0.000022   0.000044  -0.000016
  162  C  9 ZZ   -0.000011   0.000011  -0.000040   0.000032   0.000006
  163  C  9 XY    0.000031   0.000011   0.000042  -0.000001  -0.000008
  164  C  9 XZ   -0.000004  -0.000006  -0.000017   0.000019   0.000011
  165  C  9 YZ   -0.000038   0.000004   0.000000   0.000033  -0.000008
  166  H 10  S   -0.000053   0.000010   0.000055  -0.000035  -0.000068
  167  H 10  S    0.000160  -0.000295  -0.001130   0.004794  -0.001830
  168  H 10  X   -0.000011  -0.000003   0.000084  -0.000020   0.000002
  169  H 10  Y    0.000020   0.000001   0.000053   0.000168  -0.000009
  170  H 10  Z   -0.000003  -0.000008  -0.000042  -0.000047  -0.000004
  171  H 11  S   -0.000039  -0.000009  -0.000074  -0.000031  -0.000059
  172  H 11  S    0.000352  -0.000048  -0.000448   0.003298  -0.001743
  173  H 11  X    0.000012  -0.000006   0.000041  -0.000099  -0.000006
  174  H 11  Y    0.000009   0.000003   0.000006  -0.000219  -0.000001
  175  H 11  Z    0.000016  -0.000007  -0.000006  -0.000097  -0.000014
  176  C 12  S    0.000007  -0.000007  -0.000019   0.003979   0.993460
  177  C 12  S   -0.000008  -0.000004  -0.000037  -0.000040   0.047920
  178  C 12  X   -0.000019   0.000002  -0.000003  -0.000033  -0.000207
  179  C 12  Y   -0.000015   0.000001  -0.000033   0.000026   0.000049
  180  C 12  Z   -0.000005   0.000012  -0.000004   0.000041   0.000043
  181  C 12  S    0.000213  -0.000073  -0.000010   0.005671  -0.022098
  182  C 12  X   -0.000144   0.000169  -0.000079  -0.002243   0.002863
  183  C 12  Y    0.000085  -0.000039   0.000255   0.000262  -0.000414
  184  C 12  Z    0.000046  -0.000035  -0.000049  -0.000148  -0.000376
  185  C 12  S   -0.006582  -0.000245  -0.010480  -0.003741  -0.028375
  186  C 12  X    0.001370   0.000112   0.002514   0.000869   0.006390
  187  C 12  Y    0.000430  -0.000176   0.000048  -0.000337  -0.000409
  188  C 12  Z    0.000277  -0.000165  -0.000132   0.000947   0.000062
  189  C 12 XX    0.000027  -0.000017   0.000016  -0.000453  -0.007864
  190  C 12 YY    0.000009  -0.000006  -0.000024  -0.000094  -0.007540
  191  C 12 ZZ   -0.000001   0.000003  -0.000022  -0.000134  -0.007508
  192  C 12 XY    0.000015  -0.000002   0.000009  -0.000025   0.000001
  193  C 12 XZ   -0.000002  -0.000006   0.000010  -0.000089  -0.000044
  194  C 12 YZ    0.000008  -0.000003   0.000015   0.000006  -0.000016
  195  H 13  S   -0.000010  -0.000005  -0.000060  -0.000128  -0.000021
  196  H 13  S    0.000037  -0.000007   0.002740   0.000020  -0.000187
  197  H 13  X    0.000014  -0.000001   0.000116  -0.000034  -0.000018
  198  H 13  Y    0.000019  -0.000013   0.000119  -0.000009  -0.000008
  199  H 13  Z   -0.000017  -0.000005  -0.000156  -0.000005  -0.000004
  200  H 14  S   -0.000019  -0.000032  -0.000083  -0.000024  -0.000003
  201  H 14  S    0.000552  -0.000031   0.002733   0.000277   0.000293
  202  H 14  X    0.000027   0.000000  -0.000237   0.000027   0.000029
  203  H 14  Y    0.000006  -0.000001   0.000080  -0.000017   0.000000
  204  H 14  Z    0.000007  -0.000000   0.000087  -0.000009   0.000002
  205  H 15  S    0.000004  -0.000016  -0.000035   0.000019   0.000017
  206  H 15  S   -0.000119   0.000119   0.002539  -0.000218  -0.000199
  207  H 15  X   -0.000009   0.000003   0.000093  -0.000056  -0.000029
  208  H 15  Y   -0.000005   0.000006  -0.000221  -0.000022  -0.000007
  209  H 15  Z    0.000014  -0.000003   0.000068   0.000007  -0.000001
  210  C 16  S    0.000008   0.000123  -0.000007  -0.000016   0.000001
  211  C 16  S    0.000042   0.000139  -0.000024  -0.000147  -0.000001
  212  C 16  X    0.000012  -0.000005   0.000034   0.000027  -0.000040
  213  C 16  Y    0.000011  -0.000000   0.000043   0.000006  -0.000001
  214  C 16  Z   -0.000006  -0.000003   0.000064   0.000040   0.000035
  215  C 16  S   -0.000257  -0.005401  -0.000405   0.001226  -0.000318
  216  C 16  X   -0.000463  -0.000453  -0.000648  -0.000079   0.000041
  217  C 16  Y   -0.000290  -0.001127  -0.000606  -0.000495  -0.000042
  218  C 16  Z    0.000142  -0.002426  -0.000664  -0.001267  -0.000360
  219  C 16  S   -0.022717   0.058677   0.029669   0.010343   0.020883
  220  C 16  X   -0.007618   0.024338  -0.010188   0.008922  -0.004860
  221  C 16  Y   -0.006643   0.010152  -0.006172   0.002250  -0.004299
  222  C 16  Z   -0.014504   0.006900  -0.004416  -0.010547  -0.010018
  223  C 16 XX    0.000001   0.000052  -0.000067  -0.000035  -0.000010
  224  C 16 YY    0.000016   0.000034  -0.000029  -0.000031  -0.000000
  225  C 16 ZZ    0.000011   0.000065  -0.000035  -0.000009  -0.000024
  226  C 16 XY   -0.000007   0.000004  -0.000011   0.000013   0.000019
  227  C 16 XZ    0.000004  -0.000001   0.000010  -0.000005   0.000021
  228  C 16 YZ    0.000012   0.000007  -0.000000   0.000028   0.000004
  229  C 17  S   -0.000002   0.000054  -0.000004  -0.000010  -0.000020
  230  C 17  S    0.000033  -0.000307  -0.000065  -0.000060  -0.000171
  231  C 17  X    0.000009   0.000041   0.000017   0.000006  -0.000012
  232  C 17  Y   -0.000009  -0.000004   0.000002  -0.000048   0.000068
  233  C 17  Z    0.000003  -0.000052  -0.000021  -0.000021   0.000047
  234  C 17  S   -0.000172   0.004867   0.000779   0.000668   0.001234
  235  C 17  X   -0.000506  -0.000942  -0.000750   0.000222   0.000013
  236  C 17  Y   -0.000064   0.000427  -0.000227   0.000466  -0.000408
  237  C 17  Z    0.000094   0.002689   0.000525   0.000415  -0.000544
  238  C 17  S    0.030297  -0.040922   0.011375  -0.007277   0.004407
  239  C 17  X   -0.005672   0.026035  -0.003737   0.013945   0.002308
  240  C 17  Y    0.000562   0.013943  -0.003600   0.008537   0.003218
  241  C 17  Z    0.011923  -0.000463  -0.006282   0.009039   0.007846
  242  C 17 XX    0.000029  -0.000044   0.000019  -0.000011  -0.000071
  243  C 17 YY    0.000008  -0.000092  -0.000015  -0.000021  -0.000078
  244  C 17 ZZ    0.000014  -0.000020  -0.000023   0.000025  -0.000060
  245  C 17 XY    0.000012   0.000038   0.000016  -0.000005   0.000000
  246  C 17 XZ    0.000005   0.000004  -0.000013  -0.000009  -0.000021
  247  C 17 YZ   -0.000006   0.000043  -0.000008   0.000011   0.000001
  248  C 18  S   -0.000000  -0.018281  -0.000006   0.000000  -0.000005
  249  C 18  S    0.000008  -0.001281   0.000021  -0.000060  -0.000036
  250  C 18  X   -0.000002  -0.000180   0.000017  -0.000004  -0.000003
  251  C 18  Y    0.000013  -0.000178  -0.000007   0.000005  -0.000009
  252  C 18  Z    0.000003  -0.000228   0.000008   0.000001  -0.000023
  253  C 18  S   -0.000293   0.009681  -0.000154   0.000828   0.000412
  254  C 18  X   -0.000129   0.004735   0.000279   0.000440   0.000271
  255  C 18  Y   -0.000086   0.002580   0.000110   0.000104   0.000063
  256  C 18  Z   -0.000012   0.001002  -0.000323  -0.000132  -0.000086
  257  C 18  S    0.035386  -0.036654  -0.033185   0.010510   0.008659
  258  C 18  X    0.006030  -0.006820  -0.003161   0.000363   0.000419
  259  C 18  Y    0.005616  -0.007558  -0.004881  -0.003487   0.002724
  260  C 18  Z    0.011099  -0.013663  -0.007904  -0.007827   0.009015
  261  C 18 XX    0.000001  -0.000032   0.000023  -0.000004   0.000005
  262  C 18 YY    0.000001  -0.000024  -0.000000  -0.000015  -0.000004
  263  C 18 ZZ   -0.000005  -0.000217   0.000007  -0.000020   0.000014
  264  C 18 XY    0.000000  -0.000099  -0.000002   0.000008   0.000003
  265  C 18 XZ   -0.000006  -0.000139  -0.000027  -0.000012  -0.000010
  266  C 18 YZ   -0.000006  -0.000170  -0.000017   0.000000   0.000007
  267  C 19  S   -0.000031   0.002704   0.000013   0.000002  -0.000001
  268  C 19  S    0.000005   0.000299  -0.000014   0.000023   0.000016
  269  C 19  X   -0.000008  -0.000001   0.000009   0.000013  -0.000005
  270  C 19  Y    0.000005  -0.000020   0.000017   0.000012   0.000009
  271  C 19  Z   -0.000004  -0.000033   0.000006   0.000029  -0.000020
  272  C 19  S   -0.000007  -0.005752  -0.000142  -0.000766   0.000109
  273  C 19  X    0.000042   0.003140   0.000211   0.000189  -0.000086
  274  C 19  Y   -0.000106   0.001614   0.000017   0.000044  -0.000008
  275  C 19  Z   -0.000144   0.000104  -0.000150   0.000006   0.000146
  276  C 19  S   -0.031623   0.006725   0.024682  -0.014801  -0.019519
  277  C 19  X    0.004414  -0.004080  -0.003048  -0.000328   0.002261
  278  C 19  Y    0.001154   0.003322   0.000213   0.001831  -0.002508
  279  C 19  Z   -0.003845   0.016857   0.006267   0.004494  -0.010734
  280  C 19 XX   -0.000001   0.000086  -0.000024  -0.000005   0.000027
  281  C 19 YY    0.000008   0.000024  -0.000011   0.000007   0.000009
  282  C 19 ZZ    0.000006   0.000056   0.000000  -0.000018   0.000020
  283  C 19 XY   -0.000002   0.000014  -0.000005   0.000000   0.000008
  284  C 19 XZ   -0.000008  -0.000043  -0.000001   0.000001   0.000008
  285  C 19 YZ    0.000003  -0.000014   0.000005   0.000003   0.000003
  286  C 20  S   -0.018050  -0.000015   0.000011   0.000007   0.000001
  287  C 20  S   -0.001265   0.000003   0.000091  -0.000133   0.000034
  288  C 20  X   -0.000142  -0.000002  -0.000008  -0.000032  -0.000005
  289  C 20  Y   -0.000143   0.000007  -0.000025   0.000004  -0.000001
  290  C 20  Z    0.000260   0.000006   0.000041  -0.000016  -0.000023
  291  C 20  S    0.009589  -0.000143  -0.000494   0.001002  -0.000550
  292  C 20  X    0.004471   0.000004  -0.000235   0.000777  -0.000152
  293  C 20  Y    0.002360  -0.000011   0.000079   0.000056  -0.000185
  294  C 20  Z   -0.001803   0.000005  -0.000622   0.000250   0.000409
  295  C 20  S   -0.033800   0.026495  -0.005491   0.021803  -0.009116
  296  C 20  X   -0.004392   0.003271  -0.000396   0.004403   0.000018
  297  C 20  Y   -0.008343   0.004563   0.003522  -0.003426  -0.002922
  298  C 20  Z    0.021536  -0.012373  -0.015694   0.016447   0.009507
  299  C 20 XX   -0.000004   0.000004   0.000009  -0.000017   0.000005
  300  C 20 YY    0.000000   0.000003   0.000026  -0.000053   0.000006
  301  C 20 ZZ   -0.000281  -0.000001   0.000006  -0.000053   0.000004
  302  C 20 XY   -0.000063   0.000002  -0.000029  -0.000014  -0.000009
  303  C 20 XZ    0.000112   0.000003  -0.000029   0.000021   0.000007
  304  C 20 YZ    0.000162   0.000002   0.000006  -0.000016   0.000001
  305  C 21  S    0.002779  -0.000028  -0.000036   0.000055  -0.000003
  306  C 21  S    0.000299   0.000012   0.000115  -0.000303  -0.000050
  307  C 21  X    0.000002  -0.000008   0.000011   0.000002   0.000002
  308  C 21  Y   -0.000018   0.000003  -0.000008   0.000053   0.000017
  309  C 21  Z    0.000034   0.000009  -0.000001  -0.000002   0.000021
  310  C 21  S   -0.005686  -0.000068  -0.000851   0.002325   0.000671
  311  C 21  X    0.003082   0.000087   0.000052  -0.000148  -0.000347
  312  C 21  Y    0.001601  -0.000071   0.000095  -0.000840  -0.000224
  313  C 21  Z   -0.000782   0.000163   0.000356   0.000765  -0.000203
  314  C 21  S    0.016049  -0.028799  -0.045327   0.042573   0.004850
  315  C 21  X   -0.008039   0.005383   0.006219  -0.006531  -0.005459
  316  C 21  Y    0.001388   0.001156   0.003610  -0.003962   0.001389
  317  C 21  Z   -0.016994   0.004406   0.000638  -0.002609  -0.013435
  318  C 21 XX    0.000096   0.000006   0.000018  -0.000110  -0.000004
  319  C 21 YY    0.000024   0.000009   0.000037  -0.000068  -0.000011
  320  C 21 ZZ    0.000040   0.000009   0.000047  -0.000082  -0.000017
  321  C 21 XY    0.000021  -0.000001  -0.000012   0.000014   0.000009
  322  C 21 XZ    0.000033   0.000008  -0.000002   0.000009  -0.000002
  323  C 21 YZ    0.000015  -0.000002   0.000013  -0.000055  -0.000006
  324  C 22  S    0.000054  -0.063580   0.000010   0.000000  -0.000000
  325  C 22  S    0.000005  -0.003472  -0.000024  -0.000042   0.000004
  326  C 22  X    0.000004   0.000288   0.000003   0.000016  -0.000000
  327  C 22  Y    0.000006   0.000131   0.000009   0.000001  -0.000000
  328  C 22  Z    0.000001   0.000045   0.000003   0.000010   0.000000
  329  C 22  S   -0.000066   0.010490   0.000419   0.000394  -0.000130
  330  C 22  X    0.000178  -0.003726  -0.000059  -0.000083  -0.000113
  331  C 22  Y    0.000087  -0.002770  -0.000061  -0.000103  -0.000035
  332  C 22  Z   -0.000018  -0.003363  -0.000090  -0.000309   0.000055
  333  C 22  S    0.012305  -0.041323  -0.009867  -0.001578   0.000927
  334  C 22  X    0.004272  -0.004297  -0.005983  -0.001225   0.009829
  335  C 22  Y   -0.000008   0.000809  -0.000941  -0.000506   0.003013
  336  C 22  Z   -0.005876   0.009395   0.005978   0.001305  -0.005856
  337  C 22 XX   -0.000007   0.000038  -0.000004  -0.000002  -0.000000
  338  C 22 YY   -0.000002   0.000341  -0.000010  -0.000013   0.000001
  339  C 22 ZZ   -0.000002   0.000353  -0.000005   0.000003  -0.000001
  340  C 22 XY   -0.000002  -0.000183   0.000002   0.000007   0.000002
  341  C 22 XZ   -0.000003   0.000065  -0.000009  -0.000010   0.000005
  342  C 22 YZ   -0.000003  -0.000000  -0.000002   0.000001  -0.000000
  343  C 23  S   -0.000330   0.991223   0.000012   0.000009   0.000001
  344  C 23  S   -0.000070   0.047467  -0.000033  -0.000018  -0.000013
  345  C 23  X   -0.000011   0.000183   0.000002  -0.000006   0.000000
  346  C 23  Y    0.000004  -0.000077   0.000005  -0.000004   0.000008
  347  C 23  Z    0.000005  -0.000420   0.000009   0.000017   0.000015
  348  C 23  S    0.000527  -0.024520   0.000162  -0.000222  -0.000059
  349  C 23  X    0.000148  -0.003349  -0.000249  -0.000060  -0.000040
  350  C 23  Y   -0.000028   0.000417  -0.000171   0.000025  -0.000020
  351  C 23  Z   -0.000203   0.005806  -0.000082   0.000112   0.000043
  352  C 23  S   -0.023387   0.051003   0.020692   0.008742   0.006156
  353  C 23  X    0.005990  -0.002506  -0.006305  -0.002351   0.008555
  354  C 23  Y    0.004961  -0.004671  -0.004896  -0.001374   0.004824
  355  C 23  Z    0.006256  -0.012113  -0.007206  -0.002207   0.002956
  356  C 23 XX   -0.000006  -0.007572  -0.000009  -0.000009  -0.000004
  357  C 23 YY   -0.000015  -0.007905  -0.000010  -0.000013  -0.000009
  358  C 23 ZZ   -0.000008  -0.007548   0.000001  -0.000007  -0.000009
  359  C 23 XY    0.000007   0.000225   0.000007   0.000002  -0.000000
  360  C 23 XZ    0.000004  -0.000068   0.000004   0.000005  -0.000003
  361  C 23 YZ    0.000006   0.000151   0.000015   0.000004  -0.000001
  362  H 24  S    0.000003   0.000088   0.000004   0.000003   0.000007
  363  H 24  S   -0.000097   0.001505   0.000254   0.000161   0.000115
  364  H 24  X   -0.000002   0.000077   0.000009   0.000004   0.000001
  365  H 24  Y   -0.000000   0.000022   0.000006  -0.000004   0.000001
  366  H 24  Z    0.000001  -0.000028   0.000003  -0.000001   0.000002
  367  H 25  S   -0.000022  -0.000103  -0.000009   0.000011   0.000039
  368  H 25  S    0.000144  -0.000832  -0.000057  -0.000044  -0.000256
  369  H 25  X   -0.000007   0.000008  -0.000007  -0.000006   0.000010
  370  H 25  Y    0.000002   0.000008  -0.000000  -0.000000   0.000004
  371  H 25  Z    0.000002   0.000007   0.000001  -0.000000  -0.000002
  372  H 26  S    0.000002   0.000089   0.000002   0.000014  -0.000003
  373  H 26  S   -0.000088   0.001603  -0.000014   0.000098   0.000094
  374  H 26  X   -0.000005  -0.000015   0.000000  -0.000004   0.000003
  375  H 26  Y   -0.000001  -0.000045   0.000000  -0.000003  -0.000001
  376  H 26  Z    0.000003  -0.000092  -0.000002   0.000001  -0.000005
  377  H 27  S    0.000005  -0.000453   0.000007   0.000009   0.000015
  378  H 27  S    0.000046  -0.000046  -0.000170  -0.000092  -0.000129
  379  H 27  X    0.000000  -0.000156   0.000006   0.000001  -0.000003
  380  H 27  Y    0.000003   0.000010   0.000008  -0.000001   0.000001
  381  H 27  Z   -0.000001   0.000270   0.000007  -0.000002   0.000001
  382  C 28  S    0.991255   0.000311   0.000049   0.000026  -0.000004
  383  C 28  S    0.047483  -0.000032  -0.000061  -0.000032  -0.000006
  384  C 28  X    0.000242  -0.000004  -0.000006  -0.000033  -0.000008
  385  C 28  Y   -0.000051   0.000007   0.000020   0.000016  -0.000005
  386  C 28  Z    0.000398  -0.000004  -0.000024  -0.000035  -0.000003
  387  C 28  S   -0.024547   0.000398   0.000513  -0.000174   0.000280
  388  C 28  X   -0.004205   0.000098   0.000325   0.000056  -0.000052
  389  C 28  Y   -0.000092  -0.000016   0.000065  -0.000036  -0.000107
  390  C 28  Z   -0.005200   0.000082  -0.000037   0.000083   0.000363
  391  C 28  S    0.055318  -0.019548   0.000135   0.002518  -0.002835
  392  C 28  X   -0.002864   0.004950   0.007471  -0.007177  -0.006811
  393  C 28  Y   -0.004772   0.003977   0.003868  -0.004250  -0.003663
  394  C 28  Z    0.014461  -0.006752  -0.003016   0.004495   0.004126
  395  C 28 XX   -0.007549  -0.000013  -0.000022  -0.000010   0.000008
  396  C 28 YY   -0.007923  -0.000020  -0.000023  -0.000024   0.000004
  397  C 28 ZZ   -0.007530  -0.000014  -0.000023  -0.000030   0.000013
  398  C 28 XY    0.000207   0.000004   0.000002   0.000005   0.000004
  399  C 28 XZ    0.000050  -0.000002   0.000002  -0.000024  -0.000006
  400  C 28 YZ   -0.000144  -0.000004  -0.000011  -0.000014  -0.000010
  401  C 29  S   -0.063200   0.000004  -0.000014   0.000036   0.000001
  402  C 29  S   -0.003446  -0.000005   0.000033  -0.000074  -0.000018
  403  C 29  X    0.000279  -0.000002  -0.000003  -0.000005  -0.000007
  404  C 29  Y    0.000123   0.000002   0.000005   0.000047   0.000013
  405  C 29  Z   -0.000097   0.000000  -0.000003  -0.000050  -0.000022
  406  C 29  S    0.010415   0.000066  -0.000159   0.000294  -0.000153
  407  C 29  X   -0.003240   0.000176   0.000469  -0.000007  -0.000112
  408  C 29  Y   -0.002435   0.000075   0.000109  -0.000055  -0.000013
  409  C 29  Z    0.004065   0.000015   0.000203   0.000092  -0.000170
  410  C 29  S   -0.041825   0.012582   0.000414  -0.000099   0.000743
  411  C 29  X   -0.007220   0.005416   0.005892  -0.006940  -0.008887
  412  C 29  Y   -0.000497   0.000760   0.001286  -0.001837  -0.003486
  413  C 29  Z   -0.009698   0.005082   0.003238  -0.002935  -0.002355
  414  C 29 XX    0.000031  -0.000007   0.000014  -0.000028  -0.000012
  415  C 29 YY    0.000345  -0.000004   0.000011  -0.000036  -0.000011
  416  C 29 ZZ    0.000360  -0.000003   0.000008  -0.000056  -0.000007
  417  C 29 XY   -0.000182  -0.000001  -0.000011   0.000020   0.000004
  418  C 29 XZ    0.000007   0.000002   0.000012   0.000024   0.000004
  419  C 29 YZ    0.000029   0.000002  -0.000001   0.000013  -0.000001
  420  H 30  S   -0.000101  -0.000025  -0.000010  -0.000025   0.000027
  421  H 30  S   -0.000899   0.000154   0.000298  -0.000018   0.000004
  422  H 30  X    0.000011  -0.000008  -0.000015  -0.000016   0.000004
  423  H 30  Y    0.000008   0.000002  -0.000009   0.000015   0.000002
  424  H 30  Z   -0.000007  -0.000003  -0.000004  -0.000016   0.000005
  425  H 31  S   -0.000451  -0.000003   0.000036   0.000032   0.000009
  426  H 31  S   -0.000023   0.000013  -0.000279   0.000035   0.000091
  427  H 31  X   -0.000194  -0.000000  -0.000012   0.000006   0.000006
  428  H 31  Y   -0.000012   0.000002   0.000004   0.000008   0.000005
  429  H 31  Z   -0.000246   0.000001  -0.000004   0.000014  -0.000004
  430  H 32  S    0.000093  -0.000005   0.000004   0.000047   0.000029
  431  H 32  S    0.001583  -0.000065   0.000033  -0.000194  -0.000239
  432  H 32  X    0.000001  -0.000005  -0.000016  -0.000003   0.000003
  433  H 32  Y   -0.000036  -0.000002  -0.000002   0.000004   0.000008
  434  H 32  Z    0.000096  -0.000002  -0.000004   0.000014  -0.000001
  435  H 33  S    0.000071   0.000000   0.000043   0.000012  -0.000016
  436  H 33  S    0.001542   0.000030  -0.000211   0.000268   0.000030
  437  H 33  X    0.000083   0.000001  -0.000007   0.000007   0.000005
  438  H 33  Y    0.000021  -0.000000   0.000009   0.000011   0.000005
  439  H 33  Z    0.000012  -0.000001  -0.000005  -0.000007  -0.000006
  440  H 34  S    0.000029  -0.000067   0.000020  -0.000068  -0.000002
  441  H 34  S   -0.000464   0.000974   0.000463  -0.002316  -0.001733
  442  H 34  X    0.000001  -0.000011  -0.000028   0.000011  -0.000079
  443  H 34  Y    0.000009  -0.000001  -0.000001  -0.000003   0.000074
  444  H 34  Z    0.000013  -0.000019  -0.000061   0.000049   0.000052
  445  CL35  S   -0.000000  -0.000000   0.000002   0.000001   0.000002
  446  CL35  S   -0.000006  -0.000000   0.000066  -0.000021   0.000046
  447  CL35  X    0.000002  -0.000007   0.000013   0.000004   0.000010
  448  CL35  Y   -0.000005   0.000011  -0.000002   0.000018   0.000001
  449  CL35  Z    0.000000   0.000008  -0.000001  -0.000036   0.000003
  450  CL35  S   -0.000015  -0.000001   0.000175   0.000026   0.000143
  451  CL35  X   -0.000010   0.000041  -0.000103  -0.000031  -0.000043
  452  CL35  Y    0.000029  -0.000064   0.000028  -0.000130   0.000008
  453  CL35  Z   -0.000000  -0.000045  -0.000017   0.000236  -0.000038
  454  CL35  S    0.000154  -0.000104  -0.001180  -0.000647  -0.001019
  455  CL35  X    0.000010  -0.000150   0.000876   0.000015  -0.000212
  456  CL35  Y   -0.000147   0.000268  -0.000695   0.000056  -0.000743
  457  CL35  Z    0.000011   0.000120   0.000560  -0.000355   0.000661
  458  CL35  S   -0.004188   0.003385  -0.004187   0.009316  -0.003192
  459  CL35  X    0.000518  -0.000513  -0.000407   0.000557   0.000124
  460  CL35  Y   -0.000796   0.000976  -0.001277   0.001556  -0.000996
  461  CL35  Z    0.000797  -0.000085   0.000672  -0.000870   0.001065
  462  CL35 XX   -0.000012  -0.000009   0.000063  -0.000080   0.000072
  463  CL35 YY   -0.000014   0.000004   0.000095  -0.000095   0.000026
  464  CL35 ZZ   -0.000006   0.000003   0.000084  -0.000040   0.000029
  465  CL35 XY   -0.000004  -0.000001   0.000068  -0.000032  -0.000049
  466  CL35 XZ    0.000003  -0.000006  -0.000073  -0.000045   0.000057
  467  CL35 YZ    0.000002  -0.000002   0.000067   0.000011   0.000058
  468  H 36  S   -0.000002   0.000011  -0.000034  -0.000148  -0.000092
  469  H 36  S   -0.000116   0.000019   0.000043  -0.000931   0.003498
  470  H 36  X    0.000004  -0.000005   0.000005  -0.000010  -0.000005
  471  H 36  Y    0.000010   0.000002  -0.000001  -0.000004   0.000181
  472  H 36  Z    0.000007   0.000000   0.000007   0.000001   0.000116
  473  H 37  S    0.000003  -0.000017  -0.000008  -0.000142  -0.000162
  474  H 37  S   -0.000016   0.000036   0.000037  -0.000774   0.002873
  475  H 37  X    0.000001  -0.000005   0.000010   0.000020   0.000052
  476  H 37  Y   -0.000003   0.000001  -0.000013  -0.000014   0.000008
  477  H 37  Z    0.000001  -0.000003   0.000011  -0.000018  -0.000265
  478  H 38  S   -0.000010   0.000015  -0.000009  -0.000173  -0.000098
  479  H 38  S    0.000062  -0.000125   0.000349  -0.000339   0.003164
  480  H 38  X   -0.000002   0.000003  -0.000010  -0.000018  -0.000017
  481  H 38  Y    0.000004  -0.000004   0.000018  -0.000008  -0.000191
  482  H 38  Z   -0.000007  -0.000000  -0.000013  -0.000007   0.000152

                     21         22         23         24         25
                   -9.6062    -8.2110    -8.1321    -7.3548    -7.3454
                     A          A          A          A          A   
    1  C  1  S   -0.000048  -0.000065   0.000038  -0.000149   0.000068
    2  C  1  S   -0.000333   0.000184   0.000148  -0.000847   0.000523
    3  C  1  X   -0.000046  -0.000025   0.000112  -0.000044  -0.000074
    4  C  1  Y    0.000117  -0.000186   0.000055   0.000064   0.000056
    5  C  1  Z   -0.000052  -0.000012  -0.000023  -0.000013   0.000048
    6  C  1  S    0.001028   0.001539  -0.000558   0.004618  -0.002512
    7  C  1  X   -0.000104   0.000685  -0.000857   0.001755  -0.001309
    8  C  1  Y   -0.001680   0.001984   0.000195  -0.002924   0.000995
    9  C  1  Z   -0.000353   0.000969   0.000202   0.000943  -0.000827
   10  C  1  S   -0.002687  -0.023597  -0.028816  -0.043999  -0.046168
   11  C  1  X   -0.027823   0.009581   0.006457  -0.001097  -0.001496
   12  C  1  Y    0.015668  -0.009876  -0.008465  -0.006119   0.008384
   13  C  1  Z   -0.007470   0.002585   0.003522   0.002960   0.030627
   14  C  1 XX   -0.000005  -0.000146   0.000035  -0.000094  -0.000129
   15  C  1 YY   -0.000023  -0.000463   0.000087  -0.000068  -0.000045
   16  C  1 ZZ   -0.000025  -0.000152   0.000088  -0.000100   0.000037
   17  C  1 XY   -0.000085   0.000188  -0.000018  -0.000291   0.000171
   18  C  1 XZ    0.000053   0.000009  -0.000027   0.000113  -0.000117
   19  C  1 YZ   -0.000018  -0.000011   0.000017  -0.000135   0.000073
   20  C  2  S   -0.000001  -0.000051   0.000031   0.000255  -0.000038
   21  C  2  S    0.000646  -0.000288   0.000150   0.002464  -0.000151
   22  C  2  X   -0.000014   0.000090  -0.000057   0.000010   0.000264
   23  C  2  Y    0.000015  -0.000067   0.000058  -0.000273   0.000073
   24  C  2  Z   -0.000089   0.000022  -0.000074   0.000042  -0.000111
   25  C  2  S   -0.001353   0.000965  -0.000199  -0.007662   0.001286
   26  C  2  X    0.001130   0.000999  -0.000036   0.000665  -0.003824
   27  C  2  Y    0.000163   0.000151  -0.000684   0.004761  -0.000186
   28  C  2  Z    0.001509  -0.001104   0.000782  -0.000921   0.000970
   29  C  2  S    0.110181  -0.031105  -0.006424   0.126307  -0.015061
   30  C  2  X   -0.020572   0.008494   0.001883  -0.004207   0.019814
   31  C  2  Y    0.020815   0.000071   0.004064  -0.078990   0.005508
   32  C  2  Z   -0.032008   0.000168  -0.005261   0.029764  -0.016809
   33  C  2 XX   -0.000041  -0.000056   0.000069   0.000260   0.000143
   34  C  2 YY   -0.000357  -0.000050  -0.000029  -0.001001  -0.000110
   35  C  2 ZZ   -0.000071  -0.000042   0.000053  -0.000093  -0.000242
   36  C  2 XY    0.000078  -0.000013  -0.000013   0.000243   0.000089
   37  C  2 XZ   -0.000008  -0.000002   0.000036  -0.000060  -0.000024
   38  C  2 YZ    0.000321   0.000023   0.000041   0.000982  -0.000072
   39  S  3  S   -0.000002  -0.279836  -0.000008  -0.000002  -0.000003
   40  S  3  S   -0.000026   1.024405   0.000026  -0.000034  -0.000042
   41  S  3  X   -0.000027   0.009211   0.000021  -0.000003   0.000006
   42  S  3  Y    0.000007   0.000478   0.000049   0.000005  -0.000005
   43  S  3  Z   -0.000005  -0.000636   0.000002  -0.000015   0.000011
   44  S  3  S   -0.000104   0.076110   0.000097  -0.000119  -0.000200
   45  S  3  X    0.000185   0.001801  -0.000166   0.000011  -0.000063
   46  S  3  Y   -0.000037   0.000085  -0.000400  -0.000070   0.000052
   47  S  3  Z    0.000030  -0.000233  -0.000010   0.000139  -0.000093
   48  S  3  S    0.002412  -0.050237  -0.002308   0.001506   0.000390
   49  S  3  X   -0.000811  -0.007001  -0.001800   0.000504   0.001248
   50  S  3  Y   -0.000682   0.001056   0.000995  -0.002680  -0.000236
   51  S  3  Z   -0.000317   0.001635  -0.000355  -0.000939   0.000830
   52  S  3  S   -0.191439   0.141858   0.193412   0.064079   0.075898
   53  S  3  X   -0.032406   0.030940   0.033305   0.010393   0.012043
   54  S  3  Y   -0.003004   0.000631   0.008202  -0.002922   0.011566
   55  S  3  Z   -0.006346   0.005478   0.003069  -0.004639  -0.036721
   56  S  3 XX   -0.000055  -0.013526  -0.000118  -0.000019  -0.000002
   57  S  3 YY    0.000012  -0.013033  -0.000063   0.000041  -0.000016
   58  S  3 ZZ   -0.000031  -0.012748  -0.000042  -0.000131  -0.000046
   59  S  3 XY   -0.000028   0.000079  -0.000005  -0.000051  -0.000021
   60  S  3 XZ    0.000001   0.000074   0.000004  -0.000017   0.000035
   61  S  3 YZ   -0.000029   0.000046  -0.000005   0.000025  -0.000016
   62  H  4  S   -0.000122   0.000064  -0.000057  -0.000145   0.000183
   63  H  4  S   -0.001183  -0.000486   0.000054  -0.002324   0.001993
   64  H  4  X   -0.000010  -0.000081   0.000007  -0.000010  -0.000068
   65  H  4  Y    0.000076   0.000159   0.000019   0.000077   0.000014
   66  H  4  Z    0.000010  -0.000078   0.000024   0.000049   0.000007
   67  C  5  S    0.000058  -0.000080  -0.000033   0.000006  -0.000057
   68  C  5  S    0.000328  -0.000470  -0.000136   0.000101  -0.000323
   69  C  5  X    0.000050   0.000016  -0.000007  -0.000065   0.000034
   70  C  5  Y    0.000068  -0.000053  -0.000044  -0.000027  -0.000016
   71  C  5  Z   -0.000001   0.000021   0.000019  -0.000053  -0.000030
   72  C  5  S   -0.002321   0.002256   0.000739  -0.001285   0.002565
   73  C  5  X   -0.001471  -0.000333   0.000182  -0.000669   0.000525
   74  C  5  Y   -0.000500   0.001124   0.000404   0.000477  -0.000180
   75  C  5  Z   -0.001083   0.000252  -0.000155  -0.000669   0.001198
   76  C  5  S   -0.023514   0.009492   0.004960  -0.007144   0.050491
   77  C  5  X   -0.001752  -0.000281  -0.000963  -0.002970   0.009086
   78  C  5  Y   -0.004300   0.002389   0.001102   0.000735   0.003792
   79  C  5  Z   -0.004613   0.001332   0.001213  -0.001880   0.007644
   80  C  5 XX    0.000017  -0.000144  -0.000043  -0.000105   0.000016
   81  C  5 YY    0.000102   0.000065  -0.000054   0.000066  -0.000077
   82  C  5 ZZ   -0.000023  -0.000074  -0.000066  -0.000110  -0.000021
   83  C  5 XY   -0.000011  -0.000006   0.000016   0.000023  -0.000016
   84  C  5 XZ   -0.000066   0.000010   0.000010  -0.000027   0.000030
   85  C  5 YZ    0.000016   0.000072  -0.000014   0.000071  -0.000030
   86  S  6  S    0.000001   0.000010  -0.279833  -0.000011  -0.000000
   87  S  6  S    0.000017  -0.000024   1.024144  -0.000150  -0.000004
   88  S  6  X    0.000002  -0.000039  -0.009108   0.000002  -0.000003
   89  S  6  Y    0.000011   0.000001  -0.000583  -0.000032   0.000003
   90  S  6  Z    0.000007   0.000004   0.000692   0.000003   0.000006
   91  S  6  S    0.000068   0.000145   0.075960  -0.000616   0.000011
   92  S  6  X   -0.000013   0.000305  -0.002068   0.000023   0.000027
   93  S  6  Y   -0.000082  -0.000023  -0.000401   0.000273  -0.000017
   94  S  6  Z   -0.000057  -0.000043   0.000064  -0.000030  -0.000048
   95  S  6  S    0.000031  -0.002631  -0.044562   0.004638   0.000653
   96  S  6  X    0.000448   0.001408   0.005247  -0.002533   0.000546
   97  S  6  Y    0.000443   0.001070   0.003105  -0.002526  -0.000364
   98  S  6  Z    0.000468  -0.000290   0.000454   0.000647   0.000139
   99  S  6  S   -0.000535   0.018026  -0.070494   0.010515  -0.054882
  100  S  6  X    0.002216  -0.003734   0.009774  -0.002506   0.011706
  101  S  6  Y    0.000707  -0.001846   0.002095  -0.005222  -0.001033
  102  S  6  Z    0.003110  -0.000536  -0.002606  -0.003332   0.003297
  103  S  6 XX    0.000006  -0.000093  -0.013487  -0.000118  -0.000046
  104  S  6 YY    0.000020  -0.000060  -0.014031  -0.000119   0.000030
  105  S  6 ZZ   -0.000017  -0.000061  -0.012848  -0.000122  -0.000054
  106  S  6 XY   -0.000012  -0.000051  -0.000082   0.000050  -0.000002
  107  S  6 XZ   -0.000009   0.000017   0.000049  -0.000004   0.000004
  108  S  6 YZ   -0.000002  -0.000005   0.000055  -0.000012  -0.000019
  109  C  7  S   -0.000022   0.000089  -0.000011  -0.000135  -0.000052
  110  C  7  S   -0.000172   0.000419  -0.000047  -0.000719  -0.000352
  111  C  7  X   -0.000091  -0.000090  -0.000005   0.000009   0.000044
  112  C  7  Y    0.000167   0.000082  -0.000001   0.000082   0.000000
  113  C  7  Z   -0.000013   0.000036   0.000061  -0.000048   0.000037
  114  C  7  S    0.000266  -0.002378   0.001374   0.002808   0.001930
  115  C  7  X    0.001154   0.001481   0.000305  -0.000546  -0.000936
  116  C  7  Y   -0.001472  -0.000999  -0.000153  -0.003365  -0.000072
  117  C  7  Z   -0.000152  -0.001433  -0.000898   0.001908   0.001173
  118  C  7  S   -0.058529   0.003737   0.000825   0.000212   0.021133
  119  C  7  X    0.009655  -0.002485   0.001197   0.002569   0.006817
  120  C  7  Y   -0.001150  -0.000323  -0.001228   0.011628   0.001267
  121  C  7  Z   -0.013587   0.001431  -0.001449  -0.003279   0.003995
  122  C  7 XX   -0.000012   0.000119   0.000041  -0.000231  -0.000070
  123  C  7 YY    0.000003   0.000124  -0.000064  -0.000102  -0.000063
  124  C  7 ZZ   -0.000009   0.000082  -0.000024  -0.000008   0.000147
  125  C  7 XY    0.000054   0.000050  -0.000005   0.000149  -0.000022
  126  C  7 XZ   -0.000021   0.000065   0.000005  -0.000075  -0.000027
  127  C  7 YZ   -0.000069  -0.000016  -0.000026  -0.000200  -0.000096
  128  C  8  S   -0.000002  -0.000111   0.000062  -0.000044   0.000003
  129  C  8  S   -0.000016  -0.000083   0.000265  -0.000167   0.000007
  130  C  8  X    0.000012   0.000095   0.000040  -0.000023  -0.000021
  131  C  8  Y   -0.000083   0.000020   0.000018   0.000111   0.000027
  132  C  8  Z   -0.000048  -0.000173  -0.000075  -0.000096   0.000005
  133  C  8  S    0.000227   0.005666  -0.006249   0.000227  -0.000062
  134  C  8  X    0.000053   0.002011  -0.001372   0.000514   0.000130
  135  C  8  Y    0.000435   0.000837  -0.001288  -0.000690  -0.000025
  136  C  8  Z    0.000638   0.000255   0.002673   0.001258  -0.000534
  137  C  8  S    0.033871  -0.008543  -0.062669   0.002161   0.053922
  138  C  8  X   -0.030899   0.018516   0.030097   0.027283   0.025079
  139  C  8  Y   -0.016075  -0.000073   0.033109   0.004882   0.011933
  140  C  8  Z    0.005019   0.015409  -0.041814  -0.010833  -0.008381
  141  C  8 XX   -0.000008  -0.000119   0.000063  -0.000081   0.000021
  142  C  8 YY   -0.000012  -0.000035   0.000052  -0.000061  -0.000007
  143  C  8 ZZ    0.000013  -0.000334   0.000067  -0.000112   0.000011
  144  C  8 XY   -0.000003  -0.000073   0.000008  -0.000027   0.000012
  145  C  8 XZ   -0.000016   0.000156   0.000033  -0.000012  -0.000012
  146  C  8 YZ    0.000014   0.000133   0.000010  -0.000009   0.000002
  147  C  9  S   -0.000017   0.000036  -0.000080   0.000013  -0.000015
  148  C  9  S   -0.000092   0.000133   0.000106   0.000079  -0.000065
  149  C  9  X    0.000019  -0.000027  -0.000092   0.000001  -0.000010
  150  C  9  Y   -0.000006  -0.000002  -0.000088   0.000061  -0.000043
  151  C  9  Z   -0.000043  -0.000115  -0.000059   0.000006  -0.000037
  152  C  9  S    0.000710  -0.004859   0.005038  -0.001444   0.000437
  153  C  9  X   -0.000008   0.001931  -0.002954  -0.000516   0.000321
  154  C  9  Y   -0.000159   0.000407  -0.000497  -0.000236   0.000354
  155  C  9  Z    0.000601   0.002458  -0.001096  -0.000897   0.000557
  156  C  9  S    0.078246  -0.042063  -0.020424  -0.052211  -0.028517
  157  C  9  X   -0.003803   0.006674   0.040510   0.009927   0.031713
  158  C  9  Y   -0.000741   0.012418  -0.006638   0.004176   0.017696
  159  C  9  Z    0.005608  -0.019717   0.052949   0.025760  -0.002974
  160  C  9 XX   -0.000020   0.000056  -0.000210   0.000023  -0.000031
  161  C  9 YY   -0.000015   0.000016   0.000031   0.000029  -0.000026
  162  C  9 ZZ   -0.000004   0.000039  -0.000224  -0.000045  -0.000018
  163  C  9 XY    0.000020   0.000020  -0.000031  -0.000005  -0.000011
  164  C  9 XZ    0.000012  -0.000001  -0.000308   0.000008   0.000004
  165  C  9 YZ    0.000005  -0.000025  -0.000002   0.000005  -0.000005
  166  H 10  S    0.000124   0.000220  -0.000013  -0.000038  -0.000036
  167  H 10  S   -0.000455  -0.001452  -0.002898   0.003418  -0.000622
  168  H 10  X    0.000014   0.000063  -0.000006   0.000052  -0.000011
  169  H 10  Y   -0.000005  -0.000025  -0.000053   0.000029   0.000017
  170  H 10  Z    0.000007  -0.000029  -0.000059   0.000068  -0.000036
  171  H 11  S   -0.000181   0.000052  -0.000057  -0.000165  -0.000046
  172  H 11  S   -0.001471  -0.000579  -0.000673  -0.003656  -0.000211
  173  H 11  X   -0.000022  -0.000081  -0.000011  -0.000036  -0.000036
  174  H 11  Y    0.000055  -0.000022  -0.000016   0.000048   0.000034
  175  H 11  Z   -0.000102   0.000019   0.000017  -0.000141  -0.000027
  176  C 12  S    0.000032   0.000007   0.000040  -0.000001  -0.000042
  177  C 12  S    0.000217   0.000036   0.000200   0.000048  -0.000114
  178  C 12  X    0.000029  -0.000023  -0.000042   0.000116   0.000024
  179  C 12  Y    0.000073  -0.000023   0.000054  -0.000079   0.000082
  180  C 12  Z    0.000002   0.000035  -0.000039  -0.000084  -0.000168
  181  C 12  S   -0.001749  -0.000380  -0.001022  -0.001440  -0.000330
  182  C 12  X    0.000978   0.000356   0.000810   0.000111  -0.000001
  183  C 12  Y    0.000101   0.000418  -0.000502   0.001482  -0.000005
  184  C 12  Z   -0.000381   0.000061   0.000547  -0.000081   0.000588
  185  C 12  S    0.002090  -0.000252  -0.007557  -0.006510  -0.032093
  186  C 12  X   -0.000322   0.000149   0.002671   0.001019   0.008345
  187  C 12  Y   -0.000173  -0.000076  -0.000521  -0.002230   0.000441
  188  C 12  Z    0.002052  -0.000902   0.000171  -0.000026  -0.003640
  189  C 12 XX   -0.000040  -0.000008   0.000010  -0.000028  -0.000059
  190  C 12 YY    0.000000   0.000025   0.000042  -0.000053  -0.000137
  191  C 12 ZZ   -0.000005   0.000012   0.000056  -0.000053  -0.000151
  192  C 12 XY   -0.000065  -0.000029   0.000019  -0.000092   0.000003
  193  C 12 XZ    0.000021  -0.000042  -0.000005   0.000059   0.000010
  194  C 12 YZ   -0.000023   0.000004  -0.000023   0.000000  -0.000022
  195  H 13  S    0.000088  -0.000083  -0.000093  -0.000005  -0.000043
  196  H 13  S   -0.000224  -0.001697   0.000052   0.000850   0.000853
  197  H 13  X    0.000013  -0.000017  -0.000010   0.000003   0.000012
  198  H 13  Y   -0.000007  -0.000095   0.000000   0.000028  -0.000005
  199  H 13  Z    0.000019  -0.000042  -0.000004   0.000043   0.000027
  200  H 14  S   -0.000027  -0.000068  -0.000020  -0.000034   0.000005
  201  H 14  S   -0.000125  -0.001660   0.000095   0.000733  -0.000578
  202  H 14  X    0.000007  -0.000013  -0.000001   0.000056  -0.000045
  203  H 14  Y    0.000022  -0.000056  -0.000021  -0.000018   0.000015
  204  H 14  Z    0.000053   0.000003   0.000002   0.000042  -0.000054
  205  H 15  S    0.000029  -0.000024   0.000000   0.000121  -0.000018
  206  H 15  S   -0.000379   0.000228   0.000204  -0.000650   0.000303
  207  H 15  X   -0.000041   0.000018  -0.000023  -0.000048   0.000033
  208  H 15  Y    0.000004  -0.000003   0.000013  -0.000008  -0.000036
  209  H 15  Z   -0.000024   0.000004   0.000006   0.000003   0.000000
  210  C 16  S   -0.000018  -0.000121   0.000050  -0.000031   0.000007
  211  C 16  S   -0.000074  -0.000130   0.000231  -0.000184   0.000036
  212  C 16  X   -0.000030   0.000066   0.000031   0.000016  -0.000007
  213  C 16  Y   -0.000041   0.000031   0.000049  -0.000044   0.000023
  214  C 16  Z    0.000075   0.000122   0.000118  -0.000001  -0.000004
  215  C 16  S    0.000151   0.006135  -0.006392   0.000774  -0.000372
  216  C 16  X    0.000182   0.003080  -0.002245  -0.000851  -0.000066
  217  C 16  Y    0.000044   0.001341  -0.001955  -0.000720   0.000097
  218  C 16  Z   -0.001054  -0.000193  -0.002520  -0.000933   0.000799
  219  C 16  S    0.022391  -0.009982  -0.017378   0.066237   0.094261
  220  C 16  X   -0.058440   0.032370   0.030960  -0.004062   0.059903
  221  C 16  Y   -0.034207   0.010848   0.036939   0.004683   0.015894
  222  C 16  Z   -0.022945  -0.005870   0.039959   0.005937   0.007220
  223  C 16 XX   -0.000031  -0.000146   0.000023  -0.000035   0.000013
  224  C 16 YY   -0.000016  -0.000078   0.000034   0.000001  -0.000006
  225  C 16 ZZ   -0.000049  -0.000297   0.000033  -0.000013   0.000012
  226  C 16 XY    0.000005  -0.000109  -0.000002  -0.000061   0.000005
  227  C 16 XZ    0.000028  -0.000168  -0.000016  -0.000045  -0.000004
  228  C 16 YZ   -0.000003  -0.000158  -0.000006  -0.000010  -0.000006
  229  C 17  S   -0.000035   0.000037  -0.000114  -0.000057  -0.000030
  230  C 17  S   -0.000151   0.000161  -0.000030  -0.000289  -0.000132
  231  C 17  X    0.000029  -0.000002  -0.000069  -0.000012  -0.000025
  232  C 17  Y    0.000044   0.000014  -0.000043   0.000077  -0.000021
  233  C 17  Z    0.000051   0.000141   0.000107  -0.000116   0.000053
  234  C 17  S    0.000850  -0.005899   0.005980   0.002265   0.001066
  235  C 17  X   -0.000170   0.002158  -0.003490  -0.000761   0.000175
  236  C 17  Y   -0.000338   0.000231  -0.000887  -0.000619   0.000015
  237  C 17  Z   -0.000437  -0.003348   0.001465   0.002126  -0.000763
  238  C 17  S    0.104141  -0.080215  -0.053847   0.002284  -0.064697
  239  C 17  X   -0.025692   0.014134   0.034283   0.022367   0.055761
  240  C 17  Y   -0.006105   0.011855  -0.006871   0.015083   0.038579
  241  C 17  Z    0.025703   0.002467  -0.045838   0.028860   0.001042
  242  C 17 XX   -0.000058   0.000028  -0.000176  -0.000072  -0.000048
  243  C 17 YY   -0.000064   0.000025  -0.000022  -0.000005  -0.000036
  244  C 17 ZZ   -0.000055   0.000016  -0.000386  -0.000085  -0.000045
  245  C 17 XY    0.000011  -0.000003  -0.000009   0.000038  -0.000012
  246  C 17 XZ   -0.000024   0.000004   0.000278   0.000023   0.000002
  247  C 17 YZ   -0.000018   0.000022  -0.000043   0.000013   0.000016
  248  C 18  S   -0.000009  -0.000013  -0.000063  -0.000025   0.000042
  249  C 18  S   -0.000061  -0.000134  -0.000332  -0.000102   0.000189
  250  C 18  X   -0.000029   0.000103  -0.000002  -0.000021   0.000020
  251  C 18  Y    0.000021   0.000052  -0.000008   0.000034  -0.000056
  252  C 18  Z   -0.000045   0.000085   0.000002  -0.000046   0.000004
  253  C 18  S    0.000881  -0.001838   0.004565   0.000854  -0.001484
  254  C 18  X    0.000565  -0.002807   0.002679   0.000726  -0.000327
  255  C 18  Y   -0.000130  -0.002159   0.001057   0.000059   0.000450
  256  C 18  Z   -0.000147  -0.002916  -0.000568   0.000366   0.000478
  257  C 18  S   -0.021559   0.032197   0.009407  -0.041138  -0.040310
  258  C 18  X    0.000727  -0.001646   0.003624  -0.006560  -0.013967
  259  C 18  Y    0.005084   0.003067  -0.002230   0.002301  -0.017688
  260  C 18  Z    0.020214   0.004907  -0.005678   0.013582  -0.044142
  261  C 18 XX    0.000008  -0.000034  -0.000009  -0.000049   0.000059
  262  C 18 YY   -0.000015  -0.000015  -0.000089  -0.000024   0.000057
  263  C 18 ZZ    0.000010   0.000080  -0.000024  -0.000062   0.000055
  264  C 18 XY   -0.000010   0.000008   0.000037  -0.000027   0.000012
  265  C 18 XZ   -0.000024  -0.000036  -0.000052   0.000015   0.000019
  266  C 18 YZ    0.000019   0.000052   0.000007   0.000003  -0.000011
  267  C 19  S    0.000022  -0.000069  -0.000010  -0.000011  -0.000002
  268  C 19  S    0.000091  -0.000361  -0.000126  -0.000007  -0.000008
  269  C 19  X    0.000017   0.000015  -0.000060  -0.000015  -0.000037
  270  C 19  Y   -0.000001  -0.000010  -0.000031   0.000072   0.000048
  271  C 19  Z   -0.000019  -0.000012   0.000108   0.000002  -0.000020
  272  C 19  S   -0.000629   0.004974  -0.002353  -0.000998   0.000307
  273  C 19  X   -0.000222  -0.002529   0.003242   0.000988   0.000153
  274  C 19  Y   -0.000067  -0.001360   0.000615   0.000472  -0.000246
  275  C 19  Z   -0.000077  -0.000246  -0.003148   0.000240   0.000215
  276  C 19  S   -0.031699   0.019594   0.038418  -0.053348  -0.006558
  277  C 19  X    0.004163  -0.005986  -0.005833   0.003717  -0.005988
  278  C 19  Y    0.000286  -0.003758   0.004430   0.005976   0.006863
  279  C 19  Z   -0.007198   0.001750   0.014376   0.007261   0.036863
  280  C 19 XX    0.000034  -0.000023  -0.000037  -0.000065   0.000005
  281  C 19 YY    0.000043  -0.000076  -0.000018  -0.000046   0.000003
  282  C 19 ZZ    0.000051  -0.000036   0.000087  -0.000030  -0.000018
  283  C 19 XY    0.000005   0.000058  -0.000002  -0.000033   0.000009
  284  C 19 XZ    0.000012   0.000018  -0.000011  -0.000002   0.000004
  285  C 19 YZ    0.000008   0.000051   0.000060  -0.000029   0.000008
  286  C 20  S    0.000003  -0.000019  -0.000064   0.000013   0.000000
  287  C 20  S    0.000005  -0.000165  -0.000325   0.000033   0.000009
  288  C 20  X   -0.000016   0.000088  -0.000021  -0.000007   0.000034
  289  C 20  Y   -0.000009   0.000025   0.000014   0.000030  -0.000026
  290  C 20  Z    0.000020  -0.000085  -0.000034   0.000011  -0.000003
  291  C 20  S    0.000124  -0.001637   0.004448   0.000582  -0.000431
  292  C 20  X    0.000529  -0.002003   0.002590   0.000597  -0.000468
  293  C 20  Y    0.000009  -0.001606   0.000769   0.000234   0.000045
  294  C 20  Z    0.000087   0.003174   0.000486  -0.000191   0.000067
  295  C 20  S   -0.033332   0.024177   0.032594   0.034912   0.014902
  296  C 20  X   -0.001146  -0.003622   0.010251   0.005537  -0.000831
  297  C 20  Y    0.001168   0.004637  -0.005119   0.002767   0.006206
  298  C 20  Z   -0.006386  -0.007858   0.022173   0.005822  -0.023649
  299  C 20 XX    0.000019  -0.000022  -0.000010   0.000048  -0.000012
  300  C 20 YY    0.000006  -0.000031  -0.000091   0.000018   0.000002
  301  C 20 ZZ    0.000012   0.000062  -0.000045   0.000050  -0.000007
  302  C 20 XY   -0.000024   0.000014   0.000034   0.000019   0.000004
  303  C 20 XZ    0.000008   0.000048   0.000043   0.000021  -0.000005
  304  C 20 YZ   -0.000016  -0.000044  -0.000010   0.000011   0.000008
  305  C 21  S   -0.000007  -0.000058   0.000007  -0.000025  -0.000006
  306  C 21  S   -0.000033  -0.000302  -0.000039  -0.000113  -0.000029
  307  C 21  X    0.000004   0.000034  -0.000071  -0.000020  -0.000015
  308  C 21  Y    0.000026  -0.000005  -0.000056   0.000013   0.000027
  309  C 21  Z    0.000041   0.000002  -0.000102   0.000020   0.000014
  310  C 21  S    0.000287   0.004152  -0.003165   0.000459   0.000341
  311  C 21  X   -0.000183  -0.002209   0.003591   0.000337  -0.000107
  312  C 21  Y   -0.000224  -0.001160   0.001006  -0.000005  -0.000290
  313  C 21  Z   -0.000044   0.000683   0.002383   0.000172  -0.000121
  314  C 21  S   -0.013835   0.001360   0.045825   0.033923  -0.034840
  315  C 21  X    0.001222  -0.004493  -0.010665  -0.005546   0.000806
  316  C 21  Y    0.001975  -0.002580   0.005752  -0.000678   0.001708
  317  C 21  Z   -0.007076  -0.003359  -0.023733  -0.006337  -0.003942
  318  C 21 XX   -0.000015  -0.000021  -0.000007  -0.000043  -0.000008
  319  C 21 YY   -0.000006  -0.000074  -0.000005  -0.000043   0.000002
  320  C 21 ZZ   -0.000009  -0.000015   0.000088  -0.000012  -0.000018
  321  C 21 XY   -0.000001   0.000043  -0.000011  -0.000011   0.000003
  322  C 21 XZ    0.000008  -0.000015   0.000037  -0.000005   0.000001
  323  C 21 YZ   -0.000005  -0.000045  -0.000034   0.000000  -0.000010
  324  C 22  S    0.000009   0.000012  -0.000061  -0.000015   0.000009
  325  C 22  S    0.000039   0.000089  -0.000331  -0.000067   0.000031
  326  C 22  X   -0.000004   0.000010   0.000027  -0.000020  -0.000012
  327  C 22  Y    0.000008   0.000006  -0.000001   0.000030  -0.000024
  328  C 22  Z    0.000016   0.000012   0.000013  -0.000018  -0.000007
  329  C 22  S   -0.000239  -0.002595   0.005552   0.000908  -0.000123
  330  C 22  X    0.000135   0.000399   0.000066  -0.000253  -0.000185
  331  C 22  Y   -0.000013   0.000734  -0.000785  -0.000348   0.000087
  332  C 22  Z   -0.000163   0.001786  -0.002815  -0.000343   0.000105
  333  C 22  S   -0.005796  -0.041295   0.019700  -0.007905  -0.026874
  334  C 22  X    0.009370   0.006497  -0.016598   0.001742  -0.020002
  335  C 22  Y    0.002371   0.004332  -0.007598   0.000365  -0.003390
  336  C 22  Z   -0.005062   0.001660   0.004114  -0.000604   0.017108
  337  C 22 XX    0.000013  -0.000007  -0.000020  -0.000014   0.000007
  338  C 22 YY    0.000017  -0.000001  -0.000086  -0.000022   0.000015
  339  C 22 ZZ    0.000014  -0.000033   0.000006  -0.000018   0.000033
  340  C 22 XY    0.000002  -0.000008   0.000032  -0.000005   0.000013
  341  C 22 XZ   -0.000006  -0.000011  -0.000030  -0.000011   0.000012
  342  C 22 YZ    0.000003  -0.000019   0.000027  -0.000009  -0.000008
  343  C 23  S   -0.000002  -0.000058   0.000024  -0.000017   0.000026
  344  C 23  S   -0.000007  -0.000317   0.000148  -0.000055   0.000113
  345  C 23  X   -0.000002  -0.000005  -0.000015   0.000010   0.000039
  346  C 23  Y    0.000018  -0.000017  -0.000001   0.000058  -0.000039
  347  C 23  Z    0.000033   0.000004   0.000010   0.000002  -0.000013
  348  C 23  S    0.000009   0.005212  -0.003192  -0.000413  -0.000721
  349  C 23  X   -0.000014  -0.000052  -0.000685  -0.000294  -0.000187
  350  C 23  Y    0.000115  -0.000895   0.000239  -0.000178   0.000082
  351  C 23  Z    0.000135  -0.002790   0.001876   0.000283   0.000161
  352  C 23  S    0.010167   0.014065  -0.049445   0.004954   0.051657
  353  C 23  X    0.010884   0.011775  -0.012316   0.005007  -0.020934
  354  C 23  Y    0.005940   0.004632  -0.003855   0.001875  -0.015832
  355  C 23  Z    0.000926   0.001099   0.003031  -0.000468  -0.017060
  356  C 23 XX    0.000007  -0.000034   0.000004  -0.000050   0.000030
  357  C 23 YY   -0.000018  -0.000068   0.000024  -0.000028   0.000044
  358  C 23 ZZ   -0.000000   0.000007  -0.000023  -0.000036   0.000045
  359  C 23 XY    0.000002   0.000043  -0.000010  -0.000012  -0.000009
  360  C 23 XZ    0.000004   0.000001   0.000025   0.000016  -0.000018
  361  C 23 YZ    0.000002   0.000041  -0.000006  -0.000003  -0.000006
  362  H 24  S    0.000029  -0.000258   0.000053  -0.000034   0.000042
  363  H 24  S   -0.000160  -0.001144   0.000812   0.000843  -0.000033
  364  H 24  X   -0.000008  -0.000001  -0.000005   0.000028  -0.000006
  365  H 24  Y    0.000012   0.000013  -0.000000   0.000014  -0.000008
  366  H 24  Z   -0.000001   0.000070   0.000022  -0.000006  -0.000010
  367  H 25  S    0.000034   0.000060  -0.000240   0.000007   0.000009
  368  H 25  S    0.000175   0.000562  -0.001264  -0.000756  -0.000208
  369  H 25  X   -0.000007   0.000012  -0.000004  -0.000005   0.000004
  370  H 25  Y    0.000000   0.000010   0.000010   0.000007   0.000016
  371  H 25  Z   -0.000002   0.000024   0.000055  -0.000004  -0.000008
  372  H 26  S    0.000019  -0.000083   0.000056  -0.000002  -0.000015
  373  H 26  S    0.000039  -0.000326   0.000119   0.000269   0.000072
  374  H 26  X   -0.000006   0.000001  -0.000025  -0.000004   0.000014
  375  H 26  Y    0.000006  -0.000006  -0.000006   0.000000  -0.000003
  376  H 26  Z    0.000001  -0.000028   0.000041  -0.000010   0.000002
  377  H 27  S    0.000055   0.000020  -0.000091  -0.000024  -0.000012
  378  H 27  S   -0.000501   0.000371  -0.000131  -0.000045   0.000023
  379  H 27  X   -0.000013   0.000033   0.000006   0.000008  -0.000000
  380  H 27  Y   -0.000000   0.000022  -0.000005   0.000004  -0.000006
  381  H 27  Z    0.000012   0.000029  -0.000034  -0.000010   0.000011
  382  C 28  S   -0.000007  -0.000072   0.000019   0.000025  -0.000007
  383  C 28  S   -0.000029  -0.000368   0.000119   0.000119  -0.000037
  384  C 28  X   -0.000001  -0.000007  -0.000026  -0.000002   0.000002
  385  C 28  Y    0.000013  -0.000002  -0.000017  -0.000025  -0.000003
  386  C 28  Z   -0.000017  -0.000025   0.000005   0.000023  -0.000008
  387  C 28  S    0.000075   0.005169  -0.002689  -0.001174   0.000424
  388  C 28  X   -0.000126   0.000286  -0.000987  -0.000030   0.000111
  389  C 28  Y   -0.000028  -0.000711   0.000092   0.000280  -0.000085
  390  C 28  Z   -0.000004   0.002753  -0.001621  -0.000553   0.000284
  391  C 28  S   -0.005282   0.019109  -0.054114  -0.029293  -0.030105
  392  C 28  X   -0.002011   0.012872  -0.022036  -0.005988   0.008539
  393  C 28  Y   -0.001217   0.003706  -0.008530  -0.002050   0.006588
  394  C 28  Z    0.001920  -0.001859   0.003887  -0.002302  -0.009358
  395  C 28 XX   -0.000006  -0.000064  -0.000005   0.000041  -0.000011
  396  C 28 YY   -0.000016  -0.000096   0.000016   0.000039  -0.000005
  397  C 28 ZZ   -0.000018  -0.000009  -0.000015   0.000011  -0.000002
  398  C 28 XY    0.000002   0.000038  -0.000005   0.000001   0.000001
  399  C 28 XZ   -0.000009   0.000001  -0.000036   0.000003   0.000001
  400  C 28 YZ   -0.000000  -0.000043   0.000004   0.000022  -0.000010
  401  C 29  S   -0.000015   0.000004  -0.000069  -0.000011  -0.000004
  402  C 29  S   -0.000059   0.000052  -0.000366  -0.000045  -0.000015
  403  C 29  X   -0.000026   0.000014   0.000029  -0.000013  -0.000004
  404  C 29  Y    0.000021   0.000007   0.000001   0.000009   0.000000
  405  C 29  Z   -0.000021  -0.000025  -0.000018   0.000005  -0.000005
  406  C 29  S    0.000301  -0.002157   0.005787   0.000556  -0.000119
  407  C 29  X    0.000048   0.000117   0.000588   0.000033   0.000026
  408  C 29  Y   -0.000071   0.000492  -0.000536  -0.000100   0.000104
  409  C 29  Z    0.000061  -0.001598   0.002884   0.000138  -0.000113
  410  C 29  S    0.007009  -0.042726   0.028200   0.003050  -0.001456
  411  C 29  X   -0.004353   0.005835  -0.026597  -0.008052   0.004851
  412  C 29  Y   -0.001770   0.004450  -0.011770  -0.002954   0.000279
  413  C 29  Z    0.000427  -0.003068  -0.003189  -0.001583   0.004052
  414  C 29 XX   -0.000030  -0.000004  -0.000024  -0.000025  -0.000012
  415  C 29 YY   -0.000026  -0.000012  -0.000105  -0.000016  -0.000007
  416  C 29 ZZ   -0.000028  -0.000048  -0.000002  -0.000014  -0.000002
  417  C 29 XY    0.000004  -0.000003   0.000029  -0.000001   0.000002
  418  C 29 XZ    0.000007   0.000011   0.000032  -0.000004   0.000003
  419  C 29 YZ    0.000005   0.000016  -0.000025   0.000004   0.000007
  420  H 30  S   -0.000003   0.000069  -0.000247  -0.000054  -0.000002
  421  H 30  S    0.000223   0.000501  -0.000968   0.000034   0.000096
  422  H 30  X   -0.000012   0.000005  -0.000016  -0.000005  -0.000005
  423  H 30  Y   -0.000002   0.000006  -0.000003  -0.000003   0.000002
  424  H 30  Z    0.000002  -0.000025  -0.000051  -0.000005   0.000005
  425  H 31  S    0.000003   0.000026  -0.000100  -0.000020   0.000005
  426  H 31  S   -0.000107   0.000236  -0.000133   0.000131   0.000113
  427  H 31  X    0.000003   0.000031   0.000016  -0.000003   0.000003
  428  H 31  Y   -0.000000   0.000022  -0.000006  -0.000012   0.000004
  429  H 31  Z   -0.000000  -0.000034   0.000028   0.000008  -0.000001
  430  H 32  S    0.000008  -0.000071   0.000061  -0.000003  -0.000000
  431  H 32  S   -0.000069  -0.000264  -0.000010  -0.000019  -0.000090
  432  H 32  X   -0.000001   0.000003  -0.000036   0.000001  -0.000000
  433  H 32  Y    0.000001  -0.000007  -0.000010   0.000001  -0.000001
  434  H 32  Z    0.000004   0.000028  -0.000044  -0.000001  -0.000001
  435  H 33  S    0.000008  -0.000237   0.000040   0.000051  -0.000043
  436  H 33  S    0.000342  -0.000862   0.000609  -0.000050   0.000086
  437  H 33  X    0.000012  -0.000006  -0.000009  -0.000011   0.000004
  438  H 33  Y    0.000014   0.000010  -0.000003  -0.000010  -0.000002
  439  H 33  Z   -0.000001  -0.000060  -0.000026   0.000009  -0.000005
  440  H 34  S   -0.000010  -0.000011   0.000064  -0.000307   0.000047
  441  H 34  S   -0.003125  -0.002053  -0.002535   0.003024   0.001668
  442  H 34  X    0.000014   0.000023  -0.000001   0.000046   0.000068
  443  H 34  Y   -0.000044  -0.000085  -0.000012  -0.000328  -0.000158
  444  H 34  Z    0.000118   0.000090   0.000016   0.000256  -0.000056
  445  CL35  S   -0.284784  -0.000001   0.000001   0.001673  -0.000036
  446  CL35  S    1.023878  -0.000019   0.000006  -0.006265   0.000052
  447  CL35  X   -0.000666   0.000004   0.000000  -0.106001   0.984903
  448  CL35  Y    0.004720  -0.000002   0.000013   0.855022   0.079354
  449  CL35  Z   -0.002709  -0.000007  -0.000005  -0.488318  -0.074989
  450  CL35  S    0.070670  -0.000051   0.000039   0.000287  -0.000213
  451  CL35  X   -0.000276  -0.000020  -0.000001  -0.003599   0.029425
  452  CL35  Y    0.000965  -0.000002  -0.000107   0.027418   0.002126
  453  CL35  Z   -0.000661   0.000053   0.000044  -0.015955  -0.002218
  454  CL35  S   -0.029082   0.000489  -0.000758   0.006267   0.001121
  455  CL35  X    0.000872  -0.000135   0.000074   0.002163  -0.013534
  456  CL35  Y   -0.002648   0.000226  -0.000048  -0.011678  -0.000098
  457  CL35  Z    0.001806  -0.000126   0.000056   0.007651   0.000745
  458  CL35  S    0.044153   0.003114   0.006357  -0.126358   0.016194
  459  CL35  X   -0.001729  -0.000409   0.000481   0.004579   0.003975
  460  CL35  Y    0.011128   0.000829   0.001738  -0.023881   0.004252
  461  CL35  Z   -0.005011  -0.000197  -0.000473   0.014006  -0.001700
  462  CL35 XX   -0.013374  -0.000039   0.000006  -0.000569  -0.000145
  463  CL35 YY   -0.012995  -0.000000  -0.000019   0.000708  -0.000074
  464  CL35 ZZ   -0.013259  -0.000045  -0.000007  -0.000156  -0.000100
  465  CL35 XY   -0.000054  -0.000014   0.000019  -0.000165   0.000337
  466  CL35 XZ    0.000021   0.000019  -0.000005   0.000121  -0.000148
  467  CL35 YZ   -0.000261   0.000011   0.000016  -0.000822  -0.000059
  468  H 36  S    0.000088  -0.000029   0.000033  -0.000103  -0.000049
  469  H 36  S    0.000007  -0.000321  -0.000662   0.000151  -0.000378
  470  H 36  X    0.000011   0.000000   0.000041   0.000004   0.000086
  471  H 36  Y   -0.000011   0.000001  -0.000030   0.000030   0.000030
  472  H 36  Z   -0.000015   0.000010  -0.000040  -0.000018  -0.000102
  473  H 37  S    0.000001  -0.000004   0.000038   0.000060   0.000051
  474  H 37  S    0.000062  -0.000104   0.000589   0.000250   0.000636
  475  H 37  X   -0.000023   0.000021  -0.000032  -0.000021  -0.000036
  476  H 37  Y   -0.000016  -0.000025   0.000029  -0.000074  -0.000004
  477  H 37  Z    0.000008  -0.000015  -0.000010   0.000048   0.000056
  478  H 38  S   -0.000041   0.000033  -0.000088   0.000096  -0.000322
  479  H 38  S    0.000327   0.000170   0.000130   0.000485   0.000625
  480  H 38  X   -0.000023  -0.000010  -0.000024  -0.000013  -0.000083
  481  H 38  Y    0.000031  -0.000008  -0.000012   0.000003   0.000046
  482  H 38  Z   -0.000005  -0.000016   0.000010  -0.000025  -0.000036

                     26         27         28         29         30
                   -7.3452    -6.1596    -6.1588    -6.1529    -6.0829
                     A          A          A          A          A   
    1  C  1  S   -0.000007  -0.000047  -0.000153   0.000057  -0.000010
    2  C  1  S   -0.000040  -0.000119  -0.001868   0.000692  -0.000044
    3  C  1  X   -0.000017   0.000060   0.000001  -0.000053  -0.000021
    4  C  1  Y   -0.000103  -0.000040   0.000192  -0.000171  -0.000010
    5  C  1  Z   -0.000097  -0.000118   0.000028   0.000010   0.000036
    6  C  1  S    0.000383   0.001896   0.003852  -0.002912   0.000338
    7  C  1  X    0.000497  -0.000151  -0.001307  -0.001345   0.000194
    8  C  1  Y    0.001120  -0.000212   0.000984  -0.000197  -0.000069
    9  C  1  Z    0.000993   0.000722  -0.001459   0.000455  -0.000491
   10  C  1  S   -0.017023  -0.025543  -0.075488   0.124865  -0.015710
   11  C  1  X   -0.009946   0.005522  -0.015011   0.002596   0.000765
   12  C  1  Y    0.010406  -0.015241  -0.026664   0.035724  -0.007688
   13  C  1  Z    0.000024  -0.010773  -0.000865  -0.003883  -0.009546
   14  C  1 XX    0.000014  -0.000070  -0.000083  -0.000035  -0.000015
   15  C  1 YY   -0.000036  -0.000203   0.001064  -0.000433  -0.000017
   16  C  1 ZZ    0.000001  -0.000049  -0.000206   0.000156  -0.000026
   17  C  1 XY    0.000012   0.000040  -0.000594   0.000007  -0.000023
   18  C  1 XZ    0.000042   0.000125   0.000084  -0.000014   0.000023
   19  C  1 YZ   -0.000062  -0.000151  -0.000009   0.000030  -0.000007
   20  C  2  S   -0.000038  -0.000043   0.000116  -0.000162  -0.000032
   21  C  2  S   -0.000144  -0.000220   0.000608  -0.000864  -0.000144
   22  C  2  X   -0.000062  -0.000016  -0.000059   0.000110  -0.000019
   23  C  2  Y    0.000137  -0.000055   0.000170  -0.000386  -0.000058
   24  C  2  Z    0.000087   0.000027  -0.000075   0.000080   0.000019
   25  C  2  S    0.001164   0.001538  -0.002558   0.004189   0.001321
   26  C  2  X    0.001360   0.000187   0.000150  -0.001187   0.000370
   27  C  2  Y   -0.001369   0.000529  -0.002084   0.003879   0.000588
   28  C  2  Z   -0.002458  -0.000481   0.001381  -0.001031  -0.000304
   29  C  2  S    0.005583  -0.028216   0.075963  -0.019431  -0.031990
   30  C  2  X   -0.018416   0.003890  -0.025529   0.009389  -0.008339
   31  C  2  Y    0.035920  -0.003071   0.004958   0.021103  -0.001679
   32  C  2  Z   -0.004139   0.004986   0.000387  -0.013894   0.010602
   33  C  2 XX   -0.000057  -0.000032   0.000083  -0.000059  -0.000043
   34  C  2 YY   -0.000036  -0.000023   0.000080  -0.000098  -0.000071
   35  C  2 ZZ   -0.000133  -0.000078   0.000136  -0.000208  -0.000021
   36  C  2 XY   -0.000062  -0.000015   0.000140  -0.000181   0.000019
   37  C  2 XZ   -0.000187   0.000031  -0.000029   0.000030  -0.000042
   38  C  2 YZ    0.000052   0.000020  -0.000002   0.000037  -0.000014
   39  S  3  S    0.000005  -0.000025   0.000395   0.002714   0.000000
   40  S  3  S    0.000065   0.000036  -0.001684  -0.010273   0.000005
   41  S  3  X   -0.000013   0.061682   0.098086   0.983944   0.000027
   42  S  3  Y    0.000008   0.004049   0.985429  -0.098696   0.000001
   43  S  3  Z   -0.000009   0.988175  -0.010222  -0.060998   0.000206
   44  S  3  S    0.000259  -0.000137  -0.000893   0.001059   0.000025
   45  S  3  X    0.000109   0.002188   0.003755   0.032428  -0.000077
   46  S  3  Y   -0.000056   0.000404   0.034312  -0.003015  -0.000015
   47  S  3  Z    0.000077   0.036015  -0.000179  -0.002058  -0.000705
   48  S  3  S   -0.001363  -0.000141   0.010390   0.011154  -0.000777
   49  S  3  X   -0.001573  -0.001403   0.002848  -0.020927  -0.000058
   50  S  3  Y    0.000911  -0.001921  -0.019219   0.002761  -0.000365
   51  S  3  Z   -0.000794  -0.025191  -0.002504   0.001685  -0.001590
   52  S  3  S   -0.081287   0.103113  -0.208250  -0.279974   0.067705
   53  S  3  X   -0.015673   0.021401  -0.036833  -0.054427   0.015466
   54  S  3  Y   -0.007325   0.002771  -0.024335   0.006948   0.003574
   55  S  3  Z   -0.017457   0.039218   0.008408  -0.001978   0.043963
   56  S  3 XX    0.000073   0.000092   0.000165   0.000674  -0.000009
   57  S  3 YY    0.000005   0.000063  -0.000706  -0.000533  -0.000002
   58  S  3 ZZ    0.000095  -0.000402   0.000825  -0.000894   0.000011
   59  S  3 XY    0.000021   0.000045   0.001540   0.000175  -0.000017
   60  S  3 XZ   -0.000036   0.001452  -0.000046  -0.000100  -0.000122
   61  S  3 YZ    0.000030   0.001010  -0.000032  -0.000031  -0.000135
   62  H  4  S   -0.000169   0.000089  -0.000380   0.000069  -0.000036
   63  H  4  S    0.000162  -0.000237   0.000066  -0.000713   0.001151
   64  H  4  X    0.000041  -0.000049   0.000187   0.000031   0.000036
   65  H  4  Y   -0.000106   0.000247  -0.000458   0.000060   0.000042
   66  H  4  Z   -0.000062  -0.000032   0.000018   0.000077  -0.000022
   67  C  5  S    0.000000   0.000031   0.000102   0.000028   0.000022
   68  C  5  S   -0.000074   0.000234   0.000673   0.000115   0.000104
   69  C  5  X    0.000084  -0.000075  -0.000066  -0.000003  -0.000030
   70  C  5  Y   -0.000018  -0.000016   0.000074  -0.000091   0.000004
   71  C  5  Z    0.000092  -0.000049  -0.000144   0.000073  -0.000009
   72  C  5  S    0.001170  -0.000659  -0.002934  -0.000538  -0.000747
   73  C  5  X    0.000104   0.001084   0.000476   0.000041   0.000129
   74  C  5  Y   -0.000007  -0.000641  -0.003819   0.001026  -0.000376
   75  C  5  Z    0.000179   0.000409  -0.000170  -0.000785   0.000040
   76  C  5  S    0.005571   0.002732  -0.011522   0.005493  -0.003149
   77  C  5  X    0.004190  -0.001091  -0.001052   0.002086  -0.001212
   78  C  5  Y   -0.003663   0.003220   0.002249  -0.002327   0.000850
   79  C  5  Z    0.002278   0.000535  -0.004415   0.003478  -0.000470
   80  C  5 XX    0.000073   0.000075   0.000134   0.000027   0.000016
   81  C  5 YY    0.000035  -0.000164  -0.000221   0.000035   0.000029
   82  C  5 ZZ    0.000059   0.000016   0.000084   0.000088   0.000034
   83  C  5 XY   -0.000013   0.000006  -0.000064   0.000096  -0.000008
   84  C  5 XZ   -0.000013   0.000042   0.000068   0.000003   0.000003
   85  C  5 YZ   -0.000017  -0.000027  -0.000210  -0.000048  -0.000008
   86  S  6  S   -0.000001  -0.000002  -0.000007   0.000000  -0.000008
   87  S  6  S   -0.000012  -0.000026  -0.000075  -0.000053  -0.000028
   88  S  6  X    0.000008  -0.000006   0.000029   0.000016   0.072104
   89  S  6  Y    0.000004  -0.000000  -0.000007  -0.000001   0.044801
   90  S  6  Z   -0.000001  -0.000037  -0.000003  -0.000005   0.986312
   91  S  6  S   -0.000046  -0.000121  -0.000157   0.000049  -0.000191
   92  S  6  X   -0.000056  -0.000087   0.000758   0.000758   0.002600
   93  S  6  Y   -0.000021   0.000037   0.000019   0.000245   0.001822
   94  S  6  Z    0.000009  -0.000656  -0.000047  -0.000115   0.036422
   95  S  6  S    0.001056   0.000898  -0.003144  -0.002565   0.001126
   96  S  6  X    0.000371  -0.000560   0.001920   0.001418  -0.001737
   97  S  6  Y   -0.000255  -0.000493   0.001123   0.000731  -0.001777
   98  S  6  Z    0.000573  -0.000858   0.000114   0.000042  -0.020319
   99  S  6  S   -0.044507  -0.004939   0.065745  -0.020102  -0.019131
  100  S  6  X    0.009437   0.000767  -0.012250   0.001997   0.001253
  101  S  6  Y    0.003199  -0.000207  -0.002161   0.000552   0.000068
  102  S  6  Z   -0.002667   0.007675   0.000593  -0.000916  -0.025788
  103  S  6 XX   -0.000019   0.000016  -0.000408  -0.000422  -0.000328
  104  S  6 YY    0.000003  -0.000029  -0.000068  -0.000105  -0.000047
  105  S  6 ZZ   -0.000033  -0.000026  -0.000163   0.000003   0.000245
  106  S  6 XY   -0.000009   0.000024  -0.000074  -0.000043  -0.000089
  107  S  6 XZ   -0.000020   0.000159   0.000007   0.000047  -0.002199
  108  S  6 YZ   -0.000006   0.000026  -0.000004   0.000015   0.000071
  109  C  7  S    0.000120  -0.000007  -0.000058   0.000096   0.000023
  110  C  7  S    0.000696  -0.000038  -0.000325   0.000520   0.000105
  111  C  7  X    0.000038   0.000132  -0.000046   0.000061  -0.000002
  112  C  7  Y   -0.000093   0.000010  -0.000050   0.000077   0.000057
  113  C  7  Z   -0.000012   0.000002   0.000050  -0.000032  -0.000025
  114  C  7  S   -0.004474  -0.000587   0.002758  -0.003986  -0.001077
  115  C  7  X    0.000096  -0.001484  -0.000650   0.001086  -0.000495
  116  C  7  Y    0.001470  -0.000310   0.001353  -0.002655  -0.000513
  117  C  7  Z   -0.001756  -0.000012   0.000269  -0.000758   0.000114
  118  C  7  S   -0.017324   0.013289   0.006827  -0.019288   0.022877
  119  C  7  X   -0.002969  -0.000108   0.006738   0.003486  -0.003109
  120  C  7  Y   -0.007077   0.000378   0.000945  -0.005772   0.001302
  121  C  7  Z   -0.000720   0.003299   0.000052  -0.003149   0.006132
  122  C  7 XX    0.000107  -0.000021   0.000010   0.000029  -0.000010
  123  C  7 YY    0.000096   0.000010  -0.000027   0.000043   0.000088
  124  C  7 ZZ   -0.000022  -0.000010  -0.000058   0.000108   0.000011
  125  C  7 XY   -0.000082   0.000008  -0.000056   0.000102  -0.000003
  126  C  7 XZ    0.000090  -0.000012  -0.000024   0.000041   0.000010
  127  C  7 YZ    0.000084   0.000021   0.000039  -0.000056   0.000007
  128  C  8  S   -0.000013   0.000081   0.000029  -0.000142  -0.000138
  129  C  8  S   -0.000067  -0.000680   0.000685  -0.000324  -0.000744
  130  C  8  X   -0.000034   0.000001   0.000076   0.000219   0.000030
  131  C  8  Y   -0.000010   0.000071  -0.000167   0.000150  -0.000043
  132  C  8  Z   -0.000037   0.000092   0.000155  -0.000074   0.000264
  133  C  8  S    0.000701  -0.006305   0.001650   0.005159   0.015334
  134  C  8  X    0.000761  -0.006568   0.000215  -0.004599   0.004058
  135  C  8  Y    0.000087  -0.005135   0.004778  -0.001016   0.003714
  136  C  8  Z    0.000508   0.006768  -0.009802  -0.004673  -0.007104
  137  C  8  S    0.020159  -0.086048   0.046150   0.089882  -0.026945
  138  C  8  X    0.003177   0.108501  -0.043482   0.125087   0.008281
  139  C  8  Y    0.005397   0.057548  -0.044053   0.034952  -0.008037
  140  C  8  Z    0.004336  -0.075915   0.044605   0.063999   0.051439
  141  C  8 XX   -0.000004   0.000139   0.000077  -0.000077  -0.000017
  142  C  8 YY   -0.000014   0.000134   0.000199  -0.000218  -0.000162
  143  C  8 ZZ   -0.000010   0.000779  -0.000504  -0.000370  -0.000053
  144  C  8 XY    0.000017   0.000281  -0.000048  -0.000052   0.000064
  145  C  8 XZ   -0.000019  -0.000385   0.000367   0.000066   0.000004
  146  C  8 YZ   -0.000015  -0.000574   0.000221   0.000237  -0.000066
  147  C  9  S   -0.000001  -0.000096   0.000034  -0.000042   0.000110
  148  C  9  S    0.000010  -0.000506   0.000171  -0.000267  -0.000541
  149  C  9  X    0.000016   0.000033  -0.000047   0.000006  -0.000053
  150  C  9  Y   -0.000024  -0.000045   0.000096   0.000105  -0.000063
  151  C  9  Z   -0.000068   0.000262  -0.000185  -0.000227   0.000042
  152  C  9  S   -0.000552   0.011789  -0.005865  -0.000385  -0.007821
  153  C  9  X    0.000386  -0.004691   0.001778  -0.002678   0.011651
  154  C  9  Y    0.000315  -0.000371  -0.002023  -0.003301   0.003227
  155  C  9  Z    0.000616  -0.006163   0.006589   0.006504   0.006103
  156  C  9  S    0.033672  -0.161582   0.046931  -0.202136  -0.127582
  157  C  9  X    0.016371   0.042804  -0.035196   0.069070  -0.056283
  158  C  9  Y    0.002308   0.009122  -0.007349   0.030778  -0.009465
  159  C  9  Z    0.000431   0.058058  -0.010772  -0.007417  -0.074529
  160  C  9 XX   -0.000012  -0.000051  -0.000036   0.000091   0.000619
  161  C  9 YY   -0.000017  -0.000115   0.000092  -0.000019  -0.000090
  162  C  9 ZZ   -0.000008  -0.000017   0.000004  -0.000106   0.000602
  163  C  9 XY   -0.000009   0.000028   0.000060   0.000109   0.000010
  164  C  9 XZ    0.000019   0.000054  -0.000144  -0.000077   0.000745
  165  C  9 YZ    0.000015  -0.000013  -0.000020  -0.000106  -0.000026
  166  H 10  S   -0.000010  -0.000068  -0.000081   0.000124   0.000130
  167  H 10  S   -0.000297   0.002161  -0.001405   0.001172   0.001819
  168  H 10  X    0.000001  -0.000045  -0.000044   0.000049   0.000000
  169  H 10  Y   -0.000005   0.000021   0.000028  -0.000069   0.000048
  170  H 10  Z   -0.000008   0.000037  -0.000054   0.000075  -0.000018
  171  H 11  S    0.000172  -0.000077  -0.000014   0.000042   0.000017
  172  H 11  S    0.002324   0.000169  -0.000186  -0.001232  -0.000099
  173  H 11  X    0.000023   0.000014   0.000018  -0.000027   0.000001
  174  H 11  Y   -0.000031  -0.000008   0.000001  -0.000026  -0.000016
  175  H 11  Z    0.000042  -0.000006  -0.000006  -0.000039  -0.000010
  176  C 12  S   -0.000031  -0.000016   0.000025  -0.000004  -0.000057
  177  C 12  S   -0.000199  -0.000104   0.000143  -0.000052  -0.000276
  178  C 12  X   -0.000034  -0.000042   0.000022  -0.000054   0.000011
  179  C 12  Y   -0.000011  -0.000015   0.000006   0.000008  -0.000091
  180  C 12  Z    0.000021  -0.000048  -0.000038   0.000054   0.000030
  181  C 12  S    0.002140   0.001227  -0.000940   0.000384   0.001857
  182  C 12  X   -0.001014  -0.000678   0.000303   0.000139  -0.000655
  183  C 12  Y   -0.000519   0.000158  -0.000369   0.000718   0.001129
  184  C 12  Z    0.000123   0.000242   0.000117  -0.000117  -0.000183
  185  C 12  S    0.021798  -0.002684  -0.007957   0.000274   0.006188
  186  C 12  X   -0.005898   0.000563   0.001810  -0.000115  -0.001910
  187  C 12  Y    0.000900   0.000093  -0.000506   0.001024   0.000832
  188  C 12  Z    0.001622  -0.000615   0.001323   0.000368  -0.000015
  189  C 12 XX    0.000036   0.000041  -0.000008   0.000036  -0.000041
  190  C 12 YY    0.000010  -0.000003   0.000025   0.000015  -0.000066
  191  C 12 ZZ   -0.000024  -0.000029   0.000018   0.000026  -0.000075
  192  C 12 XY    0.000056  -0.000007   0.000045  -0.000060  -0.000002
  193  C 12 XZ   -0.000032   0.000015   0.000016  -0.000027  -0.000001
  194  C 12 YZ   -0.000001   0.000011   0.000008  -0.000000   0.000037
  195  H 13  S   -0.000077   0.000027   0.000268  -0.000046   0.000013
  196  H 13  S    0.000019   0.002402   0.001683  -0.001576   0.000260
  197  H 13  X    0.000038  -0.000008  -0.000043  -0.000021  -0.000010
  198  H 13  Y   -0.000009   0.000082   0.000091   0.000035   0.000015
  199  H 13  Z    0.000001   0.000028   0.000025  -0.000043   0.000005
  200  H 14  S   -0.000042   0.000045   0.000175   0.000088   0.000036
  201  H 14  S   -0.000269   0.001985   0.002252  -0.000556   0.000297
  202  H 14  X   -0.000030   0.000019  -0.000003  -0.000060   0.000009
  203  H 14  Y    0.000004   0.000026   0.000057  -0.000086   0.000003
  204  H 14  Z    0.000004  -0.000050  -0.000047   0.000006  -0.000002
  205  H 15  S    0.000132   0.000023  -0.000066   0.000131   0.000032
  206  H 15  S   -0.000324  -0.000200  -0.001712  -0.000072  -0.000344
  207  H 15  X    0.000017  -0.000025   0.000007  -0.000033   0.000005
  208  H 15  Y   -0.000070   0.000028   0.000007   0.000008  -0.000011
  209  H 15  Z   -0.000021  -0.000002   0.000028   0.000010   0.000006
  210  C 16  S   -0.000008  -0.000107  -0.000040  -0.000145   0.000137
  211  C 16  S   -0.000063   0.000511   0.000485  -0.000323   0.000738
  212  C 16  X   -0.000021   0.000039   0.000123   0.000184   0.000035
  213  C 16  Y   -0.000080   0.000038  -0.000094   0.000157   0.000106
  214  C 16  Z    0.000032   0.000089  -0.000035  -0.000004   0.000235
  215  C 16  S    0.000147   0.006811   0.003196   0.005097  -0.015385
  216  C 16  X    0.000246   0.007038   0.001115  -0.003962  -0.005400
  217  C 16  Y   -0.000170   0.004925   0.004569  -0.000412  -0.004657
  218  C 16  Z   -0.001203   0.004781   0.008002   0.006000  -0.005879
  219  C 16  S    0.079989   0.073960   0.028819   0.107234   0.031075
  220  C 16  X   -0.007567  -0.076332  -0.068520   0.108738   0.041409
  221  C 16  Y   -0.003902  -0.040859  -0.050886   0.019983   0.034734
  222  C 16  Z   -0.018310  -0.038559  -0.046357  -0.081371   0.056598
  223  C 16 XX    0.000017  -0.000270  -0.000168  -0.000117   0.000014
  224  C 16 YY    0.000028  -0.000296   0.000075  -0.000263   0.000149
  225  C 16 ZZ   -0.000016  -0.000566  -0.000542  -0.000313   0.000068
  226  C 16 XY   -0.000006  -0.000421  -0.000150  -0.000104  -0.000096
  227  C 16 XZ    0.000007  -0.000401  -0.000439  -0.000125   0.000001
  228  C 16 YZ    0.000005  -0.000553  -0.000305  -0.000247  -0.000063
  229  C 17  S   -0.000033   0.000116   0.000028  -0.000067  -0.000094
  230  C 17  S   -0.000158   0.000599   0.000129  -0.000377   0.000615
  231  C 17  X    0.000047  -0.000014  -0.000007   0.000035   0.000051
  232  C 17  Y   -0.000014   0.000036   0.000111   0.000178   0.000045
  233  C 17  Z    0.000003   0.000205   0.000180   0.000214  -0.000027
  234  C 17  S    0.001110  -0.012121  -0.005374   0.000224   0.007344
  235  C 17  X   -0.000384   0.003719   0.000363  -0.003620  -0.010995
  236  C 17  Y   -0.000025   0.000183  -0.002598  -0.004134  -0.002412
  237  C 17  Z    0.000066  -0.005643  -0.006187  -0.005779   0.008775
  238  C 17  S    0.031628   0.082348   0.079806  -0.187428   0.058014
  239  C 17  X    0.025316  -0.013526  -0.037410   0.068514   0.074654
  240  C 17  Y    0.017874   0.006214  -0.008581   0.038666   0.012677
  241  C 17  Z    0.011832   0.055460   0.029639   0.008533  -0.095971
  242  C 17 XX   -0.000055   0.000099   0.000037   0.000073  -0.000412
  243  C 17 YY   -0.000024   0.000150   0.000077  -0.000038   0.000111
  244  C 17 ZZ   -0.000039   0.000021  -0.000048  -0.000178  -0.000773
  245  C 17 XY    0.000002  -0.000038   0.000083   0.000135   0.000051
  246  C 17 XZ   -0.000007   0.000049   0.000112   0.000039   0.000725
  247  C 17 YZ   -0.000014  -0.000023  -0.000018   0.000089  -0.000123
  248  C 18  S   -0.000054   0.000042   0.000095   0.000083  -0.000066
  249  C 18  S   -0.000238   0.000074   0.000440   0.000460  -0.000410
  250  C 18  X   -0.000040   0.000171   0.000035  -0.000028   0.000067
  251  C 18  Y    0.000032   0.000118   0.000031   0.000017  -0.000009
  252  C 18  Z   -0.000058   0.000156   0.000068  -0.000005  -0.000106
  253  C 18  S    0.001582  -0.007126  -0.008388  -0.005949   0.008260
  254  C 18  X    0.000934  -0.006886  -0.005359  -0.002575   0.005049
  255  C 18  Y   -0.000239  -0.005232  -0.002555   0.000430   0.002126
  256  C 18  Z   -0.000688  -0.006240   0.000193   0.004941  -0.000605
  257  C 18  S   -0.046047   0.004009  -0.003199   0.041869   0.008755
  258  C 18  X   -0.008220   0.010200   0.005968  -0.002069   0.008332
  259  C 18  Y   -0.007417   0.038661   0.010845  -0.037967   0.006208
  260  C 18  Z   -0.009906   0.103182   0.026312  -0.110612  -0.000486
  261  C 18 XX   -0.000096  -0.000048   0.000081   0.000072   0.000050
  262  C 18 YY   -0.000066   0.000101   0.000102   0.000165  -0.000072
  263  C 18 ZZ   -0.000071   0.000267   0.000125  -0.000091   0.000037
  264  C 18 XY   -0.000026  -0.000031  -0.000083   0.000006   0.000037
  265  C 18 XZ   -0.000014  -0.000001   0.000085   0.000026  -0.000085
  266  C 18 YZ    0.000021   0.000129   0.000001  -0.000074   0.000007
  267  C 19  S   -0.000026  -0.000059  -0.000044  -0.000043   0.000022
  268  C 19  S   -0.000107  -0.000359  -0.000267  -0.000262  -0.000007
  269  C 19  X    0.000010  -0.000043  -0.000073  -0.000077  -0.000168
  270  C 19  Y    0.000075  -0.000062  -0.000052  -0.000077  -0.000006
  271  C 19  Z   -0.000042  -0.000105  -0.000042   0.000035   0.000195
  272  C 19  S    0.000467   0.007550   0.006564   0.005414  -0.007400
  273  C 19  X   -0.000025  -0.003813  -0.002358  -0.000617   0.008728
  274  C 19  Y   -0.000382  -0.001924  -0.001599  -0.001385   0.001520
  275  C 19  Z    0.000143  -0.000066  -0.002073  -0.004222  -0.008023
  276  C 19  S   -0.024449  -0.092453  -0.016874   0.054264  -0.022908
  277  C 19  X   -0.000939   0.006972   0.004081  -0.012775   0.000619
  278  C 19  Y    0.003788   0.000577  -0.001833   0.005652   0.011458
  279  C 19  Z    0.017058  -0.014180  -0.012090   0.040865   0.044106
  280  C 19 XX   -0.000067  -0.000002   0.000002   0.000024  -0.000073
  281  C 19 YY   -0.000024  -0.000032  -0.000036  -0.000038   0.000012
  282  C 19 ZZ   -0.000034   0.000029   0.000022  -0.000001   0.000269
  283  C 19 XY   -0.000005   0.000044   0.000037   0.000054  -0.000090
  284  C 19 XZ   -0.000010   0.000018   0.000047   0.000063  -0.000081
  285  C 19 YZ    0.000017   0.000058   0.000016   0.000049   0.000096
  286  C 20  S   -0.000001  -0.000042   0.000134   0.000062   0.000066
  287  C 20  S   -0.000019  -0.000058   0.000644   0.000355   0.000420
  288  C 20  X    0.000017  -0.000162   0.000021  -0.000034  -0.000083
  289  C 20  Y   -0.000028  -0.000041   0.000016   0.000019   0.000020
  290  C 20  Z    0.000005   0.000179  -0.000030  -0.000009  -0.000104
  291  C 20  S    0.000610   0.007090  -0.009026  -0.005036  -0.008395
  292  C 20  X   -0.000030   0.006065  -0.005716  -0.002957  -0.005185
  293  C 20  Y    0.000090   0.004573  -0.002277  -0.000064  -0.002100
  294  C 20  Z    0.000219  -0.007987  -0.000411  -0.004097   0.000077
  295  C 20  S    0.005263   0.011936  -0.009687   0.057776   0.007176
  296  C 20  X    0.001722   0.005837  -0.000724   0.017454  -0.006110
  297  C 20  Y   -0.001131  -0.031540   0.006884  -0.030079  -0.010441
  298  C 20  Z   -0.001391   0.118523  -0.013996   0.113351   0.020048
  299  C 20 XX    0.000019   0.000038   0.000085   0.000057  -0.000076
  300  C 20 YY   -0.000001  -0.000085   0.000159   0.000135   0.000073
  301  C 20 ZZ    0.000018  -0.000304   0.000168  -0.000114  -0.000031
  302  C 20 XY    0.000011   0.000055  -0.000101   0.000012  -0.000038
  303  C 20 XZ    0.000006  -0.000051  -0.000122  -0.000038  -0.000084
  304  C 20 YZ   -0.000004   0.000119   0.000012   0.000039   0.000012
  305  C 21  S    0.000019   0.000052  -0.000031  -0.000057  -0.000034
  306  C 21  S    0.000065   0.000335  -0.000200  -0.000327  -0.000040
  307  C 21  X    0.000017   0.000016  -0.000090  -0.000065   0.000192
  308  C 21  Y   -0.000008   0.000062  -0.000050  -0.000064   0.000043
  309  C 21  Z    0.000012  -0.000139   0.000055  -0.000022   0.000141
  310  C 21  S   -0.000202  -0.007880   0.006201   0.005768   0.007471
  311  C 21  X   -0.000392   0.004133  -0.001838  -0.000145  -0.009472
  312  C 21  Y   -0.000171   0.002033  -0.001301  -0.001154  -0.002210
  313  C 21  Z   -0.000031  -0.000993   0.002641   0.004402  -0.006334
  314  C 21  S   -0.008726   0.103570  -0.000855   0.085004   0.044022
  315  C 21  X   -0.004397  -0.011918   0.003686  -0.023776  -0.001321
  316  C 21  Y    0.003208  -0.002745  -0.002097   0.001125  -0.007654
  317  C 21  Z   -0.012059  -0.016570   0.009618  -0.039580   0.033620
  318  C 21 XX    0.000040  -0.000013   0.000010  -0.000012   0.000013
  319  C 21 YY    0.000038   0.000030  -0.000026  -0.000058  -0.000017
  320  C 21 ZZ    0.000044  -0.000066   0.000038   0.000009  -0.000269
  321  C 21 XY    0.000018  -0.000037   0.000027   0.000050   0.000085
  322  C 21 XZ   -0.000002   0.000019  -0.000057  -0.000061  -0.000141
  323  C 21 YZ   -0.000017   0.000055  -0.000004  -0.000065   0.000051
  324  C 22  S   -0.000029   0.000030   0.000030   0.000006  -0.000118
  325  C 22  S   -0.000117   0.000185   0.000173   0.000030  -0.000652
  326  C 22  X   -0.000027  -0.000000   0.000004   0.000004  -0.000005
  327  C 22  Y    0.000061  -0.000004   0.000005  -0.000019  -0.000038
  328  C 22  Z    0.000031  -0.000013  -0.000014  -0.000011  -0.000086
  329  C 22  S    0.000730  -0.003851  -0.003040  -0.000847   0.012986
  330  C 22  X   -0.000176   0.000608   0.001751   0.002421   0.001715
  331  C 22  Y   -0.000226   0.001305   0.001246   0.000897  -0.001006
  332  C 22  Z   -0.000108   0.003284   0.001455  -0.000560  -0.006019
  333  C 22  S   -0.017817  -0.025158   0.002533  -0.010105   0.058728
  334  C 22  X   -0.005873   0.029157   0.008747  -0.037953  -0.033055
  335  C 22  Y   -0.000397   0.006996   0.001898  -0.007533  -0.014182
  336  C 22  Z    0.006024  -0.020321  -0.006524   0.031148   0.001435
  337  C 22 XX   -0.000036  -0.000010  -0.000009  -0.000024  -0.000068
  338  C 22 YY   -0.000052   0.000029   0.000032   0.000006  -0.000143
  339  C 22 ZZ   -0.000060  -0.000032   0.000004   0.000029   0.000034
  340  C 22 XY    0.000004  -0.000025  -0.000043  -0.000015   0.000043
  341  C 22 XZ   -0.000024   0.000004  -0.000003  -0.000005  -0.000045
  342  C 22 YZ   -0.000019  -0.000027  -0.000013   0.000009   0.000048
  343  C 23  S   -0.000048  -0.000105  -0.000055  -0.000002   0.000038
  344  C 23  S   -0.000190  -0.000585  -0.000311  -0.000035   0.000226
  345  C 23  X   -0.000006   0.000019  -0.000067  -0.000055   0.000004
  346  C 23  Y    0.000103  -0.000036  -0.000007  -0.000104   0.000001
  347  C 23  Z    0.000043  -0.000093  -0.000071  -0.000037  -0.000009
  348  C 23  S    0.000858   0.011606   0.006696   0.001043  -0.004976
  349  C 23  X   -0.000440  -0.001143   0.001307   0.002717  -0.000953
  350  C 23  Y   -0.000522  -0.002201  -0.000405   0.001442   0.000754
  351  C 23  Z   -0.000159  -0.005348  -0.002940  -0.000179   0.003834
  352  C 23  S    0.042298  -0.066907  -0.004814   0.092150  -0.102749
  353  C 23  X   -0.004363   0.048705   0.011900  -0.051661  -0.020561
  354  C 23  Y   -0.006049   0.029305   0.007082  -0.035017  -0.008385
  355  C 23  Z   -0.011089   0.023120   0.002604  -0.034138   0.006686
  356  C 23 XX   -0.000084  -0.000062  -0.000006   0.000024   0.000009
  357  C 23 YY   -0.000081  -0.000110  -0.000059   0.000014   0.000035
  358  C 23 ZZ   -0.000084   0.000027   0.000013   0.000035  -0.000033
  359  C 23 XY    0.000005   0.000055   0.000025   0.000013  -0.000024
  360  C 23 XZ    0.000032   0.000004   0.000004  -0.000017   0.000019
  361  C 23 YZ    0.000015   0.000065   0.000027  -0.000008  -0.000022
  362  H 24  S   -0.000072  -0.000483  -0.000111   0.000135   0.000059
  363  H 24  S    0.000900  -0.002786  -0.002758  -0.001217   0.001894
  364  H 24  X    0.000046   0.000003  -0.000038  -0.000058  -0.000006
  365  H 24  Y    0.000021   0.000046  -0.000009  -0.000049   0.000002
  366  H 24  Z    0.000011   0.000104   0.000012  -0.000081   0.000015
  367  H 25  S    0.000043   0.000023  -0.000033  -0.000072  -0.000548
  368  H 25  S   -0.000210   0.001242   0.000456  -0.000713  -0.003330
  369  H 25  X   -0.000016   0.000006   0.000026   0.000050  -0.000019
  370  H 25  Y    0.000014   0.000008   0.000016   0.000035   0.000036
  371  H 25  Z   -0.000001   0.000019   0.000058   0.000104   0.000123
  372  H 26  S    0.000024  -0.000123  -0.000055  -0.000030   0.000000
  373  H 26  S   -0.000038  -0.001129  -0.000924  -0.000453  -0.000365
  374  H 26  X   -0.000005   0.000015  -0.000019  -0.000047  -0.000068
  375  H 26  Y    0.000002   0.000004  -0.000005  -0.000005   0.000001
  376  H 26  Z   -0.000016  -0.000025   0.000009   0.000036   0.000126
  377  H 27  S    0.000017  -0.000043   0.000077   0.000107  -0.000171
  378  H 27  S   -0.000402   0.000143   0.000218   0.000294  -0.000754
  379  H 27  X    0.000010   0.000066  -0.000001  -0.000053  -0.000011
  380  H 27  Y    0.000021   0.000059   0.000015  -0.000043  -0.000015
  381  H 27  Z   -0.000007   0.000096   0.000041  -0.000012  -0.000040
  382  C 28  S    0.000006   0.000121  -0.000026  -0.000008  -0.000033
  383  C 28  S    0.000024   0.000659  -0.000174  -0.000059  -0.000200
  384  C 28  X   -0.000003  -0.000032  -0.000037  -0.000073  -0.000013
  385  C 28  Y    0.000001   0.000014  -0.000026  -0.000089  -0.000004
  386  C 28  Z   -0.000002  -0.000083   0.000099   0.000041  -0.000000
  387  C 28  S   -0.000052  -0.012419   0.005518   0.001102   0.004639
  388  C 28  X    0.000112   0.000304   0.001972   0.002705   0.001590
  389  C 28  Y    0.000015   0.001847   0.000237   0.001368  -0.000375
  390  C 28  Z   -0.000062  -0.005801   0.002131  -0.000282   0.003649
  391  C 28  S   -0.008014   0.065273   0.004533   0.088895   0.105210
  392  C 28  X   -0.001289  -0.048915   0.007221  -0.046369   0.012880
  393  C 28  Y    0.000333  -0.028994   0.003372  -0.030258   0.003697
  394  C 28  Z    0.000524   0.033714  -0.002295   0.044623   0.008154
  395  C 28 XX    0.000014   0.000082   0.000027   0.000024  -0.000003
  396  C 28 YY    0.000010   0.000136  -0.000020   0.000003  -0.000031
  397  C 28 ZZ    0.000005  -0.000006   0.000035   0.000015   0.000036
  398  C 28 XY    0.000001  -0.000049   0.000010   0.000020   0.000019
  399  C 28 XZ    0.000009  -0.000011   0.000012   0.000007   0.000022
  400  C 28 YZ   -0.000004   0.000065   0.000004  -0.000001  -0.000015
  401  C 29  S    0.000011  -0.000023   0.000038  -0.000000   0.000119
  402  C 29  S    0.000050  -0.000156   0.000200   0.000011   0.000654
  403  C 29  X    0.000001   0.000004   0.000001   0.000010   0.000009
  404  C 29  Y   -0.000003   0.000002  -0.000015   0.000012   0.000035
  405  C 29  Z   -0.000007  -0.000005   0.000027  -0.000006  -0.000088
  406  C 29  S   -0.000505   0.003840  -0.003054  -0.000905  -0.012805
  407  C 29  X    0.000010  -0.000234   0.001697   0.002368  -0.002621
  408  C 29  Y    0.000094  -0.001052   0.001169   0.000830   0.000450
  409  C 29  Z   -0.000131   0.003506  -0.001654   0.000107  -0.005674
  410  C 29  S   -0.010083   0.023855   0.002309  -0.020285  -0.065310
  411  C 29  X   -0.004727  -0.035483   0.006494  -0.043786   0.023140
  412  C 29  Y   -0.002295  -0.009368   0.002144  -0.011124   0.011511
  413  C 29  Z   -0.002466  -0.016978   0.003544  -0.026664  -0.009630
  414  C 29 XX    0.000015   0.000020   0.000001  -0.000029   0.000062
  415  C 29 YY    0.000016  -0.000020   0.000048  -0.000006   0.000153
  416  C 29 ZZ    0.000014   0.000052   0.000029   0.000003  -0.000026
  417  C 29 XY    0.000003   0.000026  -0.000039  -0.000009  -0.000037
  418  C 29 XZ   -0.000009   0.000006   0.000001   0.000020  -0.000055
  419  C 29 YZ   -0.000006  -0.000021   0.000014  -0.000004   0.000040
  420  H 30  S    0.000047  -0.000039  -0.000053  -0.000045   0.000545
  421  H 30  S    0.000060  -0.001455   0.000528  -0.000842   0.003051
  422  H 30  X    0.000003  -0.000001   0.000020   0.000034   0.000037
  423  H 30  Y    0.000008  -0.000003   0.000007   0.000035  -0.000021
  424  H 30  Z    0.000001   0.000025  -0.000067  -0.000115   0.000121
  425  H 31  S    0.000009   0.000040   0.000061   0.000128   0.000168
  426  H 31  S   -0.000024   0.000008   0.000390   0.000229   0.000909
  427  H 31  X   -0.000008  -0.000050  -0.000018  -0.000049   0.000008
  428  H 31  Y    0.000001  -0.000054  -0.000008  -0.000036   0.000011
  429  H 31  Z    0.000000   0.000113  -0.000033   0.000026  -0.000037
  430  H 32  S    0.000008   0.000129  -0.000058  -0.000010   0.000017
  431  H 32  S   -0.000058   0.001190  -0.000899  -0.000476   0.000304
  432  H 32  X    0.000001  -0.000016  -0.000021  -0.000053   0.000087
  433  H 32  Y    0.000003  -0.000004  -0.000008  -0.000004   0.000010
  434  H 32  Z   -0.000004  -0.000023  -0.000017  -0.000021   0.000112
  435  H 33  S    0.000019   0.000488  -0.000069   0.000145  -0.000053
  436  H 33  S   -0.000299   0.002897  -0.003069  -0.001324  -0.001967
  437  H 33  X   -0.000015   0.000019  -0.000059  -0.000055   0.000006
  438  H 33  Y   -0.000011  -0.000039  -0.000010  -0.000038  -0.000004
  439  H 33  Z   -0.000001   0.000110  -0.000002   0.000087   0.000019
  440  H 34  S    0.000155  -0.000123   0.000246  -0.000295  -0.000118
  441  H 34  S    0.001000   0.000094   0.000300  -0.003197  -0.000061
  442  H 34  X   -0.000101  -0.000010  -0.000021  -0.000016   0.000003
  443  H 34  Y   -0.000265  -0.000019   0.000093  -0.000046  -0.000018
  444  H 34  Z    0.000061  -0.000036  -0.000092   0.000124  -0.000051
  445  CL35  S   -0.000012   0.000001  -0.000000   0.000004  -0.000002
  446  CL35  S   -0.000003   0.000001   0.000000   0.000044  -0.000034
  447  CL35  X    0.025647   0.000010  -0.000009   0.000006   0.000005
  448  CL35  Y    0.493785  -0.000012   0.000007  -0.000011   0.000006
  449  CL35  Z    0.858831  -0.000002   0.000006  -0.000009  -0.000000
  450  CL35  S   -0.000087  -0.000014   0.000024   0.000122  -0.000108
  451  CL35  X    0.000674  -0.000050   0.000061  -0.000043  -0.000024
  452  CL35  Y    0.014308   0.000064  -0.000050   0.000070  -0.000043
  453  CL35  Z    0.025526   0.000007  -0.000028   0.000040   0.000007
  454  CL35  S    0.000019   0.000504  -0.000972  -0.000369   0.001023
  455  CL35  X   -0.000121   0.000034  -0.000145   0.000295   0.000013
  456  CL35  Y   -0.005202   0.000123  -0.000570   0.000504   0.000554
  457  CL35  Z   -0.011284  -0.000186   0.000593  -0.000753  -0.000232
  458  CL35  S    0.037298  -0.000298  -0.012927   0.029067   0.001186
  459  CL35  X   -0.000528  -0.000618   0.004420  -0.002884   0.000601
  460  CL35  Y    0.009174   0.000498  -0.002369   0.004728   0.000533
  461  CL35  Z   -0.001158   0.000628   0.001205  -0.002570  -0.000351
  462  CL35 XX   -0.000071   0.000026   0.000033   0.000041  -0.000049
  463  CL35 YY    0.000198   0.000016  -0.000047   0.000121  -0.000023
  464  CL35 ZZ   -0.000371   0.000028  -0.000050   0.000130  -0.000060
  465  CL35 XY   -0.000034   0.000002  -0.000067   0.000060  -0.000011
  466  CL35 XZ   -0.000057   0.000010   0.000009  -0.000012   0.000006
  467  CL35 YZ    0.000185  -0.000003   0.000020  -0.000077  -0.000015
  468  H 36  S   -0.000028  -0.000067   0.000022   0.000046  -0.000057
  469  H 36  S    0.000087  -0.000035   0.000028  -0.001106  -0.000744
  470  H 36  X    0.000012  -0.000004   0.000003   0.000023   0.000014
  471  H 36  Y    0.000021   0.000009  -0.000003   0.000016   0.000027
  472  H 36  Z   -0.000005   0.000007  -0.000011   0.000020   0.000018
  473  H 37  S    0.000016   0.000016   0.000050  -0.000050  -0.000065
  474  H 37  S   -0.000529   0.000054   0.000093  -0.000260  -0.000452
  475  H 37  X    0.000050  -0.000003  -0.000011   0.000019   0.000019
  476  H 37  Y    0.000038  -0.000006   0.000013  -0.000027  -0.000039
  477  H 37  Z   -0.000017   0.000009   0.000008  -0.000020   0.000009
  478  H 38  S   -0.000022  -0.000026  -0.000039   0.000022   0.000042
  479  H 38  S   -0.000356  -0.000121   0.000157   0.000174   0.000374
  480  H 38  X    0.000028   0.000017  -0.000014   0.000011  -0.000009
  481  H 38  Y   -0.000021  -0.000008   0.000011  -0.000011   0.000025
  482  H 38  Z    0.000006  -0.000011   0.000005  -0.000011  -0.000018

                     31         32         33         34         35
                   -6.0785    -6.0724    -1.0691    -1.0214    -1.0163
                     A          A          A          A          A   
    1  C  1  S   -0.000019  -0.000123  -0.050498  -0.007138  -0.090543
    2  C  1  S   -0.000058  -0.000605   0.091538   0.013356   0.166237
    3  C  1  X    0.000021  -0.000093  -0.002478   0.002346   0.024589
    4  C  1  Y   -0.000090  -0.000089   0.029955   0.001145  -0.000811
    5  C  1  Z    0.000024   0.000052  -0.003349   0.003645  -0.003853
    6  C  1  S    0.000055   0.003960   0.078648   0.010174   0.149075
    7  C  1  X    0.000110   0.001381  -0.003129  -0.002245  -0.000469
    8  C  1  Y   -0.000141   0.000981   0.011335   0.002938   0.013238
    9  C  1  Z   -0.000273  -0.000915  -0.001867   0.004598  -0.002286
   10  C  1  S    0.020026  -0.041266  -0.075666  -0.119507   0.067804
   11  C  1  X    0.012952  -0.006419  -0.013042   0.034086   0.054926
   12  C  1  Y    0.001832  -0.015472  -0.000459  -0.013081  -0.025215
   13  C  1  Z    0.003406  -0.005537   0.008813   0.008220   0.026624
   14  C  1 XX    0.000015  -0.000079  -0.000767   0.000151   0.002561
   15  C  1 YY   -0.000113  -0.000107   0.003996   0.000117  -0.000229
   16  C  1 ZZ   -0.000029  -0.000210  -0.002294  -0.000335  -0.003497
   17  C  1 XY    0.000024   0.000032  -0.002177  -0.000141  -0.002605
   18  C  1 XZ   -0.000023   0.000038   0.000883   0.000094   0.001936
   19  C  1 YZ    0.000028   0.000003   0.000011   0.000450   0.000607
   20  C  2  S    0.000047  -0.000025  -0.027925  -0.007627  -0.099153
   21  C  2  S    0.000225  -0.000181   0.049764   0.013949   0.182896
   22  C  2  X   -0.000001   0.000042  -0.015500  -0.002202  -0.024507
   23  C  2  Y    0.000135   0.000165   0.002576  -0.000931  -0.026722
   24  C  2  Z   -0.000107  -0.000060  -0.000141   0.002049   0.005103
   25  C  2  S   -0.001256   0.000989   0.043023   0.014229   0.168041
   26  C  2  X   -0.000002   0.001883  -0.005119  -0.000887  -0.002286
   27  C  2  Y   -0.000958  -0.000334   0.002220  -0.003805  -0.022212
   28  C  2  Z    0.001187  -0.000058  -0.001023  -0.002010   0.008051
   29  C  2  S   -0.023225   0.037033  -0.016014   0.053333  -0.145923
   30  C  2  X    0.015041   0.000653  -0.036994  -0.022333   0.060961
   31  C  2  Y   -0.015547  -0.022907   0.008691   0.018145  -0.006754
   32  C  2  Z   -0.001082   0.015258   0.045040   0.022702  -0.021208
   33  C  2 XX    0.000039  -0.000061   0.001379   0.000201   0.000855
   34  C  2 YY    0.000078   0.000109  -0.000128   0.000147   0.000987
   35  C  2 ZZ    0.000038  -0.000022  -0.001219  -0.000156  -0.001777
   36  C  2 XY   -0.000008   0.000077  -0.001237  -0.000228  -0.001853
   37  C  2 XZ    0.000023  -0.000086  -0.000001  -0.000112  -0.000787
   38  C  2 YZ   -0.000003  -0.000079  -0.000839  -0.000219  -0.004765
   39  S  3  S   -0.000000   0.000005   0.041976   0.001818   0.016681
   40  S  3  S    0.000036   0.000109  -0.192015  -0.008181  -0.075565
   41  S  3  X   -0.000242  -0.000066  -0.030118  -0.002990  -0.007479
   42  S  3  Y   -0.000215   0.000010  -0.008446   0.000180   0.022020
   43  S  3  Z    0.000035  -0.000015   0.002423  -0.027463   0.001184
   44  S  3  S   -0.000197   0.000395   0.374758   0.016917   0.153624
   45  S  3  X    0.000888   0.000254   0.070679   0.007008   0.018244
   46  S  3  Y    0.000789   0.000017   0.019402  -0.000181  -0.050362
   47  S  3  Z   -0.000138   0.000037  -0.005649   0.063058  -0.003060
   48  S  3  S    0.007936  -0.005125   0.108107   0.001036   0.030872
   49  S  3  X    0.003647  -0.000958   0.000164  -0.002002  -0.002183
   50  S  3  Y    0.002768   0.000731  -0.007390  -0.000928   0.007613
   51  S  3  Z   -0.000236   0.000619   0.000615  -0.004582   0.003642
   52  S  3  S    0.089387   0.306925   0.012014   0.040044   0.352099
   53  S  3  X    0.013215   0.052491   0.005758   0.012516   0.059055
   54  S  3  Y   -0.001634   0.016345   0.017561  -0.015993  -0.001778
   55  S  3  Z   -0.004083  -0.004556  -0.000832   0.119202  -0.037641
   56  S  3 XX    0.000310   0.000246  -0.006952   0.000899  -0.003885
   57  S  3 YY    0.000287   0.000030   0.004709   0.001568   0.009947
   58  S  3 ZZ    0.000180  -0.000066   0.011502  -0.002125  -0.002567
   59  S  3 XY    0.000361   0.000087   0.006242   0.000730  -0.006739
   60  S  3 XZ   -0.000019  -0.000034   0.001393   0.009776  -0.000019
   61  S  3 YZ   -0.000049  -0.000003  -0.000494   0.009934  -0.001306
   62  H  4  S    0.000067  -0.000020   0.025136   0.005256   0.048209
   63  H  4  S   -0.000686   0.000151   0.001768  -0.002192   0.002832
   64  H  4  X   -0.000012  -0.000006   0.001108   0.000195   0.002348
   65  H  4  Y   -0.000021  -0.000024   0.001371   0.000363   0.001188
   66  H  4  Z    0.000011  -0.000051  -0.002316  -0.000306  -0.004272
   67  C  5  S    0.000012   0.000021  -0.018853  -0.001409  -0.041780
   68  C  5  S    0.000065   0.000113   0.033882   0.002898   0.076680
   69  C  5  X   -0.000007   0.000017   0.007813   0.000998   0.020058
   70  C  5  Y    0.000020   0.000024   0.012194   0.000100   0.016763
   71  C  5  Z   -0.000012  -0.000003   0.011659   0.002174   0.025056
   72  C  5  S   -0.000451  -0.000874   0.020884   0.003143   0.053122
   73  C  5  X   -0.000158  -0.000751  -0.000007   0.002377   0.000962
   74  C  5  Y   -0.000557  -0.000678   0.003396  -0.001791   0.001383
   75  C  5  Z   -0.000031  -0.000199   0.001063   0.000014   0.002284
   76  C  5  S    0.006478  -0.017354   0.018268   0.080568   0.008725
   77  C  5  X    0.001034  -0.002812  -0.000358   0.007193  -0.003969
   78  C  5  Y   -0.000120  -0.000517   0.004386   0.014135   0.002332
   79  C  5  Z    0.001117  -0.003566   0.005163   0.012236   0.004016
   80  C  5 XX    0.000015   0.000004  -0.000591   0.000066  -0.000661
   81  C  5 YY    0.000014   0.000007   0.000355  -0.000200  -0.000585
   82  C  5 ZZ    0.000001   0.000028   0.000344   0.000202   0.000841
   83  C  5 XY   -0.000023  -0.000055   0.000978   0.000070   0.001552
   84  C  5 XZ   -0.000004  -0.000023   0.001282   0.000251   0.002862
   85  C  5 YZ    0.000004  -0.000012   0.001554   0.000201   0.002565
   86  S  6  S   -0.002724  -0.000169   0.015332  -0.000862  -0.014679
   87  S  6  S    0.010522   0.000435  -0.070903   0.004090   0.067542
   88  S  6  X    0.987705  -0.013442   0.020123  -0.002395  -0.015410
   89  S  6  Y    0.010105   0.989892   0.001958  -0.000878   0.000900
   90  S  6  Z   -0.072642  -0.044029  -0.001413  -0.020835   0.002620
   91  S  6  S   -0.000003  -0.000852   0.131079  -0.007164  -0.128751
   92  S  6  X    0.033792  -0.000265  -0.044798   0.005375   0.035384
   93  S  6  Y    0.000528   0.031787  -0.004201   0.001949  -0.001905
   94  S  6  Z   -0.002571  -0.001259   0.003207   0.046630  -0.005965
   95  S  6  S   -0.020525   0.005706   0.038586  -0.006397  -0.040737
   96  S  6  X   -0.011935  -0.004003   0.001915   0.000383  -0.004691
   97  S  6  Y    0.001424  -0.022289  -0.001616   0.000736   0.001928
   98  S  6  Z    0.001797  -0.000225  -0.001416  -0.004441   0.000826
   99  S  6  S    0.105110  -0.342193   0.115857   0.043387  -0.045087
  100  S  6  X   -0.024290   0.065204  -0.023736  -0.009328   0.008011
  101  S  6  Y   -0.010894   0.018191   0.000019   0.005506   0.007066
  102  S  6  Z   -0.005467   0.001943   0.004494   0.006919  -0.010626
  103  S  6 XX   -0.001346  -0.000187   0.004763  -0.001555  -0.002492
  104  S  6 YY    0.001348  -0.000273  -0.007959   0.000486   0.007216
  105  S  6 ZZ    0.000078   0.000349   0.007108   0.001017  -0.007958
  106  S  6 XY   -0.000229  -0.000754   0.001629  -0.000572  -0.000127
  107  S  6 XZ    0.000105   0.000106   0.000203  -0.011935   0.000412
  108  S  6 YZ   -0.000062   0.000101   0.000720  -0.000142  -0.000737
  109  C  7  S   -0.000058   0.000056  -0.010780  -0.002120  -0.045432
  110  C  7  S   -0.000317   0.000197   0.019824   0.003494   0.083149
  111  C  7  X   -0.000026   0.000034  -0.005829  -0.001046  -0.017415
  112  C  7  Y   -0.000005   0.000165   0.001780  -0.000686  -0.001581
  113  C  7  Z    0.000059   0.000090   0.006770   0.002973   0.031856
  114  C  7  S    0.003149  -0.001634   0.007565   0.007067   0.059697
  115  C  7  X    0.000214  -0.001067   0.000327   0.002245   0.000964
  116  C  7  Y    0.000714  -0.000373  -0.000418   0.000597   0.004947
  117  C  7  Z   -0.000129  -0.000580   0.003548  -0.004530  -0.000787
  118  C  7  S    0.022920  -0.014293   0.076744  -0.007196  -0.072986
  119  C  7  X    0.012289  -0.006865  -0.038410   0.023644  -0.025296
  120  C  7  Y    0.003427   0.002370   0.011050  -0.023234  -0.013552
  121  C  7  Z   -0.001185  -0.000978   0.018877   0.000092  -0.006282
  122  C  7 XX    0.000002   0.000040   0.000073  -0.000009   0.000214
  123  C  7 YY   -0.000049   0.000236  -0.000599  -0.000202  -0.002637
  124  C  7 ZZ   -0.000053   0.000068   0.000561   0.000171   0.002206
  125  C  7 XY   -0.000043   0.000033  -0.000225   0.000005  -0.000358
  126  C  7 XZ   -0.000031   0.000011  -0.000927  -0.000126  -0.003210
  127  C  7 YZ   -0.000011   0.000123   0.000057   0.000008   0.000074
  128  C  8  S    0.000010   0.000046  -0.085956   0.079291   0.014753
  129  C  8  S    0.000025   0.000279   0.157778  -0.146070  -0.026533
  130  C  8  X    0.000177   0.000000   0.002263  -0.013777  -0.022138
  131  C  8  Y   -0.000119   0.000020  -0.006204  -0.018012  -0.022164
  132  C  8  Z    0.000407  -0.000030   0.023026   0.040755   0.026186
  133  C  8  S    0.007056  -0.003943   0.120810  -0.121671  -0.021098
  134  C  8  X   -0.004034  -0.004372  -0.000297  -0.003255  -0.008938
  135  C  8  Y    0.002636  -0.002473  -0.007259   0.002004  -0.005764
  136  C  8  Z   -0.011717   0.000556   0.016588   0.001413   0.001871
  137  C  8  S    0.102622   0.346112  -0.099796  -0.054351  -0.130320
  138  C  8  X    0.052021   0.165508  -0.009969   0.058884   0.023520
  139  C  8  Y    0.034039   0.085089   0.007245  -0.014935   0.043299
  140  C  8  Z   -0.016312  -0.060047  -0.016634   0.076298  -0.038357
  141  C  8 XX   -0.000081  -0.000110   0.000593  -0.001912  -0.001696
  142  C  8 YY    0.000068   0.000064  -0.005068   0.005574   0.002017
  143  C  8 ZZ    0.000165   0.000062   0.004355  -0.000425   0.001498
  144  C  8 XY   -0.000003  -0.000111   0.005054  -0.004533  -0.001301
  145  C  8 XZ   -0.000081  -0.000015  -0.001057  -0.001344  -0.001265
  146  C  8 YZ   -0.000079   0.000027  -0.005081   0.002758  -0.000962
  147  C  9  S    0.000094   0.000040  -0.063099   0.076437   0.044213
  148  C  9  S   -0.000246   0.000200   0.116428  -0.142556  -0.083050
  149  C  9  X    0.000060   0.000282  -0.023502   0.031368  -0.003792
  150  C  9  Y    0.000100   0.000135  -0.011928   0.004498  -0.004621
  151  C  9  Z   -0.000164   0.000043   0.006211   0.036543   0.006239
  152  C  9  S   -0.005657  -0.000597   0.081955  -0.109250  -0.062997
  153  C  9  X    0.004321  -0.006756  -0.002921   0.000186  -0.006036
  154  C  9  Y   -0.002705  -0.002493  -0.006883   0.002429  -0.000988
  155  C  9  Z    0.013743  -0.000343   0.012790   0.001025  -0.007242
  156  C  9  S   -0.092864  -0.118970  -0.113931  -0.082520  -0.013574
  157  C  9  X    0.057746   0.240353  -0.040490  -0.081665   0.021617
  158  C  9  Y    0.034612   0.108005  -0.002160  -0.067379  -0.021684
  159  C  9  Z   -0.039142  -0.013760   0.005908   0.086936  -0.014771
  160  C  9 XX    0.000162   0.000203   0.002595  -0.001827  -0.000576
  161  C  9 YY   -0.000020   0.000049  -0.004550   0.005562   0.003582
  162  C  9 ZZ    0.000544  -0.000130   0.000896  -0.000655  -0.002094
  163  C  9 XY    0.000069  -0.000128   0.004009  -0.004213  -0.001553
  164  C  9 XZ    0.000574   0.000016   0.001128  -0.000990  -0.002078
  165  C  9 YZ    0.000091  -0.000152  -0.002014   0.002616   0.001051
  166  H 10  S   -0.000007   0.000074   0.007369  -0.000697   0.020463
  167  H 10  S   -0.001992   0.002729   0.009094  -0.010917  -0.004199
  168  H 10  X   -0.000062   0.000021  -0.000243   0.000130   0.000025
  169  H 10  Y    0.000008   0.000021  -0.000258  -0.000284  -0.001856
  170  H 10  Z   -0.000071   0.000048   0.000579  -0.000037   0.001546
  171  H 11  S   -0.000079  -0.000006   0.005180   0.000672   0.022920
  172  H 11  S   -0.000099  -0.000726   0.000451   0.001672   0.004972
  173  H 11  X    0.000016  -0.000024   0.000054  -0.000067   0.000355
  174  H 11  Y   -0.000001  -0.000075   0.000495   0.000059   0.001810
  175  H 11  Z    0.000012  -0.000049   0.000340   0.000154   0.001701
  176  C 12  S    0.000019  -0.000057  -0.002971  -0.000741  -0.016320
  177  C 12  S    0.000148  -0.000339   0.005484   0.001586   0.029884
  178  C 12  X   -0.000045  -0.000020  -0.003175  -0.000630  -0.015669
  179  C 12  Y    0.000003  -0.000022   0.000345  -0.000172  -0.000229
  180  C 12  Z   -0.000069   0.000050   0.000461   0.000241   0.002550
  181  C 12  S   -0.001321   0.002577   0.002935  -0.001569   0.019115
  182  C 12  X    0.000797  -0.001154   0.000167  -0.000581  -0.001512
  183  C 12  Y   -0.000455   0.000838  -0.000155   0.001538  -0.001434
  184  C 12  Z    0.000654  -0.000308  -0.000599   0.001525   0.001536
  185  C 12  S   -0.041185   0.025402   0.044190  -0.021436   0.036987
  186  C 12  X    0.010316  -0.006481  -0.009922   0.004877  -0.007355
  187  C 12  Y   -0.004377   0.003321  -0.001115   0.005798   0.002878
  188  C 12  Z   -0.000594   0.000016  -0.001977   0.001359  -0.003980
  189  C 12 XX   -0.000041  -0.000002   0.000488   0.000084   0.001970
  190  C 12 YY   -0.000015   0.000012  -0.000167  -0.000024  -0.001017
  191  C 12 ZZ   -0.000025  -0.000046  -0.000153  -0.000094  -0.001027
  192  C 12 XY    0.000027  -0.000073  -0.000024   0.000051   0.000052
  193  C 12 XZ    0.000023  -0.000039   0.000039  -0.000108  -0.000196
  194  C 12 YZ   -0.000006   0.000015   0.000012   0.000037  -0.000086
  195  H 13  S    0.000016   0.000072   0.009150  -0.000194   0.020053
  196  H 13  S    0.000008   0.000205   0.004275  -0.003347   0.002157
  197  H 13  X   -0.000005   0.000015  -0.000138  -0.000038  -0.000258
  198  H 13  Y   -0.000011  -0.000004   0.000075  -0.000242  -0.000476
  199  H 13  Z    0.000010   0.000013   0.001053  -0.000021   0.002240
  200  H 14  S    0.000024   0.000000   0.008539   0.000549   0.018329
  201  H 14  S   -0.000247  -0.000335   0.000994   0.001922  -0.000225
  202  H 14  X    0.000001  -0.000002   0.000954   0.000074   0.002039
  203  H 14  Y    0.000019   0.000026   0.000020   0.000021   0.000010
  204  H 14  Z    0.000001   0.000008   0.000026   0.000025   0.000117
  205  H 15  S    0.000034  -0.000004   0.007209   0.000978   0.020992
  206  H 15  S   -0.000745  -0.000212   0.003644  -0.002377   0.003037
  207  H 15  X    0.000004   0.000030  -0.000011  -0.000005   0.000129
  208  H 15  Y   -0.000030   0.000005   0.000937   0.000071   0.002264
  209  H 15  Z   -0.000010   0.000002   0.000091   0.000050   0.000268
  210  C 16  S    0.000018   0.000042  -0.084825  -0.077702   0.026077
  211  C 16  S    0.000076   0.000242   0.156166   0.143395  -0.047477
  212  C 16  X    0.000123   0.000011  -0.000954   0.015593  -0.028067
  213  C 16  Y   -0.000141   0.000012  -0.008798   0.017079  -0.027293
  214  C 16  Z   -0.000386  -0.000021  -0.023134   0.031491  -0.025745
  215  C 16  S    0.006202  -0.003103   0.117004   0.119890  -0.040962
  216  C 16  X   -0.002659  -0.003273  -0.002903   0.000748  -0.007412
  217  C 16  Y    0.003398  -0.001834  -0.008012  -0.002855  -0.005738
  218  C 16  Z    0.011633   0.000488  -0.016606  -0.001943  -0.001523
  219  C 16  S    0.114081   0.312277  -0.302276  -0.062507  -0.223110
  220  C 16  X    0.059696   0.200050  -0.031364  -0.154969   0.137965
  221  C 16  Y    0.036253   0.098236  -0.005742   0.004028   0.078387
  222  C 16  Z    0.004988   0.000424  -0.017996   0.121013   0.037094
  223  C 16 XX   -0.000066  -0.000070   0.000836   0.001280  -0.001606
  224  C 16 YY    0.000094   0.000047  -0.004187  -0.004848   0.002815
  225  C 16 ZZ    0.000126   0.000068   0.003294   0.000667   0.000690
  226  C 16 XY    0.000004  -0.000093   0.005835   0.004715  -0.001737
  227  C 16 XZ    0.000118   0.000048   0.001113  -0.001599   0.002181
  228  C 16 YZ    0.000079  -0.000016   0.005166   0.002964   0.000593
  229  C 17  S    0.000095   0.000072  -0.062088  -0.070045   0.054905
  230  C 17  S   -0.000241   0.000335   0.114860   0.130760  -0.102849
  231  C 17  X    0.000094   0.000255  -0.023876  -0.026606  -0.000775
  232  C 17  Y    0.000135   0.000057  -0.012144  -0.001899  -0.005089
  233  C 17  Z    0.000145  -0.000120  -0.002169   0.038880  -0.011063
  234  C 17  S   -0.005563  -0.001812   0.079300   0.100046  -0.080531
  235  C 17  X    0.001653  -0.005350  -0.004401  -0.000422  -0.005295
  236  C 17  Y   -0.004286  -0.001577  -0.007811  -0.002361  -0.000311
  237  C 17  Z   -0.013677   0.001407  -0.011462   0.001353   0.007713
  238  C 17  S   -0.122442  -0.127708   0.055431   0.311460  -0.155293
  239  C 17  X    0.058579   0.254144  -0.082277   0.021075   0.013771
  240  C 17  Y    0.034744   0.110510  -0.031823   0.024442  -0.036985
  241  C 17  Z    0.029000  -0.038387   0.011237   0.091848  -0.099453
  242  C 17 XX    0.000042   0.000215   0.002278   0.001582  -0.000276
  243  C 17 YY   -0.000025   0.000114  -0.004172  -0.004683   0.004094
  244  C 17 ZZ    0.000676  -0.000059   0.000987   0.000288  -0.002490
  245  C 17 XY    0.000014  -0.000125   0.004166   0.004318  -0.002182
  246  C 17 XZ   -0.000495  -0.000050  -0.001776  -0.001372   0.002081
  247  C 17 YZ   -0.000038   0.000161   0.001960   0.002414  -0.001858
  248  C 18  S    0.000110   0.000018  -0.041122  -0.065852   0.027597
  249  C 18  S    0.000641   0.000085   0.074388   0.121560  -0.050850
  250  C 18  X   -0.000118   0.000016   0.023062   0.040537  -0.020837
  251  C 18  Y   -0.000018   0.000021   0.001454   0.013201  -0.010904
  252  C 18  Z    0.000072  -0.000064  -0.025279  -0.013925  -0.001843
  253  C 18  S   -0.012138  -0.000495   0.054486   0.084802  -0.038552
  254  C 18  X   -0.004591   0.000659   0.006564   0.008160  -0.006607
  255  C 18  Y   -0.000712   0.000856  -0.000599   0.000590  -0.002767
  256  C 18  Z    0.004563   0.001758  -0.006610  -0.004659   0.000080
  257  C 18  S   -0.029415  -0.029090   0.075924  -0.104927   0.070238
  258  C 18  X   -0.007619  -0.014385   0.014621   0.016356  -0.001251
  259  C 18  Y   -0.012871  -0.036840  -0.008466   0.058050  -0.043079
  260  C 18  Z   -0.026276  -0.088254  -0.024910   0.147583  -0.133115
  261  C 18 XX   -0.000022   0.000017  -0.000668  -0.000338  -0.000254
  262  C 18 YY    0.000144   0.000030  -0.003517  -0.004942   0.002133
  263  C 18 ZZ   -0.000028   0.000011   0.002588   0.002090  -0.000315
  264  C 18 XY   -0.000062   0.000004   0.001265   0.002764  -0.001521
  265  C 18 XZ    0.000116   0.000024  -0.002395  -0.001950   0.000451
  266  C 18 YZ   -0.000003  -0.000024   0.001839   0.002697  -0.000906
  267  C 19  S   -0.000152   0.000005  -0.030255  -0.060052   0.043741
  268  C 19  S   -0.000781  -0.000034   0.054014   0.110349  -0.080661
  269  C 19  X    0.000036   0.000036  -0.018506  -0.037149   0.023221
  270  C 19  Y   -0.000036  -0.000060  -0.013069  -0.020016   0.013961
  271  C 19  Z   -0.000079   0.000050  -0.011878  -0.004793   0.008608
  272  C 19  S    0.012931  -0.000508   0.045297   0.076808  -0.056515
  273  C 19  X   -0.007124   0.001356  -0.008297  -0.009431   0.005486
  274  C 19  Y   -0.004099  -0.000204  -0.005744  -0.005432   0.004703
  275  C 19  Z   -0.002502  -0.003899  -0.005633  -0.000837   0.001525
  276  C 19  S   -0.031749  -0.041097   0.030324  -0.227648   0.163164
  277  C 19  X   -0.002769  -0.029774   0.009920   0.016445  -0.013660
  278  C 19  Y    0.013255   0.035359  -0.008554   0.024981   0.000037
  279  C 19  Z    0.043852   0.156065  -0.024723   0.041077   0.007312
  280  C 19 XX   -0.000095  -0.000078  -0.000424  -0.000380   0.000642
  281  C 19 YY   -0.000211   0.000010  -0.002112  -0.004085   0.002944
  282  C 19 ZZ   -0.000057   0.000201   0.001305   0.001820  -0.001656
  283  C 19 XY    0.000080   0.000015   0.001926   0.003182  -0.002143
  284  C 19 XZ    0.000046  -0.000021   0.000581  -0.000478   0.000199
  285  C 19 YZ    0.000118   0.000010   0.002109   0.002895  -0.002267
  286  C 20  S    0.000108   0.000036  -0.042305   0.069525   0.017487
  287  C 20  S    0.000635   0.000164   0.076686  -0.128340  -0.031962
  288  C 20  X   -0.000128   0.000035   0.027064  -0.044547  -0.013929
  289  C 20  Y   -0.000029   0.000005   0.003776  -0.015628  -0.008304
  290  C 20  Z   -0.000076   0.000099   0.021548  -0.004808   0.006604
  291  C 20  S   -0.012192  -0.001014   0.054242  -0.089743  -0.027942
  292  C 20  X   -0.005504   0.000637   0.007127  -0.008913  -0.006912
  293  C 20  Y   -0.001203   0.001128  -0.000432  -0.001399  -0.002982
  294  C 20  Z   -0.003621  -0.002600   0.005544  -0.003276   0.000402
  295  C 20  S   -0.028354  -0.078352  -0.025810   0.031701   0.028061
  296  C 20  X   -0.001261  -0.011393   0.001105  -0.004939   0.009015
  297  C 20  Y   -0.009651  -0.021074  -0.012893  -0.027032   0.000610
  298  C 20  Z    0.024430   0.065495   0.022371   0.093083   0.001730
  299  C 20 XX   -0.000059   0.000048  -0.000026  -0.000185  -0.000346
  300  C 20 YY    0.000140   0.000059  -0.003850   0.005636   0.001506
  301  C 20 ZZ   -0.000002   0.000042   0.002200  -0.002005  -0.000131
  302  C 20 XY   -0.000073   0.000014   0.001297  -0.002764  -0.001012
  303  C 20 XZ   -0.000109  -0.000029   0.002762  -0.002008  -0.000086
  304  C 20 YZ   -0.000007   0.000026  -0.001409   0.002434   0.000488
  305  C 21  S   -0.000149  -0.000001  -0.031183   0.066109   0.034460
  306  C 21  S   -0.000761  -0.000073   0.055317  -0.121054  -0.063225
  307  C 21  X    0.000058   0.000025  -0.017055   0.039012   0.016090
  308  C 21  Y   -0.000053  -0.000043  -0.011993   0.020811   0.010026
  309  C 21  Z    0.000056  -0.000019   0.015765  -0.013239  -0.011467
  310  C 21  S    0.012626   0.000178   0.048644  -0.086661  -0.046746
  311  C 21  X   -0.006837   0.002054  -0.007112   0.008837   0.003719
  312  C 21  Y   -0.003736   0.000125  -0.005890   0.006569   0.004147
  313  C 21  Z    0.003935   0.003620   0.007579  -0.003649  -0.002652
  314  C 21  S   -0.022034  -0.062333   0.087258   0.198032   0.033536
  315  C 21  X   -0.018955  -0.039801   0.000444   0.000754  -0.016914
  316  C 21  Y    0.012154   0.016288  -0.015038  -0.015825   0.009305
  317  C 21  Z   -0.065954  -0.126001   0.017869   0.051802  -0.017921
  318  C 21 XX   -0.000103  -0.000067  -0.000630   0.000417   0.000585
  319  C 21 YY   -0.000226  -0.000003  -0.002547   0.005036   0.002616
  320  C 21 ZZ   -0.000029   0.000210   0.001730  -0.002295  -0.001574
  321  C 21 XY    0.000056   0.000020   0.001619  -0.003048  -0.001407
  322  C 21 XZ   -0.000048   0.000071  -0.000395  -0.000675  -0.000312
  323  C 21 YZ   -0.000103   0.000004  -0.002016   0.002929   0.001645
  324  C 22  S    0.000058  -0.000033  -0.020335  -0.053572   0.034304
  325  C 22  S    0.000347  -0.000168   0.036965   0.099105  -0.063308
  326  C 22  X   -0.000106  -0.000064  -0.005550  -0.014755   0.006638
  327  C 22  Y   -0.000035   0.000039  -0.007172  -0.016793   0.009731
  328  C 22  Z    0.000122  -0.000017  -0.014843  -0.032184   0.021574
  329  C 22  S   -0.007395   0.003273   0.021269   0.062964  -0.042561
  330  C 22  X    0.003121   0.001711   0.000829  -0.002692   0.001847
  331  C 22  Y    0.002427  -0.000005  -0.000581  -0.003193   0.002326
  332  C 22  Z    0.002928  -0.001521  -0.001579  -0.005203   0.005053
  333  C 22  S   -0.013560  -0.099397   0.048463  -0.010671   0.062831
  334  C 22  X   -0.024933  -0.077151  -0.000102   0.003738  -0.040973
  335  C 22  Y   -0.006665  -0.018591  -0.000294  -0.002250  -0.013273
  336  C 22  Z    0.015894   0.055347  -0.003915  -0.010423   0.022503
  337  C 22 XX   -0.000008  -0.000034   0.000098   0.000585  -0.000145
  338  C 22 YY    0.000043  -0.000040  -0.001634  -0.003906   0.002592
  339  C 22 ZZ   -0.000030  -0.000024   0.000567   0.001001  -0.000896
  340  C 22 XY   -0.000043   0.000011   0.001104   0.002826  -0.001644
  341  C 22 XZ    0.000010  -0.000015  -0.000647  -0.001514   0.001176
  342  C 22 YZ   -0.000023   0.000018   0.000757   0.001666  -0.001026
  343  C 23  S   -0.000036   0.000015  -0.022359  -0.054880   0.030445
  344  C 23  S   -0.000224   0.000074   0.040009   0.100931  -0.056227
  345  C 23  X    0.000000   0.000008   0.005068   0.016345  -0.012092
  346  C 23  Y    0.000004  -0.000000  -0.003650  -0.004222   0.000195
  347  C 23  Z   -0.000011  -0.000007  -0.018584  -0.037175   0.018896
  348  C 23  S    0.005104  -0.001068   0.028904   0.068107  -0.035271
  349  C 23  X    0.003319   0.000602   0.001752   0.003513  -0.001853
  350  C 23  Y    0.000672   0.000675  -0.000704  -0.001299   0.000205
  351  C 23  Z   -0.002637   0.000915  -0.004604  -0.007763   0.001989
  352  C 23  S    0.000649   0.031587  -0.007180  -0.212691   0.041259
  353  C 23  X   -0.020821  -0.057266  -0.011772   0.035480  -0.065163
  354  C 23  Y   -0.013000  -0.037498  -0.003905   0.027081  -0.037774
  355  C 23  Z   -0.009826  -0.035828   0.000279   0.042612  -0.023704
  356  C 23 XX    0.000038   0.000002  -0.000204   0.000306  -0.000472
  357  C 23 YY   -0.000033   0.000030  -0.001703  -0.003730   0.002108
  358  C 23 ZZ    0.000009   0.000006   0.000844   0.001113  -0.000251
  359  C 23 XY    0.000044   0.000002   0.001297   0.003147  -0.001789
  360  C 23 XZ   -0.000012  -0.000001   0.000039  -0.000247   0.000372
  361  C 23 YZ    0.000015  -0.000013   0.001305   0.002422  -0.001064
  362  H 24  S    0.000022  -0.000016   0.015541   0.024083  -0.008348
  363  H 24  S   -0.000460   0.001109   0.003840   0.006234  -0.003350
  364  H 24  X    0.000053   0.000027   0.001689   0.002669  -0.000990
  365  H 24  Y    0.000004  -0.000007   0.000638   0.001081  -0.000482
  366  H 24  Z   -0.000120  -0.000044  -0.000352  -0.000366   0.000007
  367  H 25  S    0.000024  -0.000098   0.009897   0.021143  -0.016943
  368  H 25  S    0.003519  -0.000996   0.004408   0.005752  -0.003450
  369  H 25  X   -0.000071  -0.000022  -0.001106  -0.002301   0.001762
  370  H 25  Y   -0.000044   0.000004  -0.000548  -0.001132   0.000831
  371  H 25  Z    0.000056   0.000078   0.000067   0.000073  -0.000010
  372  H 26  S   -0.000109  -0.000044   0.005737   0.018184  -0.011998
  373  H 26  S   -0.001255  -0.000422   0.000209   0.003236  -0.002753
  374  H 26  X   -0.000027  -0.000046  -0.000342  -0.000914   0.000581
  375  H 26  Y   -0.000017   0.000012  -0.000337  -0.000986   0.000649
  376  H 26  Z   -0.000005   0.000050  -0.000618  -0.001753   0.001142
  377  H 27  S    0.000065  -0.000029   0.006387   0.018477  -0.010421
  378  H 27  S    0.001552   0.000034   0.001497   0.004061  -0.000354
  379  H 27  X   -0.000034  -0.000014   0.000399   0.001086  -0.000602
  380  H 27  Y   -0.000018  -0.000024  -0.000052  -0.000115   0.000052
  381  H 27  Z   -0.000019  -0.000017  -0.000727  -0.001952   0.001084
  382  C 28  S   -0.000045   0.000033  -0.023191   0.059522   0.021874
  383  C 28  S   -0.000270   0.000158   0.041688  -0.109668  -0.040540
  384  C 28  X   -0.000018   0.000042   0.008042  -0.023821  -0.011397
  385  C 28  Y   -0.000010   0.000003  -0.002072   0.000750  -0.001612
  386  C 28  Z    0.000018  -0.000008   0.018512  -0.037007  -0.011487
  387  C 28  S    0.005564  -0.001961   0.029510  -0.073194  -0.023660
  388  C 28  X    0.003836   0.000402   0.002396  -0.005067  -0.000563
  389  C 28  Y    0.000931   0.000643  -0.000239   0.000513   0.000276
  390  C 28  Z    0.002150  -0.001269   0.004649  -0.007295  -0.000211
  391  C 28  S   -0.013471   0.032596   0.039122   0.164889  -0.037633
  392  C 28  X   -0.021330  -0.037597  -0.008596  -0.010939  -0.008711
  393  C 28  Y   -0.012382  -0.027488  -0.005156  -0.014177  -0.001868
  394  C 28  Z    0.015309   0.037807   0.009972   0.034105  -0.000467
  395  C 28 XX    0.000030   0.000025  -0.000171  -0.000462  -0.000482
  396  C 28 YY   -0.000045   0.000056  -0.001951   0.004425   0.001625
  397  C 28 ZZ   -0.000003   0.000023   0.001118  -0.001471  -0.000103
  398  C 28 XY    0.000048  -0.000003   0.001147  -0.003056  -0.001214
  399  C 28 XZ    0.000001   0.000014   0.000042  -0.000147  -0.000144
  400  C 28 YZ   -0.000020   0.000017  -0.001232   0.002474   0.000702
  401  C 29  S    0.000045  -0.000014  -0.021082   0.058719   0.025963
  402  C 29  S    0.000290  -0.000077   0.038423  -0.108498  -0.047647
  403  C 29  X   -0.000112  -0.000073  -0.003463   0.010541   0.001950
  404  C 29  Y   -0.000033   0.000011  -0.005943   0.014749   0.005472
  405  C 29  Z   -0.000103   0.000030   0.016616  -0.038624  -0.017567
  406  C 29  S   -0.007179   0.002783   0.021741  -0.070488  -0.034303
  407  C 29  X    0.002793   0.001727   0.000716   0.001992   0.000854
  408  C 29  Y    0.002058   0.000233  -0.000430   0.003024   0.001703
  409  C 29  Z   -0.003449   0.001062   0.001350  -0.007076  -0.004788
  410  C 29  S   -0.041923  -0.082092  -0.006310   0.007111  -0.037534
  411  C 29  X   -0.037160  -0.066292  -0.001213   0.003369  -0.013572
  412  C 29  Y   -0.011148  -0.016105   0.003669   0.004359  -0.005218
  413  C 29  Z   -0.017986  -0.032466  -0.006184  -0.004312  -0.013349
  414  C 29 XX   -0.000026  -0.000012   0.000275  -0.000994  -0.000265
  415  C 29 YY    0.000026  -0.000011  -0.001789   0.004586   0.002133
  416  C 29 ZZ   -0.000052   0.000000   0.000548  -0.000980  -0.000588
  417  C 29 XY   -0.000046   0.000012   0.001110  -0.002974  -0.001193
  418  C 29 XZ   -0.000003   0.000003   0.000627  -0.001452  -0.000919
  419  C 29 YZ    0.000018  -0.000012  -0.000687   0.001656   0.000659
  420  H 30  S    0.000016  -0.000085   0.010198  -0.023437  -0.013506
  421  H 30  S    0.003903  -0.001463   0.003618  -0.005255  -0.003451
  422  H 30  X   -0.000086  -0.000020  -0.001127   0.002522   0.001396
  423  H 30  Y   -0.000056   0.000004  -0.000540   0.001219   0.000662
  424  H 30  Z   -0.000040  -0.000077   0.000149  -0.000397  -0.000267
  425  H 31  S    0.000069  -0.000030   0.006699  -0.020174  -0.007464
  426  H 31  S    0.001575   0.000096   0.001487  -0.004004   0.000214
  427  H 31  X   -0.000028  -0.000016   0.000521  -0.001483  -0.000552
  428  H 31  Y   -0.000017  -0.000023   0.000012  -0.000058  -0.000042
  429  H 31  Z    0.000025   0.000023   0.000680  -0.001932  -0.000717
  430  H 32  S   -0.000120  -0.000055   0.005983  -0.020073  -0.009190
  431  H 32  S   -0.001150  -0.000340   0.000343  -0.003498  -0.001566
  432  H 32  X   -0.000037  -0.000038  -0.000247   0.000707   0.000298
  433  H 32  Y   -0.000016   0.000002  -0.000289   0.000903   0.000399
  434  H 32  Z    0.000014  -0.000043   0.000721  -0.002142  -0.000961
  435  H 33  S    0.000028   0.000013   0.016104  -0.025333  -0.004563
  436  H 33  S   -0.000821   0.001462   0.003740  -0.005167  -0.002984
  437  H 33  X    0.000063   0.000036   0.001786  -0.002810  -0.000569
  438  H 33  Y    0.000013  -0.000000   0.000664  -0.001131  -0.000325
  439  H 33  Z    0.000106   0.000045   0.000046   0.000163   0.000179
  440  H 34  S    0.000089   0.000055   0.015001   0.005241   0.047659
  441  H 34  S   -0.000151   0.000956   0.002422   0.005373  -0.002392
  442  H 34  X   -0.000014  -0.000002  -0.000954  -0.000431  -0.002377
  443  H 34  Y   -0.000003  -0.000023  -0.000564  -0.000015  -0.003603
  444  H 34  Z   -0.000004   0.000035  -0.000902  -0.000244  -0.003092
  445  CL35  S    0.000001  -0.000000   0.005443   0.002560   0.035011
  446  CL35  S    0.000013   0.000010  -0.024743  -0.011628  -0.158685
  447  CL35  X    0.000000   0.000006   0.001431   0.000445   0.005204
  448  CL35  Y    0.000009  -0.000022  -0.005457  -0.002091  -0.026224
  449  CL35  Z    0.000006   0.000019   0.003108   0.001074   0.015831
  450  CL35  S    0.000050   0.000033   0.046583   0.022255   0.305619
  451  CL35  X   -0.000005  -0.000024  -0.003165  -0.001129  -0.011743
  452  CL35  Y   -0.000039   0.000138   0.012640   0.005078   0.060169
  453  CL35  Z   -0.000032  -0.000109  -0.007072  -0.002287  -0.036400
  454  CL35  S   -0.000619   0.000159   0.018133   0.009036   0.108039
  455  CL35  X    0.000143  -0.000118  -0.000704   0.001386  -0.002495
  456  CL35  Y   -0.000380  -0.001150  -0.000014  -0.002633   0.001312
  457  CL35  Z    0.000361   0.000868  -0.001042  -0.000765   0.000204
  458  CL35  S   -0.009211  -0.038021  -0.018406  -0.030615   0.005641
  459  CL35  X   -0.000384   0.000861   0.004245   0.005025   0.000918
  460  CL35  Y   -0.000905  -0.008001  -0.007179  -0.009626   0.004475
  461  CL35  Z    0.001576   0.003720  -0.003179   0.001573   0.000811
  462  CL35 XX    0.000018   0.000034  -0.001344  -0.000539  -0.007640
  463  CL35 YY   -0.000025  -0.000062   0.002194   0.000703   0.009945
  464  CL35 ZZ    0.000015   0.000005  -0.000455  -0.000225  -0.002427
  465  CL35 XY    0.000022  -0.000057  -0.000992  -0.000244  -0.003883
  466  CL35 XZ   -0.000016   0.000016   0.000558   0.000110   0.002123
  467  CL35 YZ    0.000029   0.000062  -0.002656  -0.000911  -0.012844
  468  H 36  S   -0.000116  -0.000027   0.001754   0.000383   0.007699
  469  H 36  S    0.000463   0.000769  -0.001336  -0.000401   0.001689
  470  H 36  X   -0.000039   0.000007  -0.000096   0.000021  -0.000492
  471  H 36  Y   -0.000030   0.000016  -0.000088  -0.000013  -0.000683
  472  H 36  Z   -0.000050   0.000072  -0.000030  -0.000019  -0.000339
  473  H 37  S   -0.000037  -0.000050   0.001100   0.000259   0.006014
  474  H 37  S    0.001569  -0.000836  -0.001759   0.002731   0.002362
  475  H 37  X   -0.000051   0.000030  -0.000042  -0.000047  -0.000408
  476  H 37  Y    0.000016  -0.000007   0.000006  -0.000015   0.000076
  477  H 37  Z    0.000035  -0.000007   0.000081   0.000091   0.000646
  478  H 38  S   -0.000115   0.000110   0.001366   0.000268   0.008579
  479  H 38  S    0.000589  -0.000895   0.000109   0.003984   0.001320
  480  H 38  X   -0.000020   0.000033  -0.000105  -0.000115  -0.000605
  481  H 38  Y    0.000013  -0.000038   0.000121   0.000094   0.000657
  482  H 38  Z   -0.000010  -0.000014  -0.000007  -0.000095  -0.000264

                     36         37         38         39         40
                   -0.9870    -0.9580    -0.9208    -0.9117    -0.9056
                     A          A          A          A          A   
    1  C  1  S    0.009017   0.001060   0.107951  -0.008804  -0.005956
    2  C  1  S   -0.014834  -0.000643  -0.204043   0.016657   0.011352
    3  C  1  X    0.044781   0.000654   0.030050  -0.000402  -0.001372
    4  C  1  Y   -0.047673   0.003723   0.019651   0.002281   0.001224
    5  C  1  Z    0.007220  -0.000476   0.036792   0.008456   0.006722
    6  C  1  S   -0.033881  -0.007492  -0.203876   0.017224   0.011634
    7  C  1  X    0.005022  -0.004336   0.010884  -0.003065  -0.000793
    8  C  1  Y   -0.017446  -0.001964  -0.011111   0.002985   0.002251
    9  C  1  Z    0.000172  -0.000184   0.004999   0.003341   0.006535
   10  C  1  S   -0.019653  -0.050144  -0.169741  -0.108018  -0.030345
   11  C  1  X    0.020241  -0.024871  -0.023226   0.014253   0.018001
   12  C  1  Y   -0.046833  -0.035501  -0.037490   0.030676   0.000514
   13  C  1  Z   -0.013158  -0.004777   0.006014   0.028016   0.012336
   14  C  1 XX    0.004846  -0.000024   0.001309  -0.000198  -0.000230
   15  C  1 YY   -0.005360   0.000394   0.002553   0.000005   0.000081
   16  C  1 ZZ    0.000406   0.000061   0.000167  -0.000303  -0.000186
   17  C  1 XY    0.000755   0.000238  -0.001083   0.000009  -0.000017
   18  C  1 XZ    0.000148  -0.000084  -0.002795  -0.000228   0.000049
   19  C  1 YZ   -0.000040  -0.000033  -0.003400   0.000920   0.000697
   20  C  2  S   -0.070278   0.001909   0.007489  -0.001359   0.000879
   21  C  2  S    0.129900  -0.004154  -0.017835   0.002412  -0.001514
   22  C  2  X    0.016486   0.000763   0.060654  -0.005805  -0.006250
   23  C  2  Y   -0.043535   0.006208  -0.052687   0.005364   0.001517
   24  C  2  Z    0.011842  -0.002595   0.041100  -0.000336   0.007751
   25  C  2  S    0.131303  -0.001632   0.010661   0.002910  -0.002875
   26  C  2  X   -0.001573  -0.003335   0.011740  -0.002631  -0.003542
   27  C  2  Y   -0.021876   0.005722  -0.012707   0.000884  -0.001094
   28  C  2  Z    0.010408  -0.001408   0.014166   0.000064   0.000287
   29  C  2  S   -0.194621   0.078559   0.115349   0.100869   0.013024
   30  C  2  X    0.013991  -0.015959  -0.028767  -0.015113   0.024690
   31  C  2  Y   -0.021721   0.081956   0.005194  -0.044901  -0.004294
   32  C  2  Z    0.069924  -0.052613   0.002055  -0.012879  -0.024725
   33  C  2 XX   -0.003748   0.000146  -0.008550   0.000696   0.000385
   34  C  2 YY    0.003049  -0.000329   0.007606  -0.000500   0.000282
   35  C  2 ZZ    0.000222  -0.000032   0.001462  -0.000303  -0.000555
   36  C  2 XY   -0.000342  -0.000040  -0.000335  -0.000093  -0.000051
   37  C  2 XZ   -0.001016  -0.000009  -0.000164  -0.000089   0.000364
   38  C  2 YZ   -0.004958   0.000568  -0.004759   0.000495   0.000078
   39  S  3  S   -0.037992   0.001168   0.006875   0.000498   0.000374
   40  S  3  S    0.172259  -0.005837  -0.031230  -0.002343  -0.001736
   41  S  3  X    0.016885  -0.007925  -0.007186  -0.003328  -0.002382
   42  S  3  Y    0.004138  -0.001801  -0.049605   0.001928   0.001190
   43  S  3  Z   -0.001859   0.000831  -0.002776  -0.045749  -0.032910
   44  S  3  S   -0.353510   0.009335   0.065430   0.004493   0.003454
   45  S  3  X   -0.041901   0.018268   0.017251   0.007849   0.005651
   46  S  3  Y   -0.009649   0.004171   0.117018  -0.004325  -0.002674
   47  S  3  Z    0.004347  -0.001871   0.006786   0.108068   0.078008
   48  S  3  S   -0.094601   0.018030   0.015356   0.001621   0.002069
   49  S  3  X    0.011668   0.008203  -0.002710   0.000657  -0.000256
   50  S  3  Y    0.009091   0.000002  -0.015531   0.000002  -0.001669
   51  S  3  Z    0.002550  -0.001660  -0.000496  -0.006431  -0.011131
   52  S  3  S    0.449001  -0.152843   0.214217   0.036795  -0.008901
   53  S  3  X    0.083207  -0.043986   0.045241   0.003978   0.002713
   54  S  3  Y    0.004243  -0.026144   0.025284   0.000152  -0.000605
   55  S  3  Z    0.006952  -0.015373   0.027355   0.014950   0.074546
   56  S  3 XX    0.007830   0.003646   0.000823   0.001168   0.001563
   57  S  3 YY   -0.003627   0.000464  -0.015868   0.002356   0.001835
   58  S  3 ZZ   -0.008772  -0.004784   0.014596  -0.003645  -0.003463
   59  S  3 XY   -0.003620   0.002661   0.012846   0.000367   0.000753
   60  S  3 XZ   -0.001048  -0.000957   0.001840   0.010793   0.013543
   61  S  3 YZ    0.000179  -0.000595   0.000706   0.013212   0.010726
   62  H  4  S   -0.005080  -0.001490  -0.062239   0.009365   0.006496
   63  H  4  S    0.001594   0.001113  -0.001432   0.000910   0.001612
   64  H  4  X    0.000466   0.000033  -0.001851   0.000271   0.000192
   65  H  4  Y   -0.001134  -0.000024  -0.001380   0.000689   0.000403
   66  H  4  Z    0.000680   0.000081   0.005703  -0.000479  -0.000401
   67  C  5  S    0.005659   0.001754   0.099512  -0.000669  -0.001038
   68  C  5  S   -0.008976  -0.003220  -0.184143   0.001654   0.002197
   69  C  5  X    0.004660  -0.000342  -0.023487   0.000800   0.000006
   70  C  5  Y   -0.009951  -0.000308  -0.026819  -0.000891  -0.000266
   71  C  5  Z   -0.002196  -0.000161  -0.038430   0.003735   0.002270
   72  C  5  S   -0.011404  -0.002568  -0.162681   0.001330   0.003477
   73  C  5  X    0.000266   0.001380  -0.004960   0.002142   0.000803
   74  C  5  Y   -0.002397  -0.000653  -0.007279  -0.004091  -0.001340
   75  C  5  Z   -0.000875  -0.001525  -0.003946   0.000294   0.001828
   76  C  5  S   -0.027814  -0.040271   0.005652   0.084716   0.046444
   77  C  5  X   -0.005168   0.000798  -0.000958   0.010048   0.002334
   78  C  5  Y   -0.001213  -0.006502   0.006191   0.007036   0.009356
   79  C  5  Z   -0.003330  -0.010462  -0.001874   0.013734   0.006026
   80  C  5 XX    0.001087   0.000020   0.003005   0.000026   0.000039
   81  C  5 YY   -0.000695   0.000024   0.002453  -0.000395  -0.000221
   82  C  5 ZZ    0.000289  -0.000042   0.000106   0.000252   0.000214
   83  C  5 XY   -0.000212   0.000060  -0.002169   0.000031  -0.000009
   84  C  5 XZ    0.000232  -0.000053  -0.003400   0.000277   0.000225
   85  C  5 YZ   -0.000868  -0.000015  -0.003766   0.000294   0.000199
   86  S  6  S    0.018311   0.040384  -0.004959  -0.000318   0.000686
   87  S  6  S   -0.083619  -0.184723   0.022642   0.001403  -0.003106
   88  S  6  X    0.015354   0.036654   0.000027   0.001211  -0.002349
   89  S  6  Y   -0.000874   0.001568   0.001897   0.000948  -0.001945
   90  S  6  Z   -0.001075  -0.002153   0.000783   0.024908  -0.037513
   91  S  6  S    0.164129   0.364967  -0.045544  -0.003051   0.006400
   92  S  6  X   -0.035647  -0.085197   0.000092  -0.002722   0.005397
   93  S  6  Y    0.001695  -0.003686  -0.004352  -0.002110   0.004438
   94  S  6  Z    0.002523   0.005028  -0.001797  -0.057227   0.086485
   95  S  6  S    0.032948   0.095321  -0.012203   0.000245   0.001436
   96  S  6  X    0.009444   0.014210  -0.001440  -0.000244  -0.000812
   97  S  6  Y    0.002389  -0.000461   0.000664  -0.000467  -0.000088
   98  S  6  Z   -0.002759  -0.000272  -0.000295   0.007079  -0.011675
   99  S  6  S    0.123586  -0.034611  -0.022540  -0.008344   0.033708
  100  S  6  X   -0.032637   0.004351   0.007611   0.002047  -0.007542
  101  S  6  Y   -0.009815   0.007504   0.004714  -0.002580  -0.003965
  102  S  6  Z    0.002074   0.012274  -0.011260   0.015816  -0.014820
  103  S  6 XX    0.001248   0.006376   0.002476   0.000822  -0.002536
  104  S  6 YY   -0.007328  -0.015708   0.001405  -0.000067  -0.000337
  105  S  6 ZZ    0.010060   0.014659  -0.004220  -0.000871   0.002954
  106  S  6 XY   -0.000405   0.001492   0.000881   0.000184  -0.001008
  107  S  6 XZ    0.000735   0.000892  -0.000332   0.009338  -0.019765
  108  S  6 YZ    0.001002   0.001481  -0.000528  -0.002223  -0.000719
  109  C  7  S   -0.041056  -0.001447   0.009275   0.000888   0.010970
  110  C  7  S    0.075049   0.002333  -0.018112  -0.001211  -0.020103
  111  C  7  X   -0.006887   0.000672   0.013196  -0.000618  -0.001969
  112  C  7  Y   -0.003561   0.002205  -0.007608   0.000532  -0.001472
  113  C  7  Z    0.026005  -0.000915   0.003583  -0.000250  -0.000045
  114  C  7  S    0.055589   0.002137  -0.014971  -0.003648  -0.016653
  115  C  7  X    0.000403   0.000649   0.001625   0.000905   0.001566
  116  C  7  Y    0.001584   0.001952  -0.003886   0.001115  -0.002174
  117  C  7  Z    0.005708  -0.000385   0.000486   0.000865  -0.000658
  118  C  7  S    0.163730  -0.024747  -0.000346  -0.015962  -0.059578
  119  C  7  X   -0.026884   0.028063   0.006490   0.035708  -0.000774
  120  C  7  Y    0.009714  -0.016056  -0.007328   0.014106   0.003480
  121  C  7  Z    0.034639   0.001231   0.000463  -0.014243  -0.015595
  122  C  7 XX   -0.000373  -0.000104  -0.001157   0.000135   0.000028
  123  C  7 YY   -0.002380   0.000051   0.000331   0.000034   0.000356
  124  C  7 ZZ    0.001665  -0.000230   0.000715   0.000076   0.000506
  125  C  7 XY   -0.000032  -0.000121   0.000458  -0.000019   0.000200
  126  C  7 XZ   -0.002149   0.000146   0.000746  -0.000080  -0.000009
  127  C  7 YZ   -0.000204  -0.000114  -0.000787   0.000080   0.000178
  128  C  8  S    0.021828   0.010499  -0.040678   0.068683   0.066127
  129  C  8  S   -0.041494  -0.018807   0.078712  -0.132653  -0.127827
  130  C  8  X    0.041258   0.052656  -0.016480   0.067377  -0.051295
  131  C  8  Y    0.033393   0.006880  -0.000330   0.020069  -0.014211
  132  C  8  Z   -0.050139   0.050635   0.009082   0.029053  -0.017281
  133  C  8  S   -0.038756  -0.021963   0.068439  -0.116006  -0.119494
  134  C  8  X    0.011494   0.017985  -0.008368   0.017844  -0.005909
  135  C  8  Y    0.013282   0.005238  -0.003942   0.012843   0.006478
  136  C  8  Z   -0.025766   0.012786   0.014332  -0.009368  -0.016446
  137  C  8  S   -0.081234   0.110526  -0.024393   0.725127  -0.373931
  138  C  8  X    0.005984  -0.074214   0.039314   0.162925   0.072908
  139  C  8  Y    0.004040  -0.038514   0.009129   0.110567  -0.023835
  140  C  8  Z   -0.025462  -0.027313   0.030686  -0.193474   0.155716
  141  C  8 XX    0.002707   0.002385  -0.000192   0.000928  -0.003292
  142  C  8 YY    0.000609   0.001347  -0.003440   0.004595   0.002872
  143  C  8 ZZ   -0.004190  -0.003087   0.002132  -0.003027   0.003528
  144  C  8 XY   -0.000351   0.001276   0.001239  -0.001048  -0.004908
  145  C  8 XZ    0.002372  -0.001810   0.000460  -0.004398   0.001901
  146  C  8 YZ    0.003127   0.000922  -0.000797   0.001503   0.001857
  147  C  9  S   -0.046882  -0.056018   0.003920  -0.040504   0.081479
  148  C  9  S    0.088595   0.107926  -0.007057   0.078405  -0.158732
  149  C  9  X    0.025898   0.045730  -0.033381   0.055768   0.027963
  150  C  9  Y    0.015559   0.001681  -0.018371   0.038589   0.016655
  151  C  9  Z   -0.017176   0.060270   0.021415  -0.054688  -0.001484
  152  C  9  S    0.074983   0.089834  -0.008153   0.063954  -0.140700
  153  C  9  X    0.014575   0.021316  -0.009491   0.016702  -0.005818
  154  C  9  Y    0.004257  -0.001559  -0.003560   0.005460   0.004193
  155  C  9  Z    0.002077   0.033938   0.003977  -0.002520  -0.009317
  156  C  9  S   -0.268845   0.051646  -0.037733  -0.719053  -0.096140
  157  C  9  X   -0.057480  -0.033814   0.022420   0.221742  -0.168622
  158  C  9  Y   -0.000590  -0.010243   0.010271   0.060452  -0.080666
  159  C  9  Z   -0.019418   0.032395  -0.048989   0.199162   0.087952
  160  C  9 XX   -0.000857   0.001120   0.002211  -0.004354  -0.003179
  161  C  9 YY   -0.003749  -0.003995   0.000347  -0.002725   0.004564
  162  C  9 ZZ    0.003557   0.002569  -0.002432   0.005471   0.002473
  163  C  9 XY    0.000592   0.001277   0.000991  -0.000502  -0.004507
  164  C  9 XZ    0.002901   0.004189  -0.000606  -0.001056  -0.000115
  165  C  9 YZ   -0.001386  -0.000589   0.000871  -0.003489   0.001802
  166  H 10  S    0.018414   0.003232  -0.010808  -0.000379  -0.009211
  167  H 10  S    0.001276  -0.002963  -0.000118   0.001912  -0.006406
  168  H 10  X    0.000439   0.000077   0.000188   0.000121  -0.000028
  169  H 10  Y   -0.001526   0.000169   0.000616   0.000061   0.000143
  170  H 10  Z    0.001242   0.000074  -0.000550  -0.000031  -0.000443
  171  H 11  S    0.021258   0.000153  -0.006678  -0.000489  -0.005998
  172  H 11  S    0.001419   0.000268  -0.002993   0.001157  -0.002141
  173  H 11  X    0.000570   0.000007   0.000237  -0.000048  -0.000267
  174  H 11  Y    0.001600   0.000107  -0.000656   0.000023  -0.000527
  175  H 11  Z    0.001395   0.000034  -0.000256  -0.000034  -0.000347
  176  C 12  S   -0.018856  -0.001141  -0.000392   0.000784   0.007834
  177  C 12  S    0.034927   0.002558   0.000932  -0.001394  -0.014420
  178  C 12  X   -0.016031  -0.000514   0.000868   0.000425   0.004505
  179  C 12  Y   -0.000251   0.000715  -0.002047   0.000197  -0.000304
  180  C 12  Z    0.002609   0.000047   0.002389  -0.000218   0.000506
  181  C 12  S    0.022255  -0.001129   0.000093  -0.001611  -0.012879
  182  C 12  X   -0.000651   0.001140  -0.000871   0.000681   0.001541
  183  C 12  Y   -0.000344   0.000801   0.000438  -0.000536  -0.000293
  184  C 12  Z   -0.000226  -0.001297   0.000521   0.000132   0.000269
  185  C 12  S   -0.007369  -0.022578  -0.004597  -0.035507   0.003611
  186  C 12  X    0.002468   0.004987   0.001095   0.006443  -0.000355
  187  C 12  Y   -0.000446   0.005653   0.001065  -0.002417  -0.001725
  188  C 12  Z   -0.005552   0.000984   0.002427   0.005256  -0.000630
  189  C 12 XX    0.001866   0.000088  -0.000210  -0.000059  -0.000462
  190  C 12 YY   -0.001060   0.000047   0.000081   0.000043   0.000419
  191  C 12 ZZ   -0.000940   0.000022   0.000152   0.000040   0.000406
  192  C 12 XY    0.000054   0.000007   0.000124  -0.000003   0.000003
  193  C 12 XZ   -0.000112   0.000004  -0.000242   0.000013  -0.000120
  194  C 12 YZ   -0.000055   0.000064  -0.000144   0.000011  -0.000018
  195  H 13  S   -0.002860  -0.001482  -0.054324  -0.001898  -0.000512
  196  H 13  S   -0.000356  -0.002015  -0.000359  -0.002543  -0.000118
  197  H 13  X    0.000260   0.000033   0.001321  -0.000015  -0.000126
  198  H 13  Y   -0.000097  -0.000084   0.001353  -0.000266  -0.000082
  199  H 13  Z   -0.000267  -0.000110  -0.005126  -0.000024  -0.000028
  200  H 14  S   -0.005389  -0.001104  -0.055049   0.000085   0.000701
  201  H 14  S   -0.001286   0.002883  -0.005499   0.002503   0.001344
  202  H 14  X   -0.000513  -0.000036  -0.005572   0.000051   0.000048
  203  H 14  Y   -0.000142  -0.000005   0.000288   0.000010   0.000023
  204  H 14  Z   -0.000039   0.000034  -0.000186   0.000054  -0.000007
  205  H 15  S    0.001533  -0.001090  -0.053602   0.000876   0.000792
  206  H 15  S    0.002325   0.000228  -0.006449  -0.003106  -0.000860
  207  H 15  X    0.000327  -0.000032   0.000900  -0.000046  -0.000030
  208  H 15  Y   -0.000005  -0.000100  -0.005529   0.000057   0.000075
  209  H 15  Z    0.000145   0.000027   0.000054   0.000056   0.000026
  210  C 16  S    0.020221   0.011853  -0.051205  -0.060782  -0.060162
  211  C 16  S   -0.038331  -0.021556   0.098602   0.117555   0.116365
  212  C 16  X    0.047304   0.043023  -0.024058  -0.059843   0.050585
  213  C 16  Y    0.037411   0.001297  -0.005610  -0.018407   0.011117
  214  C 16  Z    0.040886  -0.057658  -0.004648   0.037180  -0.029576
  215  C 16  S   -0.037680  -0.023347   0.087051   0.101635   0.109405
  216  C 16  X    0.017187   0.015661  -0.013672  -0.018140   0.004906
  217  C 16  Y    0.016302   0.003438  -0.008764  -0.013134  -0.007121
  218  C 16  Z    0.023209  -0.015524  -0.013855  -0.004131  -0.017405
  219  C 16  S   -0.300151   0.144180  -0.110761  -0.669697   0.399564
  220  C 16  X    0.088860  -0.107159   0.062283  -0.184608  -0.115278
  221  C 16  Y    0.038559  -0.068448   0.025857  -0.119940   0.006311
  222  C 16  Z    0.023134   0.016380  -0.007432  -0.131731   0.194525
  223  C 16 XX    0.001987   0.002600  -0.000532  -0.001978   0.003638
  224  C 16 YY    0.000023   0.001189  -0.003584  -0.003623  -0.002185
  225  C 16 ZZ   -0.002993  -0.003159   0.002199   0.003511  -0.004228
  226  C 16 XY   -0.000992   0.001071   0.001741   0.000747   0.005099
  227  C 16 XZ   -0.003297   0.000723  -0.000512  -0.003240   0.000466
  228  C 16 YZ   -0.003395  -0.001588   0.001583   0.002181   0.000954
  229  C 17  S   -0.047182  -0.053400   0.006611   0.041069  -0.082403
  230  C 17  S    0.090051   0.102872  -0.012435  -0.079748   0.160737
  231  C 17  X    0.027190   0.036715  -0.043772  -0.056574  -0.021928
  232  C 17  Y    0.016758  -0.004118  -0.026077  -0.038668  -0.013441
  233  C 17  Z    0.012026  -0.066816  -0.020086  -0.036782   0.004019
  234  C 17  S    0.068658   0.085399  -0.011251  -0.063978   0.141256
  235  C 17  X    0.014849   0.015554  -0.012325  -0.015828   0.006388
  236  C 17  Y    0.004067  -0.004825  -0.005379  -0.005106  -0.004159
  237  C 17  Z   -0.007194  -0.037159  -0.002790   0.003176  -0.010998
  238  C 17  S   -0.272720   0.098432  -0.029135   0.687770   0.173134
  239  C 17  X   -0.065036  -0.049061   0.036843  -0.182321   0.131077
  240  C 17  Y   -0.036124   0.004683   0.013240  -0.037397   0.074818
  241  C 17  Z   -0.080308   0.008197  -0.016636   0.218163   0.065321
  242  C 17 XX   -0.001341   0.000073   0.002800   0.003392   0.002715
  243  C 17 YY   -0.003478  -0.003727   0.000329   0.002205  -0.004356
  244  C 17 ZZ    0.003919   0.003404  -0.003000  -0.004042  -0.002074
  245  C 17 XY    0.000668   0.000894   0.000975  -0.000377   0.004570
  246  C 17 XZ   -0.002215  -0.003898  -0.000578  -0.002185  -0.001469
  247  C 17 YZ    0.002046   0.001044  -0.001777  -0.003971   0.001580
  248  C 18  S   -0.004535   0.068085  -0.030277  -0.080736   0.033126
  249  C 18  S    0.008239  -0.129855   0.058197   0.155269  -0.064168
  250  C 18  X    0.012872  -0.030671   0.004769   0.016127  -0.007764
  251  C 18  Y    0.014176  -0.019776  -0.008549  -0.003891  -0.028496
  252  C 18  Z    0.023850  -0.019406  -0.034600  -0.028725  -0.073506
  253  C 18  S    0.004866  -0.083162   0.046513   0.121749  -0.047015
  254  C 18  X    0.001221   0.002435  -0.000543  -0.005838   0.003350
  255  C 18  Y    0.002172   0.000326  -0.001272  -0.006832  -0.000916
  256  C 18  Z    0.003579  -0.004822  -0.005145  -0.009733  -0.009758
  257  C 18  S    0.198052  -0.002092   0.061787   0.304688  -0.340700
  258  C 18  X    0.019140   0.011893   0.006466   0.056558  -0.022767
  259  C 18  Y    0.004575   0.041430  -0.007794   0.056283   0.045159
  260  C 18  Z   -0.028896   0.095059  -0.018463   0.077609   0.147174
  261  C 18 XX    0.000841   0.000909  -0.000923  -0.002168   0.000894
  262  C 18 YY   -0.000109   0.003886  -0.002628  -0.005462   0.000633
  263  C 18 ZZ   -0.001453  -0.000859   0.001803   0.002485   0.000660
  264  C 18 XY    0.001120  -0.003195   0.000006   0.001573  -0.002847
  265  C 18 XZ    0.001206  -0.001413  -0.002783  -0.002675  -0.005883
  266  C 18 YZ    0.000082  -0.003407   0.000274   0.002633  -0.003333
  267  C 19  S   -0.050758   0.008705   0.046402   0.086410  -0.012102
  268  C 19  S    0.095275  -0.016758  -0.089399  -0.165516   0.022826
  269  C 19  X   -0.022326   0.021415   0.013388   0.020613   0.005885
  270  C 19  Y   -0.013321  -0.006869   0.002161   0.009805  -0.023009
  271  C 19  Z   -0.006365  -0.052459  -0.014807  -0.001909  -0.076750
  272  C 19  S    0.064826  -0.001063  -0.062459  -0.129971   0.020748
  273  C 19  X   -0.001692   0.000710  -0.003041  -0.004159   0.000249
  274  C 19  Y   -0.001225  -0.003141  -0.001846   0.000754  -0.002849
  275  C 19  Z   -0.000321  -0.010221  -0.001157   0.006261  -0.010203
  276  C 19  S    0.127404  -0.054720   0.046624  -0.402566  -0.285767
  277  C 19  X    0.005815   0.013418  -0.014727   0.070562   0.013203
  278  C 19  Y   -0.028388  -0.013995   0.003064   0.016208   0.032615
  279  C 19  Z   -0.071773  -0.028359   0.030221  -0.066177   0.069848
  280  C 19 XX   -0.000876  -0.001504   0.000960   0.002258  -0.001316
  281  C 19 YY   -0.003332   0.001269   0.003162   0.005466   0.000644
  282  C 19 ZZ    0.001986   0.001096  -0.001543  -0.002505  -0.000147
  283  C 19 XY    0.001977  -0.000112  -0.000959  -0.002386   0.001879
  284  C 19 XZ   -0.000772   0.003639   0.002238   0.001630   0.006033
  285  C 19 YZ    0.002235   0.001935  -0.001014  -0.003006   0.003474
  286  C 20  S   -0.003234   0.068706  -0.022610   0.087976  -0.027051
  287  C 20  S    0.005801  -0.131007   0.043524  -0.169106   0.052466
  288  C 20  X    0.008620  -0.026918   0.008020  -0.022003  -0.005641
  289  C 20  Y    0.011922  -0.017743  -0.002688   0.001912   0.021622
  290  C 20  Z   -0.027375   0.026462   0.026258  -0.031031  -0.079520
  291  C 20  S    0.003085  -0.084624   0.035686  -0.134247   0.038203
  292  C 20  X    0.001032   0.003009   0.001552   0.004373  -0.003940
  293  C 20  Y    0.002381   0.000610   0.000445   0.006539   0.000203
  294  C 20  Z   -0.005499   0.004897   0.003060  -0.012156  -0.010001
  295  C 20  S    0.054103   0.007952  -0.010699  -0.284632   0.291638
  296  C 20  X   -0.009348   0.000028  -0.008890  -0.046330   0.033295
  297  C 20  Y    0.017205   0.029085  -0.013812  -0.035518  -0.011369
  298  C 20  Z   -0.047714  -0.085669   0.021452   0.054731   0.087462
  299  C 20 XX    0.000484   0.001310  -0.000111   0.001461  -0.002367
  300  C 20 YY   -0.000043   0.004452  -0.002108   0.006419  -0.000720
  301  C 20 ZZ   -0.001127  -0.001771   0.000857  -0.002181   0.001317
  302  C 20 XY    0.000917  -0.002579   0.000202  -0.001595   0.001656
  303  C 20 XZ   -0.001733   0.001379   0.002384  -0.003714  -0.006128
  304  C 20 YZ   -0.000325   0.003303   0.000253   0.002024  -0.003500
  305  C 21  S   -0.050865   0.007126   0.034774  -0.095200   0.007334
  306  C 21  S    0.095582  -0.013504  -0.066858   0.182293  -0.013701
  307  C 21  X   -0.020940   0.028479   0.011019  -0.023653  -0.017986
  308  C 21  Y   -0.012302  -0.002786   0.002441  -0.009932   0.015976
  309  C 21  Z    0.010455   0.050659   0.009617  -0.002051  -0.078290
  310  C 21  S    0.062549  -0.000580  -0.047666   0.142952  -0.013189
  311  C 21  X   -0.000072   0.002953  -0.002540   0.006043  -0.001917
  312  C 21  Y   -0.000858  -0.001509  -0.001548   0.000019   0.001820
  313  C 21  Z    0.000189   0.009848   0.002009   0.004790  -0.010423
  314  C 21  S    0.015813  -0.047060   0.034499   0.368263   0.242759
  315  C 21  X    0.024676   0.026430  -0.025247  -0.071389   0.013390
  316  C 21  Y   -0.023699  -0.011688   0.003002  -0.020770  -0.027877
  317  C 21  Z    0.086445   0.049382  -0.026382  -0.041014   0.097960
  318  C 21 XX   -0.000712  -0.002375   0.000298  -0.001874   0.002736
  319  C 21 YY   -0.003676   0.000892   0.002482  -0.006555  -0.000437
  320  C 21 ZZ    0.002016   0.002320  -0.000784   0.002529  -0.001756
  321  C 21 XY    0.001720  -0.000641  -0.000753   0.002334  -0.000723
  322  C 21 XZ    0.001103  -0.003064  -0.001938   0.002699   0.005961
  323  C 21 YZ   -0.001878  -0.001898   0.000486  -0.002524   0.003540
  324  C 22  S   -0.040287   0.058381   0.045873   0.053575   0.072127
  325  C 22  S    0.074903  -0.110673  -0.087687  -0.102252  -0.139153
  326  C 22  X   -0.003474   0.034247  -0.005271  -0.034050   0.049642
  327  C 22  Y   -0.009002   0.019206   0.003829  -0.003531   0.019567
  328  C 22  Z   -0.024108   0.011339   0.021253   0.040722  -0.009181
  329  C 22  S    0.055773  -0.076394  -0.071460  -0.088582  -0.107273
  330  C 22  X   -0.002581   0.003662   0.000081  -0.003989   0.003925
  331  C 22  Y   -0.003288   0.002217   0.001294   0.000296   0.000978
  332  C 22  Z   -0.006130   0.001611   0.004063   0.007900  -0.003214
  333  C 22  S    0.091014   0.024247  -0.045273   0.203930  -0.018525
  334  C 22  X    0.018167   0.025033  -0.016338   0.036789  -0.004791
  335  C 22  Y    0.004855   0.006783  -0.004064   0.000251  -0.006323
  336  C 22  Z   -0.021939  -0.030084   0.014853  -0.060790  -0.012808
  337  C 22 XX   -0.000054  -0.002264   0.000391   0.002401  -0.003424
  338  C 22 YY   -0.002995   0.003416   0.003209   0.004325   0.003769
  339  C 22 ZZ    0.001166   0.001697  -0.001146  -0.003586   0.003825
  340  C 22 XY    0.001609  -0.003953  -0.001258   0.000008  -0.004985
  341  C 22 XZ   -0.001590   0.000452   0.002181   0.003954   0.000302
  342  C 22 YZ    0.001115  -0.001094  -0.000832  -0.001102  -0.000606
  343  C 23  S   -0.027499   0.077709   0.014302  -0.019958   0.093084
  344  C 23  S    0.051802  -0.145866  -0.027749   0.037228  -0.178450
  345  C 23  X    0.017815  -0.016071  -0.028970  -0.045391  -0.026840
  346  C 23  Y    0.004729   0.004594  -0.016098  -0.031108  -0.006916
  347  C 23  Z   -0.011568   0.038045  -0.008104  -0.029992   0.018976
  348  C 23  S    0.031683  -0.110757  -0.017713   0.040176  -0.142577
  349  C 23  X    0.001398  -0.004358  -0.001264  -0.004471  -0.002277
  350  C 23  Y    0.000513   0.001234  -0.001724  -0.004801  -0.000691
  351  C 23  Z   -0.000011   0.009633  -0.003025  -0.008506   0.000729
  352  C 23  S   -0.056224  -0.107127  -0.001379  -0.204135  -0.120488
  353  C 23  X    0.000032   0.043490  -0.008473   0.037476   0.034124
  354  C 23  Y    0.004274   0.027712  -0.003708   0.029238   0.020160
  355  C 23  Z    0.021851   0.031640  -0.007846   0.052149   0.018542
  356  C 23 XX    0.001158  -0.000340  -0.002314  -0.003924  -0.001618
  357  C 23 YY   -0.001762   0.004694   0.000890  -0.000895   0.005192
  358  C 23 ZZ   -0.000570  -0.000605   0.002136   0.003595   0.001823
  359  C 23 XY    0.001746  -0.004152  -0.001372  -0.000112  -0.004987
  360  C 23 XZ   -0.000838  -0.000240   0.001609   0.003137   0.000175
  361  C 23 YZ    0.000345  -0.003026   0.001115   0.003533  -0.002106
  362  H 24  S   -0.002827  -0.030400   0.018251   0.047256  -0.016986
  363  H 24  S   -0.001754  -0.003964   0.004486   0.006190   0.000477
  364  H 24  X   -0.000142  -0.003003   0.001663   0.004237  -0.001408
  365  H 24  Y    0.000071  -0.001297   0.000575   0.001620  -0.000918
  366  H 24  Z    0.000371   0.000129  -0.000547  -0.000695  -0.000796
  367  H 25  S    0.021968   0.001720  -0.024791  -0.047638   0.008290
  368  H 25  S    0.003217   0.001708  -0.003041  -0.005504   0.002721
  369  H 25  X   -0.002124   0.000083   0.002223   0.004199  -0.000686
  370  H 25  Y   -0.001088  -0.000154   0.001045   0.002016  -0.000660
  371  H 25  Z   -0.000003  -0.000537  -0.000279  -0.000362  -0.000849
  372  H 26  S    0.015883  -0.024964  -0.023550  -0.028685  -0.038752
  373  H 26  S    0.003162  -0.003466  -0.004238  -0.005459  -0.005612
  374  H 26  X   -0.000687   0.001322   0.000868   0.000779   0.002037
  375  H 26  Y   -0.000782   0.001280   0.001033   0.001193   0.001832
  376  H 26  Z   -0.001416   0.002020   0.001932   0.002502   0.002726
  377  H 27  S    0.010204  -0.033726  -0.006784   0.011046  -0.049897
  378  H 27  S    0.001008  -0.006307  -0.000081   0.003255  -0.007108
  379  H 27  X    0.000652  -0.001770  -0.000618   0.000066  -0.002572
  380  H 27  Y   -0.000021   0.000202  -0.000130  -0.000363   0.000159
  381  H 27  Z   -0.001011   0.003133   0.000462  -0.001178   0.004182
  382  C 28  S   -0.027142   0.078836   0.010877   0.018516  -0.092953
  383  C 28  S    0.051143  -0.147974  -0.021148  -0.034456   0.178294
  384  C 28  X    0.019474  -0.021410  -0.020587   0.046383   0.032590
  385  C 28  Y    0.005909   0.001369  -0.011059   0.031503   0.010690
  386  C 28  Z    0.007758  -0.035737   0.010472  -0.042886   0.010713
  387  C 28  S    0.030168  -0.112909  -0.014276  -0.038600   0.142313
  388  C 28  X    0.001169  -0.006081  -0.000671   0.003824   0.002124
  389  C 28  Y    0.000320   0.000231  -0.001333   0.004341   0.000954
  390  C 28  Z   -0.000756  -0.008729   0.002103  -0.010037  -0.000696
  391  C 28  S    0.006579  -0.113332   0.105478   0.143650   0.073827
  392  C 28  X    0.042333   0.031026   0.009045  -0.016795  -0.009189
  393  C 28  Y    0.021985   0.022138   0.000688  -0.014607  -0.006031
  394  C 28  Z   -0.033698  -0.040810   0.020584   0.039095   0.002650
  395  C 28 XX    0.001323  -0.000230  -0.001990   0.005115   0.001895
  396  C 28 YY   -0.001819   0.005249   0.000512   0.001342  -0.005527
  397  C 28 ZZ   -0.000718  -0.001148   0.001940  -0.005320  -0.001816
  398  C 28 XY    0.001708  -0.003707  -0.001227   0.001094   0.004731
  399  C 28 XZ    0.000381   0.000534  -0.000485   0.001825  -0.000722
  400  C 28 YZ   -0.000447   0.003036  -0.000525   0.003111  -0.002230
  401  C 29  S   -0.040349   0.058554   0.034610  -0.062724  -0.076714
  402  C 29  S    0.075122  -0.111030  -0.065985   0.119807   0.148037
  403  C 29  X    0.000329   0.033225  -0.006194   0.042066  -0.048871
  404  C 29  Y   -0.006608   0.018000   0.001360   0.007171  -0.019593
  405  C 29  Z    0.025051  -0.017245  -0.015168   0.038670   0.001514
  406  C 29  S    0.056484  -0.076381  -0.054733   0.103265   0.114875
  407  C 29  X   -0.002015   0.003187  -0.000300   0.005483  -0.004118
  408  C 29  Y   -0.002848   0.001970   0.000880   0.000346  -0.001135
  409  C 29  Z    0.007647  -0.002134  -0.002947   0.007805  -0.002604
  410  C 29  S    0.013508   0.078714  -0.122068  -0.174702   0.040175
  411  C 29  X    0.059738   0.033332  -0.002958  -0.032765   0.024435
  412  C 29  Y    0.023050   0.008133   0.001522  -0.003807   0.011992
  413  C 29  Z    0.022359   0.033230  -0.021116  -0.041828   0.000425
  414  C 29 XX    0.000381  -0.002290  -0.000080  -0.001324   0.003261
  415  C 29 YY   -0.003150   0.003617   0.002511  -0.005106  -0.004264
  416  C 29 ZZ    0.000961   0.001609  -0.000484   0.002716  -0.003490
  417  C 29 XY    0.001609  -0.003801  -0.001030   0.000523   0.004880
  418  C 29 XZ    0.001636   0.000638  -0.001676   0.005281  -0.001082
  419  C 29 YZ   -0.000892   0.001455   0.000443  -0.000409  -0.001345
  420  H 30  S    0.022156   0.002455  -0.018760   0.052445  -0.005395
  421  H 30  S    0.002099   0.001025  -0.002264   0.006142  -0.001497
  422  H 30  X   -0.002114   0.000114   0.001674  -0.004633   0.000289
  423  H 30  Y   -0.001065  -0.000143   0.000811  -0.002226   0.000457
  424  H 30  Z    0.000422   0.000557  -0.000122   0.000443  -0.000981
  425  H 31  S    0.010158  -0.034442  -0.005203  -0.010447   0.050034
  426  H 31  S    0.000356  -0.006170  -0.000893  -0.002915   0.007239
  427  H 31  X    0.000783  -0.002250  -0.000529  -0.000137   0.003215
  428  H 31  Y    0.000078  -0.000064  -0.000108   0.000301   0.000216
  429  H 31  Z    0.000886  -0.002901  -0.000273  -0.001178   0.003734
  430  H 32  S    0.016003  -0.025149  -0.017895   0.033716   0.041491
  431  H 32  S    0.004085  -0.003770  -0.002772   0.006296   0.006220
  432  H 32  X   -0.000471   0.001028   0.000429  -0.000510  -0.001667
  433  H 32  Y   -0.000660   0.001099   0.000637  -0.001134  -0.001662
  434  H 32  Z    0.001582  -0.002322  -0.001599   0.003138   0.003389
  435  H 33  S   -0.003525  -0.031023   0.012936  -0.051748   0.013636
  436  H 33  S   -0.001356  -0.003432   0.004503  -0.006933  -0.000141
  437  H 33  X   -0.000256  -0.003019   0.001269  -0.004696   0.000972
  438  H 33  Y    0.000027  -0.001281   0.000541  -0.001767   0.000717
  439  H 33  Z   -0.000346   0.000445   0.000137   0.000073  -0.001090
  440  H 34  S    0.036078   0.001540  -0.000000   0.001489   0.002064
  441  H 34  S   -0.000496  -0.001424  -0.006552   0.001117   0.010822
  442  H 34  X   -0.001244   0.000083   0.000575  -0.000223  -0.000325
  443  H 34  Y   -0.002773   0.000367  -0.000526   0.000040   0.000283
  444  H 34  Z   -0.002232  -0.000054   0.000609  -0.000071   0.000038
  445  CL35  S    0.038974  -0.003574   0.041850  -0.003131   0.000589
  446  CL35  S   -0.176528   0.016215  -0.189573   0.014325  -0.002611
  447  CL35  X    0.002752  -0.000366  -0.002683   0.000339   0.000544
  448  CL35  Y   -0.023716   0.001595  -0.010119   0.000459  -0.000222
  449  CL35  Z    0.014537  -0.000935   0.005120  -0.000449  -0.000366
  450  CL35  S    0.343227  -0.031676   0.375284  -0.027791   0.005437
  451  CL35  X   -0.006340   0.000988   0.006006  -0.000827  -0.001222
  452  CL35  Y    0.055450  -0.003875   0.024998  -0.001149   0.000477
  453  CL35  Z   -0.033897   0.002197  -0.012686   0.001072   0.000775
  454  CL35  S    0.131054  -0.013442   0.163981  -0.015843   0.001159
  455  CL35  X   -0.000459  -0.000912   0.001755   0.000639  -0.000585
  456  CL35  Y   -0.000350   0.001290   0.002015  -0.001598   0.000833
  457  CL35  Z   -0.000317  -0.000375  -0.001545   0.001135   0.000780
  458  CL35  S   -0.047317   0.072340  -0.034671  -0.035723   0.012555
  459  CL35  X    0.002189   0.000544   0.004308   0.001350  -0.002027
  460  CL35  Y   -0.011185   0.013939  -0.008376  -0.005113   0.003375
  461  CL35  Z    0.001500  -0.004946   0.006117   0.005041  -0.001590
  462  CL35 XX   -0.007985   0.000586  -0.006973   0.000634   0.000060
  463  CL35 YY    0.009031  -0.000496   0.004663  -0.000145   0.000269
  464  CL35 ZZ   -0.002324   0.000292  -0.002915   0.000225  -0.000263
  465  CL35 XY   -0.002410   0.000272   0.000286  -0.000062  -0.000269
  466  CL35 XZ    0.001316  -0.000157  -0.000422   0.000029   0.000137
  467  CL35 YZ   -0.012188   0.000817  -0.006985   0.000558   0.000098
  468  H 36  S    0.009793   0.001569   0.000100  -0.000425  -0.004230
  469  H 36  S   -0.000539  -0.001649   0.000210   0.000273  -0.000186
  470  H 36  X   -0.000545  -0.000046  -0.000017  -0.000003   0.000173
  471  H 36  Y   -0.000771   0.000023  -0.000089   0.000039   0.000320
  472  H 36  Z   -0.000366  -0.000012   0.000029   0.000030   0.000199
  473  H 37  S    0.007707   0.000676  -0.000391  -0.000223  -0.004260
  474  H 37  S   -0.001498  -0.001902   0.000617  -0.001342  -0.000148
  475  H 37  X   -0.000432  -0.000005   0.000026   0.000041   0.000218
  476  H 37  Y    0.000021  -0.000017  -0.000035  -0.000004   0.000005
  477  H 37  Z    0.000710   0.000020   0.000003  -0.000047  -0.000368
  478  H 38  S    0.010449   0.000491   0.002446  -0.000569  -0.004113
  479  H 38  S    0.001896  -0.000135   0.002749  -0.001605  -0.000501
  480  H 38  X   -0.000675  -0.000012  -0.000218   0.000052   0.000161
  481  H 38  Y    0.000808   0.000073   0.000059  -0.000059  -0.000354
  482  H 38  Z   -0.000308  -0.000048   0.000068   0.000020   0.000208

                     41         42         43         44         45
                   -0.8936    -0.8683    -0.8326    -0.8130    -0.7704
                     A          A          A          A          A   
    1  C  1  S   -0.029680  -0.030268  -0.002774  -0.042448   0.042691
    2  C  1  S    0.054802   0.058668   0.005441   0.084547  -0.081536
    3  C  1  X   -0.036601  -0.009999   0.015871   0.130059   0.038506
    4  C  1  Y   -0.006145  -0.057297   0.063381   0.018386  -0.031379
    5  C  1  Z    0.005434  -0.025268   0.039798   0.075124  -0.069699
    6  C  1  S    0.064464   0.050578   0.015241   0.087620  -0.119656
    7  C  1  X   -0.011262  -0.002118   0.001948   0.035056   0.013581
    8  C  1  Y   -0.004310  -0.015748   0.019039   0.011696  -0.016166
    9  C  1  Z    0.002467  -0.004783   0.012071   0.019674  -0.032374
   10  C  1  S    0.001792  -0.067201   0.008497  -0.109857  -0.149776
   11  C  1  X   -0.003664   0.004666   0.008470  -0.017576  -0.044227
   12  C  1  Y   -0.014785   0.032720  -0.014994  -0.041649  -0.011035
   13  C  1  Z    0.000239   0.032615   0.002978  -0.011342  -0.003594
   14  C  1 XX   -0.003471   0.000410  -0.000062   0.007234   0.003297
   15  C  1 YY    0.000872  -0.004447   0.003487  -0.004137  -0.000903
   16  C  1 ZZ    0.000586   0.002341  -0.003228  -0.005599   0.000950
   17  C  1 XY   -0.000705   0.002474  -0.003044  -0.001764   0.002296
   18  C  1 XZ    0.002156   0.002300  -0.002458  -0.003965   0.002223
   19  C  1 YZ    0.000164   0.002561  -0.002687  -0.002705   0.000613
   20  C  2  S    0.040150  -0.001668  -0.008416  -0.105273  -0.029351
   21  C  2  S   -0.078136   0.003756   0.016736   0.206715   0.057321
   22  C  2  X   -0.057598  -0.029286  -0.000255  -0.055325   0.035845
   23  C  2  Y   -0.039537  -0.000455   0.016560   0.068027  -0.001642
   24  C  2  Z    0.088030   0.001554   0.012202   0.004956  -0.043556
   25  C  2  S   -0.060465  -0.000264   0.017544   0.218532   0.070106
   26  C  2  X   -0.012458  -0.006993   0.002848  -0.012149   0.006792
   27  C  2  Y   -0.013990  -0.000940   0.003418   0.015754   0.000486
   28  C  2  Z    0.021950   0.000308   0.002580   0.004949  -0.008936
   29  C  2  S   -0.038594   0.010465  -0.067738  -0.000086   0.196585
   30  C  2  X   -0.001346  -0.005696   0.009979  -0.020242  -0.051653
   31  C  2  Y   -0.018004   0.017242   0.022705   0.034841  -0.010463
   32  C  2  Z    0.026304  -0.018774  -0.003628  -0.000095  -0.002232
   33  C  2 XX    0.000503   0.002185  -0.000227   0.001496  -0.004385
   34  C  2 YY    0.006823  -0.001038   0.000293  -0.005622  -0.000562
   35  C  2 ZZ   -0.004958  -0.001243  -0.000541  -0.003158   0.002585
   36  C  2 XY    0.000015   0.000998  -0.000956  -0.000002   0.000664
   37  C  2 XZ    0.005746   0.001305  -0.000327   0.000105   0.000371
   38  C  2 YZ   -0.004949   0.000208   0.000050   0.002720   0.000561
   39  S  3  S    0.004270  -0.026254   0.021204  -0.011198  -0.002181
   40  S  3  S   -0.019718   0.118868  -0.096401   0.050288   0.010171
   41  S  3  X    0.002027   0.012136  -0.004330  -0.010546  -0.013764
   42  S  3  Y    0.013454   0.008586   0.015337   0.012337  -0.039290
   43  S  3  Z    0.001854  -0.000430  -0.004637  -0.010999   0.062589
   44  S  3  S    0.039683  -0.253496   0.206069  -0.111702  -0.020946
   45  S  3  X   -0.004644  -0.031349   0.011824   0.024920   0.033770
   46  S  3  Y   -0.031800  -0.021158  -0.036917  -0.030241   0.096850
   47  S  3  Z   -0.004425   0.001073   0.011115   0.026546  -0.154531
   48  S  3  S    0.028119  -0.103726   0.107552  -0.046029  -0.021079
   49  S  3  X    0.005052  -0.004990   0.013208   0.010282   0.003995
   50  S  3  Y    0.000227   0.000588   0.005163   0.008441   0.005088
   51  S  3  Z   -0.001655  -0.001190   0.003198   0.010467  -0.004701
   52  S  3  S    0.089161  -0.014769   0.198179   0.552907   0.117265
   53  S  3  X    0.004503   0.012041   0.032259   0.109879   0.017525
   54  S  3  Y   -0.004611   0.005677   0.010755   0.025822   0.013864
   55  S  3  Z   -0.033757  -0.025127   0.003256   0.021415  -0.023760
   56  S  3 XX   -0.002477   0.000803  -0.001525   0.005110   0.005748
   57  S  3 YY    0.005705   0.000512   0.003815   0.000636  -0.010456
   58  S  3 ZZ   -0.003245  -0.001848  -0.004172  -0.004295   0.005522
   59  S  3 XY   -0.001846  -0.003220  -0.005043  -0.008794   0.010864
   60  S  3 XZ   -0.000777  -0.000009   0.000800   0.002279  -0.015453
   61  S  3 YZ   -0.001690   0.002047  -0.002630  -0.003596  -0.009709
   62  H  4  S    0.028325   0.018934   0.007659   0.033546  -0.066152
   63  H  4  S    0.003970   0.002824   0.000363   0.010989  -0.017899
   64  H  4  X    0.000861   0.000615   0.000295   0.002681  -0.001257
   65  H  4  Y    0.000589  -0.000387   0.001268   0.001008  -0.002598
   66  H  4  Z   -0.001899  -0.001678  -0.000070  -0.001637   0.003249
   67  C  5  S   -0.029945  -0.065937   0.067814   0.100649  -0.036458
   68  C  5  S    0.056085   0.123886  -0.128312  -0.190015   0.069382
   69  C  5  X   -0.000939   0.009389  -0.002597   0.025157   0.001970
   70  C  5  Y    0.006477   0.001296   0.008917   0.006398  -0.016767
   71  C  5  Z    0.015525   0.012589   0.001819   0.016807  -0.033653
   72  C  5  S    0.046427   0.117538  -0.130153  -0.199895   0.079226
   73  C  5  X   -0.001034   0.001473  -0.001188   0.005466   0.000634
   74  C  5  Y    0.003997   0.003968  -0.000164  -0.007103  -0.002657
   75  C  5  Z    0.000457   0.002613   0.000321   0.006090  -0.008524
   76  C  5  S   -0.017416   0.077081  -0.007834  -0.038171  -0.017572
   77  C  5  X    0.002131   0.008050  -0.000288  -0.002220  -0.002155
   78  C  5  Y   -0.005135   0.007399   0.000362  -0.003665  -0.001333
   79  C  5  Z   -0.005467   0.014873  -0.002794  -0.007767  -0.004765
   80  C  5 XX   -0.001535  -0.001652   0.001621   0.003658  -0.000199
   81  C  5 YY   -0.000430  -0.002298   0.002367   0.001954  -0.000833
   82  C  5 ZZ    0.000151  -0.000700   0.001643   0.003795  -0.002865
   83  C  5 XY    0.000222   0.000488   0.000220   0.001428  -0.000414
   84  C  5 XZ    0.000918   0.001302  -0.000151   0.002288  -0.001368
   85  C  5 YZ    0.001263   0.000621   0.000697   0.000884  -0.002513
   86  S  6  S    0.000204   0.022835   0.036394  -0.008737  -0.002967
   87  S  6  S   -0.000748  -0.104275  -0.165872   0.040175   0.013670
   88  S  6  X    0.000209   0.015996   0.013586  -0.001966   0.007466
   89  S  6  Y   -0.002972   0.001994   0.001926   0.001426   0.005064
   90  S  6  Z    0.002420  -0.000995   0.000183   0.002349  -0.038264
   91  S  6  S    0.002469   0.212509   0.344083  -0.082084  -0.028252
   92  S  6  X   -0.000420  -0.039261  -0.034498   0.005339  -0.017571
   93  S  6  Y    0.007006  -0.004604  -0.004540  -0.003741  -0.012333
   94  S  6  Z   -0.005745   0.002406  -0.000232  -0.005656   0.091582
   95  S  6  S   -0.003003   0.078936   0.133877  -0.047260  -0.021086
   96  S  6  X    0.002115   0.002615   0.002746   0.004889  -0.002223
   97  S  6  Y    0.002172  -0.001136  -0.000145   0.002799  -0.001127
   98  S  6  Z    0.001619   0.000557  -0.000020   0.000124  -0.007192
   99  S  6  S   -0.052701  -0.087174  -0.022244  -0.094526   0.003384
  100  S  6  X    0.007726   0.026940   0.009712   0.015888   0.001257
  101  S  6  Y   -0.006049   0.018276   0.010828   0.005453   0.004337
  102  S  6  Z    0.002588   0.003175   0.001016  -0.003091  -0.019918
  103  S  6 XX   -0.000361   0.004429   0.001749  -0.000167   0.004947
  104  S  6 YY   -0.001182  -0.006813  -0.008110   0.002570   0.000416
  105  S  6 ZZ    0.001625   0.003927   0.005734  -0.001488  -0.004739
  106  S  6 XY   -0.000499   0.000969   0.000864   0.000608   0.002224
  107  S  6 XZ    0.001623  -0.000088   0.001006   0.001173  -0.016336
  108  S  6 YZ   -0.000040   0.000350   0.000650  -0.000540   0.000612
  109  C  7  S    0.139541   0.020513   0.005023   0.011576  -0.027792
  110  C  7  S   -0.261003  -0.038735  -0.009354  -0.020032   0.054351
  111  C  7  X   -0.033798  -0.017231   0.001666  -0.088849  -0.067475
  112  C  7  Y   -0.009266   0.000020   0.005088   0.019783   0.004133
  113  C  7  Z   -0.017429  -0.001571   0.005315   0.049052   0.017091
  114  C  7  S   -0.229530  -0.034042  -0.010203  -0.028377   0.055945
  115  C  7  X   -0.002277  -0.003955   0.002301  -0.017202  -0.017704
  116  C  7  Y   -0.001341   0.002071   0.002154   0.006223  -0.000322
  117  C  7  Z   -0.001396  -0.000879   0.000951   0.005937   0.000758
  118  C  7  S    0.130589  -0.047082   0.013950   0.046575  -0.040212
  119  C  7  X    0.031637  -0.020817   0.002478   0.017214  -0.001366
  120  C  7  Y    0.010580  -0.001516  -0.006419  -0.008025   0.000601
  121  C  7  Z    0.017309  -0.000943   0.003573   0.006485  -0.005639
  122  C  7 XX   -0.002357  -0.000531  -0.000230  -0.005059  -0.005144
  123  C  7 YY    0.006100   0.000942   0.000128   0.000210   0.000183
  124  C  7 ZZ    0.003501   0.000622   0.000592   0.006315   0.002270
  125  C  7 XY    0.000832   0.000166  -0.000251  -0.000970   0.000004
  126  C  7 XZ    0.000424  -0.000486  -0.000287  -0.005665  -0.002178
  127  C  7 YZ   -0.000748   0.000020   0.000253   0.001452   0.000305
  128  C  8  S    0.007563  -0.011570   0.053616  -0.011210  -0.054300
  129  C  8  S   -0.014247   0.022119  -0.104362   0.022144   0.111336
  130  C  8  X    0.008803  -0.013786  -0.035136   0.025091  -0.001942
  131  C  8  Y    0.000099   0.016653  -0.037777   0.021366  -0.023159
  132  C  8  Z    0.011486  -0.074151   0.064349  -0.040189   0.074966
  133  C  8  S   -0.010907   0.011909  -0.108878   0.023848   0.096435
  134  C  8  X    0.004227  -0.004886  -0.002869   0.000571   0.001941
  135  C  8  Y    0.003403   0.001336  -0.002605   0.004621  -0.016851
  136  C  8  Z   -0.003340  -0.014368   0.006078  -0.021101   0.051440
  137  C  8  S    0.151086  -0.120945  -0.196049  -0.087277  -0.168735
  138  C  8  X    0.072559  -0.019122  -0.011865   0.042677   0.005356
  139  C  8  Y    0.040752   0.002788   0.002984   0.055505  -0.039325
  140  C  8  Z   -0.086078   0.011610  -0.017479  -0.092414   0.106774
  141  C  8 XX    0.000237   0.001686  -0.001997   0.001148  -0.002032
  142  C  8 YY    0.000867  -0.001844   0.002989  -0.000776  -0.001795
  143  C  8 ZZ   -0.000393  -0.001295   0.003603  -0.001403   0.000703
  144  C  8 XY    0.000501  -0.000754  -0.003083   0.000152   0.001588
  145  C  8 XZ   -0.001427   0.006916  -0.000082   0.001853  -0.002791
  146  C  8 YZ   -0.000315   0.002855  -0.000175   0.000412  -0.002185
  147  C  9  S   -0.009009  -0.003458   0.036756  -0.017229   0.038434
  148  C  9  S    0.018622   0.007087  -0.072914   0.034058  -0.077423
  149  C  9  X    0.008912   0.007120   0.089772  -0.027134  -0.094346
  150  C  9  Y    0.009437  -0.016437   0.008114  -0.005682  -0.054005
  151  C  9  Z   -0.012209   0.066672   0.097068  -0.024513   0.055736
  152  C  9  S    0.011337   0.014766  -0.061655   0.035964  -0.088910
  153  C  9  X    0.005117   0.000300   0.017508  -0.002988  -0.034881
  154  C  9  Y    0.004149  -0.004054  -0.001878  -0.001303  -0.014426
  155  C  9  Z    0.002106   0.018456   0.029818  -0.003573   0.010059
  156  C  9  S   -0.242389   0.136334   0.069322  -0.026672  -0.067163
  157  C  9  X    0.084230  -0.006950  -0.040881   0.071337  -0.076577
  158  C  9  Y    0.039822  -0.020912  -0.024092   0.033955  -0.022531
  159  C  9  Z    0.074480   0.024870  -0.013828  -0.055780  -0.033725
  160  C  9 XX   -0.000569   0.003456  -0.000279   0.000391   0.001191
  161  C  9 YY   -0.000596  -0.000936   0.001456  -0.000768   0.002658
  162  C  9 ZZ    0.001219  -0.001908   0.003008  -0.001279  -0.001519
  163  C  9 XY    0.000207   0.000028  -0.003250   0.001060   0.000298
  164  C  9 XZ   -0.000375   0.005644   0.005009  -0.000595  -0.001683
  165  C  9 YZ   -0.000686   0.002993   0.001735  -0.000431   0.001009
  166  H 10  S   -0.084446  -0.010548  -0.003506  -0.003070   0.026168
  167  H 10  S   -0.011222  -0.004519  -0.002616  -0.001087   0.005077
  168  H 10  X   -0.002392  -0.000590   0.000164  -0.001343  -0.000603
  169  H 10  Y    0.006076   0.000865   0.000243   0.000648  -0.001644
  170  H 10  Z   -0.004640  -0.000595   0.000046   0.000666   0.001471
  171  H 11  S   -0.076621  -0.009725  -0.007680  -0.015268   0.025379
  172  H 11  S   -0.008876  -0.000668  -0.001023  -0.003783   0.005788
  173  H 11  X   -0.002829  -0.000683   0.000048  -0.001186  -0.000467
  174  H 11  Y   -0.006043  -0.000821  -0.000356  -0.000580   0.001670
  175  H 11  Z   -0.003698  -0.000445  -0.000222   0.000089   0.001235
  176  C 12  S    0.111426   0.025281   0.002320   0.093089   0.063446
  177  C 12  S   -0.206399  -0.047205  -0.004242  -0.175595  -0.120757
  178  C 12  X    0.059262   0.010159   0.001566  -0.000499  -0.025538
  179  C 12  Y   -0.004260   0.000218   0.001720   0.003987   0.000923
  180  C 12  Z    0.004636   0.000688   0.001580   0.008679   0.002495
  181  C 12  S   -0.178590  -0.042430  -0.005389  -0.170213  -0.125702
  182  C 12  X    0.011021   0.000575  -0.000031   0.000629  -0.005159
  183  C 12  Y   -0.002175  -0.001063   0.000428   0.000214   0.000681
  184  C 12  Z    0.000576  -0.000607  -0.000060   0.001582   0.000156
  185  C 12  S   -0.089569   0.047269  -0.006546  -0.041582   0.020373
  186  C 12  X    0.020242  -0.011163   0.001953   0.009574  -0.006610
  187  C 12  Y   -0.002286   0.001860   0.002483   0.001839   0.000943
  188  C 12  Z    0.000675  -0.000135  -0.000193   0.001753   0.002391
  189  C 12 XX   -0.005138  -0.000592  -0.000215   0.002214   0.004043
  190  C 12 YY    0.005511   0.001099   0.000209   0.002723   0.001038
  191  C 12 ZZ    0.005217   0.000967   0.000075   0.002371   0.000879
  192  C 12 XY    0.000608   0.000067  -0.000077  -0.000249  -0.000165
  193  C 12 XZ   -0.000909  -0.000133  -0.000129  -0.000905  -0.000061
  194  C 12 YZ   -0.000163  -0.000001   0.000079   0.000262   0.000037
  195  H 13  S    0.012406   0.040484  -0.046901  -0.072715   0.039855
  196  H 13  S    0.001062   0.007656  -0.010395  -0.012881   0.012786
  197  H 13  X   -0.000710  -0.001073   0.001173   0.002330  -0.000633
  198  H 13  Y   -0.000453  -0.000959   0.001236   0.002085  -0.001067
  199  H 13  Z    0.001406   0.003434  -0.003674  -0.005361   0.002498
  200  H 14  S    0.020136   0.039786  -0.044459  -0.080111   0.023876
  201  H 14  S    0.005124   0.005619  -0.009413  -0.019803   0.004749
  202  H 14  X    0.001946   0.003737  -0.003966  -0.006538   0.001983
  203  H 14  Y   -0.000142  -0.000502   0.000680   0.000857  -0.000614
  204  H 14  Z    0.000177  -0.000109   0.000309   0.000452  -0.000718
  205  H 15  S    0.017438   0.043685  -0.050070  -0.070655   0.033341
  206  H 15  S    0.007216   0.010291  -0.011366  -0.020954   0.009464
  207  H 15  X   -0.000395  -0.000678   0.000808   0.001670  -0.000390
  208  H 15  Y    0.001692   0.004032  -0.004250  -0.005915   0.002403
  209  H 15  Z    0.000221  -0.000149   0.000369   0.000741  -0.000769
  210  C 16  S    0.018773  -0.017159   0.057419  -0.008838   0.015035
  211  C 16  S   -0.035957   0.033065  -0.111792   0.018299  -0.030245
  212  C 16  X    0.001621  -0.004084  -0.049315   0.019108   0.094709
  213  C 16  Y   -0.004170   0.025562  -0.050820   0.006037   0.046276
  214  C 16  Z   -0.010309   0.077276  -0.058676   0.022032  -0.041896
  215  C 16  S   -0.033885   0.022815  -0.118083   0.009781  -0.036264
  216  C 16  X    0.002149  -0.005356  -0.001330   0.010654   0.034448
  217  C 16  Y    0.002875   0.002413  -0.004090   0.003012   0.020286
  218  C 16  Z    0.004554   0.015250  -0.005680   0.012735  -0.013584
  219  C 16  S   -0.025380  -0.109077  -0.170490  -0.318627  -0.014135
  220  C 16  X    0.004695  -0.067386   0.055590   0.159489   0.066307
  221  C 16  Y   -0.014304  -0.024022   0.027682   0.082894   0.052421
  222  C 16  Z   -0.044538  -0.018314   0.017244  -0.000933   0.068345
  223  C 16 XX   -0.000032  -0.000051  -0.002098   0.000256   0.001036
  224  C 16 YY    0.001452  -0.002827   0.003706   0.000370  -0.000828
  225  C 16 ZZ   -0.000303   0.001147   0.003201  -0.001451  -0.000007
  226  C 16 XY   -0.000343  -0.001731  -0.003056   0.000007  -0.000630
  227  C 16 XZ    0.001208  -0.007301   0.001707  -0.001239  -0.000110
  228  C 16 YZ   -0.000125  -0.002368   0.000696  -0.000228  -0.001690
  229  C 17  S    0.002936  -0.003799   0.042348  -0.006576  -0.041690
  230  C 17  S   -0.005736   0.007287  -0.083932   0.013397   0.086017
  231  C 17  X    0.015994  -0.007934   0.079159  -0.018445  -0.020727
  232  C 17  Y    0.011536  -0.025706  -0.000151  -0.004597  -0.022095
  233  C 17  Z    0.008485  -0.067128  -0.108275   0.027090  -0.038553
  234  C 17  S   -0.005258   0.018198  -0.074673   0.006762   0.063860
  235  C 17  X    0.003740  -0.004310   0.014215   0.000520   0.002782
  236  C 17  Y    0.002167  -0.007602  -0.003901   0.000359  -0.012865
  237  C 17  Z    0.000436  -0.018222  -0.031023   0.005849  -0.036250
  238  C 17  S   -0.062029   0.269027  -0.134426  -0.332218  -0.109578
  239  C 17  X   -0.028917  -0.009436  -0.041450  -0.015551   0.070186
  240  C 17  Y   -0.009074   0.002351  -0.035869  -0.045521   0.002098
  241  C 17  Z    0.013430   0.062113  -0.063490  -0.147161  -0.087317
  242  C 17 XX   -0.001075   0.002218  -0.001772  -0.000027   0.000664
  243  C 17 YY    0.000209  -0.001525   0.001698   0.000265  -0.002639
  244  C 17 ZZ    0.001137  -0.000363   0.004653  -0.001117  -0.001446
  245  C 17 XY   -0.000374  -0.000867  -0.004104   0.000743   0.000518
  246  C 17 XZ    0.000867  -0.006491  -0.003539   0.000796  -0.002019
  247  C 17 YZ    0.000639  -0.003166  -0.000939   0.000229  -0.000221
  248  C 18  S    0.017006  -0.080063   0.010312  -0.003735   0.017604
  249  C 18  S   -0.032766   0.155896  -0.021299   0.007264  -0.036738
  250  C 18  X   -0.004537   0.016271  -0.021561   0.007624   0.015625
  251  C 18  Y    0.001503   0.012143   0.014424  -0.003434   0.040105
  252  C 18  Z    0.010951   0.016118   0.077413  -0.012137   0.083777
  253  C 18  S   -0.029355   0.133919  -0.008929   0.006947  -0.010953
  254  C 18  X   -0.001166   0.000005  -0.003530  -0.000722   0.021455
  255  C 18  Y   -0.000279   0.000534  -0.000309  -0.001116   0.018403
  256  C 18  Z    0.002069   0.004745   0.005109  -0.001196   0.019745
  257  C 18  S    0.114954  -0.107821   0.117614   0.248482   0.055607
  258  C 18  X    0.011467  -0.016711   0.010388   0.021790   0.009348
  259  C 18  Y    0.008420  -0.010915   0.001997  -0.013349  -0.013918
  260  C 18  Z    0.007239  -0.005039  -0.017486  -0.062452  -0.042728
  261  C 18 XX    0.000296  -0.001370  -0.001428   0.000346   0.000421
  262  C 18 YY    0.001343  -0.004878   0.002130  -0.000361   0.001352
  263  C 18 ZZ   -0.000458   0.000037   0.000567  -0.000359   0.000134
  264  C 18 XY   -0.000214   0.002379   0.000913  -0.000235   0.000874
  265  C 18 XZ    0.001182  -0.000743   0.006612  -0.001337   0.003399
  266  C 18 YZ   -0.000160   0.002192   0.003015  -0.000356   0.000458
  267  C 19  S   -0.018652   0.076451   0.035183  -0.006211   0.040988
  268  C 19  S    0.036094  -0.148247  -0.069280   0.012501  -0.083448
  269  C 19  X   -0.004342   0.018349   0.021198  -0.005576  -0.012089
  270  C 19  Y    0.001687  -0.004797   0.024107  -0.006170  -0.023640
  271  C 19  Z    0.011286  -0.042884   0.043821  -0.007169  -0.055383
  272  C 19  S    0.028568  -0.125439  -0.053057   0.010543  -0.059219
  273  C 19  X    0.001027  -0.000217   0.004021  -0.001609  -0.017036
  274  C 19  Y    0.000510  -0.002449   0.001335   0.000127  -0.013420
  275  C 19  Z    0.000863  -0.008779  -0.002648   0.002364  -0.018176
  276  C 19  S   -0.041374  -0.040896   0.201892   0.238133   0.119776
  277  C 19  X    0.014531  -0.005996  -0.020835  -0.018945  -0.027271
  278  C 19  Y   -0.012677   0.011977  -0.019821  -0.033527   0.000183
  279  C 19  Z   -0.060199   0.037310  -0.022863  -0.059477   0.039739
  280  C 19 XX   -0.000378   0.001402  -0.000050   0.000162   0.000814
  281  C 19 YY   -0.001355   0.004989   0.000736   0.000080   0.002677
  282  C 19 ZZ    0.000546  -0.000868   0.002550  -0.000740   0.000753
  283  C 19 XY    0.000271  -0.001709  -0.003180   0.000694  -0.000128
  284  C 19 XZ   -0.001180   0.003082  -0.004833   0.000946   0.003050
  285  C 19 YZ    0.000186  -0.001117  -0.002435   0.000440   0.000803
  286  C 20  S    0.018742  -0.074254   0.006105  -0.013723   0.051981
  287  C 20  S   -0.036347   0.144341  -0.012715   0.028256  -0.106120
  288  C 20  X   -0.004560   0.010969  -0.030358   0.013587   0.026902
  289  C 20  Y   -0.002270   0.009357   0.010395   0.005321  -0.015019
  290  C 20  Z    0.002377  -0.021604  -0.075431   0.003533   0.085011
  291  C 20  S   -0.031793   0.126689  -0.004198   0.012543  -0.080278
  292  C 20  X   -0.000745  -0.000458  -0.004171  -0.003373   0.021944
  293  C 20  Y   -0.001200  -0.000952   0.000521   0.001348   0.002062
  294  C 20  Z    0.001392  -0.003982  -0.005627  -0.003717   0.025109
  295  C 20  S    0.003394  -0.026784   0.069723  -0.103718   0.226840
  296  C 20  X    0.004196  -0.001995   0.008277  -0.014523   0.027987
  297  C 20  Y    0.000603  -0.006821   0.008100  -0.022386   0.032139
  298  C 20  Z    0.011874   0.005151  -0.008552   0.050884  -0.058749
  299  C 20 XX    0.000272  -0.001165  -0.002983   0.000707   0.001534
  300  C 20 YY    0.001265  -0.004718   0.001210  -0.001122   0.002366
  301  C 20 ZZ   -0.000338   0.000088   0.002570  -0.001186   0.001700
  302  C 20 XY   -0.000468   0.001985   0.000057   0.000387  -0.001773
  303  C 20 XZ   -0.000236   0.000452  -0.005788   0.001201   0.003304
  304  C 20 YZ    0.000476  -0.001971  -0.002934   0.000632   0.001777
  305  C 21  S   -0.020310   0.070667   0.038925  -0.001207   0.021581
  306  C 21  S    0.038233  -0.137041  -0.076454   0.002814  -0.044999
  307  C 21  X   -0.003864   0.023154   0.015499  -0.003042  -0.038728
  308  C 21  Y   -0.001319  -0.000719   0.018063  -0.009530   0.019442
  309  C 21  Z    0.001272   0.037364  -0.040122   0.027484  -0.122749
  310  C 21  S    0.037317  -0.116511  -0.060955  -0.000079  -0.016427
  311  C 21  X   -0.000119   0.001774   0.003885  -0.001968  -0.027974
  312  C 21  Y   -0.001988  -0.001222   0.001476  -0.000904  -0.003867
  313  C 21  Z    0.001692   0.008782   0.003040   0.001757  -0.027784
  314  C 21  S    0.062501   0.073842   0.027272  -0.093421   0.160860
  315  C 21  X   -0.010882  -0.017387   0.001344  -0.002886  -0.024091
  316  C 21  Y   -0.007675  -0.001280  -0.001133   0.011849  -0.017032
  317  C 21  Z   -0.008349  -0.013516   0.013987  -0.033577   0.022523
  318  C 21 XX   -0.000584   0.000545   0.001209  -0.000256   0.002515
  319  C 21 YY   -0.001470   0.004725   0.001456   0.000392   0.000337
  320  C 21 ZZ    0.000384  -0.000150   0.000930  -0.000285  -0.000288
  321  C 21 XY    0.000533  -0.001760  -0.002315   0.000585  -0.000817
  322  C 21 XZ    0.000354  -0.002832   0.004689  -0.002312   0.005046
  323  C 21 YZ   -0.000637   0.000728   0.002757  -0.000969   0.002979
  324  C 22  S   -0.020635   0.061493  -0.045372   0.009129   0.018164
  325  C 22  S    0.039951  -0.120399   0.089516  -0.018161  -0.036900
  326  C 22  X    0.004733  -0.049825  -0.052982   0.009803  -0.075822
  327  C 22  Y   -0.000234  -0.010698  -0.009931   0.000997  -0.022960
  328  C 22  Z   -0.008431   0.042111   0.045834  -0.010580   0.041022
  329  C 22  S    0.031851  -0.093233   0.085201  -0.018229  -0.028584
  330  C 22  X    0.001280  -0.008618  -0.003454  -0.000471  -0.017094
  331  C 22  Y    0.000612  -0.005098   0.001574  -0.001157  -0.007087
  332  C 22  Z   -0.000311  -0.002103   0.010004  -0.002158   0.003318
  333  C 22  S    0.063441  -0.049415  -0.050354   0.032945   0.005660
  334  C 22  X    0.033768  -0.017522   0.002848   0.013178  -0.036339
  335  C 22  Y    0.008016  -0.003794   0.006848   0.004862  -0.011928
  336  C 22  Z   -0.027567   0.017273   0.013496  -0.009112   0.018976
  337  C 22 XX   -0.000308   0.003211   0.003551  -0.000668   0.003387
  338  C 22 YY   -0.001418   0.004660  -0.001806   0.000407   0.001745
  339  C 22 ZZ    0.000484  -0.003608  -0.004874   0.000922  -0.003280
  340  C 22 XY    0.000436   0.000451   0.003755  -0.000700   0.001820
  341  C 22 XZ   -0.001028   0.004275   0.000372   0.000010   0.002354
  342  C 22 YZ    0.000286  -0.001016  -0.000380   0.000155  -0.000487
  343  C 23  S   -0.002728  -0.036461  -0.068215   0.012071  -0.051943
  344  C 23  S    0.005248   0.071009   0.134547  -0.023621   0.105492
  345  C 23  X    0.014831  -0.059324   0.023548  -0.005352  -0.010558
  346  C 23  Y    0.009201  -0.040056   0.018379  -0.005486   0.000303
  347  C 23  Z    0.007072  -0.038093   0.022570  -0.007275   0.012213
  348  C 23  S    0.005206   0.053588   0.117786  -0.022521   0.076438
  349  C 23  X    0.001835  -0.009809  -0.003670   0.000799  -0.008391
  350  C 23  Y    0.001168  -0.004179   0.002709  -0.000729   0.003344
  351  C 23  Z    0.000587   0.000758   0.013281  -0.002689   0.022758
  352  C 23  S   -0.010325   0.060571  -0.030780   0.001081  -0.085618
  353  C 23  X    0.019821  -0.010352  -0.001085  -0.005574  -0.038125
  354  C 23  Y    0.013978  -0.011367   0.001962  -0.000795  -0.012587
  355  C 23  Z    0.017229  -0.020621   0.013079   0.007495   0.006914
  356  C 23 XX    0.001205  -0.004722   0.001869  -0.000464  -0.001424
  357  C 23 YY   -0.000211  -0.001685  -0.003313   0.000687  -0.002893
  358  C 23 ZZ   -0.001130   0.003775  -0.003522   0.000766  -0.001031
  359  C 23 XY    0.000505   0.000123   0.003518  -0.000685   0.000834
  360  C 23 XZ   -0.000811   0.003580  -0.000323   0.000040  -0.000277
  361  C 23 YZ   -0.000733   0.004159   0.000380   0.000058   0.000614
  362  H 24  S   -0.009592   0.047894   0.000352  -0.000062  -0.025325
  363  H 24  S   -0.002895   0.010365   0.000124  -0.001839  -0.003856
  364  H 24  X   -0.000890   0.004143  -0.000291   0.000107  -0.001749
  365  H 24  Y   -0.000342   0.001846   0.000133  -0.000082  -0.000088
  366  H 24  Z    0.000161  -0.000004   0.000958  -0.000122   0.001611
  367  H 25  S    0.010887  -0.045250  -0.014552   0.001687  -0.039163
  368  H 25  S    0.001169  -0.008973  -0.003777  -0.000362  -0.008622
  369  H 25  X   -0.000931   0.003875   0.001481  -0.000162   0.002782
  370  H 25  Y   -0.000394   0.001679   0.000843  -0.000142   0.001108
  371  H 25  Z    0.000207  -0.000877   0.000388  -0.000079  -0.000919
  372  H 26  S    0.011836  -0.038894   0.035601  -0.008031  -0.018264
  373  H 26  S    0.001775  -0.005279   0.007187  -0.001903  -0.004592
  374  H 26  X   -0.000408   0.000866  -0.002018   0.000446  -0.000416
  375  H 26  Y   -0.000504   0.001498  -0.001553   0.000350   0.000393
  376  H 26  Z   -0.000946   0.003320  -0.001838   0.000402   0.001837
  377  H 27  S    0.001503   0.022675   0.051562  -0.010228   0.046734
  378  H 27  S    0.000275   0.002396   0.008934  -0.002186   0.009518
  379  H 27  X    0.000232   0.000320   0.002593  -0.000533   0.001768
  380  H 27  Y    0.000093  -0.000609   0.000005  -0.000032  -0.000247
  381  H 27  Z   -0.000030  -0.002282  -0.003648   0.000673  -0.003370
  382  C 28  S    0.010302  -0.035674  -0.068759   0.008505   0.024257
  383  C 28  S   -0.019738   0.069738   0.135405  -0.017006  -0.049248
  384  C 28  X    0.008497  -0.049237   0.014735  -0.016225   0.090890
  385  C 28  Y    0.006444  -0.033655   0.013122  -0.012164   0.055008
  386  C 28  Z   -0.010168   0.046162  -0.023097   0.020294  -0.063925
[truncated: 10,083,478 more chars]
