# Supplementary material for: Stereospecific syn-dihalogenations and regiodivergent syn-interhalogenation of alkenes via vicinal double electrophilic activation strategy
Source: Nat Commun. 2024 May 2;15:3710. doi: 10.1038/s41467-024-47942-w (PMC11066093; doi:10.1038/s41467-024-47942-w)
Supplement: Supplementary file 4 — Supplementary Dataset 1 [file 41467_2024_47942_MOESM4_ESM.zip › PDT_TT-Z-pentene-Cl_minor.log]

----- GAMESS execution script 'rungms' -----
This job is running on host wonjin-desktop
under operating system Linux at 2023. 10. 30. (월) 14:10:19 KST
Available scratch disk space (Kbyte units) at beginning of the job is
Filesystem     1K-blocks     Used Available Use% Mounted on
/dev/nvme0n1p1 245023004 72826284 159677452  32% /
GAMESS temporary binary files will be written to /home/won-jin/gamess/scr
GAMESS supplementary output files will be written to /home/won-jin/gamess/scr
Copying input file OPT_IRC_rvs_SAD_HES_wB97X-D_6-31plsG-dp_TS_pf75_TT-Z-pentene-Cl-B.inp to your run's scratch directory...
cp OPT_IRC_rvs_SAD_HES_wB97X-D_6-31plsG-dp_TS_pf75_TT-Z-pentene-Cl-B.inp /home/won-jin/gamess/scr/OPT_IRC_rvs_SAD_HES_wB97X-D_6-31plsG-dp_TS_pf75_TT-Z-pentene-Cl-B.F05
unset echo
 
Assuming a single but multicore node.
 
/home/won-jin/gamess/ddikick.x /home/won-jin/gamess/gamess.00.x OPT_IRC_rvs_SAD_HES_wB97X-D_6-31plsG-dp_TS_pf75_TT-Z-pentene-Cl-B -ddi 1 16 wonjin-desktop:cpus=16 -scr /home/won-jin/gamess/scr

 Distributed Data Interface kickoff program.
 Initiating 16 compute processes on 1 nodes to run the following command:
 /home/won-jin/gamess/gamess.00.x OPT_IRC_rvs_SAD_HES_wB97X-D_6-31plsG-dp_TS_pf75_TT-Z-pentene-Cl-B 

          ******************************************************
          *      GAMESS VERSION = 30 JUN 2019 R1 Patch 1       *
          *             FROM IOWA STATE UNIVERSITY             *
          * M.W.SCHMIDT, K.K.BALDRIDGE, J.A.BOATZ, S.T.ELBERT, *
          *   M.S.GORDON, J.H.JENSEN, S.KOSEKI, N.MATSUNAGA,   *
          *          K.A.NGUYEN, S.J.SU, T.L.WINDUS,           *
          *       TOGETHER WITH M.DUPUIS, J.A.MONTGOMERY       *
          *         J.COMPUT.CHEM.  14, 1347-1363(1993)        *
          **************** 64 BIT LINUX VERSION ****************

  SINCE 1993, STUDENTS AND POSTDOCS WORKING AT IOWA STATE UNIVERSITY
  AND ALSO IN THEIR VARIOUS JOBS AFTER LEAVING ISU HAVE MADE IMPORTANT
  CONTRIBUTIONS TO THE CODE:
     IVANA ADAMOVIC, CHRISTINE AIKENS, YURI ALEXEEV, POOJA ARORA,
     ANDREY ASADCHEV, ROB BELL, PRADIPTA BANDYOPADHYAY, JONATHAN BENTZ,
     COLLEEN BERTONI, BRETT BODE, KURT BRORSEN, CALEB CARLIN, GALINA CHABAN,
     WEI CHEN, CHEOL HO CHOI, PAUL DAY, ALBERT DEFUSCO, NUWAN DESILVA,
     TIM DUDLEY, DMITRI FEDOROV, ALEX FINDLATER, GRAHAM FLETCHER, 
     MARK FREITAG, KURT GLAESEMANN, ANASTASIA GUNINA,
     DAN KEMP, GRANT MERRILL, NORIYUKI MINEZAWA, JONATHAN MULLIN,
     TAKESHI NAGATA, SEAN NEDD, HEATHER NETZLOFF, BOSILJKA NJEGIC, RYAN OLSON,
     MIKE PAK, BUU PHAM,
     SPENCER PRUITT, LUKE ROSKOP, JIM SHOEMAKER, LYUDMILA SLIPCHENKO,
     TONY SMITH, SAROM SOK LEANG, JIE SONG, TETSUYA TAKETSUGU, SIMON WEBB,
     PENG XU, SOOHAENG YOO, FEDERICO ZAHARIEV

  ADDITIONAL CODE HAS BEEN PROVIDED BY COLLABORATORS IN OTHER GROUPS:
     IOWA STATE UNIVERSITY:
          JOE IVANIC, AARON WEST, LAIMUTIS BYTAUTAS, KLAUS RUEDENBERG
     UNIVERSITY OF TOKYO: KIMIHIKO HIRAO, TAKAHITO NAKAJIMA,
          TAKAO TSUNEDA, MUNEAKI KAMIYA, SUSUMU YANAGISAWA,
          KIYOSHI YAGI, MAHITO CHIBA, SEIKEN TOKURA, NAOAKI KAWAKAMI
     UNIVERSITY OF AARHUS: FRANK JENSEN
     UNIVERSITY OF IOWA: VISVALDAS KAIRYS, HUI LI
     NATIONAL INST. OF STANDARDS AND TECHNOLOGY: WALT STEVENS, DAVID GARMER
     UNIVERSITY OF PISA: BENEDETTA MENNUCCI, JACOPO TOMASI
     UNIVERSITY OF MEMPHIS: HENRY KURTZ, PRAKASHAN KORAMBATH
     UNIVERSITY OF ALBERTA: TOBY ZENG, MARIUSZ KLOBUKOWSKI
     UNIVERSITY OF NEW ENGLAND: MARK SPACKMAN
     MIE UNIVERSITY: HIROAKI UMEDA
     NAT. INST. OF ADVANCED INDUSTRIAL SCIENCE AND TECHNOLOGY: KAZUO KITAURA
     MICHIGAN STATE UNIVERSITY:
          KAROL KOWALSKI, MARTA WLOCH, JEFFREY GOUR, JESSE LUTZ,
          WEI LI, JUN SHEN, J. EMILIANO DEUSTUA, PIOTR PIECUCH
     UNIVERSITY OF MINNESOTA:
          YINAN SHU
     UNIVERSITY OF SILESIA: MONIKA MUSIAL, STANISLAW KUCHARSKI
     FACULTES UNIVERSITAIRES NOTRE-DAME DE LA PAIX:
          OLIVIER QUINET, BENOIT CHAMPAGNE
     UNIVERSITY OF CALIFORNIA - SANTA BARBARA: BERNARD KIRTMAN
     INSTITUTE FOR MOLECULAR SCIENCE:
          KAZUYA ISHIMURA, MICHIO KATOUDA, AND SHIGERU NAGASE
     UNIVERSITY OF NOTRE DAME: ANNA POMOGAEVA, DAN CHIPMAN
     KYUSHU UNIVERSITY:
          HARUYUKI NAKANO,
          FENG LONG GU, JACEK KORCHOWIEC, MARCIN MAKOWSKI, AND YURIKO AOKI,
          HIROTOSHI MORI AND EISAKU MIYOSHI
     PENNSYLVANIA STATE UNIVERSITY:
          TZVETELIN IORDANOV, CHET SWALINA, JONATHAN SKONE,
          SHARON HAMMES-SCHIFFER
     WASEDA UNIVERSITY:
          MASATO KOBAYASHI, TOMOKO AKAMA, TSUGUKI TOUMA,
          TAKESHI YOSHIKAWA, YASUHIRO IKABATA, JUNJI SEINO,
          YUYA NAKAJIMA, HIROMI NAKAI
     NANJING UNIVERSITY: SHUHUA LI
     UNIVERSITY OF NEBRASKA:
          PEIFENG SU, DEJUN SI, NANDUN THELLAMUREGE, YALI WANG, HUI LI
     UNIVERSITY OF ZURICH: ROBERTO PEVERATI, KIM BALDRIDGE
     N. COPERNICUS UNIVERSITY AND JACKSON STATE UNIVERSITY:
          MARIA BARYSZ
     UNIVERSITY OF COPENHAGEN: Jimmy Kromann, CASPER STEINMANN
     TOKYO INSTITUTE OF TECHNOLOGY: HIROYA NAKATA
     NAGOYA UNIVERSITY: YOSHIO NISHIMOTO, STEPHAN IRLE
     MOSCOW STATE UNIVERSITY: VLADIMIR MIRONOV
     A.N.NESMEYANOV INSTITUTE OF ORGANOELEMENT COMPOUNDS OF RUSSIAN ACADEMY OF SCIENCES:
          IGOR S. GERASIMOV


 PARALLEL VERSION RUNNING ON       16 PROCESSORS IN        1 NODES.

 EXECUTION OF GAMESS BEGUN Mon Oct 30 14:10:19 2023

            ECHO OF THE FIRST FEW INPUT CARDS -
 INPUT CARD>!   File created by MacMolPlt 7.7                                               
 INPUT CARD> $CONTRL SCFTYP=RHF RUNTYP=OPTIMIZE EXETYP=RUN DFTTYP=WB97X-D MAXIT=30 ICHARG=1 
 INPUT CARD>    MULT=1 $END                                                                 
 INPUT CARD> $SYSTEM TIMLIM=525600 MEMORY=250000000 PARALL=.TRUE. $END                      
 INPUT CARD> $BASIS GBASIS=N31 NGAUSS=6 NDFUNC=1 NPFUNC=1 DIFFSP=.TRUE. $END                
 INPUT CARD> $SCF DIRSCF=.TRUE. $END                                                        
 INPUT CARD> $STATPT OPTTOL=0.0001 NSTEP=500 HSSEND=.t. $END                                
 INPUT CARD> $FORCE METHOD=SEMINUM VIBSIZ=0.010000 VIBANL=.TRUE. $END                       
 INPUT CARD> $PCM SOLVNT=CH2CL2 $END                                                        
 INPUT CARD> $DATA                                                                          
 INPUT CARD>TS pf75 rxn path TT-Z-pentene-Cl-B, PM6                                         
 INPUT CARD>C1                                                                              
 INPUT CARD>C     6.0    -0.22358    -0.16106     0.03967                                   
 INPUT CARD>C     6.0     1.30356    -0.32366     0.10898                                   
 INPUT CARD>S    16.0    -0.83502     1.60930    -0.02496                                   
 INPUT CARD>H     1.0    -0.65341    -0.43969     1.00862                                   
 INPUT CARD>C     6.0    -0.91280    -0.93590    -1.08447                                   
 INPUT CARD>S    16.0     2.18799     3.09457    -0.33632                                   
 INPUT CARD>C     6.0     2.01606    -0.38434    -1.23222                                   
 INPUT CARD>C     6.0    -0.26357     2.37681    -1.51623                                   
 INPUT CARD>C     6.0     0.98282     3.00244    -1.62673                                   
 INPUT CARD>H     1.0     1.76312     0.48780    -1.83992                                   
 INPUT CARD>H     1.0     1.73607    -1.28061    -1.78902                                   
 INPUT CARD>H     1.0     3.09630    -0.39129    -1.07985                                   
 INPUT CARD>H     1.0    -0.62865    -0.51753    -2.05650                                   
 INPUT CARD>C     6.0    -2.43212    -1.03224    -0.95812                                   
 INPUT CARD>H     1.0    -0.48643    -1.94414    -1.05156                                   
 INPUT CARD>C     6.0    -0.02940     2.48316     1.29025                                   
 INPUT CARD>C     6.0     1.21779     3.10003     1.14283                                   
 INPUT CARD>C     6.0    -0.73527     2.54025     2.49538                                   
 INPUT CARD>C     6.0     1.76898     3.74640     2.25308                                   
 INPUT CARD>C     6.0    -1.16238     2.34671    -2.58602                                   
 INPUT CARD>C     6.0     1.33087     3.56669    -2.85698                                   
 INPUT CARD>C     6.0     1.09170     3.76542     3.46640                                   
 INPUT CARD>C     6.0    -0.16340     3.17118     3.59151                                   
 INPUT CARD>H     1.0    -1.71878     2.08879     2.57432                                   
 INPUT CARD>H     1.0     2.72969     4.24179     2.15840                                   
 INPUT CARD>H     1.0     1.54287     4.26686     4.31564                                   
 INPUT CARD>H     1.0    -0.69925     3.20465     4.53286                                   
 INPUT CARD>C     6.0    -0.79304     2.89739    -3.80558                                   
 INPUT CARD>C     6.0     0.45723     3.49969    -3.93690                                   
 INPUT CARD>H     1.0     2.28659     4.07009    -2.96220                                   
 INPUT CARD>H     1.0    -1.48180     2.86300    -4.64182                                   
 INPUT CARD>H     1.0     0.74948     3.94301    -4.88235                                   
 INPUT CARD>H     1.0    -2.14002     1.89113    -2.46188                                   
 INPUT CARD>H     1.0     1.73395     0.44343     0.75196                                   
 INPUT CARD>Cl    17.0     1.61312    -1.87275     1.01692                                  
 INPUT CARD>H     1.0    -2.92746    -0.06081    -1.04789                                   
 INPUT CARD>H     1.0    -2.71943    -1.46741     0.00362                                   
 INPUT CARD>H     1.0    -2.82595    -1.67323    -1.74975                                   
  250000000 WORDS OF MEMORY AVAILABLE

     BASIS OPTIONS
     -------------
     GBASIS=N31          IGAUSS=       6      POLAR=POPN31  
     NDFUNC=       1     NFFUNC=       0     DIFFSP=       T
     NPFUNC=       1      DIFFS=       F     BASNAM=        


     RUN TITLE
     ---------
 TS pf75 rxn path TT-Z-pentene-Cl-B, PM6                                         

 THE POINT GROUP OF THE MOLECULE IS C1      
 THE ORDER OF THE PRINCIPAL AXIS IS     0

 ATOM      ATOMIC                      COORDINATES (BOHR)
           CHARGE         X                   Y                   Z
 C           6.0    -0.4225049363       -0.3043592676        0.0749654299
 C           6.0     2.4633712086       -0.6116287132        0.2059423381
 S          16.0    -1.5779589943        3.0411360320       -0.0471675607
 H           1.0    -1.2347658576       -0.8308936195        1.9060154257
 C           6.0    -1.7249418816       -1.7685945519       -2.0493511419
 S          16.0     4.1347015639        5.8478893498       -0.6355526442
 C           6.0     3.8098009748       -0.7262972861       -2.3285581566
 C           6.0    -0.4980750786        4.4915196249       -2.8652592344
 C           6.0     1.8572604953        5.6737888946       -3.0740739560
 H           1.0     3.3318136835        0.9218083368       -3.4769446393
 H           1.0     3.2806965955       -2.4200019971       -3.3807575866
 H           1.0     5.8511585758       -0.7394308817       -2.0406206078
 H           1.0    -1.1879762422       -0.9779898904       -3.8862214938
 C           6.0    -4.5960403693       -1.9506507536       -1.8105842634
 H           1.0    -0.9192194122       -3.6738918818       -1.9871602596
 C           6.0    -0.0555579440        4.6924919837        2.4382189557
 C           6.0     2.3012894106        5.8582072537        2.1596355505
 C           6.0    -1.3894588270        4.8003764403        4.7155844352
 C           6.0     3.3428874778        7.0796694404        4.2577038284
 C           6.0    -2.1965796936        4.4346388726       -4.8868691988
 C           6.0     2.5149796253        6.7400667831       -5.3989093524
 C           6.0     2.0630138608        7.1156120287        6.5505461638
 C           6.0    -0.3087812264        5.9926612577        6.7869697822
 H           1.0    -3.2480232332        3.9472407459        4.8647594047
 H           1.0     5.1583661314        8.0158207975        4.0787845719
 H           1.0     2.9156015347        8.0631962280        8.1553770617
 H           1.0    -1.3213908969        6.0559103866        8.5658633407
 C           6.0    -1.4986282973        5.4752731796       -7.1915034244
 C           6.0     0.8640394134        6.6134551420       -7.4396622411
 H           1.0     4.3210285463        7.6913548454       -5.5977463208
 H           1.0    -2.8001959686        5.4102855028       -8.7717678843
 H           1.0     1.4163118333        7.4512084668       -9.2263036762
 H           1.0    -4.0440514082        3.5737175072       -4.6522786147
 H           1.0     3.2766903764        0.8379611947        1.4209983537
 CL         17.0     3.0483547853       -3.5389843435        1.9217001514
 H           1.0    -5.5320972400       -0.1149142373       -1.9802249653
 H           1.0    -5.1389775428       -2.7730028116        0.0068408081
 H           1.0    -5.3402711550       -3.1619462144       -3.3065480470

          INTERNUCLEAR DISTANCES (ANGS.)
          ------------------------------

                1 C          2 C          3 S          4 H          5 C     

   1 C       0.0000000    1.5373351 *  1.8740892 *  1.0960167 *  1.5294090 *
   2 C       1.5373351 *  0.0000000    2.8857926 *  2.1569763 *  2.5906394 *
   3 S       1.8740892 *  2.8857926 *  0.0000000    2.3020925 *  2.7580164 *
   4 H       1.0960167 *  2.1569763 *  2.3020925 *  0.0000000    2.1666872 *
   5 C       1.5294090 *  2.5906394 *  2.7580164 *  2.1666872 *  0.0000000  
   6 S       4.0689268    3.5587645    3.3825377    4.7300540    5.1399723  
   7 C       2.5852554 *  1.5199197 *  3.6824902    3.4857564    2.9840022 *
   8 C       2.9771141 *  3.5199066    1.7718671 *  3.8025669    3.4032284  
   9 C       3.7735954    3.7654355    2.7948253 *  4.6336354    4.4043096  
  10 H       2.8108459 *  2.1605263 *  3.3618705    3.8489005    3.1238077  
  11 H       2.9047767 *  2.1691524 *  4.2513517    3.7740629    2.7625582 *
  12 H       3.5111158    2.1521634 *  4.5354636    4.2923624    4.0459244  
  13 H       2.1645048 *  2.9086637 *  2.9484147 *  3.0662082    1.0957267 *
  14 C       2.5753036 *  3.9491889    3.2247867    2.7171660 *  1.5276056 *
  15 H       2.1069521 *  2.6789686 *  3.7151525    2.5564807 *  1.0951814 *
  16 C       2.9314767 *  3.3242172    1.7726907 *  3.0019587    4.2555448  
  17 C       3.7321867    3.5774091    2.7928549 *  4.0061227    5.0782881  
  18 C       3.6863822    4.2489661    2.6886301 *  3.3312458    4.9930413  
  19 C       4.9130157    4.6237613    4.0666299    4.9939967    6.3446921  
  20 C       3.7502672    4.5249045    2.6851381 *  4.5765175    3.6183520  
  21 C       4.9702129    4.8920842    4.0672832    5.9102717    5.3337757  
  22 C       5.3749126    5.2950665    4.5332878    5.1738807    6.8433068  
  23 C       4.8706275    5.1472219    3.9961729    4.4665213    6.2685322  
  24 H       3.7043081    4.5861046    2.7869695 *  3.1590570    4.8150906  
  25 H       5.7092827    5.2035856    4.9400629    5.8892796    7.1128344  
  26 H       6.4039629    6.2310618    5.6176325    6.1572429    7.8905142  
  27 H       5.6340946    6.0025772    4.8308693    5.0698701    6.9817014  
  28 C       4.9461448    5.4858613    3.9942491    5.8593618    4.7024349  
  29 C       5.4477245    5.6305794    4.5328533    6.4195330    5.4486510  
  30 H       5.7632289    5.4500948    4.9423997    6.6894788    6.2307224  
  31 H       5.7135283    6.3626357    4.8275754    6.5970799    5.2354695  
  32 H       6.4820149    6.5897536    5.6170348    7.4752717    6.4024081  
  33 H       3.7605822    4.8345485    2.7786745 *  4.4370149    3.3757112  
  34 H       2.1690295 *  1.0895347 *  2.9261689 *  2.5583712 *  3.5043276  
  35 CL      2.6941357 *  1.8220489 *  4.3821884    2.6815831 *  3.4166943  
  36 H       2.9161282 *  4.3941971    2.8660004 *  3.0893506    2.1968103 *
  37 H       2.8172890 *  4.1837439    3.6080413    2.5168774 *  2.1749379 *
  38 H       3.5015727    4.7253645    4.2087654    3.7215798    2.1555500 *

                6 S          7 C          8 C          9 C         10 H     

   1 C       4.0689268    2.5852554 *  2.9771141 *  3.7735954    2.8108459 *
   2 C       3.5587645    1.5199197 *  3.5199066    3.7654355    2.1605263 *
   3 S       3.3825377    3.6824902    1.7718671 *  2.7948253 *  3.3618705  
   4 H       4.7300540    3.4857564    3.8025669    4.6336354    3.8489005  
   5 C       5.1399723    2.9840022 *  3.4032284    4.4043096    3.1238077  
   6 S       0.0000000    3.5965277    2.8138076 *  1.7680726 *  3.0391738  
   7 C       3.5965277    0.0000000    3.5918413    3.5627941    1.0926601 *
   8 C       2.8138076 *  3.5918413    0.0000000    1.3989679 *  2.7893738 *
   9 C       1.7680726 *  3.5627941    1.3989679 *  0.0000000    2.6415398 *
  10 H       3.0391738    1.0926601 *  2.7893738 *  2.6415398 *  0.0000000  
  11 H       4.6321452    1.0916595 *  4.1772833    4.3518089    1.7693492 *
  12 H       3.6781903    1.0909553 *  4.3751036    4.0352545    1.7685798 *
  13 H       4.8928260    2.7733857 *  2.9668804 *  3.8950901    2.6034898 *
  14 C       6.2259628    4.5034665    4.0786907    5.3279919    4.5484208  
  15 H       5.7491468    2.9543308 *  4.3515737    5.1921257    3.4053368  
  16 C       2.8171565 *  4.3323571    2.8182399 *  3.1309764    4.1222025  
  17 C       1.7689552 *  4.2917283    3.1285899    2.7812223 *  4.0022404  
  18 C       4.1074621    5.4788726    4.0425522    4.4896819    5.4082649  
  19 C       2.7028585 *  5.4103029    4.4960799    4.0279585    5.2317451  
  20 C       4.1043177    4.4038494    1.3975751 *  2.4396930 *  3.5455270  
  21 C       2.7039377 *  4.3266579    2.3990965 *  1.3975092 *  3.2712100  
  22 C       4.0140467    6.3365590    5.3471110    5.1511131    6.2730080  
  23 C       4.5785099    6.3765304    5.1701127    5.3453084    6.3570779  
  24 H       4.9745623    5.8783627    4.3512287    5.0776195    5.8457088  
  25 H       2.7987820 *  5.7798487    5.0931976    4.3491094    5.5689551  
  26 H       4.8405759    7.2550893    6.3911049    6.1011618    7.2263908  
  27 H       5.6619066    7.3136793    6.1209988    6.3883329    7.3523374  
  28 C       4.5783386    5.0282180    2.4067541 *  2.8128458 *  4.0254065  
  29 C       4.0154488    4.9830647    2.7640650 *  2.4208238 *  3.8954018  
  30 H       2.8029640 *  4.7862265    3.3854604    2.1501565 *  3.7902948  
  31 H       5.6620061    5.8656299    3.3896575    3.8967375    4.9011962  
  32 H       4.8430930    5.8011750    3.8483784    3.3967898    4.7140558  
  33 H       4.9697026    4.8951842    2.1566649 *  3.4182766    4.1941234  
  34 H       2.9015597 *  2.1683541 *  3.5878587    3.5736388    2.5924239 *
  35 CL      5.1803477    2.7269682 *  5.2912734    5.5815447    3.7089393  
  36 H       6.0523205    4.9575235    3.6411047    5.0008845    4.7885097  
  37 H       6.7089486    5.0125050    4.8082450    6.0286197    5.2263506  
  38 H       7.0618196    5.0372746    4.7982441    6.0318946    5.0732381  

               11 H         12 H         13 H         14 C         15 H     

   1 C       2.9047767 *  3.5111158    2.1645048 *  2.5753036 *  2.1069521 *
   2 C       2.1691524 *  2.1521634 *  2.9086637 *  3.9491889    2.6789686 *
   3 S       4.2513517    4.5354636    2.9484147 *  3.2247867    3.7151525  
   4 H       3.7740629    4.2923624    3.0662082    2.7171660 *  2.5564807 *
   5 C       2.7625582 *  4.0459244    1.0957267 *  1.5276056 *  1.0951814 *
   6 S       4.6321452    3.6781903    4.8928260    6.2259628    5.7491468  
   7 C       1.0916595 *  1.0909553 *  2.7733857 *  4.5034665    2.9543308 *
   8 C       4.1772833    4.3751036    2.9668804 *  4.0786907    4.3515737  
   9 C       4.3518089    4.0352545    3.8950901    5.3279919    5.1921257  
  10 H       1.7693492 *  1.7685798 *  2.6034898 *  4.5484208    3.4053368  
  11 H       0.0000000    1.7731435 *  2.4991473 *  4.2574512    2.4338499 *
  12 H       1.7731435 *  0.0000000    3.8529254    5.5667821    3.9048813  
  13 H       2.4991473 *  3.8529254    0.0000000    2.1734464 *  1.7508132 *
  14 C       4.2574512    5.5667821    2.1734464 *  0.0000000    2.1508143 *
  15 H       2.4338499 *  3.9048813    1.7508132 *  2.1508143 *  0.0000000  
  16 C       5.1734662    4.8631098    4.5347521    4.8152122    5.0293077  
  17 C       5.2966372    4.5451536    5.1702798    5.9001262    5.7587641  
  18 C       6.2500061    6.0047585    5.4846147    5.2505854    5.7229764  
  19 C       6.4506190    5.4763746    6.5193718    7.1271626    6.9562752  
  20 C       4.7110160    5.2821915    2.9612717 *  3.9597476    4.6068286  
  21 C       4.9800645    4.6840730    4.6001456    6.2382626    6.0771184  
  22 C       7.3141692    6.4780436    7.1976169    7.4169553    7.4499351  
  23 C       7.2371627    6.7185148    6.7618826    6.5965872    6.9158475  
  24 H       6.5059650    6.5336629    5.4245536    4.7673698    5.5614941  
  25 H       6.8604888    5.6644590    7.1899205    8.0107660    7.6754805  
  26 H       8.2509771    7.2953971    8.2589379    8.4672044    8.4558510  
  27 H       8.1249312    7.6706908    7.5683072    7.1487717    7.5987550  
  28 C       5.2838050    5.7768491    3.8403103    5.1221679    5.5784450  
  29 C       5.3944498    5.5015589    4.5665190    6.1449055    6.2330543  
  30 H       5.5053986    4.9094586    5.5104604    7.2330030    6.8928331  
  31 H       5.9718221    6.6510926    4.3404755    5.4447818    6.0818848  
  32 H       6.1504680    6.2251688    5.4572051    7.0905058    7.1316871  
  33 H       5.0533898    5.8769461    2.8723188 *  3.3004104    4.4082489  
  34 H       3.0706510    2.4306960 *  3.7937805    4.7389993    3.7260250  
  35 CL      2.8703738 *  2.9649606 *  4.0383245    4.5794330    2.9481886 *
  36 H       4.8770583    6.0329034    2.5515514 *  1.0941191 *  3.0831109  
  37 H       4.8062389    6.0128743    3.0850814    1.0940127 *  2.5153460 *
  38 H       4.5790522    6.0963252    2.5015726 *  1.0920844 *  2.4564640 *

               16 C         17 C         18 C         19 C         20 C     

   1 C       2.9314767 *  3.7321867    3.6863822    4.9130157    3.7502672  
   2 C       3.3242172    3.5774091    4.2489661    4.6237613    4.5249045  
   3 S       1.7726907 *  2.7928549 *  2.6886301 *  4.0666299    2.6851381 *
   4 H       3.0019587    4.0061227    3.3312458    4.9939967    4.5765175  
   5 C       4.2555448    5.0782881    4.9930413    6.3446921    3.6183520  
   6 S       2.8171565 *  1.7689552 *  4.1074621    2.7028585 *  4.1043177  
   7 C       4.3323571    4.2917283    5.4788726    5.4103029    4.4038494  
   8 C       2.8182399 *  3.1285899    4.0425522    4.4960799    1.3975751 *
   9 C       3.1309764    2.7812223 *  4.4896819    4.0279585    2.4396930 *
  10 H       4.1222025    4.0022404    5.4082649    5.2317451    3.5455270  
  11 H       5.1734662    5.2966372    6.2500061    6.4506190    4.7110160  
  12 H       4.8631098    4.5451536    6.0047585    5.4763746    5.2821915  
  13 H       4.5347521    5.1702798    5.4846147    6.5193718    2.9612717 *
  14 C       4.8152122    5.9001262    5.2505854    7.1271626    3.9597476  
  15 H       5.0293077    5.7587641    5.7229764    6.9562752    4.6068286  
  16 C       0.0000000    1.3991941 *  1.3978019 *  2.3993723 *  4.0407588  
  17 C       1.3991941 *  0.0000000    2.4407352 *  1.3979484 *  4.4874294  
  18 C       1.3978019 *  2.4407352 *  0.0000000    2.7901210 *  5.1029900  
  19 C       2.3993723 *  1.3979484 *  2.7901210 *  0.0000000    5.8282838  
  20 C       4.0407588    4.4874294    5.1029900    5.8282838    0.0000000  
  21 C       4.4970978    4.0285281    5.8284021    5.1319537    2.7889184 *
  22 C       2.7634552 *  2.4202521 *  2.4045251 *  1.3896818 *  6.6125186  
  23 C       2.4056444 *  2.8122557 *  1.3880234 *  2.4199928 *  6.3118610  
  24 H       2.1583253 *  3.4198265    1.0850528 *  3.8749627    5.1966540  
  25 H       3.3851206    2.1496139 *  3.8748860    1.0850527 *  6.4225430  
  26 H       3.8479349    3.3961585    3.3888716    2.1391957 *  7.6575626  
  27 H       3.3887706    3.8959326    2.1433734 *  3.4033879    7.1853325  
  28 C       5.1693535    5.3452092    6.3113377    6.6326560    1.3881596 *
  29 C       5.3472646    5.1518770    6.6118687    6.3322513    2.4036173 *
  30 H       5.0956342    4.3513930    6.4231789    5.2508895    3.8738797  
  31 H       6.1190848    6.3879688    7.1833905    7.6738264    2.1435714 *
  32 H       6.3905248    6.1018623    7.6552673    7.2105754    3.3877004  
  33 H       4.3455375    5.0725005    5.1931788    6.3994653    1.0856997 *
  34 H       2.7494832 *  2.7343599 *  3.6787518    3.6282502    4.8117889  
  35 CL      4.6633178    4.9900581    5.2129980    5.7556260    6.2039036  
  36 H       4.5097044    5.6544904    4.9118197    6.8882363    3.3581995  
  37 H       4.9496143    6.1368566    5.1192868    7.2380736    4.8660201  
  38 H       5.8598524    6.8922321    6.3360465    8.1552694    4.4302066  

               21 C         22 C         23 C         24 H         25 H     

   1 C       4.9702129    5.3749126    4.8706275    3.7043081    5.7092827  
   2 C       4.8920842    5.2950665    5.1472219    4.5861046    5.2035856  
   3 S       4.0672832    4.5332878    3.9961729    2.7869695 *  4.9400629  
   4 H       5.9102717    5.1738807    4.4665213    3.1590570    5.8892796  
   5 C       5.3337757    6.8433068    6.2685322    4.8150906    7.1128344  
   6 S       2.7039377 *  4.0140467    4.5785099    4.9745623    2.7987820 *
   7 C       4.3266579    6.3365590    6.3765304    5.8783627    5.7798487  
   8 C       2.3990965 *  5.3471110    5.1701127    4.3512287    5.0931976  
   9 C       1.3975092 *  5.1511131    5.3453084    5.0776195    4.3491094  
  10 H       3.2712100    6.2730080    6.3570779    5.8457088    5.5689551  
  11 H       4.9800645    7.3141692    7.2371627    6.5059650    6.8604888  
  12 H       4.6840730    6.4780436    6.7185148    6.5336629    5.6644590  
  13 H       4.6001456    7.1976169    6.7618826    5.4245536    7.1899205  
  14 C       6.2382626    7.4169553    6.5965872    4.7673698    8.0107660  
  15 H       6.0771184    7.4499351    6.9158475    5.5614941    7.6754805  
  16 C       4.4970978    2.7634552 *  2.4056444 *  2.1583253 *  3.3851206  
  17 C       4.0285281    2.4202521 *  2.8122557 *  3.4198265    2.1496139 *
  18 C       5.8284021    2.4045251 *  1.3880234 *  1.0850528 *  3.8748860  
  19 C       5.1319537    1.3896818 *  2.4199928 *  3.8749627    1.0850527 *
  20 C       2.7889184 *  6.6125186    6.3118610    5.1966540    6.4225430  
  21 C       0.0000000    6.3310213    6.6311609    6.4018414    5.2503804  
  22 C       6.3310213    0.0000000    1.3942918 *  3.3920042    2.1496055 *
  23 C       6.6311609    1.3942918 *  0.0000000    2.1506861 *  3.4014673  
  24 H       6.4018414    3.3920042    2.1506861 *  0.0000000    4.9595649  
  25 H       5.2503804    2.1496055 *  3.4014673    4.9595649    0.0000000  
  26 H       7.2098308    1.0845299 *  2.1531921 *  4.2912172    2.4622865 *
  27 H       7.6721702    2.1585416 *  1.0836952 *  2.4739571 *  4.2978308  
  28 C       2.4204954 *  7.5622360    7.4288861    6.4972265    7.0559263  
  29 C       1.3906700 *  7.4351877    7.5610884    7.0086835    6.5473253  
  30 H       1.0853034 *  6.5457989    7.0541906    7.1148853    5.1426027  
  31 H       3.4046947    8.5545599    8.3439125    7.2614212    8.1166928  
  32 H       2.1405034 *  8.3576480    8.5577669    8.0704626    7.3200179  
  33 H       3.8743622    7.0072449    6.4953125    5.0576500    7.1124303  
  34 H       4.7897468    4.3377744    4.3707667    4.2366909    4.1709843  
  35 CL      6.6838816    6.1693429    5.9351299    5.4056315    6.3195969  
  36 H       5.8791953    7.1534955    6.2936332    4.3820193    7.7971795  
  37 H       7.0661252    7.3415303    6.3970901    4.5007063    8.1811338  
  38 H       6.7795186    8.4932394    7.6867769    5.8374824    9.0070103  

               26 H         27 H         28 C         29 C         30 H     

   1 C       6.4039629    5.6340946    4.9461448    5.4477245    5.7632289  
   2 C       6.2310618    6.0025772    5.4858613    5.6305794    5.4500948  
   3 S       5.6176325    4.8308693    3.9942491    4.5328533    4.9423997  
   4 H       6.1572429    5.0698701    5.8593618    6.4195330    6.6894788  
   5 C       7.8905142    6.9817014    4.7024349    5.4486510    6.2307224  
   6 S       4.8405759    5.6619066    4.5783386    4.0154488    2.8029640 *
   7 C       7.2550893    7.3136793    5.0282180    4.9830647    4.7862265  
   8 C       6.3911049    6.1209988    2.4067541 *  2.7640650 *  3.3854604  
   9 C       6.1011618    6.3883329    2.8128458 *  2.4208238 *  2.1501565 *
  10 H       7.2263908    7.3523374    4.0254065    3.8954018    3.7902948  
  11 H       8.2509771    8.1249312    5.2838050    5.3944498    5.5053986  
  12 H       7.2953971    7.6706908    5.7768491    5.5015589    4.9094586  
  13 H       8.2589379    7.5683072    3.8403103    4.5665190    5.5104604  
  14 C       8.4672044    7.1487717    5.1221679    6.1449055    7.2330030  
  15 H       8.4558510    7.5987550    5.5784450    6.2330543    6.8928331  
  16 C       3.8479349    3.3887706    5.1693535    5.3472646    5.0956342  
  17 C       3.3961585    3.8959326    5.3452092    5.1518770    4.3513930  
  18 C       3.3888716    2.1433734 *  6.3113377    6.6118687    6.4231789  
  19 C       2.1391957 *  3.4033879    6.6326560    6.3322513    5.2508895  
  20 C       7.6575626    7.1853325    1.3881596 *  2.4036173 *  3.8738797  
  21 C       7.2098308    7.6721702    2.4204954 *  1.3906700 *  1.0853034 *
  22 C       1.0845299 *  2.1585416 *  7.5622360    7.4351877    6.5457989  
  23 C       2.1531921 *  1.0836952 *  7.4288861    7.5610884    7.0541906  
  24 H       4.2912172    2.4739571 *  6.4972265    7.0086835    7.1148853  
  25 H       2.4622865 *  4.2978308    7.0559263    6.5473253    5.1426027  
  26 H       0.0000000    2.4904973 *  8.5607323    8.3589222    7.3183873  
  27 H       2.4904973 *  0.0000000    8.3446262    8.5534396    8.1141944  
  28 C       8.5607323    8.3446262    0.0000000    1.3939818 *  3.4015638  
  29 C       8.3589222    8.5534396    1.3939818 *  0.0000000    2.1498731 *
  30 H       7.3183873    8.1141944    3.4015638    2.1498731 *  0.0000000  
  31 H       9.5580093    9.2143292    1.0839144 *  2.1591952 *  4.2987153  
  32 H       9.2378226    9.5545891    2.1522367 *  1.0843516 *  2.4628911 *
  33 H       8.0710934    7.2613732    2.1523113 *  3.3924706    4.9591393  
  34 H       5.2301954    5.2763627    5.7601015    5.7407445    5.2204462  
  35 CL      6.9700287    6.5946099    7.1972458    7.3986165    7.1836137  
  36 H       8.2146231    6.8390730    4.5729148    5.6990934    6.9220831  
  37 H       8.3452124    6.8134636    6.1051177    7.0916112    8.0324486  
  38 H       9.5477858    8.2333319    5.4083017    6.5055359    7.7842035  

               31 H         32 H         33 H         34 H         35 CL    

   1 C       5.7135283    6.4820149    3.7605822    2.1690295 *  2.6941357 *
   2 C       6.3626357    6.5897536    4.8345485    1.0895347 *  1.8220489 *
   3 S       4.8275754    5.6170348    2.7786745 *  2.9261689 *  4.3821884  
   4 H       6.5970799    7.4752717    4.4370149    2.5583712 *  2.6815831 *
   5 C       5.2354695    6.4024081    3.3757112    3.5043276    3.4166943  
   6 S       5.6620061    4.8430930    4.9697026    2.9015597 *  5.1803477  
   7 C       5.8656299    5.8011750    4.8951842    2.1683541 *  2.7269682 *
   8 C       3.3896575    3.8483784    2.1566649 *  3.5878587    5.2912734  
   9 C       3.8967375    3.3967898    3.4182766    3.5736388    5.5815447  
  10 H       4.9011962    4.7140558    4.1941234    2.5924239 *  3.7089393  
  11 H       5.9718221    6.1504680    5.0533898    3.0706510    2.8703738 *
  12 H       6.6510926    6.2251688    5.8769461    2.4306960 *  2.9649606 *
  13 H       4.3404755    5.4572051    2.8723188 *  3.7937805    4.0383245  
  14 C       5.4447818    7.0905058    3.3004104    4.7389993    4.5794330  
  15 H       6.0818848    7.1316871    4.4082489    3.7260250    2.9481886 *
  16 C       6.1190848    6.3905248    4.3455375    2.7494832 *  4.6633178  
  17 C       6.3879688    6.1018623    5.0725005    2.7343599 *  4.9900581  
  18 C       7.1833905    7.6552673    5.1931788    3.6787518    5.2129980  
  19 C       7.6738264    7.2105754    6.3994653    3.6282502    5.7556260  
  20 C       2.1435714 *  3.3877004    1.0856997 *  4.8117889    6.2039036  
  21 C       3.4046947    2.1405034 *  3.8743622    4.7897468    6.6838816  
  22 C       8.5545599    8.3576480    7.0072449    4.3377744    6.1693429  
  23 C       8.3439125    8.5577669    6.4953125    4.3707667    5.9351299  
  24 H       7.2614212    8.0704626    5.0576500    4.2366909    5.4056315  
  25 H       8.1166928    7.3200179    7.1124303    4.1709843    6.3195969  
  26 H       9.5580093    9.2378226    8.0710934    5.2301954    6.9700287  
  27 H       9.2143292    9.5545891    7.2613732    5.2763627    6.5946099  
  28 C       1.0839144 *  2.1522367 *  2.1523113 *  5.7601015    7.1972458  
  29 C       2.1591952 *  1.0843516 *  3.3924706    5.7407445    7.3986165  
  30 H       4.2987153    2.4628911 *  4.9591393    5.2204462    7.1836137  
  31 H       0.0000000    2.4905595 *  2.4758682 *  6.7296530    8.0016996  
  32 H       2.4905595 *  0.0000000    4.2916310    6.7053479    8.3288850  
  33 H       2.4758682 *  4.2916310    0.0000000    5.2375802    6.3525508  
  34 H       6.7296530    6.7053479    5.2375802    0.0000000    2.3344150 *
  35 CL      8.0016996    8.3288850    6.3525508    2.3344150 *  0.0000000  
  36 H       4.8533422    6.6523339    2.5356457 *  5.0221968    5.3069232  
  37 H       6.4702621    8.0733317    4.2064471    4.9034596    4.4678929  
  38 H       5.5451051    7.3579232    3.6989581    5.6152908    5.2344640  

               36 H         37 H         38 H     

   1 C       2.9161282 *  2.8172890 *  3.5015727  
   2 C       4.3941971    4.1837439    4.7253645  
   3 S       2.8660004 *  3.6080413    4.2087654  
   4 H       3.0893506    2.5168774 *  3.7215798  
   5 C       2.1968103 *  2.1749379 *  2.1555500 *
   6 S       6.0523205    6.7089486    7.0618196  
   7 C       4.9575235    5.0125050    5.0372746  
   8 C       3.6411047    4.8082450    4.7982441  
   9 C       5.0008845    6.0286197    6.0318946  
  10 H       4.7885097    5.2263506    5.0732381  
  11 H       4.8770583    4.8062389    4.5790522  
  12 H       6.0329034    6.0128743    6.0963252  
  13 H       2.5515514 *  3.0850814    2.5015726 *
  14 C       1.0941191 *  1.0940127 *  1.0920844 *
  15 H       3.0831109    2.5153460 *  2.4564640 *
  16 C       4.5097044    4.9496143    5.8598524  
  17 C       5.6544904    6.1368566    6.8922321  
  18 C       4.9118197    5.1192868    6.3360465  
  19 C       6.8882363    7.2380736    8.1552694  
  20 C       3.3581995    4.8660201    4.4302066  
  21 C       5.8791953    7.0661252    6.7795186  
  22 C       7.1534955    7.3415303    8.4932394  
  23 C       6.2936332    6.3970901    7.6867769  
  24 H       4.3820193    4.5007063    5.8374824  
  25 H       7.7971795    8.1811338    9.0070103  
  26 H       8.2146231    8.3452124    9.5477858  
  27 H       6.8390730    6.8134636    8.2333319  
  28 C       4.5729148    6.1051177    5.4083017  
  29 C       5.6990934    7.0916112    6.5055359  
  30 H       6.9220831    8.0324486    7.7842035  
  31 H       4.8533422    6.4702621    5.5451051  
  32 H       6.6523339    8.0733317    7.3579232  
  33 H       2.5356457 *  4.2064471    3.6989581  
  34 H       5.0221968    4.9034596    5.6152908  
  35 CL      5.3069232    4.4678929    5.2344640  
  36 H       0.0000000    1.7684664 *  1.7614795 *
  37 H       1.7684664 *  0.0000000    1.7686194 *
  38 H       1.7614795 *  1.7686194 *  0.0000000  

  * ... LESS THAN  3.000


     ATOMIC BASIS SET
     ----------------
 THE CONTRACTED PRIMITIVE FUNCTIONS HAVE BEEN UNNORMALIZED
 THE CONTRACTED BASIS FUNCTIONS ARE NOW NORMALIZED TO UNITY

  SHELL TYPE  PRIMITIVE        EXPONENT          CONTRACTION COEFFICIENT(S)

 C         

      1   S       1          3047.5248800    0.001834737132
      1   S       2           457.3695180    0.014037322813
      1   S       3           103.9486850    0.068842622264
      1   S       4            29.2101553    0.232184443216
      1   S       5             9.2866630    0.467941348435
      1   S       6             3.1639270    0.362311985337

      2   L       7             7.8682723   -0.119332419775    0.068999066591
      2   L       8             1.8812885   -0.160854151696    0.316423960957
      2   L       9             0.5442493    1.143456437840    0.744308290898

      3   L      10             0.1687145    1.000000000000    1.000000000000

      4   L      11             0.0438000    1.000000000000    1.000000000000

      5   D      12             0.8000000    1.000000000000

 C         

      6   S      13          3047.5248800    0.001834737132
      6   S      14           457.3695180    0.014037322813
      6   S      15           103.9486850    0.068842622264
      6   S      16            29.2101553    0.232184443216
      6   S      17             9.2866630    0.467941348435
      6   S      18             3.1639270    0.362311985337

      7   L      19             7.8682723   -0.119332419775    0.068999066591
      7   L      20             1.8812885   -0.160854151696    0.316423960957
      7   L      21             0.5442493    1.143456437840    0.744308290898

      8   L      22             0.1687145    1.000000000000    1.000000000000

      9   L      23             0.0438000    1.000000000000    1.000000000000

     10   D      24             0.8000000    1.000000000000

 S         

     11   S      25         21917.1000000    0.001869240849
     11   S      26          3301.4900000    0.014230306464
     11   S      27           754.1460000    0.069696231659
     11   S      28           212.7110000    0.238487108332
     11   S      29            67.9896000    0.483307219541
     11   S      30            23.0515000    0.338074153569

     12   L      31           423.7350000   -0.002376770499    0.004061009982
     12   L      32           100.7100000   -0.031693006651    0.030681299864
     12   L      33            32.1599000   -0.113317023779    0.130451999421
     12   L      34            11.8079000    0.056090011770    0.327204998547
     12   L      35             4.6311000    0.592255124284    0.452850997989
     12   L      36             1.8702500    0.455006095483    0.256041998863

     13   L      37             2.6158400   -0.250373114159   -0.014510489547
     13   L      38             0.9221670    0.066956763101    0.310262776489
     13   L      39             0.3412870    1.054506269068    0.754482456476

     14   L      40             0.1171670    1.000000000000    1.000000000000

     15   L      41             0.0405000    1.000000000000    1.000000000000

     16   D      42             0.6500000    1.000000000000

 H         

     17   S      43            18.7311370    0.033494604338
     17   S      44             2.8253944    0.234726953484
     17   S      45             0.6401217    0.813757326146

     18   S      46             0.1612778    1.000000000000

     19   P      47             1.1000000    1.000000000000

 C         

     20   S      48          3047.5248800    0.001834737132
     20   S      49           457.3695180    0.014037322813
     20   S      50           103.9486850    0.068842622264
     20   S      51            29.2101553    0.232184443216
     20   S      52             9.2866630    0.467941348435
     20   S      53             3.1639270    0.362311985337

     21   L      54             7.8682723   -0.119332419775    0.068999066591
     21   L      55             1.8812885   -0.160854151696    0.316423960957
     21   L      56             0.5442493    1.143456437840    0.744308290898

     22   L      57             0.1687145    1.000000000000    1.000000000000

     23   L      58             0.0438000    1.000000000000    1.000000000000

     24   D      59             0.8000000    1.000000000000

 S         

     25   S      60         21917.1000000    0.001869240849
     25   S      61          3301.4900000    0.014230306464
     25   S      62           754.1460000    0.069696231659
     25   S      63           212.7110000    0.238487108332
     25   S      64            67.9896000    0.483307219541
     25   S      65            23.0515000    0.338074153569

     26   L      66           423.7350000   -0.002376770499    0.004061009982
     26   L      67           100.7100000   -0.031693006651    0.030681299864
     26   L      68            32.1599000   -0.113317023779    0.130451999421
     26   L      69            11.8079000    0.056090011770    0.327204998547
     26   L      70             4.6311000    0.592255124284    0.452850997989
     26   L      71             1.8702500    0.455006095483    0.256041998863

     27   L      72             2.6158400   -0.250373114159   -0.014510489547
     27   L      73             0.9221670    0.066956763101    0.310262776489
     27   L      74             0.3412870    1.054506269068    0.754482456476

     28   L      75             0.1171670    1.000000000000    1.000000000000

     29   L      76             0.0405000    1.000000000000    1.000000000000

     30   D      77             0.6500000    1.000000000000

 C         

     31   S      78          3047.5248800    0.001834737132
     31   S      79           457.3695180    0.014037322813
     31   S      80           103.9486850    0.068842622264
     31   S      81            29.2101553    0.232184443216
     31   S      82             9.2866630    0.467941348435
     31   S      83             3.1639270    0.362311985337

     32   L      84             7.8682723   -0.119332419775    0.068999066591
     32   L      85             1.8812885   -0.160854151696    0.316423960957
     32   L      86             0.5442493    1.143456437840    0.744308290898

     33   L      87             0.1687145    1.000000000000    1.000000000000

     34   L      88             0.0438000    1.000000000000    1.000000000000

     35   D      89             0.8000000    1.000000000000

 C         

     36   S      90          3047.5248800    0.001834737132
     36   S      91           457.3695180    0.014037322813
     36   S      92           103.9486850    0.068842622264
     36   S      93            29.2101553    0.232184443216
     36   S      94             9.2866630    0.467941348435
     36   S      95             3.1639270    0.362311985337

     37   L      96             7.8682723   -0.119332419775    0.068999066591
     37   L      97             1.8812885   -0.160854151696    0.316423960957
     37   L      98             0.5442493    1.143456437840    0.744308290898

     38   L      99             0.1687145    1.000000000000    1.000000000000

     39   L     100             0.0438000    1.000000000000    1.000000000000

     40   D     101             0.8000000    1.000000000000

 C         

     41   S     102          3047.5248800    0.001834737132
     41   S     103           457.3695180    0.014037322813
     41   S     104           103.9486850    0.068842622264
     41   S     105            29.2101553    0.232184443216
     41   S     106             9.2866630    0.467941348435
     41   S     107             3.1639270    0.362311985337

     42   L     108             7.8682723   -0.119332419775    0.068999066591
     42   L     109             1.8812885   -0.160854151696    0.316423960957
     42   L     110             0.5442493    1.143456437840    0.744308290898

     43   L     111             0.1687145    1.000000000000    1.000000000000

     44   L     112             0.0438000    1.000000000000    1.000000000000

     45   D     113             0.8000000    1.000000000000

 H         

     46   S     114            18.7311370    0.033494604338
     46   S     115             2.8253944    0.234726953484
     46   S     116             0.6401217    0.813757326146

     47   S     117             0.1612778    1.000000000000

     48   P     118             1.1000000    1.000000000000

 H         

     49   S     119            18.7311370    0.033494604338
     49   S     120             2.8253944    0.234726953484
     49   S     121             0.6401217    0.813757326146

     50   S     122             0.1612778    1.000000000000

     51   P     123             1.1000000    1.000000000000

 H         

     52   S     124            18.7311370    0.033494604338
     52   S     125             2.8253944    0.234726953484
     52   S     126             0.6401217    0.813757326146

     53   S     127             0.1612778    1.000000000000

     54   P     128             1.1000000    1.000000000000

 H         

     55   S     129            18.7311370    0.033494604338
     55   S     130             2.8253944    0.234726953484
     55   S     131             0.6401217    0.813757326146

     56   S     132             0.1612778    1.000000000000

     57   P     133             1.1000000    1.000000000000

 C         

     58   S     134          3047.5248800    0.001834737132
     58   S     135           457.3695180    0.014037322813
     58   S     136           103.9486850    0.068842622264
     58   S     137            29.2101553    0.232184443216
     58   S     138             9.2866630    0.467941348435
     58   S     139             3.1639270    0.362311985337

     59   L     140             7.8682723   -0.119332419775    0.068999066591
     59   L     141             1.8812885   -0.160854151696    0.316423960957
     59   L     142             0.5442493    1.143456437840    0.744308290898

     60   L     143             0.1687145    1.000000000000    1.000000000000

     61   L     144             0.0438000    1.000000000000    1.000000000000

     62   D     145             0.8000000    1.000000000000

 H         

     63   S     146            18.7311370    0.033494604338
     63   S     147             2.8253944    0.234726953484
     63   S     148             0.6401217    0.813757326146

     64   S     149             0.1612778    1.000000000000

     65   P     150             1.1000000    1.000000000000

 C         

     66   S     151          3047.5248800    0.001834737132
     66   S     152           457.3695180    0.014037322813
     66   S     153           103.9486850    0.068842622264
     66   S     154            29.2101553    0.232184443216
     66   S     155             9.2866630    0.467941348435
     66   S     156             3.1639270    0.362311985337

     67   L     157             7.8682723   -0.119332419775    0.068999066591
     67   L     158             1.8812885   -0.160854151696    0.316423960957
     67   L     159             0.5442493    1.143456437840    0.744308290898

     68   L     160             0.1687145    1.000000000000    1.000000000000

     69   L     161             0.0438000    1.000000000000    1.000000000000

     70   D     162             0.8000000    1.000000000000

 C         

     71   S     163          3047.5248800    0.001834737132
     71   S     164           457.3695180    0.014037322813
     71   S     165           103.9486850    0.068842622264
     71   S     166            29.2101553    0.232184443216
     71   S     167             9.2866630    0.467941348435
     71   S     168             3.1639270    0.362311985337

     72   L     169             7.8682723   -0.119332419775    0.068999066591
     72   L     170             1.8812885   -0.160854151696    0.316423960957
     72   L     171             0.5442493    1.143456437840    0.744308290898

     73   L     172             0.1687145    1.000000000000    1.000000000000

     74   L     173             0.0438000    1.000000000000    1.000000000000

     75   D     174             0.8000000    1.000000000000

 C         

     76   S     175          3047.5248800    0.001834737132
     76   S     176           457.3695180    0.014037322813
     76   S     177           103.9486850    0.068842622264
     76   S     178            29.2101553    0.232184443216
     76   S     179             9.2866630    0.467941348435
     76   S     180             3.1639270    0.362311985337

     77   L     181             7.8682723   -0.119332419775    0.068999066591
     77   L     182             1.8812885   -0.160854151696    0.316423960957
     77   L     183             0.5442493    1.143456437840    0.744308290898

     78   L     184             0.1687145    1.000000000000    1.000000000000

     79   L     185             0.0438000    1.000000000000    1.000000000000

     80   D     186             0.8000000    1.000000000000

 C         

     81   S     187          3047.5248800    0.001834737132
     81   S     188           457.3695180    0.014037322813
     81   S     189           103.9486850    0.068842622264
     81   S     190            29.2101553    0.232184443216
     81   S     191             9.2866630    0.467941348435
     81   S     192             3.1639270    0.362311985337

     82   L     193             7.8682723   -0.119332419775    0.068999066591
     82   L     194             1.8812885   -0.160854151696    0.316423960957
     82   L     195             0.5442493    1.143456437840    0.744308290898

     83   L     196             0.1687145    1.000000000000    1.000000000000

     84   L     197             0.0438000    1.000000000000    1.000000000000

     85   D     198             0.8000000    1.000000000000

 C         

     86   S     199          3047.5248800    0.001834737132
     86   S     200           457.3695180    0.014037322813
     86   S     201           103.9486850    0.068842622264
     86   S     202            29.2101553    0.232184443216
     86   S     203             9.2866630    0.467941348435
     86   S     204             3.1639270    0.362311985337

     87   L     205             7.8682723   -0.119332419775    0.068999066591
     87   L     206             1.8812885   -0.160854151696    0.316423960957
     87   L     207             0.5442493    1.143456437840    0.744308290898

     88   L     208             0.1687145    1.000000000000    1.000000000000

     89   L     209             0.0438000    1.000000000000    1.000000000000

     90   D     210             0.8000000    1.000000000000

 C         

     91   S     211          3047.5248800    0.001834737132
     91   S     212           457.3695180    0.014037322813
     91   S     213           103.9486850    0.068842622264
     91   S     214            29.2101553    0.232184443216
     91   S     215             9.2866630    0.467941348435
     91   S     216             3.1639270    0.362311985337

     92   L     217             7.8682723   -0.119332419775    0.068999066591
     92   L     218             1.8812885   -0.160854151696    0.316423960957
     92   L     219             0.5442493    1.143456437840    0.744308290898

     93   L     220             0.1687145    1.000000000000    1.000000000000

     94   L     221             0.0438000    1.000000000000    1.000000000000

     95   D     222             0.8000000    1.000000000000

 C         

     96   S     223          3047.5248800    0.001834737132
     96   S     224           457.3695180    0.014037322813
     96   S     225           103.9486850    0.068842622264
     96   S     226            29.2101553    0.232184443216
     96   S     227             9.2866630    0.467941348435
     96   S     228             3.1639270    0.362311985337

     97   L     229             7.8682723   -0.119332419775    0.068999066591
     97   L     230             1.8812885   -0.160854151696    0.316423960957
     97   L     231             0.5442493    1.143456437840    0.744308290898

     98   L     232             0.1687145    1.000000000000    1.000000000000

     99   L     233             0.0438000    1.000000000000    1.000000000000

    100   D     234             0.8000000    1.000000000000

 C         

    101   S     235          3047.5248800    0.001834737132
    101   S     236           457.3695180    0.014037322813
    101   S     237           103.9486850    0.068842622264
    101   S     238            29.2101553    0.232184443216
    101   S     239             9.2866630    0.467941348435
    101   S     240             3.1639270    0.362311985337

    102   L     241             7.8682723   -0.119332419775    0.068999066591
    102   L     242             1.8812885   -0.160854151696    0.316423960957
    102   L     243             0.5442493    1.143456437840    0.744308290898

    103   L     244             0.1687145    1.000000000000    1.000000000000

    104   L     245             0.0438000    1.000000000000    1.000000000000

    105   D     246             0.8000000    1.000000000000

 H         

    106   S     247            18.7311370    0.033494604338
    106   S     248             2.8253944    0.234726953484
    106   S     249             0.6401217    0.813757326146

    107   S     250             0.1612778    1.000000000000

    108   P     251             1.1000000    1.000000000000

 H         

    109   S     252            18.7311370    0.033494604338
    109   S     253             2.8253944    0.234726953484
    109   S     254             0.6401217    0.813757326146

    110   S     255             0.1612778    1.000000000000

    111   P     256             1.1000000    1.000000000000

 H         

    112   S     257            18.7311370    0.033494604338
    112   S     258             2.8253944    0.234726953484
    112   S     259             0.6401217    0.813757326146

    113   S     260             0.1612778    1.000000000000

    114   P     261             1.1000000    1.000000000000

 H         

    115   S     262            18.7311370    0.033494604338
    115   S     263             2.8253944    0.234726953484
    115   S     264             0.6401217    0.813757326146

    116   S     265             0.1612778    1.000000000000

    117   P     266             1.1000000    1.000000000000

 C         

    118   S     267          3047.5248800    0.001834737132
    118   S     268           457.3695180    0.014037322813
    118   S     269           103.9486850    0.068842622264
    118   S     270            29.2101553    0.232184443216
    118   S     271             9.2866630    0.467941348435
    118   S     272             3.1639270    0.362311985337

    119   L     273             7.8682723   -0.119332419775    0.068999066591
    119   L     274             1.8812885   -0.160854151696    0.316423960957
    119   L     275             0.5442493    1.143456437840    0.744308290898

    120   L     276             0.1687145    1.000000000000    1.000000000000

    121   L     277             0.0438000    1.000000000000    1.000000000000

    122   D     278             0.8000000    1.000000000000

 C         

    123   S     279          3047.5248800    0.001834737132
    123   S     280           457.3695180    0.014037322813
    123   S     281           103.9486850    0.068842622264
    123   S     282            29.2101553    0.232184443216
    123   S     283             9.2866630    0.467941348435
    123   S     284             3.1639270    0.362311985337

    124   L     285             7.8682723   -0.119332419775    0.068999066591
    124   L     286             1.8812885   -0.160854151696    0.316423960957
    124   L     287             0.5442493    1.143456437840    0.744308290898

    125   L     288             0.1687145    1.000000000000    1.000000000000

    126   L     289             0.0438000    1.000000000000    1.000000000000

    127   D     290             0.8000000    1.000000000000

 H         

    128   S     291            18.7311370    0.033494604338
    128   S     292             2.8253944    0.234726953484
    128   S     293             0.6401217    0.813757326146

    129   S     294             0.1612778    1.000000000000

    130   P     295             1.1000000    1.000000000000

 H         

    131   S     296            18.7311370    0.033494604338
    131   S     297             2.8253944    0.234726953484
    131   S     298             0.6401217    0.813757326146

    132   S     299             0.1612778    1.000000000000

    133   P     300             1.1000000    1.000000000000

 H         

    134   S     301            18.7311370    0.033494604338
    134   S     302             2.8253944    0.234726953484
    134   S     303             0.6401217    0.813757326146

    135   S     304             0.1612778    1.000000000000

    136   P     305             1.1000000    1.000000000000

 H         

    137   S     306            18.7311370    0.033494604338
    137   S     307             2.8253944    0.234726953484
    137   S     308             0.6401217    0.813757326146

    138   S     309             0.1612778    1.000000000000

    139   P     310             1.1000000    1.000000000000

 H         

    140   S     311            18.7311370    0.033494604338
    140   S     312             2.8253944    0.234726953484
    140   S     313             0.6401217    0.813757326146

    141   S     314             0.1612778    1.000000000000

    142   P     315             1.1000000    1.000000000000

 CL        

    143   S     316         25180.1000000    0.001832959848
    143   S     317          3780.3500000    0.014034198835
    143   S     318           860.4740000    0.069097394263
    143   S     319           242.1450000    0.237451980285
    143   S     320            77.3349000    0.483033959896
    143   S     321            26.2470000    0.339855971783

    144   L     322           491.7650000   -0.002297391417    0.003989400879
    144   L     323           116.9840000   -0.030713718938    0.030317706682
    144   L     324            37.4153000   -0.112528069386    0.129880028625
    144   L     325            13.7834000    0.045016327757    0.327951072278
    144   L     326             5.4521500    0.589353363399    0.453527099954
    144   L     327             2.2258800    0.465206286849    0.252154055573

    145   L     328             3.1864900   -0.251831288046   -0.014299314719
    145   L     329             1.1442700    0.061589315012    0.323572333073
    145   L     330             0.4203770    1.060185422549    0.743507765337

    146   L     331             0.1426570    1.000000000000    1.000000000000

    147   L     332             0.0483000    1.000000000000    1.000000000000

    148   D     333             0.7500000    1.000000000000

 H         

    149   S     334            18.7311370    0.033494604338
    149   S     335             2.8253944    0.234726953484
    149   S     336             0.6401217    0.813757326146

    150   S     337             0.1612778    1.000000000000

    151   P     338             1.1000000    1.000000000000

 H         

    152   S     339            18.7311370    0.033494604338
    152   S     340             2.8253944    0.234726953484
    152   S     341             0.6401217    0.813757326146

    153   S     342             0.1612778    1.000000000000

    154   P     343             1.1000000    1.000000000000

 H         

    155   S     344            18.7311370    0.033494604338
    155   S     345             2.8253944    0.234726953484
    155   S     346             0.6401217    0.813757326146

    156   S     347             0.1612778    1.000000000000

    157   P     348             1.1000000    1.000000000000

 TOTAL NUMBER OF BASIS SET SHELLS             =  157
 NUMBER OF CARTESIAN GAUSSIAN BASIS FUNCTIONS =  482
 NUMBER OF ELECTRONS                          =  168
 CHARGE OF MOLECULE                           =    1
 SPIN MULTIPLICITY                            =    1
 NUMBER OF OCCUPIED ORBITALS (ALPHA)          =   84
 NUMBER OF OCCUPIED ORBITALS (BETA )          =   84
 TOTAL NUMBER OF ATOMS                        =   38
 THE NUCLEAR REPULSION ENERGY IS     2037.3212794061

 SELECTED MURRAY-HANDY-LAMING RADIAL GRID

 LEGACY BECKE'S FUZZY CELL METHOD

 SELECTED ORIGINAL BECKE'S PARTITION FUNCTION

     LEBEDEV GRID-BASED DFT OPTIONS
     ------------------------------
     DFTTYP=WB97X-D 
     NRAD  =      96     NLEB  =     302
     NRAD0 =      24     NLEB0 =     110
     SWOFF =    5.00E-03 (PURE SCF -> DFT)
     SWITCH=    3.00E-04 (COARSE -> TIGHT GRID)
     THRESH=    0.00E+00 GTHRE=    1.00E+00

     LC/CAM PARAMETERS
     -----------------
     ALPHAC =.22204  BETAC =.77796  CAMMU = 0.200  CAMVWN =  0.00  CAMLYP =  0.00

 GRIMME'S EMPIRICAL DISPERSION CORRECTION= T
  ________________________________

           DFTD3 V1.2             
   S.GRIMME, UNIVERSITY MUENSTER  
   WED MAR 10 08:38:00 CET 2010   
  ________________________________

 PLEASE CITE DFT-D2 WORK DONE WITH THIS CODE AS:
 S. GRIMME, J. COMPUT. CHEM., 27 (2006), 1787-1799

 DFT-D2 PARAMETERS WILL BE LOADED AND PRINTED
 BEFORE THE RESULTS

 IMPLEMENTATION OF DFT-D IN GAMESS BY:
 R.PEVERATI AND K.K.BALDRIDGE, 
 J.CHEM.THEORY COMPUT. 4,(2008), 2030-2048


     $CONTRL OPTIONS
     ---------------
 SCFTYP=RHF          RUNTYP=OPTIMIZE     EXETYP=RUN     
 MPLEVL=       0     CITYP =NONE         CCTYP =NONE         VBTYP =NONE    
 DFTTYP=WB97X-D      TDDFT =NONE    
 MULT  =       1     ICHARG=       1     NZVAR =       0     COORD =UNIQUE  
 PP    =NONE         RELWFN=NONE         LOCAL =NONE         NUMGRD=       F
 ISPHER=      -1     NOSYM =       0     MAXIT =      30     UNITS =ANGS    
 PLTORB=       F     MOLPLT=       F     AIMPAC=       F     FRIEND=        
 NPRINT=       7     IREST =       0     GEOM  =INPUT   
 NORMF =       0     NORMP =       0     ITOL  =      20     ICUT  =       9
 INTTYP=BEST         GRDTYP=BEST         QMTTOL= 1.0E-06

     $SYSTEM OPTIONS
     ---------------
  REPLICATED MEMORY=   250000000 WORDS (ON EVERY NODE).
 DISTRIBUTED MEMDDI=           0 MILLION WORDS IN AGGREGATE,
 MEMDDI DISTRIBUTED OVER  16 PROCESSORS IS           0 WORDS/PROCESSOR.
 TOTAL MEMORY REQUESTED ON EACH PROCESSOR=   250000000 WORDS.
 TIMLIM=      525600.00 MINUTES, OR     365.0 DAYS.
 PARALL= T  BALTYP=  DLB     KDIAG=    0  COREFL= F
 MXSEQ2=     300 MXSEQ3=     150  mem10=         0

 ** LOOKING UP INTERNALLY STORED DATA FOR SOLVENT=CH2CL2   **
 OPTICAL AND PHYSICAL CONSTANTS:
 EPS=  8.930; EPSINF=  2.020; RSOLV=  2.270 A; VMOL=  64.500 ML/MOL;
 TCE= .13670E-02 1/K; STEN= 27.330 DYN/CM;  DSTEN=  0.0000; CMF=  0.0000


     -----------------------------------
     INPUT FOR PCM SOLVATION CALCULATION 
     -----------------------------------
     IEF   =     -10
     ICOMP =       0     IFIELD=       0     ICAV  =       0
     IDISP =       0     IREP  =       0     IDP   =       0

     SOLVNT=CH2CL2       EPS   =  8.9300     EPSINF=  2.0200
     VMOL  = 64.5000     TCE   =  0.00136700 STEN  = 27.3300
     DSTEN =  0.0000     CMF   =  0.0000     RSOLV =  2.2700

     NESFP =       0
     OMEGA = 40.0000     RET   =100.0000     FRO   =  0.7000

     TABS  =298.0000     IPRINT=       0

     --------------------------------
     INPUT FOR ITERATIVE C-PCM METHOD 
     --------------------------------
     IPCMIT  =         1     MXDIIS  =        50
     MXITR1  =        50     MXITR2  =        50
     THRES   = 0.100E-09     IMUL    =         3
     RCUT(1) =   15.0000     RCUT(2) =   30.0000

     IDIRCT  =         1
     IMGABI  =         0     RABI    =    4.0000
     IMGASC  =         0     RASC    =   20.0000
     THRSLS  = 0.500E-03     DENSLS  =    0.0100
     IEFPOL  =         1     REFPOL  =    0.0000

     INPUT FOR ISOTROPIC DIELECTRICS
     -------------------------------
     EPS=     8.93

     INPUT FOR CAVITY DEFINITION 
     ---------------------------
   ATOM               COORDINATES                RADIUS       EPS
      1     -0.2236     -0.1611      0.0397      1.7000      8.9300
      2      1.3036     -0.3237      0.1090      1.7000      8.9300
      3     -0.8350      1.6093     -0.0250      1.8500      8.9300
      4     -0.6534     -0.4397      1.0086      1.2000      8.9300
      5     -0.9128     -0.9359     -1.0845      1.7000      8.9300
      6      2.1880      3.0946     -0.3363      1.8500      8.9300
      7      2.0161     -0.3843     -1.2322      1.7000      8.9300
      8     -0.2636      2.3768     -1.5162      1.7000      8.9300
      9      0.9828      3.0024     -1.6267      1.7000      8.9300
     10      1.7631      0.4878     -1.8399      1.2000      8.9300
     11      1.7361     -1.2806     -1.7890      1.2000      8.9300
     12      3.0963     -0.3913     -1.0798      1.2000      8.9300
     13     -0.6287     -0.5175     -2.0565      1.2000      8.9300
     14     -2.4321     -1.0322     -0.9581      1.7000      8.9300
     15     -0.4864     -1.9441     -1.0516      1.2000      8.9300
     16     -0.0294      2.4832      1.2903      1.7000      8.9300
     17      1.2178      3.1000      1.1428      1.7000      8.9300
     18     -0.7353      2.5403      2.4954      1.7000      8.9300
     19      1.7690      3.7464      2.2531      1.7000      8.9300
     20     -1.1624      2.3467     -2.5860      1.7000      8.9300
     21      1.3309      3.5667     -2.8570      1.7000      8.9300
     22      1.0917      3.7654      3.4664      1.7000      8.9300
     23     -0.1634      3.1712      3.5915      1.7000      8.9300
     24     -1.7188      2.0888      2.5743      1.2000      8.9300
     25      2.7297      4.2418      2.1584      1.2000      8.9300
     26      1.5429      4.2669      4.3156      1.2000      8.9300
     27     -0.6993      3.2046      4.5329      1.2000      8.9300
     28     -0.7930      2.8974     -3.8056      1.7000      8.9300
     29      0.4572      3.4997     -3.9369      1.7000      8.9300
     30      2.2866      4.0701     -2.9622      1.2000      8.9300
     31     -1.4818      2.8630     -4.6418      1.2000      8.9300
     32      0.7495      3.9430     -4.8823      1.2000      8.9300
     33     -2.1400      1.8911     -2.4619      1.2000      8.9300
     34      1.7340      0.4434      0.7520      1.2000      8.9300
     35      1.6131     -1.8728      1.0169      1.8100      8.9300
     36     -2.9275     -0.0608     -1.0479      1.2000      8.9300
     37     -2.7194     -1.4674      0.0036      1.2000      8.9300
     38     -2.8260     -1.6732     -1.7498      1.2000      8.9300

     ----------------------------
     INPUT FOR TESSERA DEFINITION
     ----------------------------
     NTSALL  =        60     MTHALL  =         4
     MTHAUT  =         0     AUTFRE  =    2.0000
     NTSFRZ  =        60     KEEPSM  =         0
     AREAKP  =   10.0000     BONDRY  =    1.0000
     AREATL  =    0.0100

     SPHERE     INITS       METHOD
          1        60       FIXPVA
          2        60       FIXPVA
          3        60       FIXPVA
          4        60       FIXPVA
          5        60       FIXPVA
          6        60       FIXPVA
          7        60       FIXPVA
          8        60       FIXPVA
          9        60       FIXPVA
         10        60       FIXPVA
         11        60       FIXPVA
         12        60       FIXPVA
         13        60       FIXPVA
         14        60       FIXPVA
         15        60       FIXPVA
         16        60       FIXPVA
         17        60       FIXPVA
         18        60       FIXPVA
         19        60       FIXPVA
         20        60       FIXPVA
         21        60       FIXPVA
         22        60       FIXPVA
         23        60       FIXPVA
         24        60       FIXPVA
         25        60       FIXPVA
         26        60       FIXPVA
         27        60       FIXPVA
         28        60       FIXPVA
         29        60       FIXPVA
         30        60       FIXPVA
         31        60       FIXPVA
         32        60       FIXPVA
         33        60       FIXPVA
         34        60       FIXPVA
         35        60       FIXPVA
         36        60       FIXPVA
         37        60       FIXPVA
         38        60       FIXPVA

     ------------------------------
      FIXPVA TESSELLATION FOR PCM
         PEIFENG SU AND HUI LI
     UNIVERSITY OF NEBRASKA-LINCOLN
     ------------------------------


     -----------------------------
     INPUT FOR PCM GRADIENT METHOD
     -----------------------------
     IPCDER  =         3     IFAST   =         0
     FIXPVA GRADIENTS BY PEIFENG SU AND HUI LI
  

 PCM DIMENSIONS: MXSP=  2000, MXTS=      1520, MEMORY=         61443

          ----------------
          PROPERTIES INPUT
          ----------------

     MOMENTS            FIELD           POTENTIAL          DENSITY
 IEMOM =       1   IEFLD =       0   IEPOT =       0   IEDEN =       0
 WHERE =COMASS     WHERE =NUCLEI     WHERE =NUCLEI     WHERE =NUCLEI  
 OUTPUT=BOTH       OUTPUT=BOTH       OUTPUT=BOTH       OUTPUT=BOTH    
 IEMINT=       0   IEFINT=       0                     IEDINT=       0
                                                       MORB  =       0
          EXTRAPOLATION IN EFFECT
          DIIS IN EFFECT
 ORBITAL PRINTING OPTION: NPREO=     1   482     2     1

     -------------------------------
     INTEGRAL TRANSFORMATION OPTIONS
     -------------------------------
     NWORD  =            0
     CUTOFF = 1.0E-09     MPTRAN =       0
     DIRTRF =       T     AOINTS =DUP     

          ----------------------
          INTEGRAL INPUT OPTIONS
          ----------------------
 NOPK  =       1 NORDER=       0 SCHWRZ=       T

     ------------------------------------------
     THE POINT GROUP IS C1 , NAXIS= 1, ORDER= 1
     ------------------------------------------

     DIMENSIONS OF THE SYMMETRY SUBSPACES ARE
 A   =  482

 ..... DONE SETTING UP THE RUN .....
 CPU     0: STEP CPU TIME=     0.04 TOTAL CPU TIME=          0.0 (      0.0 MIN)
 TOTAL WALL CLOCK TIME=          0.1 SECONDS, CPU UTILIZATION IS    66.67%


          -----------------------------
          STATIONARY POINT LOCATION RUN
          -----------------------------

 OBTAINING INITIAL HESSIAN, HESS=GUESS   
 CARTESIAN COORDINATE OPTIMIZATION USING BADGER'S RULE FORCE CONSTANT GUESS

          PARAMETERS CONTROLLING GEOMETRY SEARCH ARE
          METHOD =QA                  UPHESS =BFGS    
          NNEG   =         0          NFRZ   =         0
          NSTEP  =       500          IFOLOW =         1
          HESS   =GUESS               RESTAR =         F
          IHREP  =         0          HSSEND =         T
          NPRT   =         0          NPUN   =         0
          OPTTOL = 1.000E-04          RMIN   = 1.500E-03
          RMAX   = 1.000E-01          RLIM   = 7.000E-02
          DXMAX  = 3.000E-01          PURIFY =         F
          MOVIE  =         F          TRUPD  =         T
          TRMAX  = 5.000E-01          TRMIN  = 5.000E-02
          ITBMAT =         5          STPT   =         F
          STSTEP = 1.000E-02          PROJCT=          T

 BEGINNING GEOMETRY SEARCH POINT NSERCH=   0 ...

 COORDINATES OF ALL ATOMS ARE (ANGS)
   ATOM   CHARGE       X              Y              Z
 ------------------------------------------------------------
 C           6.0  -0.2235800000  -0.1610600000   0.0396700000
 C           6.0   1.3035600000  -0.3236600000   0.1089800000
 S          16.0  -0.8350200000   1.6093000000  -0.0249600000
 H           1.0  -0.6534100000  -0.4396900000   1.0086200000
 C           6.0  -0.9128000000  -0.9359000000  -1.0844700000
 S          16.0   2.1879900000   3.0945700000  -0.3363200000
 C           6.0   2.0160600000  -0.3843400000  -1.2322200000
 C           6.0  -0.2635700000   2.3768100000  -1.5162300000
 C           6.0   0.9828200000   3.0024400000  -1.6267300000
 H           1.0   1.7631200000   0.4878000000  -1.8399200000
 H           1.0   1.7360700000  -1.2806100000  -1.7890200000
 H           1.0   3.0963000000  -0.3912900000  -1.0798500000
 H           1.0  -0.6286500000  -0.5175300000  -2.0565000000
 C           6.0  -2.4321200000  -1.0322400000  -0.9581200000
 H           1.0  -0.4864300000  -1.9441400000  -1.0515600000
 C           6.0  -0.0294000000   2.4831600000   1.2902500000
 C           6.0   1.2177900000   3.1000300000   1.1428300000
 C           6.0  -0.7352700000   2.5402500000   2.4953800000
 C           6.0   1.7689800000   3.7464000000   2.2530800000
 C           6.0  -1.1623800000   2.3467100000  -2.5860200000
 C           6.0   1.3308700000   3.5666900000  -2.8569800000
 C           6.0   1.0917000000   3.7654200000   3.4664000000
 C           6.0  -0.1634000000   3.1711800000   3.5915100000
 H           1.0  -1.7187800000   2.0887900000   2.5743200000
 H           1.0   2.7296900000   4.2417900000   2.1584000000
 H           1.0   1.5428700000   4.2668600000   4.3156400000
 H           1.0  -0.6992500000   3.2046500000   4.5328600000
 C           6.0  -0.7930400000   2.8973900000  -3.8055800000
 C           6.0   0.4572300000   3.4996900000  -3.9369000000
 H           1.0   2.2865900000   4.0700900000  -2.9622000000
 H           1.0  -1.4818000000   2.8630000000  -4.6418200000
 H           1.0   0.7494800000   3.9430100000  -4.8823500000
 H           1.0  -2.1400200000   1.8911300000  -2.4618800000
 H           1.0   1.7339500000   0.4434300000   0.7519600000
 CL         17.0   1.6131200000  -1.8727500000   1.0169200000
 H           1.0  -2.9274600000  -0.0608100000  -1.0478900000
 H           1.0  -2.7194300000  -1.4674100000   0.0036200000
 H           1.0  -2.8259500000  -1.6732300000  -1.7497500000

          ********************
          1 ELECTRON INTEGRALS
          ********************
 ...... END OF ONE-ELECTRON INTEGRALS ......
 CPU     0: STEP CPU TIME=     0.04 TOTAL CPU TIME=          0.1 (      0.0 MIN)
 TOTAL WALL CLOCK TIME=          0.1 SECONDS, CPU UTILIZATION IS    72.73%

          -------------
          GUESS OPTIONS
          -------------
          GUESS =HUCKEL            NORB  =       0          NORDER=       0
          MIX   =       F          PRTMO =       F          PUNMO =       F
          TOLZ  = 1.0E-08          TOLE  = 1.0E-05
          SYMDEN=       F          PURIFY=       F

 INITIAL GUESS ORBITALS GENERATED BY HUCKEL   ROUTINE.
 HUCKEL GUESS REQUIRES   1771990 WORDS.

 STATISTICS FOR GENERATION OF SYMMETRY ORBITAL -Q- MATRIX
 NUMBER OF CARTESIAN ATOMIC ORBITALS=        482
 NUMBER OF SPHERICAL CONTAMINANTS DROPPED=     0
 NUMBER OF LINEARLY DEPENDENT MOS DROPPED=     2
 TOTAL NUMBER OF MOS IN VARIATION SPACE=     480

 ...WARNING (SYMORB.SRC)...
 THE INPUT BASIS SET CONTAINS APPROXIMATE LINEAR DEPENDENCE.
 THE SMALLEST EIGENVALUE OF THE OVERLAP MATRIX IS   3.977092E-07
 THERE ARE    2 EIGENVALUES LESS THAN QMTTOL=  1.00E-06
 EIGENVECTORS BELOW -QMTTOL- ARE DROPPED FROM THE MO SPACE,
 IN ORDER TO ELIMINATE THE APPROXIMATE LINEAR DEPENDENCE.

 THIS WILL MOST LIKELY CHANGE THE ENERGY ON THE ORDER OF TENS OF MICROHARTREES,
 DEPENDING ON THE NUMBER OF ORBITALS REMOVED.  THE VALUE OF QMTTOL CAN BE 
 CHANGED IN $CONTRL: JOBS WITH EIGENVALUES BELOW 1.0E-07 PROBABLY WON'T
 CONVERGE.  EIGENVALUES BETWEEN 1.0E-07 AND 1.0E-06 MAY REQUIRE LOOSENING OF
 THE DENSITY CRITERION (CONV IN $SCF), MORE ACCURATE INTEGRAL EVALUATION
 (ICUT=11 IN $CONTRL), MORE ACCURATE DIRECT SCF FOCK MATRIX
 CONSTRUCTION (FDIFF=.FALSE. IN $SCF), OR CHANGING THE SCF CONVERGER
 (DIIS=.TRUE. IN $SCF).

                    * * * * * WARNING * * * * *
 POSSIBLE LINEAR DEPENDENCE PROBLEMS DETECTED, INPUT QMTTOL= 1.0E-06,
 WITH     7 OVERLAP EIGENVALUES LYING BETWEEN 1.0E-05 AND QMTTOL.
 IF YOU EXPERIENCE SCF CONVERGENCE DIFFICULTIES WITH THE DENSITY ALMOST BUT
 NOT QUITE CONVERGED, YOU MAY NEED TO LOOSEN -QMTTOL- BY A FACTOR 5 TO 10.

 SYMMETRIES FOR INITIAL GUESS ORBITALS FOLLOW.   BOTH SET(S).
    84 ORBITALS ARE OCCUPIED (   32 CORE ORBITALS).
    33=A       34=A       35=A       36=A       37=A       38=A       39=A   
    40=A       41=A       42=A       43=A       44=A       45=A       46=A   
    47=A       48=A       49=A       50=A       51=A       52=A       53=A   
    54=A       55=A       56=A       57=A       58=A       59=A       60=A   
    61=A       62=A       63=A       64=A       65=A       66=A       67=A   
    68=A       69=A       70=A       71=A       72=A       73=A       74=A   
    75=A       76=A       77=A       78=A       79=A       80=A       81=A   
    82=A       83=A       84=A       85=A       86=A       87=A       88=A   
    89=A       90=A       91=A       92=A       93=A       94=A   
 ...... END OF INITIAL ORBITAL SELECTION ......
 CPU     0: STEP CPU TIME=     0.76 TOTAL CPU TIME=          0.8 (      0.0 MIN)
 TOTAL WALL CLOCK TIME=          1.4 SECONDS, CPU UTILIZATION IS    58.74%

                    ----------------------
                    AO INTEGRAL TECHNOLOGY
                    ----------------------
     S,P,L SHELL ROTATED AXIS INTEGRALS, REPROGRAMMED BY
        KAZUYA ISHIMURA (IMS) AND JOSE SIERRA (SYNSTAR).
     S,P,D,L SHELL ROTATED AXIS INTEGRALS PROGRAMMED BY
        KAZUYA ISHIMURA (INSTITUTE FOR MOLECULAR SCIENCE).
     S,P,D,F,G SHELL TO TOTAL QUARTET ANGULAR MOMENTUM SUM 5,
        ERIC PROGRAM BY GRAHAM FLETCHER (ELORET AND NASA ADVANCED
        SUPERCOMPUTING DIVISION, AMES RESEARCH CENTER).
     S,P,D,F,G,L SHELL GENERAL RYS QUADRATURE PROGRAMMED BY
        MICHEL DUPUIS (PACIFIC NORTHWEST NATIONAL LABORATORY).

          --------------------------------
          2 ELECTRON LC EXCHANGE INTEGRALS
          --------------------------------

 DIRECT SCF METHOD SKIPS INTEGRAL STORAGE ON DISK.
 DIRECT TRANSFORMATION SKIPS AO INTEGRAL STORAGE ON DISK.
  ...... END OF TWO-ELECTRON INTEGRALS .....
 CPU     0: STEP CPU TIME=     0.02 TOTAL CPU TIME=          0.9 (      0.0 MIN)
 TOTAL WALL CLOCK TIME=          1.4 SECONDS, CPU UTILIZATION IS    59.31%

          --------------------
          2 ELECTRON INTEGRALS
          --------------------

 DIRECT SCF METHOD SKIPS INTEGRAL STORAGE ON DISK.
 DIRECT TRANSFORMATION SKIPS AO INTEGRAL STORAGE ON DISK.
  ...... END OF TWO-ELECTRON INTEGRALS .....
 CPU     0: STEP CPU TIME=     0.00 TOTAL CPU TIME=          0.9 (      0.0 MIN)
 TOTAL WALL CLOCK TIME=          1.4 SECONDS, CPU UTILIZATION IS    59.31%

          -------------------------------------
          ---- POLARISABLE CONTINUUM MODEL ----
          ----      UNIVERSITY OF PISA     ----
          -------------------------------------

     ----------------------------
     INPUT FOR TESSERA DEFINITION
     ----------------------------
     NTSALL  =        60     MTHALL  =         4
     MTHAUT  =         0     AUTFRE  =    2.0000
     NTSFRZ  =        60     KEEPSM  =         0
     AREAKP  =   10.0000     BONDRY  =    1.0000
     AREATL  =    0.0100

     SPHERE     INITS       METHOD
          1        60       FIXPVA
          2        60       FIXPVA
          3        60       FIXPVA
          4        60       FIXPVA
          5        60       FIXPVA
          6        60       FIXPVA
          7        60       FIXPVA
          8        60       FIXPVA
          9        60       FIXPVA
         10        60       FIXPVA
         11        60       FIXPVA
         12        60       FIXPVA
         13        60       FIXPVA
         14        60       FIXPVA
         15        60       FIXPVA
         16        60       FIXPVA
         17        60       FIXPVA
         18        60       FIXPVA
         19        60       FIXPVA
         20        60       FIXPVA
         21        60       FIXPVA
         22        60       FIXPVA
         23        60       FIXPVA
         24        60       FIXPVA
         25        60       FIXPVA
         26        60       FIXPVA
         27        60       FIXPVA
         28        60       FIXPVA
         29        60       FIXPVA
         30        60       FIXPVA
         31        60       FIXPVA
         32        60       FIXPVA
         33        60       FIXPVA
         34        60       FIXPVA
         35        60       FIXPVA
         36        60       FIXPVA
         37        60       FIXPVA
         38        60       FIXPVA

     ------------------------------
      FIXPVA TESSELLATION FOR PCM
         PEIFENG SU AND HUI LI
     UNIVERSITY OF NEBRASKA-LINCOLN
     ------------------------------


     INPUT FOR CAVITY DEFINITION 
     ---------------------------
   ATOM               COORDINATES                RADIUS       EPS
      1     -0.2236     -0.1611      0.0397      1.7000      8.9300
      2      1.3036     -0.3237      0.1090      1.7000      8.9300
      3     -0.8350      1.6093     -0.0250      1.8500      8.9300
      4     -0.6534     -0.4397      1.0086      1.2000      8.9300
      5     -0.9128     -0.9359     -1.0845      1.7000      8.9300
      6      2.1880      3.0946     -0.3363      1.8500      8.9300
      7      2.0161     -0.3843     -1.2322      1.7000      8.9300
      8     -0.2636      2.3768     -1.5162      1.7000      8.9300
      9      0.9828      3.0024     -1.6267      1.7000      8.9300
     10      1.7631      0.4878     -1.8399      1.2000      8.9300
     11      1.7361     -1.2806     -1.7890      1.2000      8.9300
     12      3.0963     -0.3913     -1.0798      1.2000      8.9300
     13     -0.6287     -0.5175     -2.0565      1.2000      8.9300
     14     -2.4321     -1.0322     -0.9581      1.7000      8.9300
     15     -0.4864     -1.9441     -1.0516      1.2000      8.9300
     16     -0.0294      2.4832      1.2903      1.7000      8.9300
     17      1.2178      3.1000      1.1428      1.7000      8.9300
     18     -0.7353      2.5403      2.4954      1.7000      8.9300
     19      1.7690      3.7464      2.2531      1.7000      8.9300
     20     -1.1624      2.3467     -2.5860      1.7000      8.9300
     21      1.3309      3.5667     -2.8570      1.7000      8.9300
     22      1.0917      3.7654      3.4664      1.7000      8.9300
     23     -0.1634      3.1712      3.5915      1.7000      8.9300
     24     -1.7188      2.0888      2.5743      1.2000      8.9300
     25      2.7297      4.2418      2.1584      1.2000      8.9300
     26      1.5429      4.2669      4.3156      1.2000      8.9300
     27     -0.6993      3.2046      4.5329      1.2000      8.9300
     28     -0.7930      2.8974     -3.8056      1.7000      8.9300
     29      0.4572      3.4997     -3.9369      1.7000      8.9300
     30      2.2866      4.0701     -2.9622      1.2000      8.9300
     31     -1.4818      2.8630     -4.6418      1.2000      8.9300
     32      0.7495      3.9430     -4.8823      1.2000      8.9300
     33     -2.1400      1.8911     -2.4619      1.2000      8.9300
     34      1.7340      0.4434      0.7520      1.2000      8.9300
     35      1.6131     -1.8728      1.0169      1.8100      8.9300
     36     -2.9275     -0.0608     -1.0479      1.2000      8.9300
     37     -2.7194     -1.4674      0.0036      1.2000      8.9300
     38     -2.8260     -1.6732     -1.7498      1.2000      8.9300

 MEMORY USED TO GENERATE CAVITY=    368402


 TOTAL NUMBER OF SPHERES=    38
 SPHERE           CENTER  (X,Y,Z) (A)               RADIUS (A)      AREA(A*A)
     1  -0.223580000  -0.161060000   0.039670000   2.040000000   0.000000000
     2   1.303560000  -0.323660000   0.108980000   2.040000000   0.508712763
     3  -0.835020000   1.609300000  -0.024960000   2.220000000   7.091848912
     4  -0.653410000  -0.439690000   1.008620000   1.440000000   2.620651402
     5  -0.912800000  -0.935900000  -1.084470000   2.040000000   1.688908501
     6   2.187990000   3.094570000  -0.336320000   2.220000000  16.812185317
     7   2.016060000  -0.384340000  -1.232220000   2.040000000   6.776376849
     8  -0.263570000   2.376810000  -1.516230000   2.040000000   0.222514405
     9   0.982820000   3.002440000  -1.626730000   2.040000000   0.996981731
    10   1.763120000   0.487800000  -1.839920000   1.440000000   1.099639043
    11   1.736070000  -1.280610000  -1.789020000   1.440000000   4.711422330
    12   3.096300000  -0.391290000  -1.079850000   1.440000000   6.559631422
    13  -0.628650000  -0.517530000  -2.056500000   1.440000000   2.195814689
    14  -2.432120000  -1.032240000  -0.958120000   2.040000000   6.977549085
    15  -0.486430000  -1.944140000  -1.051560000   1.440000000   3.804439189
    16  -0.029400000   2.483160000   1.290250000   2.040000000   1.646581402
    17   1.217790000   3.100030000   1.142830000   2.040000000   1.823917159
    18  -0.735270000   2.540250000   2.495380000   2.040000000   5.966120879
    19   1.768980000   3.746400000   2.253080000   2.040000000   7.847458987
    20  -1.162380000   2.346710000  -2.586020000   2.040000000   3.053024048
    21   1.330870000   3.566690000  -2.856980000   2.040000000   5.992475061
    22   1.091700000   3.765420000   3.466400000   2.040000000   8.728825820
    23  -0.163400000   3.171180000   3.591510000   2.040000000   7.952372479
    24  -1.718780000   2.088790000   2.574320000   1.440000000   6.054919277
    25   2.729690000   4.241790000   2.158400000   1.440000000   6.729297731
    26   1.542870000   4.266860000   4.315640000   1.440000000   7.426461093
    27  -0.699250000   3.204650000   4.532860000   1.440000000   7.835189189
    28  -0.793040000   2.897390000  -3.805580000   2.040000000   5.018707873
    29   0.457230000   3.499690000  -3.936900000   2.040000000   7.981742057
    30   2.286590000   4.070090000  -2.962200000   1.440000000   6.164310097
    31  -1.481800000   2.863000000  -4.641820000   1.440000000   6.930751880
    32   0.749480000   3.943010000  -4.882350000   1.440000000   6.962411405
    33  -2.140020000   1.891130000  -2.461880000   1.440000000   3.379235474
    34   1.733950000   0.443430000   0.751960000   1.440000000   1.699268501
    35   1.613120000  -1.872750000   1.016920000   2.172000000  33.489649972
    36  -2.927460000  -0.060810000  -1.047890000   1.440000000   3.154300693
    37  -2.719430000  -1.467410000   0.003620000   1.440000000   6.084776639
    38  -2.825950000  -1.673230000  -1.749750000   1.440000000   7.677783613

 TOTAL NUMBER OF TESSERAE=     495
 SURFACE AREA=   221.66625697(A**2)    CAVITY VOLUME=    272.04972782 (A**3)
 CPU     0: STEP CPU TIME=     0.00 TOTAL CPU TIME=          0.9 (      0.0 MIN)
 TOTAL WALL CLOCK TIME=          1.4 SECONDS, CPU UTILIZATION IS    59.31%

          THE SOLUTE IS ENCLOSED IN ONE CAVITY
 DONE CHECKING SEPARATION.
 CPU     0: STEP CPU TIME=     0.00 TOTAL CPU TIME=          0.9 (      0.0 MIN)
 TOTAL WALL CLOCK TIME=          1.4 SECONDS, CPU UTILIZATION IS    59.31%

 ..... DONE GENERATING CAVITY .....
 CPU     0: STEP CPU TIME=     0.00 TOTAL CPU TIME=          0.9 (      0.0 MIN)
 TOTAL WALL CLOCK TIME=          1.4 SECONDS, CPU UTILIZATION IS    59.31%
 NUCLEI-NUCLEAR CHARGE POLARIZATION ADJUSTMENT TO VNN=        0.0000000000

          --------------------------
           R-WB97X-D SCF CALCULATION
          --------------------------

     NUCLEAR ENERGY =      2037.3212794061
     MAXIT =   30     NPUNCH=    2
     EXTRAP=T  DAMP=F  SHIFT=F  RSTRCT=F  DIIS=T  DEM=F  SOSCF=F
         DENSITY MATRIX CONVERGENCE THRESHOLD=  2.00E-05
     COARSE -> FINE DFT GRID SWITCH THRESHOLD=  3.00E-04 (SWITCH IN $DFT)
                   HF -> DFT SWITCH THRESHOLD=  5.00E-03 (SWOFF IN $DFT)
     MEMORY REQUIRED FOR RHF ITERS=   3437426 WORDS.

 DIRECT SCF CALCULATION, SCHWRZ=T   FDIFF=F,  DIRTHR=  0.00E+00 NITDIR=10
 SCHWARZ INEQUALITY OVERHEAD:    100784 INTEGRALS, T=        0.01

     EXCHANGE FUNCTIONAL   =WB97X-D   
     CORRELATION FUNCTIONAL=WB97X-D   
     DFT THRESHOLD         =.908E-09
     GRID CHANGE THRESHOLD =.300E-03
 FOR AN EULER-MACLAURIN QUADRATURE USING  96 RADIAL POINTS:
 SMALLEST GAUSSIAN PRIMITIVE EXPONENT=        0.0405000000 OF TYPE -P-
 ON ATOM NUMBER   3 HAS RADIAL NORMALIZATION=  1.000000
  LARGEST GAUSSIAN PRIMITIVE EXPONENT=    25180.1000000000 OF TYPE -S-
 ON ATOM NUMBER  35 HAS RADIAL NORMALIZATION=  1.000000
 DFT IS SWITCHED OFF, PERFORMING PURE SCF UNTIL SWOFF THRESHOLD IS REACHED.

                                                                                   NONZERO     BLOCKS
 ITER EX DEM     TOTAL ENERGY        E CHANGE  DENSITY CHANGE    DIIS ERROR      INTEGRALS    SKIPPED
   1  0  0    -1905.9926306464 -1905.9926306464  89.967902656   1.669802764     3119974524   45147057
          * * *   INITIATING DIIS PROCEDURE   * * *
   2  1  0    -1908.3920005102    -2.3993698638  90.010137309   0.038488895     3124481169   45146867
   3  2  0    -1908.5277301727    -0.1357296626  29.307274175   0.042860944     3122049020   45397261
   4  3  0    -1908.6010175475    -0.0732873747   5.680681149   0.005576623     3123208169   45301196
   5  4  0    -1908.6058368236    -0.0048192761   1.025289863   0.002068381     3123149596   45311216
   6  5  0    -1908.6063956431    -0.0005588195   0.499889809   0.000548067     3123159802   45310952
   7  6  0    -1908.6064575844    -0.0000619413   0.264317340   0.000233111     3123166629   45310573
   8  7  0    -1908.6064675083    -0.0000099239   0.096122479   0.000067177     3123165096   45310810
   9  8  0    -1908.6064687165    -0.0000012082   0.009325618   0.000034515     3123164484   45310943
  10  9  0    -1908.6064688241    -0.0000001076   0.006994448   0.000018436     3123164184   45310978
  11 10  0    -1908.6064688512    -0.0000000270   0.004084019   0.000009661     3123164500   45310963
 CONVERGED TO SWOFF, SO DFT CALCULATION IS NOW SWITCHED ON.
          * * *   INITIATING DIIS PROCEDURE   * * *
  12 11  0    -1914.7033908798    -6.0969220286  16.348429983   0.093977528     3094108488   45310951
  13 12  0    -1914.7802339584    -0.0768430786   2.698213192   0.006932765     3094330602   45327049
  14 13  0    -1914.7827785142    -0.0025445559   2.065129922   0.003478185     3094404329   45316902
  15 14  0    -1914.7846563002    -0.0018777860   0.506981118   0.001109168     3094537179   45304699
  16 15  0    -1914.7847471371    -0.0000908369   0.206089788   0.000416517     3094530903   45305785
  17 16  0    -1914.7847674233    -0.0000202862   0.032308209   0.000175134     3094551531   45303689
  18 17  0    -1914.7847693691    -0.0000019457   0.028293384   0.000058189     3094552110   45303666
  19 18  0    -1914.7847698162    -0.0000004471   0.004884339   0.000021450     3094553922   45303480
  20 19  0    -1914.7847698853    -0.0000000691   0.001633711   0.000005958     3094554085   45303438
  21 20  0    -1914.7847698954    -0.0000000101   0.001367868   0.000002290     3094553899   45303449
  22 21  0    -1914.7847698988    -0.0000000034   0.000166901   0.000001189     3094553983   45303449
  23 22  0    -1914.7847698984     0.0000000003   0.000219065   0.000000546     3094553994   45303453
  24 23  0    -1914.7847698985    -0.0000000000   0.000023465   0.000000308     3094553980   45303456
  25 24  0    -1914.7847698983     0.0000000002   0.000011141   0.000000124     3094553980   45303455

          -----------------
          DENSITY CONVERGED
          -----------------
     TIME TO FORM FOCK OPERATORS=     389.7 SECONDS (      15.6 SEC/ITER)
     FOCK TIME ON FIRST ITERATION=       7.6, LAST ITERATION=      21.5
     TIME TO SOLVE SCF EQUATIONS=       5.9 SECONDS (       0.2 SEC/ITER)

          ----------------------------
          DFT-D PARAMETERS AND RESULTS
          ----------------------------
 C6 COEFFICIENTS USED:
       1 C6 FOR ELEMENT   1
  Z=  1 C6(AA)=    2.43
       1 C6 FOR ELEMENT   6
  Z=  6 C6(AA)=   30.35
       1 C6 FOR ELEMENT  16
  Z= 16 C6(AA)=   96.61
       1 C6 FOR ELEMENT  17
  Z= 17 C6(AA)=   87.94

 #          XYZ [AU]             R0(AA) [ANG.]  CN         C6(AA)     C8(AA)   C10(AA) [AU]
  1  -0.42250  -0.30436   0.07497    6  1.320  4.143        30.4       877.9     31103.1
  2   2.46337  -0.61163   0.20594    6  1.320  4.071        30.4       877.9     31103.1
  3  -1.57796   3.04114  -0.04717   16  1.530  3.628        96.6      4733.2    284058.9
  4  -1.23477  -0.83089   1.90602    1  0.910  1.033         2.4        29.4       434.7
  5  -1.72494  -1.76859  -2.04935    6  1.320  4.117        30.4       877.9     31103.1
  6   4.13470   5.84789  -0.63555   16  1.530  2.430        96.6      4733.2    284058.9
  7   3.80980  -0.72630  -2.32856    6  1.320  4.102        30.4       877.9     31103.1
  8  -0.49808   4.49152  -2.86526    6  1.320  3.231        30.4       877.9     31103.1
  9   1.85726   5.67379  -3.07407    6  1.320  3.214        30.4       877.9     31103.1
 10   3.33181   0.92181  -3.47694    1  0.910  1.002         2.4        29.4       434.7
 11   3.28070  -2.42000  -3.38076    1  0.910  1.000         2.4        29.4       434.7
 12   5.85116  -0.73943  -2.04062    1  0.910  1.000         2.4        29.4       434.7
 13  -1.18798  -0.97799  -3.88622    1  0.910  1.004         2.4        29.4       434.7
 14  -4.59604  -1.95065  -1.81058    6  1.320  4.022        30.4       877.9     31103.1
 15  -0.91922  -3.67389  -1.98716    1  0.910  1.005         2.4        29.4       434.7
 16  -0.05556   4.69249   2.43822    6  1.320  3.230        30.4       877.9     31103.1
 17   2.30129   5.85821   2.15964    6  1.320  3.214        30.4       877.9     31103.1
 18  -1.38946   4.80038   4.71558    6  1.320  3.250        30.4       877.9     31103.1
 19   3.34289   7.07967   4.25770    6  1.320  3.249        30.4       877.9     31103.1
 20  -2.19658   4.43464  -4.88687    6  1.320  3.254        30.4       877.9     31103.1
 21   2.51498   6.74007  -5.39891    6  1.320  3.249        30.4       877.9     31103.1
 22   2.06301   7.11561   6.55055    6  1.320  3.137        30.4       877.9     31103.1
 23  -0.30878   5.99266   6.78697    6  1.320  3.135        30.4       877.9     31103.1
 24  -3.24802   3.94724   4.86476    1  0.910  1.006         2.4        29.4       434.7
 25   5.15837   8.01582   4.07878    1  0.910  1.006         2.4        29.4       434.7
 26   2.91560   8.06320   8.15538    1  0.910  1.003         2.4        29.4       434.7
 27  -1.32139   6.05591   8.56586    1  0.910  1.003         2.4        29.4       434.7
 28  -1.49863   5.47527  -7.19150    6  1.320  3.134        30.4       877.9     31103.1
 29   0.86404   6.61346  -7.43966    6  1.320  3.137        30.4       877.9     31103.1
 30   4.32103   7.69135  -5.59775    1  0.910  1.006         2.4        29.4       434.7
 31  -2.80020   5.41029  -8.77177    1  0.910  1.003         2.4        29.4       434.7
 32   1.41631   7.45121  -9.22630    1  0.910  1.003         2.4        29.4       434.7
 33  -4.04405   3.57372  -4.65228    1  0.910  1.006         2.4        29.4       434.7
 34   3.27669   0.83796   1.42100    1  0.910  1.024         2.4        29.4       434.7
 35   3.04835  -3.53898   1.92170   17  1.490  1.206        87.9      3669.2    187537.3
 36  -5.53210  -0.11491  -1.98022    1  0.910  1.000         2.4        29.4       434.7
 37  -5.13898  -2.77300   0.00684    1  0.910  0.998         2.4        29.4       434.7
 38  -5.34027  -3.16195  -3.30655    1  0.910  0.998         2.4        29.4       434.7

     MOLECULAR C6(AA) [AU] =     22724.54

           DFT-D V2

 FUNCTIONAL: WB97X-D 

 PARAMETERS
 S6       :    1.0000
 RS6      :    1.1000
 USING CHAI-HEAD-GORDON DAMPING FUNCTION
 ALPHA6   :    6.0000

 EDISP /KCAL,AU:   -21.1913 -0.03377051

 E6    /KCAL :   -21.1913

 FINAL R-WB97X-D ENERGY IS    -1914.8185404131 AFTER  25 ITERATIONS
 DFT EXCHANGE + CORRELATION ENERGY =      -125.7471243269
 TOTAL ELECTRON NUMBER             =       168.0002983738
 GRIMME'S DISPERSION ENERGY                     =       -0.0337705148
 ENERGY WITHOUT GRIMME'S DISPERSION CORRECTION IS    -1914.7847698983
  
   PCM ASC=     -0.8962688833
   GCAVP  =      0.0000000000
   GDISP  =      0.0000000000
   GREP   =      0.0000000000

          ------------
          EIGENVECTORS
          ------------

                      1          2          3          4          5
                 -101.7372   -89.1987   -89.1155   -10.4094   -10.4078
                     A          A          A          A          A   
    1  C  1  S   -0.000006  -0.000021  -0.000002   0.062272   0.991849
    2  C  1  S   -0.000007  -0.000020  -0.000014   0.002843   0.048058
    3  C  1  X   -0.000017  -0.000028   0.000004  -0.000002  -0.000068
    4  C  1  Y    0.000018   0.000062   0.000003   0.000049   0.000708
    5  C  1  Z   -0.000011   0.000005   0.000001  -0.000045   0.000004
    6  C  1  S    0.000124   0.000386   0.000094   0.003860  -0.027750
    7  C  1  X   -0.000065   0.000085   0.000021   0.002760  -0.001385
    8  C  1  Y   -0.000107   0.000273  -0.000015  -0.001377  -0.001513
    9  C  1  Z   -0.000023   0.000030  -0.000023   0.000701   0.000993
   10  C  1  S    0.001206   0.006104   0.000924   0.003481   0.011156
   11  C  1  X    0.000027   0.000136  -0.000863  -0.000040   0.002201
   12  C  1  Y   -0.000265   0.001306   0.000161   0.001609  -0.003223
   13  C  1  Z   -0.000499  -0.000347  -0.000538  -0.000429  -0.005592
   14  C  1 XX   -0.000021  -0.000028   0.000001  -0.000832  -0.007139
   15  C  1 YY   -0.000021  -0.000032  -0.000002  -0.000615  -0.007344
   16  C  1 ZZ   -0.000008  -0.000035  -0.000000  -0.000513  -0.006917
   17  C  1 XY    0.000012   0.000006   0.000007   0.000046   0.000074
   18  C  1 XZ   -0.000005   0.000002  -0.000002  -0.000062  -0.000113
   19  C  1 YZ    0.000001   0.000001   0.000002   0.000014  -0.000074
   20  C  2  S   -0.000010  -0.000001   0.000007   0.991857  -0.062489
   21  C  2  S    0.000025   0.000028   0.000021   0.047486  -0.003140
   22  C  2  X    0.000015   0.000022  -0.000001  -0.000218  -0.000008
   23  C  2  Y   -0.000041  -0.000009   0.000022  -0.000423   0.000120
   24  C  2  Z    0.000033   0.000002  -0.000013   0.000265  -0.000093
   25  C  2  S    0.000087  -0.000077  -0.000099  -0.026085   0.006825
   26  C  2  X    0.000055   0.000183   0.000085   0.001413  -0.003136
   27  C  2  Y   -0.000030  -0.000089  -0.000086   0.000083   0.000260
   28  C  2  Z    0.000064  -0.000081   0.000068   0.000881   0.000352
   29  C  2  S    0.001734  -0.001899   0.000721   0.014816   0.004517
   30  C  2  X   -0.000141   0.000205  -0.000583   0.000128  -0.000650
   31  C  2  Y   -0.001077  -0.000243   0.000241  -0.006149   0.004511
   32  C  2  Z    0.000310   0.000413   0.000515  -0.000992  -0.002147
   33  C  2 XX   -0.000012  -0.000027   0.000013  -0.007152   0.000067
   34  C  2 YY   -0.000019  -0.000016   0.000016  -0.007083   0.000324
   35  C  2 ZZ   -0.000010  -0.000007   0.000012  -0.007042   0.000369
   36  C  2 XY    0.000002   0.000031   0.000000   0.000106   0.000002
   37  C  2 XZ    0.000000  -0.000003  -0.000002   0.000048   0.000024
   38  C  2 YZ    0.000012   0.000004  -0.000006   0.000177   0.000008
   39  S  3  S   -0.000000   0.996132  -0.000001  -0.000003  -0.000008
   40  S  3  S   -0.000003   0.014736   0.000007  -0.000062  -0.000212
   41  S  3  X   -0.000000   0.000072   0.000003   0.000031  -0.000013
   42  S  3  Y   -0.000000   0.000006  -0.000000  -0.000025   0.000064
   43  S  3  Z    0.000000  -0.000006   0.000000   0.000005   0.000011
   44  S  3  S   -0.000012  -0.024005   0.000039  -0.000175  -0.000616
   45  S  3  X    0.000001  -0.000027  -0.000006  -0.000210   0.000075
   46  S  3  Y    0.000003  -0.000013   0.000010   0.000188  -0.000666
   47  S  3  Z   -0.000002   0.000003  -0.000003  -0.000037  -0.000057
   48  S  3  S    0.000075   0.003387  -0.000074   0.001178   0.006761
   49  S  3  X    0.000030  -0.000660  -0.000005   0.000961   0.003957
   50  S  3  Y   -0.000003   0.000024   0.000031   0.000588  -0.001745
   51  S  3  Z   -0.000013   0.000056   0.000030  -0.000550   0.001336
   52  S  3  S    0.000867  -0.001490  -0.005863   0.053062  -0.014462
   53  S  3  X    0.000359  -0.000417  -0.000623   0.010768  -0.001150
   54  S  3  Y    0.000036   0.001750   0.000381   0.006706  -0.001300
   55  S  3  Z    0.000101  -0.000133   0.000333  -0.006000  -0.001314
   56  S  3 XX   -0.000004   0.008300  -0.000013  -0.000171  -0.000248
   57  S  3 YY   -0.000001   0.008258   0.000003  -0.000080   0.000047
   58  S  3 ZZ   -0.000002   0.008283   0.000008   0.000035  -0.000252
   59  S  3 XY   -0.000002  -0.000007  -0.000004   0.000117  -0.000078
   60  S  3 XZ    0.000001  -0.000006   0.000003  -0.000004   0.000019
   61  S  3 YZ   -0.000003   0.000002   0.000000  -0.000001   0.000034
   62  H  4  S   -0.000012  -0.000039  -0.000002  -0.000154   0.000018
   63  H  4  S   -0.000141  -0.000160  -0.000045  -0.001399   0.003671
   64  H  4  X   -0.000017  -0.000000  -0.000002  -0.000036  -0.000088
   65  H  4  Y    0.000014  -0.000011   0.000000   0.000002  -0.000056
   66  H  4  Z    0.000005   0.000001   0.000001   0.000049   0.000254
   67  C  5  S    0.000009  -0.000008   0.000001   0.000062   0.001648
   68  C  5  S    0.000031  -0.000005   0.000009  -0.000032  -0.000166
   69  C  5  X    0.000013  -0.000002  -0.000001  -0.000099   0.000043
   70  C  5  Y   -0.000000  -0.000028  -0.000004   0.000002   0.000066
   71  C  5  Z    0.000010  -0.000016   0.000001  -0.000034  -0.000009
   72  C  5  S   -0.000211   0.000125  -0.000075  -0.000471   0.005693
   73  C  5  X   -0.000111  -0.000113  -0.000019   0.000487   0.001197
   74  C  5  Y   -0.000029  -0.000052   0.000004   0.000039   0.000873
   75  C  5  Z   -0.000138   0.000043  -0.000047  -0.000656   0.001347
   76  C  5  S   -0.001809  -0.001150  -0.001529  -0.006422  -0.006893
   77  C  5  X   -0.000162   0.000216   0.000201  -0.001412  -0.004498
   78  C  5  Y   -0.000207  -0.000158  -0.000204  -0.001344  -0.001547
   79  C  5  Z   -0.000291  -0.000106  -0.000151  -0.001201  -0.001740
   80  C  5 XX    0.000016  -0.000015  -0.000002  -0.000032  -0.000151
   81  C  5 YY    0.000016  -0.000044  -0.000002  -0.000036  -0.000147
   82  C  5 ZZ    0.000012  -0.000021   0.000001  -0.000066  -0.000318
   83  C  5 XY    0.000000  -0.000003  -0.000001  -0.000034  -0.000048
   84  C  5 XZ   -0.000008   0.000002  -0.000002  -0.000030  -0.000122
   85  C  5 YZ   -0.000004  -0.000012  -0.000002   0.000010  -0.000148
   86  S  6  S    0.000000   0.000001   0.996129   0.000003   0.000004
   87  S  6  S    0.000001   0.000003   0.014701   0.000059   0.000064
   88  S  6  X   -0.000000  -0.000001  -0.000078  -0.000004   0.000003
   89  S  6  Y   -0.000001  -0.000002  -0.000007   0.000007   0.000028
   90  S  6  Z    0.000001  -0.000000   0.000007   0.000006   0.000003
   91  S  6  S    0.000002   0.000021  -0.024160   0.000195   0.000275
   92  S  6  X    0.000001  -0.000012   0.000060   0.000007  -0.000023
   93  S  6  Y    0.000004   0.000008   0.000004  -0.000076  -0.000177
   94  S  6  Z   -0.000004   0.000006  -0.000005  -0.000046  -0.000028
   95  S  6  S   -0.000047   0.000176   0.004676  -0.001487  -0.001913
   96  S  6  X   -0.000005  -0.000128   0.000031   0.000914   0.001266
   97  S  6  Y    0.000008   0.000018   0.000057   0.000565   0.000417
   98  S  6  Z    0.000010   0.000008  -0.000003   0.000547  -0.000259
   99  S  6  S    0.000927   0.000366   0.005348  -0.016200  -0.013123
  100  S  6  X   -0.000171  -0.000100  -0.000796   0.003864   0.002882
  101  S  6  Y    0.000011   0.000073  -0.000059   0.000619   0.000516
  102  S  6  Z    0.000103  -0.000050   0.000224   0.003222  -0.002029
  103  S  6 XX    0.000002  -0.000002   0.008258   0.000072   0.000054
  104  S  6 YY   -0.000001  -0.000012   0.008262   0.000036   0.000134
  105  S  6 ZZ    0.000002   0.000011   0.008251   0.000055  -0.000047
  106  S  6 XY   -0.000001  -0.000010  -0.000004  -0.000051  -0.000021
  107  S  6 XZ    0.000000   0.000001  -0.000000  -0.000011   0.000001
  108  S  6 YZ    0.000000   0.000003  -0.000000  -0.000035   0.000000
  109  C  7  S   -0.000003   0.000011   0.000006   0.001236  -0.000136
  110  C  7  S    0.000012   0.000032   0.000015  -0.000240  -0.000121
  111  C  7  X    0.000004  -0.000014  -0.000000  -0.000044   0.000051
  112  C  7  Y    0.000009   0.000010   0.000016   0.000034  -0.000040
  113  C  7  Z   -0.000015   0.000007   0.000009   0.000006  -0.000058
  114  C  7  S    0.000023  -0.000253  -0.000040   0.006212   0.000120
  115  C  7  X    0.000025   0.000105  -0.000004  -0.001232   0.000442
  116  C  7  Y   -0.000018  -0.000020  -0.000066  -0.000068   0.000093
  117  C  7  Z   -0.000053  -0.000102  -0.000052   0.001866  -0.000390
  118  C  7  S   -0.000097   0.000417   0.001189  -0.003106  -0.000981
  119  C  7  X    0.000043  -0.000023  -0.000078   0.000387  -0.000054
  120  C  7  Y    0.000110   0.000040   0.000134   0.001180  -0.000984
  121  C  7  Z   -0.000023   0.000084   0.000243  -0.000953   0.000266
  122  C  7 XX   -0.000014   0.000028   0.000020  -0.000138   0.000017
  123  C  7 YY   -0.000012   0.000026   0.000019  -0.000066  -0.000082
  124  C  7 ZZ   -0.000027   0.000017   0.000010  -0.000380  -0.000005
  125  C  7 XY   -0.000003   0.000004   0.000000   0.000008  -0.000034
  126  C  7 XZ    0.000001   0.000006  -0.000000   0.000123   0.000029
  127  C  7 YZ    0.000014   0.000004   0.000008  -0.000015  -0.000013
  128  C  8  S    0.000002  -0.000001  -0.000002   0.000749  -0.000626
  129  C  8  S    0.000009   0.000100   0.000016   0.000367   0.000129
  130  C  8  X    0.000002  -0.000019  -0.000010   0.000025   0.000062
  131  C  8  Y   -0.000003  -0.000019  -0.000007  -0.000097   0.000063
  132  C  8  Z    0.000002   0.000030  -0.000001   0.000075  -0.000085
  133  C  8  S   -0.000057   0.000093   0.000074  -0.002004  -0.000375
  134  C  8  X   -0.000021  -0.000012  -0.000005   0.000310  -0.001392
  135  C  8  Y    0.000028  -0.000219   0.000058   0.001211   0.000483
  136  C  8  Z   -0.000029   0.000534  -0.000111  -0.001160  -0.001375
  137  C  8  S   -0.001289  -0.002039  -0.009792  -0.064636   0.020364
  138  C  8  X    0.000518   0.003601  -0.002936   0.028337  -0.025835
  139  C  8  Y    0.000330   0.001719  -0.002710   0.012772  -0.012923
  140  C  8  Z   -0.000349   0.000439   0.001833   0.000366   0.007860
  141  C  8 XX    0.000003  -0.000005  -0.000037   0.000107   0.000017
  142  C  8 YY    0.000003  -0.000039  -0.000006   0.000084  -0.000086
  143  C  8 ZZ    0.000005  -0.000078  -0.000011   0.000091   0.000002
  144  C  8 XY   -0.000000  -0.000003   0.000002   0.000019   0.000002
  145  C  8 XZ    0.000001   0.000051  -0.000036  -0.000029  -0.000003
  146  C  8 YZ    0.000001   0.000035  -0.000017   0.000041   0.000088
  147  C  9  S    0.000001  -0.000004   0.000005   0.000279  -0.000031
  148  C  9  S    0.000002   0.000013   0.000126   0.000121  -0.000146
  149  C  9  X   -0.000000   0.000015   0.000034  -0.000023  -0.000074
  150  C  9  Y   -0.000001   0.000012   0.000007  -0.000039  -0.000106
  151  C  9  Z    0.000003  -0.000003   0.000039   0.000005   0.000016
  152  C  9  S   -0.000008   0.000042  -0.000044  -0.000681   0.002456
  153  C  9  X   -0.000007  -0.000100   0.000148   0.000588   0.000492
  154  C  9  Y   -0.000004   0.000024   0.000008   0.000237   0.000446
  155  C  9  Z   -0.000014  -0.000239   0.000097   0.000435   0.000057
  156  C  9  S   -0.001538  -0.006207   0.001839  -0.023879   0.061893
  157  C  9  X   -0.000023   0.001573  -0.005821   0.006164  -0.003912
  158  C  9  Y   -0.000261   0.000678  -0.001908  -0.002063   0.002888
  159  C  9  Z    0.000893  -0.000638  -0.000151   0.019706  -0.019075
  160  C  9 XX    0.000001  -0.000009  -0.000049  -0.000003  -0.000026
  161  C  9 YY    0.000002  -0.000030  -0.000010   0.000030  -0.000011
  162  C  9 ZZ    0.000003  -0.000027  -0.000047   0.000060   0.000081
  163  C  9 XY    0.000001  -0.000010   0.000013   0.000004   0.000013
  164  C  9 XZ   -0.000001   0.000040  -0.000074  -0.000011  -0.000025
  165  C  9 YZ   -0.000000   0.000022  -0.000023   0.000007  -0.000022
  166  H 10  S    0.000005   0.000023   0.000012  -0.000087  -0.000001
  167  H 10  S   -0.000053  -0.000003  -0.000036  -0.001917  -0.001275
  168  H 10  X    0.000003  -0.000003  -0.000001   0.000035   0.000062
  169  H 10  Y   -0.000004   0.000004  -0.000007   0.000008   0.000013
  170  H 10  Z    0.000002  -0.000003  -0.000008  -0.000034  -0.000050
  171  H 11  S    0.000002  -0.000001  -0.000006  -0.000189   0.000142
  172  H 11  S   -0.000138   0.000026  -0.000094  -0.001081  -0.001305
  173  H 11  X    0.000000  -0.000008  -0.000002  -0.000003   0.000067
  174  H 11  Y    0.000001  -0.000001  -0.000008  -0.000016  -0.000036
  175  H 11  Z   -0.000015   0.000002  -0.000004   0.000010  -0.000049
  176  H 12  S    0.000008  -0.000003   0.000017  -0.000142  -0.000022
  177  H 12  S   -0.000086  -0.000007  -0.000066  -0.000896  -0.000541
  178  H 12  X    0.000006   0.000006   0.000006   0.000020   0.000004
  179  H 12  Y    0.000007   0.000001   0.000009   0.000004  -0.000009
  180  H 12  Z   -0.000007   0.000004   0.000003   0.000007   0.000027
  181  H 13  S   -0.000001   0.000003  -0.000001   0.000069  -0.000124
  182  H 13  S   -0.000021  -0.000031  -0.000041  -0.001217  -0.001709
  183  H 13  X    0.000006   0.000002  -0.000001  -0.000090  -0.000005
  184  H 13  Y    0.000002  -0.000016  -0.000001  -0.000001  -0.000006
  185  H 13  Z   -0.000000  -0.000012  -0.000002  -0.000078  -0.000002
  186  C 14  S   -0.000001   0.000009  -0.000000  -0.000050  -0.000045
  187  C 14  S   -0.000001   0.000050  -0.000002  -0.000179  -0.000065
  188  C 14  X   -0.000002   0.000002  -0.000001  -0.000015  -0.000098
  189  C 14  Y    0.000003  -0.000000   0.000001  -0.000024  -0.000033
  190  C 14  Z   -0.000001   0.000011   0.000000  -0.000006  -0.000063
  191  C 14  S    0.000005  -0.000233   0.000016   0.001161  -0.000193
  192  C 14  X    0.000005  -0.000133   0.000011   0.000461  -0.000415
  193  C 14  Y   -0.000024  -0.000033  -0.000015   0.000271   0.000155
  194  C 14  Z    0.000037  -0.000091   0.000012   0.000177   0.000406
  195  C 14  S    0.000349   0.000843   0.000700   0.001668  -0.002441
  196  C 14  X    0.000090   0.000193   0.000143   0.000411  -0.000428
  197  C 14  Y    0.000033   0.000094   0.000095   0.000444   0.000708
  198  C 14  Z    0.000049   0.000055  -0.000019   0.000642   0.000956
  199  C 14 XX   -0.000003   0.000003   0.000001  -0.000006  -0.000073
  200  C 14 YY   -0.000003   0.000005  -0.000002  -0.000053  -0.000043
  201  C 14 ZZ   -0.000001   0.000012   0.000000  -0.000075   0.000004
  202  C 14 XY    0.000000  -0.000010   0.000000   0.000002  -0.000002
  203  C 14 XZ    0.000004  -0.000005   0.000001   0.000022  -0.000002
  204  C 14 YZ   -0.000002  -0.000005  -0.000000  -0.000003   0.000029
  205  H 15  S    0.000021   0.000001   0.000005  -0.000080  -0.000130
  206  H 15  S   -0.000062  -0.000059   0.000001  -0.000108  -0.001360
  207  H 15  X   -0.000007   0.000002  -0.000001  -0.000042   0.000006
  208  H 15  Y   -0.000004   0.000009   0.000001  -0.000008  -0.000023
  209  H 15  Z   -0.000005  -0.000004   0.000001   0.000004   0.000043
  210  C 16  S   -0.000002  -0.000002  -0.000002   0.000229  -0.000675
  211  C 16  S   -0.000003   0.000101   0.000018   0.000190   0.000065
  212  C 16  X   -0.000001  -0.000022  -0.000011  -0.000001   0.000035
  213  C 16  Y    0.000001  -0.000017  -0.000004  -0.000073   0.000080
  214  C 16  Z   -0.000001  -0.000024   0.000005  -0.000028  -0.000006
  215  C 16  S    0.000019   0.000032   0.000052  -0.000423  -0.000102
  216  C 16  X   -0.000015  -0.000086   0.000050   0.000671  -0.000292
  217  C 16  Y    0.000002  -0.000278   0.000071   0.001015   0.001006
  218  C 16  Z    0.000026  -0.000552   0.000099   0.000825   0.002437
  219  C 16  S   -0.004306  -0.005364  -0.009349   0.023860   0.003357
  220  C 16  X   -0.001041   0.005473  -0.002465   0.012299   0.000766
  221  C 16  Y   -0.000344   0.002482  -0.002295   0.007636   0.002472
  222  C 16  Z   -0.000318  -0.002284  -0.001510   0.000719   0.006723
  223  C 16 XX   -0.000005  -0.000024  -0.000025   0.000107  -0.000008
  224  C 16 YY   -0.000003  -0.000046  -0.000005   0.000025  -0.000099
  225  C 16 ZZ   -0.000003  -0.000059  -0.000025   0.000034  -0.000012
  226  C 16 XY   -0.000001  -0.000014   0.000009   0.000025  -0.000021
  227  C 16 XZ   -0.000000  -0.000059   0.000039   0.000017   0.000003
  228  C 16 YZ   -0.000001  -0.000035   0.000015  -0.000047  -0.000073
  229  C 17  S   -0.000001  -0.000002   0.000006   0.000041  -0.000007
  230  C 17  S   -0.000002   0.000020   0.000131   0.000052  -0.000058
  231  C 17  X   -0.000001   0.000017   0.000027  -0.000005  -0.000064
  232  C 17  Y    0.000004   0.000012   0.000004  -0.000092  -0.000079
  233  C 17  Z   -0.000001  -0.000001  -0.000043  -0.000008   0.000050
  234  C 17  S    0.000025  -0.000022  -0.000106  -0.000238   0.000906
  235  C 17  X   -0.000004  -0.000079   0.000143   0.000633   0.000677
  236  C 17  Y   -0.000017   0.000052   0.000013   0.000406   0.000282
  237  C 17  Z    0.000016   0.000266  -0.000131  -0.000575  -0.001149
  238  C 17  S    0.003211  -0.010642  -0.001830  -0.034116   0.010714
  239  C 17  X   -0.000958   0.000814  -0.006097   0.017750   0.002178
  240  C 17  Y   -0.000521  -0.000389  -0.002445   0.012611  -0.001247
  241  C 17  Z    0.001026  -0.001684   0.000451   0.011981  -0.011418
  242  C 17 XX   -0.000001  -0.000016  -0.000027  -0.000026  -0.000004
  243  C 17 YY   -0.000003  -0.000030  -0.000008   0.000024  -0.000003
  244  C 17 ZZ   -0.000003  -0.000009  -0.000069   0.000027   0.000044
  245  C 17 XY    0.000001  -0.000016   0.000020  -0.000033   0.000004
  246  C 17 XZ    0.000000  -0.000041   0.000067   0.000032   0.000044
  247  C 17 YZ   -0.000001  -0.000019   0.000015  -0.000009   0.000013
  248  C 18  S   -0.000001  -0.000013  -0.000005  -0.000019   0.000082
  249  C 18  S   -0.000002  -0.000042  -0.000020  -0.000047   0.000184
  250  C 18  X   -0.000001  -0.000005  -0.000004   0.000003  -0.000010
  251  C 18  Y    0.000002   0.000008  -0.000002  -0.000028  -0.000049
  252  C 18  Z   -0.000000   0.000031   0.000001  -0.000005  -0.000037
  253  C 18  S    0.000011   0.000428   0.000119   0.000058  -0.001881
  254  C 18  X   -0.000017   0.000202   0.000061  -0.000323  -0.000799
  255  C 18  Y   -0.000011   0.000052   0.000027  -0.000226   0.000196
  256  C 18  Z    0.000017  -0.000157  -0.000007  -0.000230   0.001381
  257  C 18  S    0.000801   0.006663   0.002556  -0.015985  -0.012617
  258  C 18  X    0.000226   0.000355   0.000317  -0.004679  -0.002423
  259  C 18  Y   -0.000011  -0.001532   0.000442  -0.004098  -0.004447
  260  C 18  Z   -0.000020  -0.004129   0.000595  -0.003763  -0.004935
  261  C 18 XX   -0.000001  -0.000000  -0.000015  -0.000021   0.000049
  262  C 18 YY   -0.000002  -0.000034  -0.000012  -0.000016   0.000067
  263  C 18 ZZ   -0.000002  -0.000053   0.000010  -0.000007   0.000049
  264  C 18 XY   -0.000000   0.000020  -0.000002  -0.000018  -0.000019
  265  C 18 XZ   -0.000000  -0.000012  -0.000004   0.000013   0.000051
  266  C 18 YZ   -0.000000  -0.000011   0.000007   0.000023  -0.000011
  267  C 19  S    0.000002  -0.000006  -0.000004  -0.000040   0.000027
  268  C 19  S    0.000006  -0.000022  -0.000003  -0.000077   0.000072
  269  C 19  X    0.000000   0.000008  -0.000000   0.000004  -0.000012
  270  C 19  Y   -0.000002   0.000005   0.000012   0.000059   0.000013
  271  C 19  Z   -0.000000   0.000005   0.000026   0.000011  -0.000027
  272  C 19  S   -0.000048   0.000010   0.000036   0.000800  -0.000048
  273  C 19  X    0.000000  -0.000052  -0.000017  -0.000354  -0.000157
  274  C 19  Y    0.000017  -0.000030  -0.000012  -0.000442  -0.000103
  275  C 19  Z    0.000003  -0.000009   0.000014   0.000215   0.000533
  276  C 19  S   -0.001237   0.006188   0.005696   0.004302   0.007185
  277  C 19  X    0.000228  -0.000819   0.000134  -0.005070  -0.000889
  278  C 19  Y    0.000155  -0.000368  -0.001349   0.000816  -0.000056
  279  C 19  Z   -0.000201  -0.000091  -0.003759   0.009864   0.000974
  280  C 19 XX    0.000003  -0.000016   0.000010  -0.000040   0.000022
  281  C 19 YY    0.000002  -0.000013  -0.000016  -0.000011   0.000037
  282  C 19 ZZ    0.000003   0.000010  -0.000048  -0.000037  -0.000013
  283  C 19 XY   -0.000001   0.000000   0.000019   0.000012  -0.000001
  284  C 19 XZ    0.000001   0.000001   0.000003  -0.000006  -0.000013
  285  C 19 YZ   -0.000001   0.000011  -0.000009   0.000013  -0.000019
  286  C 20  S    0.000000  -0.000011  -0.000004  -0.000042   0.000082
  287  C 20  S    0.000002  -0.000035  -0.000017  -0.000083   0.000129
  288  C 20  X    0.000000  -0.000011  -0.000005   0.000003   0.000016
  289  C 20  Y    0.000001   0.000003  -0.000002   0.000007  -0.000100
  290  C 20  Z   -0.000001  -0.000027  -0.000002  -0.000036   0.000092
  291  C 20  S   -0.000022   0.000374   0.000071   0.000435  -0.001069
  292  C 20  X   -0.000014   0.000206   0.000058  -0.000272  -0.000580
  293  C 20  Y   -0.000016   0.000087   0.000022  -0.000464   0.000615
  294  C 20  Z    0.000004   0.000037  -0.000005   0.000722  -0.001710
  295  C 20  S   -0.000122   0.003848   0.002711   0.048143  -0.027389
  296  C 20  X    0.000058   0.000630   0.000354   0.008215  -0.005304
  297  C 20  Y   -0.000296  -0.000716   0.000601  -0.003017   0.004373
  298  C 20  Z    0.000898   0.002250  -0.000815   0.017954  -0.019371
  299  C 20 XX    0.000001   0.000004  -0.000012  -0.000029   0.000042
  300  C 20 YY    0.000001  -0.000028  -0.000012  -0.000046   0.000062
  301  C 20 ZZ   -0.000000  -0.000051   0.000009  -0.000028   0.000067
  302  C 20 XY   -0.000001   0.000022  -0.000003  -0.000017  -0.000013
  303  C 20 XZ   -0.000001  -0.000004   0.000009   0.000004  -0.000063
  304  C 20 YZ   -0.000000   0.000004  -0.000005  -0.000020  -0.000002
  305  C 21  S   -0.000001  -0.000005  -0.000005  -0.000005   0.000047
  306  C 21  S   -0.000001  -0.000020  -0.000003  -0.000009   0.000158
  307  C 21  X   -0.000001   0.000008  -0.000005  -0.000004   0.000012
  308  C 21  Y    0.000001   0.000006   0.000011   0.000020   0.000032
  309  C 21  Z   -0.000001  -0.000005  -0.000026   0.000003   0.000004
  310  C 21  S    0.000005  -0.000000   0.000037   0.000322  -0.001483
  311  C 21  X    0.000011  -0.000068  -0.000024  -0.000209   0.000103
  312  C 21  Y    0.000001  -0.000031  -0.000013  -0.000171   0.000132
  313  C 21  Z    0.000006   0.000001  -0.000029  -0.000056  -0.000750
  314  C 21  S    0.001955   0.002243   0.002555   0.023771  -0.037010
  315  C 21  X   -0.000189  -0.000747   0.001132  -0.001080   0.002170
  316  C 21  Y   -0.000102   0.000013  -0.000808  -0.001547   0.002705
  317  C 21  Z    0.000025  -0.000873   0.003220   0.002696  -0.003320
  318  C 21 XX   -0.000002  -0.000015   0.000006  -0.000001   0.000023
  319  C 21 YY   -0.000002  -0.000014  -0.000015  -0.000005   0.000050
  320  C 21 ZZ   -0.000002   0.000011  -0.000047  -0.000016  -0.000025
  321  C 21 XY   -0.000000  -0.000002   0.000019   0.000007  -0.000008
  322  C 21 XZ    0.000000   0.000004  -0.000015   0.000005   0.000011
  323  C 21 YZ    0.000001  -0.000008   0.000004   0.000002   0.000030
  324  C 22  S    0.000001  -0.000001  -0.000004   0.000013   0.000009
  325  C 22  S    0.000002   0.000002  -0.000014   0.000050   0.000038
  326  C 22  X    0.000000   0.000002   0.000001   0.000003   0.000001
  327  C 22  Y   -0.000000   0.000002   0.000004   0.000009   0.000001
  328  C 22  Z   -0.000000   0.000001   0.000004   0.000003   0.000009
  329  C 22  S   -0.000020  -0.000017   0.000060  -0.000731  -0.000820
  330  C 22  X    0.000010   0.000002  -0.000048  -0.000145   0.000117
  331  C 22  Y    0.000000   0.000018  -0.000056   0.000100   0.000142
  332  C 22  Z   -0.000005   0.000055  -0.000080   0.000298   0.000063
  333  C 22  S    0.000574  -0.001066  -0.000092  -0.033799  -0.002763
  334  C 22  X    0.000078  -0.000444   0.001654  -0.000357  -0.000366
  335  C 22  Y   -0.000030  -0.000072   0.000727   0.001402  -0.000400
  336  C 22  Z   -0.000098   0.000781  -0.000672   0.006235   0.000949
  337  C 22 XX    0.000001  -0.000004   0.000001   0.000009  -0.000009
  338  C 22 YY    0.000001  -0.000003  -0.000010   0.000013   0.000011
  339  C 22 ZZ    0.000001  -0.000007  -0.000006  -0.000005   0.000009
  340  C 22 XY   -0.000001  -0.000001   0.000004   0.000002  -0.000008
  341  C 22 XZ    0.000000  -0.000000  -0.000011  -0.000007   0.000008
  342  C 22 YZ    0.000000  -0.000001  -0.000004  -0.000017  -0.000003
  343  C 23  S    0.000000  -0.000005   0.000000  -0.000008   0.000015
  344  C 23  S   -0.000000  -0.000017   0.000007  -0.000010   0.000048
  345  C 23  X   -0.000000  -0.000001  -0.000003  -0.000006  -0.000023
  346  C 23  Y   -0.000001   0.000004  -0.000001   0.000022  -0.000002
  347  C 23  Z   -0.000000   0.000010   0.000001   0.000015   0.000006
  348  C 23  S    0.000007   0.000007  -0.000092   0.000358  -0.000211
  349  C 23  X    0.000015  -0.000005  -0.000037   0.000024   0.000627
  350  C 23  Y    0.000010  -0.000026   0.000011  -0.000161   0.000247
  351  C 23  Z   -0.000003  -0.000054   0.000092  -0.000262  -0.000035
  352  C 23  S   -0.000224   0.003172   0.001850   0.026157   0.013212
  353  C 23  X   -0.000023  -0.001184   0.001079   0.001186  -0.001528
  354  C 23  Y    0.000046  -0.000680   0.000576  -0.000754  -0.000656
  355  C 23  Z    0.000042  -0.000747   0.000301  -0.005032  -0.002724
  356  C 23 XX    0.000000  -0.000003  -0.000005  -0.000003   0.000016
  357  C 23 YY   -0.000000  -0.000008  -0.000002  -0.000005   0.000017
  358  C 23 ZZ    0.000001  -0.000012  -0.000005  -0.000016   0.000001
  359  C 23 XY    0.000000   0.000010  -0.000003  -0.000004  -0.000013
  360  C 23 XZ    0.000000   0.000010  -0.000000   0.000003  -0.000013
  361  C 23 YZ    0.000000   0.000007  -0.000002   0.000007  -0.000007
  362  H 24  S    0.000002  -0.000020   0.000007  -0.000027   0.000077
  363  H 24  S   -0.000040   0.000081   0.000017  -0.000115  -0.000370
  364  H 24  X   -0.000001  -0.000011   0.000004   0.000000  -0.000009
  365  H 24  Y    0.000000   0.000003   0.000002   0.000008  -0.000028
  366  H 24  Z   -0.000000   0.000027   0.000000   0.000007  -0.000058
  367  H 25  S   -0.000000   0.000008  -0.000010   0.000051   0.000041
  368  H 25  S    0.000010   0.000029  -0.000046  -0.000127   0.000006
  369  H 25  X   -0.000000  -0.000005   0.000011  -0.000004   0.000004
  370  H 25  Y   -0.000001  -0.000002   0.000014   0.000021   0.000006
  371  H 25  Z   -0.000000   0.000002   0.000019  -0.000001  -0.000020
  372  H 26  S    0.000000  -0.000005   0.000006  -0.000010   0.000022
  373  H 26  S    0.000005  -0.000012   0.000076   0.000165  -0.000019
  374  H 26  X   -0.000000  -0.000000  -0.000004   0.000002  -0.000000
  375  H 26  Y    0.000000  -0.000000  -0.000003  -0.000005  -0.000003
  376  H 26  Z    0.000000  -0.000002  -0.000004  -0.000015   0.000004
  377  H 27  S    0.000001   0.000006  -0.000002   0.000028   0.000058
  378  H 27  S   -0.000000   0.000033  -0.000053  -0.000061   0.000029
  379  H 27  X   -0.000000   0.000005  -0.000001   0.000000  -0.000017
  380  H 27  Y   -0.000000   0.000002  -0.000000   0.000009  -0.000004
  381  H 27  Z   -0.000000  -0.000005  -0.000000  -0.000001  -0.000000
  382  C 28  S    0.000000  -0.000004   0.000001  -0.000007  -0.000014
  383  C 28  S    0.000000  -0.000011   0.000007  -0.000022   0.000015
  384  C 28  X   -0.000000  -0.000001  -0.000002  -0.000016  -0.000023
  385  C 28  Y   -0.000001   0.000003  -0.000002  -0.000009   0.000033
  386  C 28  Z    0.000000  -0.000011   0.000000   0.000006  -0.000035
  387  C 28  S    0.000007  -0.000048  -0.000090   0.000577  -0.000689
  388  C 28  X    0.000000   0.000023  -0.000050   0.000031   0.000476
  389  C 28  Y    0.000001  -0.000003   0.000006  -0.000040   0.000104
  390  C 28  Z    0.000007   0.000030  -0.000074   0.000270  -0.000393
  391  C 28  S    0.000890   0.001433   0.000184  -0.001319   0.002167
  392  C 28  X   -0.000313  -0.000623   0.000729  -0.006324   0.008488
  393  C 28  Y   -0.000227  -0.000366   0.000432  -0.003184   0.004499
  394  C 28  Z    0.000329   0.000615  -0.000653   0.002292  -0.002671
  395  C 28 XX    0.000000  -0.000004  -0.000004   0.000004  -0.000021
  396  C 28 YY   -0.000000  -0.000007  -0.000001  -0.000005  -0.000002
  397  C 28 ZZ    0.000001  -0.000008  -0.000004  -0.000006  -0.000044
  398  C 28 XY   -0.000000   0.000007  -0.000002   0.000004  -0.000019
  399  C 28 XZ   -0.000000  -0.000010   0.000000  -0.000012   0.000014
  400  C 28 YZ    0.000000  -0.000007   0.000002  -0.000003   0.000003
  401  C 29  S   -0.000000   0.000000  -0.000003  -0.000016  -0.000005
  402  C 29  S   -0.000001   0.000006  -0.000011  -0.000024  -0.000009
  403  C 29  X    0.000000   0.000001   0.000001   0.000001   0.000005
  404  C 29  Y    0.000001   0.000000   0.000003   0.000010   0.000005
  405  C 29  Z   -0.000000  -0.000002  -0.000005  -0.000003  -0.000020
  406  C 29  S    0.000012  -0.000062   0.000038  -0.000020  -0.000252
  407  C 29  X    0.000001  -0.000007  -0.000036   0.000004  -0.000020
  408  C 29  Y   -0.000002   0.000018  -0.000047   0.000021  -0.000029
  409  C 29  Z    0.000005  -0.000058   0.000081  -0.000131   0.000377
  410  C 29  S   -0.000092  -0.001981   0.001478   0.011377  -0.011860
  411  C 29  X   -0.000250  -0.000681   0.001433  -0.003293   0.005023
  412  C 29  Y   -0.000070  -0.000152   0.000612  -0.001519   0.001673
  413  C 29  Z   -0.000163  -0.000699   0.000533  -0.000421   0.001204
  414  C 29 XX   -0.000000  -0.000003   0.000003  -0.000019   0.000001
  415  C 29 YY   -0.000001  -0.000001  -0.000008  -0.000012  -0.000005
  416  C 29 ZZ   -0.000000  -0.000005  -0.000009  -0.000018   0.000002
  417  C 29 XY    0.000000  -0.000001   0.000005   0.000002  -0.000004
  418  C 29 XZ    0.000001  -0.000001   0.000009   0.000001   0.000005
  419  C 29 YZ    0.000000   0.000001   0.000004   0.000005   0.000004
  420  H 30  S   -0.000001   0.000011  -0.000010   0.000015   0.000054
  421  H 30  S   -0.000002   0.000034  -0.000045   0.000030  -0.000039
  422  H 30  X   -0.000000  -0.000006   0.000008   0.000001  -0.000002
  423  H 30  Y   -0.000000  -0.000003   0.000012   0.000002   0.000005
  424  H 30  Z   -0.000000  -0.000001  -0.000021  -0.000001   0.000025
  425  H 31  S    0.000000   0.000007  -0.000003   0.000003   0.000060
  426  H 31  S    0.000000   0.000036  -0.000040   0.000043  -0.000143
  427  H 31  X    0.000000   0.000005  -0.000000   0.000006  -0.000016
  428  H 31  Y   -0.000000   0.000001  -0.000000   0.000000   0.000004
  429  H 31  Z   -0.000000   0.000004   0.000000   0.000000   0.000010
  430  H 32  S    0.000001  -0.000005   0.000007   0.000000   0.000034
  431  H 32  S   -0.000002  -0.000001   0.000066  -0.000113   0.000226
  432  H 32  X   -0.000000   0.000000  -0.000003  -0.000001  -0.000003
  433  H 32  Y   -0.000000  -0.000000  -0.000002   0.000000  -0.000008
  434  H 32  Z   -0.000000   0.000002   0.000005   0.000002  -0.000000
  435  H 33  S    0.000000  -0.000015   0.000008  -0.000046   0.000099
  436  H 33  S   -0.000020   0.000066   0.000009  -0.000420  -0.000114
  437  H 33  X   -0.000001  -0.000015   0.000004  -0.000019   0.000004
  438  H 33  Y   -0.000000   0.000001   0.000002   0.000013  -0.000015
  439  H 33  Z    0.000000  -0.000024  -0.000001  -0.000017   0.000062
  440  H 34  S   -0.000026   0.000012   0.000012  -0.000050  -0.000108
  441  H 34  S   -0.000124  -0.000113  -0.000131   0.004043  -0.001628
  442  H 34  X    0.000001   0.000013  -0.000004   0.000045   0.000035
  443  H 34  Y    0.000022  -0.000005  -0.000015   0.000142  -0.000007
  444  H 34  Z    0.000000   0.000011   0.000010   0.000090  -0.000002
  445  CL35  S    0.996021   0.000000   0.000000  -0.000007   0.000001
  446  CL35  S    0.015062  -0.000000   0.000004  -0.000026  -0.000008
  447  CL35  X   -0.000008   0.000000   0.000000   0.000017  -0.000014
  448  CL35  Y    0.000038   0.000001   0.000001  -0.000046   0.000026
  449  CL35  Z   -0.000021  -0.000001  -0.000001   0.000036  -0.000014
  450  CL35  S   -0.020757   0.000001   0.000012   0.000043   0.000050
  451  CL35  X   -0.000002  -0.000002  -0.000002  -0.000131   0.000106
  452  CL35  Y   -0.000012  -0.000005  -0.000002   0.000419  -0.000182
  453  CL35  Z    0.000002   0.000007   0.000002  -0.000299   0.000099
  454  CL35  S    0.001735  -0.000050  -0.000113   0.003317  -0.000987
  455  CL35  X    0.000059   0.000003   0.000010  -0.000264   0.000114
  456  CL35  Y   -0.000119  -0.000004  -0.000058   0.001509  -0.000297
  457  CL35  Z    0.000099   0.000010   0.000029  -0.000839   0.000240
  458  CL35  S   -0.001952  -0.000046  -0.000058  -0.009892   0.001744
  459  CL35  X    0.000114  -0.000013   0.000007   0.000568  -0.000105
  460  CL35  Y   -0.000303  -0.000045  -0.000051  -0.002577   0.000203
  461  CL35  Z    0.000232  -0.000040  -0.000047   0.002001   0.000244
  462  CL35 XX    0.007421  -0.000002   0.000007  -0.000135   0.000029
  463  CL35 YY    0.007406   0.000002   0.000000  -0.000031  -0.000108
  464  CL35 ZZ    0.007417  -0.000006   0.000005  -0.000063  -0.000088
  465  CL35 XY    0.000006  -0.000006   0.000000  -0.000045   0.000027
  466  CL35 XZ   -0.000005   0.000002  -0.000000   0.000050  -0.000014
  467  CL35 YZ    0.000015   0.000002   0.000005  -0.000080   0.000015
  468  H 36  S    0.000001   0.000006   0.000001  -0.000026   0.000050
  469  H 36  S    0.000024  -0.000037   0.000001  -0.000504  -0.000915
  470  H 36  X    0.000001  -0.000016  -0.000000  -0.000034  -0.000067
  471  H 36  Y   -0.000001  -0.000010  -0.000001   0.000003  -0.000013
  472  H 36  Z   -0.000002  -0.000003  -0.000000  -0.000017  -0.000034
  473  H 37  S   -0.000004   0.000023   0.000002  -0.000032  -0.000009
  474  H 37  S   -0.000025   0.000017  -0.000039  -0.000249  -0.000628
  475  H 37  X    0.000000   0.000005  -0.000001  -0.000007  -0.000045
  476  H 37  Y    0.000000   0.000007  -0.000000  -0.000020  -0.000037
  477  H 37  Z    0.000001   0.000005   0.000001  -0.000017   0.000004
  478  H 38  S    0.000002   0.000002   0.000001  -0.000003   0.000019
  479  H 38  S   -0.000005  -0.000056  -0.000012  -0.000010   0.000212
  480  H 38  X   -0.000003   0.000002  -0.000001  -0.000017   0.000041
  481  H 38  Y    0.000002  -0.000003   0.000001   0.000002   0.000017
  482  H 38  Z   -0.000002   0.000001  -0.000001   0.000015   0.000002

                      6          7          8          9         10
                  -10.4048   -10.4042   -10.4038   -10.4033   -10.3682
                     A          A          A          A          A   
    1  C  1  S    0.000590   0.000643  -0.000196  -0.000224  -0.000015
    2  C  1  S    0.000195   0.000093  -0.000118  -0.000130   0.000161
    3  C  1  X    0.000096   0.000029  -0.000004  -0.000002   0.000005
    4  C  1  Y   -0.000099  -0.000067   0.000043   0.000041   0.000031
    5  C  1  Z   -0.000054   0.000015  -0.000087   0.000120  -0.000042
    6  C  1  S   -0.000851  -0.000145   0.000931   0.000969  -0.001020
    7  C  1  X   -0.000388   0.000593   0.000618   0.000388  -0.000724
    8  C  1  Y   -0.000252  -0.000798   0.000428   0.000069  -0.000641
    9  C  1  Z    0.000982  -0.000241   0.000951  -0.001450   0.000182
   10  C  1  S   -0.001881   0.021380  -0.007623   0.030781  -0.005425
   11  C  1  X    0.009534  -0.007443   0.004658   0.008975  -0.000745
   12  C  1  Y    0.005210   0.003897   0.001498   0.000415   0.001417
   13  C  1  Z    0.005625  -0.000814   0.004491  -0.003265   0.002355
   14  C  1 XX    0.000032   0.000047   0.000002   0.000023   0.000045
   15  C  1 YY   -0.000111  -0.000136   0.000017   0.000032   0.000015
   16  C  1 ZZ    0.000015  -0.000019   0.000014  -0.000015   0.000087
   17  C  1 XY    0.000041  -0.000015   0.000001   0.000012   0.000023
   18  C  1 XZ   -0.000020  -0.000024  -0.000044   0.000039  -0.000006
   19  C  1 YZ    0.000057  -0.000037  -0.000030   0.000029  -0.000012
   20  C  2  S   -0.000669  -0.000182  -0.000032   0.000039  -0.000005
   21  C  2  S    0.000318   0.000243  -0.000026  -0.000015  -0.000171
   22  C  2  X   -0.000049  -0.000097  -0.000002  -0.000033  -0.000000
   23  C  2  Y    0.000236   0.000103   0.000018   0.000067  -0.000038
   24  C  2  Z   -0.000133  -0.000043  -0.000044  -0.000027   0.000016
   25  C  2  S   -0.001809  -0.000818   0.000283   0.000401   0.001377
   26  C  2  X    0.000021   0.000988   0.000372   0.000515  -0.000615
   27  C  2  Y   -0.002076  -0.000615  -0.000106  -0.000145   0.000412
   28  C  2  Z    0.000231   0.000575  -0.000344   0.000559  -0.000253
   29  C  2  S    0.006873  -0.012497   0.012726  -0.033788   0.019747
   30  C  2  X    0.006832   0.002716   0.006194   0.006600  -0.001735
   31  C  2  Y   -0.008155  -0.003521  -0.005916  -0.010147  -0.000729
   32  C  2  Z   -0.003999  -0.000318  -0.003416   0.004056  -0.002778
   33  C  2 XX    0.000136   0.000022   0.000008  -0.000020  -0.000016
   34  C  2 YY    0.000095   0.000044   0.000007   0.000004  -0.000046
   35  C  2 ZZ    0.000146   0.000080  -0.000000  -0.000004  -0.000028
   36  C  2 XY   -0.000019   0.000032   0.000007   0.000005  -0.000034
   37  C  2 XZ   -0.000003   0.000017   0.000016  -0.000039   0.000010
   38  C  2 YZ   -0.000032  -0.000021  -0.000024  -0.000000   0.000009
   39  S  3  S   -0.000001  -0.000002   0.000001   0.000003  -0.000006
   40  S  3  S   -0.000053  -0.000079   0.000020   0.000050  -0.000091
   41  S  3  X    0.000019   0.000026   0.000002   0.000004  -0.000003
   42  S  3  Y   -0.000026  -0.000006   0.000002  -0.000002  -0.000022
   43  S  3  Z    0.000007   0.000003   0.000005  -0.000014   0.000012
   44  S  3  S    0.000128  -0.000006   0.000017   0.000127  -0.000400
   45  S  3  X   -0.000062  -0.000064  -0.000027  -0.000050   0.000013
   46  S  3  Y    0.000323   0.000194  -0.000049  -0.000033   0.000159
   47  S  3  Z   -0.000331   0.000220   0.000053   0.000015  -0.000077
   48  S  3  S    0.002120   0.003670   0.000581  -0.001348   0.004159
   49  S  3  X    0.001808   0.002864  -0.001320  -0.001185   0.002180
   50  S  3  Y    0.001114   0.002165  -0.000854  -0.000353  -0.000296
   51  S  3  Z   -0.001179   0.001912  -0.001849   0.001345   0.000203
   52  S  3  S   -0.026408  -0.019392   0.008226   0.034198  -0.060730
   53  S  3  X   -0.006253  -0.006964   0.002692   0.008888  -0.012422
   54  S  3  Y   -0.004658  -0.001298   0.002069   0.004183  -0.010636
   55  S  3  Z    0.011572  -0.027540   0.011008   0.001248  -0.006277
   56  S  3 XX   -0.000227  -0.000259   0.000003   0.000019  -0.000046
   57  S  3 YY   -0.000122  -0.000103   0.000005   0.000028  -0.000062
   58  S  3 ZZ   -0.000109  -0.000094   0.000095   0.000123  -0.000058
   59  S  3 XY    0.000048   0.000065  -0.000039  -0.000023   0.000009
   60  S  3 XZ    0.000014   0.000011   0.000030  -0.000013  -0.000043
   61  S  3 YZ    0.000029  -0.000020  -0.000042   0.000049  -0.000031
   62  H  4  S   -0.000072   0.000045  -0.000070   0.000055  -0.000002
   63  H  4  S   -0.000646  -0.000585  -0.000255   0.001122  -0.000090
   64  H  4  X   -0.000004  -0.000018  -0.000047   0.000046   0.000002
   65  H  4  Y    0.000002  -0.000058  -0.000022   0.000053  -0.000000
   66  H  4  Z    0.000011   0.000015   0.000005  -0.000025   0.000028
   67  C  5  S    0.000022  -0.000011  -0.000053   0.000017   0.000003
   68  C  5  S    0.000067  -0.000030  -0.000175   0.000100   0.000001
   69  C  5  X    0.000004  -0.000066   0.000004  -0.000025  -0.000031
   70  C  5  Y    0.000053  -0.000051  -0.000010  -0.000012   0.000075
   71  C  5  Z    0.000034   0.000005  -0.000014  -0.000020   0.000045
   72  C  5  S    0.000488  -0.000415   0.001305  -0.001114   0.000507
   73  C  5  X    0.000141   0.000376   0.000419  -0.000240   0.000456
   74  C  5  Y   -0.000534   0.000466   0.000559  -0.000410  -0.000511
   75  C  5  Z   -0.000440  -0.000259   0.000558  -0.000103  -0.000490
   76  C  5  S    0.021249  -0.010554   0.012673  -0.012786   0.000624
   77  C  5  X   -0.000897   0.001608   0.002796  -0.000579  -0.001133
   78  C  5  Y    0.003148  -0.001589   0.003010  -0.001487  -0.002173
   79  C  5  Z    0.002637  -0.001309   0.001654  -0.001942   0.000897
   80  C  5 XX    0.000054  -0.000040  -0.000038  -0.000008   0.000021
   81  C  5 YY    0.000008  -0.000025  -0.000017   0.000000   0.000026
   82  C  5 ZZ    0.000037   0.000005  -0.000043   0.000004  -0.000003
   83  C  5 XY   -0.000015   0.000020   0.000025  -0.000032  -0.000000
   84  C  5 XZ   -0.000011  -0.000002   0.000020  -0.000022  -0.000004
   85  C  5 YZ   -0.000019   0.000023   0.000023  -0.000017  -0.000003
   86  S  6  S    0.000005   0.000003   0.000002   0.000000  -0.000002
   87  S  6  S    0.000060   0.000024   0.000009  -0.000014  -0.000059
   88  S  6  X   -0.000010  -0.000013  -0.000005  -0.000002  -0.000016
   89  S  6  Y    0.000001  -0.000007   0.000002  -0.000006  -0.000011
   90  S  6  Z    0.000017  -0.000012  -0.000008   0.000005  -0.000007
   91  S  6  S    0.000386   0.000241   0.000333   0.000238  -0.000159
   92  S  6  X   -0.000002   0.000045  -0.000132  -0.000112   0.000157
   93  S  6  Y   -0.000028   0.000042  -0.000033   0.000037   0.000083
   94  S  6  Z   -0.000214   0.000192  -0.000160   0.000211   0.000079
   95  S  6  S   -0.000834  -0.000048  -0.000339   0.000425  -0.000191
   96  S  6  X    0.000371   0.000157  -0.001132  -0.001398  -0.000271
   97  S  6  Y    0.000754   0.000469   0.000244  -0.000012  -0.000486
   98  S  6  Z   -0.000631   0.000658   0.000159  -0.000067   0.000552
   99  S  6  S    0.022390   0.013733   0.000045   0.000208  -0.003483
  100  S  6  X   -0.004819  -0.003119   0.001511   0.001237   0.000494
  101  S  6  Y   -0.001917  -0.001519   0.001941   0.001611  -0.000558
  102  S  6  Z   -0.000894   0.002280  -0.001183  -0.000437   0.002354
  103  S  6 XX   -0.000048  -0.000092  -0.000073  -0.000073  -0.000093
  104  S  6 YY   -0.000011  -0.000042  -0.000126  -0.000166  -0.000069
  105  S  6 ZZ    0.000038   0.000014  -0.000109  -0.000133  -0.000084
  106  S  6 XY   -0.000073  -0.000041   0.000014   0.000007   0.000020
  107  S  6 XZ   -0.000017   0.000032  -0.000080   0.000072  -0.000030
  108  S  6 YZ   -0.000085   0.000086   0.000051  -0.000037  -0.000003
  109  C  7  S    0.000037  -0.000050   0.000036  -0.000006  -0.000049
  110  C  7  S    0.000055  -0.000144   0.000083  -0.000026  -0.000094
  111  C  7  X   -0.000104   0.000003   0.000047   0.000005  -0.000018
  112  C  7  Y    0.000050  -0.000051   0.000077  -0.000016  -0.000031
  113  C  7  Z    0.000066   0.000010   0.000046   0.000017  -0.000008
  114  C  7  S    0.000622   0.000696  -0.000711   0.000138   0.000497
  115  C  7  X    0.000518  -0.000523  -0.000662  -0.000425   0.000213
  116  C  7  Y    0.000453   0.000457  -0.000595   0.000198   0.000474
  117  C  7  Z   -0.000423   0.000502  -0.000345   0.000247  -0.000153
  118  C  7  S   -0.018796   0.001663  -0.021690   0.004493  -0.008098
  119  C  7  X    0.002342  -0.000438   0.002893  -0.000825   0.001507
  120  C  7  Y   -0.000057   0.000242  -0.000978   0.001170  -0.000194
  121  C  7  Z   -0.004383   0.000517  -0.004960   0.000399  -0.001649
  122  C  7 XX    0.000070  -0.000024   0.000025  -0.000023  -0.000023
  123  C  7 YY    0.000046  -0.000056   0.000024   0.000000  -0.000037
  124  C  7 ZZ    0.000051  -0.000064   0.000052  -0.000014  -0.000039
  125  C  7 XY   -0.000011  -0.000024   0.000012  -0.000006  -0.000022
  126  C  7 XZ    0.000014  -0.000041  -0.000002  -0.000018   0.000023
  127  C  7 YZ    0.000042   0.000024   0.000032   0.000013  -0.000047
  128  C  8  S    0.946972   0.009783  -0.300660   0.000948  -0.007886
  129  C  8  S    0.046095   0.000418  -0.014738  -0.000071  -0.000607
  130  C  8  X   -0.000070  -0.000001  -0.000258  -0.000009   0.000158
  131  C  8  Y   -0.000344  -0.000013  -0.000076   0.000035  -0.000045
  132  C  8  Z    0.000528   0.000027  -0.000107   0.000026   0.000299
  133  C  8  S   -0.025870   0.000317   0.014537   0.001074   0.008605
  134  C  8  X   -0.000682  -0.000012   0.004904  -0.001120  -0.001087
  135  C  8  Y    0.000914   0.000167   0.002827  -0.000906   0.001711
  136  C  8  Z   -0.000466  -0.001622  -0.001750  -0.000157  -0.005541
  137  C  8  S    0.041921  -0.008466  -0.172209   0.061054   0.076513
  138  C  8  X    0.035989  -0.026304   0.000255  -0.014017  -0.038098
  139  C  8  Y   -0.000310  -0.005887  -0.008890   0.007400  -0.014406
  140  C  8  Z    0.037216  -0.021280   0.017131  -0.024343  -0.021689
  141  C  8 XX   -0.007008  -0.000134   0.001909  -0.000067  -0.000181
  142  C  8 YY   -0.007293  -0.000109   0.002241  -0.000036   0.000019
  143  C  8 ZZ   -0.007086  -0.000213   0.002264  -0.000059  -0.000176
  144  C  8 XY    0.000112   0.000034  -0.000198  -0.000032  -0.000009
  145  C  8 XZ    0.000131   0.000012  -0.000074  -0.000006  -0.000251
  146  C  8 YZ    0.000034   0.000039  -0.000015  -0.000035  -0.000024
  147  C  9  S    0.300486  -0.003627   0.947061   0.003405   0.000125
  148  C  9  S    0.014332  -0.000312   0.045748   0.000145   0.000056
  149  C  9  X    0.000250  -0.000010  -0.000105   0.000011   0.000005
  150  C  9  Y   -0.000016   0.000010  -0.000204   0.000028   0.000044
  151  C  9  Z    0.000083  -0.000016   0.000205  -0.000046  -0.000030
  152  C  9  S   -0.002640   0.001539  -0.029200  -0.000276  -0.004065
  153  C  9  X   -0.002940   0.000516   0.004342  -0.001129   0.001590
  154  C  9  Y   -0.000892  -0.000088   0.001778  -0.000765  -0.000313
  155  C  9  Z   -0.000059  -0.000140   0.001777   0.000228   0.002651
  156  C  9  S   -0.117747   0.080427   0.085225  -0.023383   0.031144
  157  C  9  X   -0.015565   0.008143  -0.040913   0.017016   0.005980
  158  C  9  Y   -0.016051   0.015137  -0.029184   0.004136  -0.000002
  159  C  9  Z    0.037056  -0.046428   0.030345  -0.014980   0.017339
  160  C  9 XX   -0.002506  -0.000051  -0.006956  -0.000018   0.000028
  161  C  9 YY   -0.002369  -0.000043  -0.007185  -0.000089   0.000004
  162  C  9 ZZ   -0.002191  -0.000098  -0.007074  -0.000124  -0.000002
  163  C  9 XY   -0.000073  -0.000024   0.000197  -0.000001   0.000026
  164  C  9 XZ    0.000040  -0.000023  -0.000115  -0.000041   0.000002
  165  C  9 YZ   -0.000002  -0.000004  -0.000144   0.000016  -0.000022
  166  H 10  S    0.000033  -0.000164  -0.000079  -0.000077   0.000051
  167  H 10  S   -0.002565   0.001450   0.000540   0.001142  -0.000533
  168  H 10  X    0.000067  -0.000025   0.000006  -0.000010   0.000014
  169  H 10  Y   -0.000049   0.000007  -0.000027   0.000007   0.000043
  170  H 10  Z   -0.000052   0.000037   0.000050   0.000023  -0.000019
  171  H 11  S   -0.000023  -0.000017  -0.000131  -0.000016  -0.000015
  172  H 11  S    0.000056   0.000676   0.000402   0.000502   0.000433
  173  H 11  X   -0.000015   0.000029   0.000006   0.000009  -0.000010
  174  H 11  Y   -0.000011   0.000012  -0.000000   0.000009   0.000026
  175  H 11  Z   -0.000010   0.000020  -0.000017   0.000010   0.000022
  176  H 12  S   -0.000112  -0.000026   0.000026  -0.000044  -0.000031
  177  H 12  S   -0.000018   0.000486   0.001312   0.001001  -0.000192
  178  H 12  X    0.000018  -0.000011  -0.000044  -0.000039   0.000008
  179  H 12  Y    0.000000  -0.000019   0.000038   0.000010  -0.000018
  180  H 12  Z    0.000029  -0.000027   0.000012   0.000006   0.000012
  181  H 13  S    0.000071  -0.000044  -0.000045   0.000006  -0.000017
  182  H 13  S   -0.001674  -0.000423   0.000751   0.000540  -0.000771
  183  H 13  X   -0.000044   0.000029   0.000014   0.000012   0.000005
  184  H 13  Y   -0.000049  -0.000015   0.000027   0.000003  -0.000033
  185  H 13  Z   -0.000061  -0.000016   0.000015   0.000020   0.000013
  186  C 14  S    0.000014   0.000002  -0.000011   0.000001   0.000003
  187  C 14  S    0.000011  -0.000010  -0.000021  -0.000013  -0.000025
  188  C 14  X    0.000030   0.000017  -0.000026   0.000000   0.000026
  189  C 14  Y    0.000018   0.000018  -0.000010   0.000002   0.000029
  190  C 14  Z   -0.000003  -0.000020  -0.000019  -0.000002  -0.000035
  191  C 14  S    0.000017   0.000173   0.000095   0.000111   0.000467
  192  C 14  X   -0.000267  -0.000012   0.000219   0.000121   0.000013
  193  C 14  Y    0.000069  -0.000259  -0.000039   0.000118   0.000173
  194  C 14  Z    0.000028   0.000193   0.000023   0.000007   0.000286
  195  C 14  S   -0.003516   0.000384   0.002318   0.005998  -0.002638
  196  C 14  X   -0.000532   0.000122   0.000442   0.001353  -0.000772
  197  C 14  Y   -0.000366  -0.000584  -0.000220   0.000738   0.000576
  198  C 14  Z    0.000060  -0.000465  -0.000036   0.000891  -0.000557
  199  C 14 XX   -0.000006   0.000025  -0.000005   0.000016   0.000004
  200  C 14 YY    0.000031  -0.000008  -0.000020   0.000007   0.000017
  201  C 14 ZZ    0.000039   0.000002  -0.000013  -0.000001   0.000023
  202  C 14 XY    0.000018  -0.000017  -0.000006   0.000005   0.000013
  203  C 14 XZ    0.000019   0.000002  -0.000013   0.000003   0.000012
  204  C 14 YZ    0.000001  -0.000002   0.000004  -0.000002  -0.000010
  205  H 15  S   -0.000003  -0.000003   0.000004   0.000005  -0.000061
  206  H 15  S   -0.000915   0.000403   0.000010   0.000128  -0.000401
  207  H 15  X    0.000008  -0.000032  -0.000009   0.000010   0.000003
  208  H 15  Y   -0.000036   0.000005  -0.000003   0.000006  -0.000029
  209  H 15  Z    0.000016  -0.000008  -0.000010  -0.000003   0.000015
  210  C 16  S   -0.007261   0.943826   0.006956  -0.310336  -0.000009
  211  C 16  S   -0.000384   0.045860   0.000200  -0.015142  -0.000031
  212  C 16  X    0.000003  -0.000200  -0.000005  -0.000221  -0.000032
  213  C 16  Y   -0.000013  -0.000340   0.000029  -0.000081  -0.000016
  214  C 16  Z    0.000033  -0.000541  -0.000021   0.000154   0.000025
  215  C 16  S    0.000478  -0.025449   0.001083   0.014535  -0.000186
  216  C 16  X    0.000539   0.000284  -0.001243   0.004656   0.000515
  217  C 16  Y    0.000410   0.001092  -0.000946   0.002859   0.000550
  218  C 16  Z    0.000717   0.001264   0.000318   0.000814   0.000083
  219  C 16  S   -0.002941   0.043972   0.083977  -0.212670  -0.008683
  220  C 16  X   -0.030643   0.052090  -0.027743   0.009203  -0.026582
  221  C 16  Y   -0.009910   0.006762   0.003196  -0.004516  -0.014575
  222  C 16  Z    0.026750  -0.044446   0.037476  -0.024557  -0.003705
  223  C 16 XX   -0.000010  -0.007043  -0.000112   0.002029  -0.000009
  224  C 16 YY    0.000008  -0.007284  -0.000080   0.002330  -0.000041
  225  C 16 ZZ   -0.000072  -0.007078  -0.000109   0.002337  -0.000023
  226  C 16 XY    0.000031   0.000086  -0.000019  -0.000185  -0.000000
  227  C 16 XZ   -0.000003  -0.000155   0.000006   0.000148   0.000012
  228  C 16 YZ   -0.000050  -0.000042   0.000042   0.000045  -0.000026
  229  C 17  S   -0.004491   0.310138  -0.000840   0.943950   0.000007
  230  C 17  S   -0.000354   0.014881  -0.000084   0.045566   0.000022
  231  C 17  X   -0.000015   0.000251   0.000013  -0.000143   0.000028
  232  C 17  Y    0.000009  -0.000032   0.000037  -0.000222   0.000036
  233  C 17  Z    0.000044  -0.000143   0.000048  -0.000212   0.000010
  234  C 17  S    0.001447  -0.004082   0.000150  -0.028775  -0.000585
  235  C 17  X    0.000869  -0.002741  -0.001129   0.003738   0.000053
  236  C 17  Y    0.000059  -0.000736  -0.000839   0.001574  -0.000129
  237  C 17  Z   -0.000128   0.000484  -0.000145  -0.002144  -0.000072
  238  C 17  S    0.111539  -0.179166  -0.015608   0.082732   0.042300
  239  C 17  X    0.011807  -0.014624   0.008601  -0.041415  -0.023078
  240  C 17  Y    0.018527  -0.018007  -0.003215  -0.027890  -0.010873
  241  C 17  Z    0.049424  -0.047057   0.003045  -0.017857   0.005064
  242  C 17 XX   -0.000041  -0.002565   0.000017  -0.006902  -0.000013
  243  C 17 YY   -0.000046  -0.002412  -0.000066  -0.007147   0.000005
  244  C 17 ZZ   -0.000076  -0.002286  -0.000090  -0.007095  -0.000021
  245  C 17 XY   -0.000015  -0.000100   0.000001   0.000238   0.000004
  246  C 17 XZ    0.000003   0.000039   0.000012   0.000076  -0.000002
  247  C 17 YZ    0.000000   0.000022  -0.000012   0.000112  -0.000013
  248  C 18  S   -0.000070   0.006803   0.000054  -0.002312   0.000340
  249  C 18  S   -0.000052   0.000075   0.000045  -0.000038   0.000086
  250  C 18  X   -0.000011  -0.000138  -0.000004   0.000068   0.000002
  251  C 18  Y    0.000029  -0.000037  -0.000007  -0.000000   0.000021
  252  C 18  Z    0.000024   0.000213   0.000005  -0.000026  -0.000008
  253  C 18  S   -0.000227   0.004440  -0.000865  -0.003498  -0.000439
  254  C 18  X   -0.000175   0.001727   0.000071  -0.003149  -0.000208
  255  C 18  Y   -0.000310   0.000246   0.000408  -0.001665  -0.000327
  256  C 18  Z   -0.000545  -0.002034   0.000762  -0.000588  -0.000207
  257  C 18  S   -0.025282   0.038295  -0.089128   0.102434  -0.005526
  258  C 18  X    0.001420  -0.005538  -0.008956   0.013818   0.000446
  259  C 18  Y    0.011275  -0.014033   0.005723  -0.003329   0.003572
  260  C 18  Z    0.022545  -0.035971   0.032407  -0.030056   0.005843
  261  C 18 XX   -0.000037  -0.000129  -0.000009   0.000094   0.000031
  262  C 18 YY   -0.000024  -0.000085   0.000011   0.000032   0.000021
  263  C 18 ZZ    0.000018  -0.000334  -0.000008   0.000169   0.000033
  264  C 18 XY   -0.000006   0.000018   0.000008   0.000026  -0.000007
  265  C 18 XZ   -0.000023   0.000168   0.000007  -0.000088  -0.000005
  266  C 18 YZ   -0.000005  -0.000009  -0.000015   0.000023   0.000003
  267  C 19  S   -0.000009   0.001758  -0.000024   0.005458   0.000059
  268  C 19  S    0.000032  -0.000067  -0.000091  -0.000091   0.000038
  269  C 19  X   -0.000002   0.000021   0.000002   0.000138  -0.000022
  270  C 19  Y    0.000005   0.000035   0.000008   0.000105  -0.000006
  271  C 19  Z   -0.000013   0.000106   0.000016   0.000182  -0.000017
  272  C 19  S   -0.000245   0.000501   0.000883   0.006953  -0.000081
  273  C 19  X   -0.000365   0.001094  -0.000104  -0.003833   0.000006
  274  C 19  Y    0.000132  -0.000136  -0.000256  -0.002270  -0.000004
  275  C 19  Z    0.000795  -0.002004  -0.000891  -0.000892  -0.000004
  276  C 19  S   -0.111547   0.130364   0.017038   0.012043  -0.013340
  277  C 19  X    0.011368  -0.012704  -0.006488   0.006173   0.005340
  278  C 19  Y    0.012487  -0.014741   0.000013  -0.000114  -0.001958
  279  C 19  Z    0.016862  -0.022858   0.000954  -0.011680  -0.014275
  280  C 19 XX    0.000020  -0.000006  -0.000013  -0.000171   0.000015
  281  C 19 YY   -0.000003  -0.000035  -0.000034  -0.000188   0.000018
  282  C 19 ZZ    0.000022  -0.000100   0.000023  -0.000365   0.000022
  283  C 19 XY   -0.000005   0.000035   0.000007  -0.000071   0.000000
  284  C 19 XZ    0.000003  -0.000018   0.000023  -0.000113   0.000003
  285  C 19 YZ   -0.000007  -0.000013   0.000020  -0.000148  -0.000001
  286  C 20  S    0.007214   0.000060  -0.002389   0.000010   0.993311
  287  C 20  S    0.000070  -0.000028  -0.000066   0.000045   0.047841
  288  C 20  X   -0.000160  -0.000012   0.000058  -0.000013   0.000431
  289  C 20  Y   -0.000056  -0.000008   0.000022  -0.000001  -0.000002
  290  C 20  Z   -0.000162  -0.000041   0.000015   0.000000   0.000226
  291  C 20  S    0.004871  -0.000550  -0.003426  -0.000834  -0.026204
  292  C 20  X    0.002390  -0.000585  -0.002699  -0.000147  -0.006186
  293  C 20  Y    0.000579  -0.000130  -0.001689   0.000258  -0.002027
  294  C 20  Z    0.001392   0.000305   0.001443  -0.000747  -0.000766
  295  C 20  S    0.035159  -0.015128   0.065726  -0.067100  -0.016256
  296  C 20  X   -0.000894  -0.000096   0.012206  -0.009809  -0.000073
  297  C 20  Y   -0.001204   0.010019  -0.001588  -0.003607   0.011943
  298  C 20  Z    0.009806  -0.025015   0.023387  -0.007469  -0.033336
  299  C 20 XX   -0.000179  -0.000043   0.000104  -0.000006  -0.007460
  300  C 20 YY   -0.000098  -0.000019   0.000025   0.000012  -0.007784
  301  C 20 ZZ   -0.000303   0.000007   0.000141  -0.000004  -0.007429
  302  C 20 XY    0.000006  -0.000000   0.000027   0.000010   0.000212
  303  C 20 XZ   -0.000211   0.000011   0.000107  -0.000003   0.000020
  304  C 20 YZ   -0.000026   0.000014  -0.000015   0.000012  -0.000167
  305  C 21  S    0.001775  -0.000023   0.005639  -0.000011  -0.000694
  306  C 21  S    0.000003   0.000000  -0.000070  -0.000115  -0.000357
  307  C 21  X    0.000009  -0.000002   0.000104   0.000003   0.000035
  308  C 21  Y    0.000028   0.000001   0.000082   0.000006   0.000019
  309  C 21  Z   -0.000102  -0.000002  -0.000194  -0.000016   0.000000
  310  C 21  S   -0.000347  -0.000039   0.007118   0.001055   0.005068
  311  C 21  X    0.001431  -0.000253  -0.003793   0.000004  -0.002316
  312  C 21  Y    0.000180   0.000123  -0.002271  -0.000222  -0.001129
  313  C 21  Z    0.001530  -0.000474   0.001645   0.000905   0.000182
  314  C 21  S    0.088935  -0.096143   0.026044   0.004297  -0.001136
  315  C 21  X   -0.003030   0.006617   0.006042  -0.007778  -0.000299
  316  C 21  Y   -0.009979   0.009471  -0.000464   0.002715  -0.000232
  317  C 21  Z    0.025252  -0.016180   0.011215  -0.009118  -0.002462
  318  C 21 XX    0.000019   0.000001  -0.000121  -0.000032  -0.000022
  319  C 21 YY   -0.000023  -0.000013  -0.000157  -0.000043  -0.000110
  320  C 21 ZZ   -0.000093   0.000014  -0.000398   0.000024   0.000003
  321  C 21 XY    0.000038  -0.000010  -0.000035  -0.000001   0.000045
  322  C 21 XZ    0.000002  -0.000005   0.000069  -0.000011   0.000023
  323  C 21 YZ    0.000015   0.000009   0.000137  -0.000016  -0.000028
  324  C 22  S    0.000050  -0.000167   0.000007   0.000136   0.000029
  325  C 22  S    0.000123  -0.000286   0.000021   0.000159   0.000020
  326  C 22  X   -0.000017   0.000017  -0.000000  -0.000025  -0.000013
  327  C 22  Y   -0.000037   0.000021  -0.000028  -0.000016  -0.000001
  328  C 22  Z   -0.000021   0.000037  -0.000004   0.000022  -0.000016
  329  C 22  S   -0.001105   0.003287   0.000031  -0.004627  -0.000034
  330  C 22  X   -0.000106  -0.000292   0.000209   0.001607   0.000092
  331  C 22  Y    0.000187  -0.000502   0.000180   0.001516   0.000062
  332  C 22  Z    0.000573  -0.001230  -0.000078   0.002186   0.000136
  333  C 22  S    0.015527  -0.019036  -0.040111   0.047761   0.022705
  334  C 22  X   -0.003761   0.005575   0.006500  -0.004400   0.005827
  335  C 22  Y   -0.002443   0.004041   0.003029  -0.003480   0.001491
  336  C 22  Z   -0.002651   0.003328   0.002301  -0.003367  -0.006829
  337  C 22 XX    0.000025  -0.000017   0.000019   0.000028   0.000004
  338  C 22 YY    0.000043  -0.000087   0.000002   0.000050   0.000010
  339  C 22 ZZ    0.000028   0.000001   0.000003   0.000076   0.000012
  340  C 22 XY   -0.000013   0.000055  -0.000001  -0.000011  -0.000001
  341  C 22 XZ    0.000019  -0.000028  -0.000000   0.000003   0.000007
  342  C 22 YZ   -0.000004   0.000026  -0.000006   0.000014   0.000007
  343  C 23  S    0.000014   0.000012   0.000018  -0.000197   0.000023
  344  C 23  S    0.000030  -0.000014   0.000034  -0.000304  -0.000001
  345  C 23  X    0.000030   0.000005   0.000013  -0.000027   0.000004
  346  C 23  Y   -0.000010   0.000001   0.000002  -0.000009   0.000012
  347  C 23  Z   -0.000024   0.000025  -0.000007   0.000022  -0.000028
  348  C 23  S    0.000265  -0.001333  -0.000385   0.005388   0.000393
  349  C 23  X   -0.000158  -0.001132   0.000185   0.001476  -0.000103
  350  C 23  Y   -0.000081  -0.000185   0.000105  -0.000058  -0.000099
  351  C 23  Z   -0.000223   0.001104   0.000180  -0.002485  -0.000058
  352  C 23  S   -0.047725   0.069866   0.007252  -0.018795  -0.003678
  353  C 23  X    0.002268  -0.003171   0.011749  -0.011775   0.002994
  354  C 23  Y    0.002446  -0.004974   0.006584  -0.005159   0.001436
  355  C 23  Z    0.007844  -0.010517   0.000756   0.001564   0.003145
  356  C 23 XX    0.000021   0.000022   0.000006  -0.000033   0.000006
  357  C 23 YY    0.000017   0.000001   0.000015  -0.000091  -0.000000
  358  C 23 ZZ    0.000021   0.000065   0.000018  -0.000063   0.000013
  359  C 23 XY    0.000005   0.000015  -0.000005   0.000054  -0.000001
  360  C 23 XZ    0.000005  -0.000011  -0.000004  -0.000006  -0.000006
  361  C 23 YZ   -0.000006   0.000028  -0.000002   0.000020  -0.000000
  362  H 24  S   -0.000040  -0.000038   0.000002  -0.000100   0.000011
  363  H 24  S    0.000089   0.000238   0.000468  -0.001472  -0.000357
  364  H 24  X    0.000013   0.000019   0.000019  -0.000038  -0.000010
  365  H 24  Y    0.000018   0.000016  -0.000004  -0.000016   0.000004
  366  H 24  Z    0.000012   0.000035  -0.000013   0.000015   0.000009
  367  H 25  S    0.000024  -0.000112  -0.000016   0.000020  -0.000022
  368  H 25  S    0.000239  -0.000571  -0.000107   0.001603   0.000146
  369  H 25  X   -0.000003   0.000007  -0.000003  -0.000056  -0.000003
  370  H 25  Y   -0.000008   0.000015   0.000004  -0.000030   0.000000
  371  H 25  Z   -0.000014   0.000032   0.000024   0.000033  -0.000000
  372  H 26  S   -0.000038  -0.000005  -0.000041  -0.000082  -0.000011
  373  H 26  S    0.000090   0.000227   0.000176  -0.000928  -0.000134
  374  H 26  X    0.000013  -0.000001  -0.000003   0.000003   0.000002
  375  H 26  Y   -0.000005  -0.000002  -0.000012   0.000002   0.000005
  376  H 26  Z   -0.000005   0.000006   0.000000   0.000003   0.000005
  377  H 27  S   -0.000049  -0.000051  -0.000006   0.000044  -0.000023
  378  H 27  S    0.000343  -0.000739   0.000052   0.000743  -0.000016
  379  H 27  X    0.000011  -0.000005  -0.000006   0.000002  -0.000002
  380  H 27  Y   -0.000004   0.000000  -0.000004  -0.000000   0.000007
  381  H 27  Z   -0.000001   0.000016  -0.000003  -0.000003   0.000007
  382  C 28  S   -0.000004   0.000011  -0.000194   0.000013   0.017237
  383  C 28  S   -0.000051   0.000028  -0.000289   0.000024   0.000382
  384  C 28  X    0.000013   0.000016  -0.000018   0.000012   0.000046
  385  C 28  Y    0.000009  -0.000012  -0.000007   0.000002   0.000061
  386  C 28  Z   -0.000037   0.000020  -0.000015   0.000003  -0.000257
  387  C 28  S   -0.001472   0.000232   0.005358  -0.000239   0.008212
  388  C 28  X   -0.001375   0.000132   0.001663   0.000227   0.002370
  389  C 28  Y   -0.000266  -0.000037   0.000080   0.000125  -0.000357
  390  C 28  Z   -0.001021   0.000247   0.002181  -0.000154   0.004607
  391  C 28  S    0.037936  -0.051947  -0.002778   0.019232  -0.066744
  392  C 28  X    0.006629   0.000979  -0.008536   0.002625   0.003653
  393  C 28  Y    0.001406   0.002685  -0.004731   0.001175   0.005921
  394  C 28  Z    0.001804  -0.009032   0.002464   0.003590  -0.013964
  395  C 28 XX    0.000008   0.000013  -0.000027   0.000006  -0.000282
  396  C 28 YY   -0.000018   0.000023  -0.000090   0.000010  -0.000289
  397  C 28 ZZ    0.000047   0.000012  -0.000048   0.000011  -0.000524
  398  C 28 XY    0.000011   0.000004   0.000051  -0.000002  -0.000059
  399  C 28 XZ    0.000020  -0.000002  -0.000006   0.000003   0.000128
  400  C 28 YZ   -0.000021  -0.000001  -0.000023   0.000003   0.000161
  401  C 29  S   -0.000186   0.000035   0.000146   0.000010   0.000546
  402  C 29  S   -0.000325   0.000097   0.000172   0.000033   0.000143
  403  C 29  X    0.000000   0.000002  -0.000040   0.000001   0.000075
  404  C 29  Y    0.000016  -0.000028  -0.000026  -0.000024   0.000010
  405  C 29  Z   -0.000040   0.000023  -0.000011   0.000002   0.000004
  406  C 29  S    0.003575  -0.000909  -0.004708  -0.000138  -0.005018
  407  C 29  X   -0.000067  -0.000126   0.001120   0.000252   0.000585
  408  C 29  Y   -0.000485   0.000138   0.001363   0.000207   0.001180
  409  C 29  Z    0.001423  -0.000399  -0.002649  -0.000023  -0.002714
  410  C 29  S   -0.013132   0.014183   0.032309  -0.034174   0.010906
  411  C 29  X    0.009857  -0.002552  -0.002188  -0.001283  -0.000913
  412  C 29  Y    0.004855  -0.002033  -0.001717  -0.000028  -0.001395
  413  C 29  Z    0.000187   0.003101   0.002408  -0.006118   0.004279
  414  C 29 XX   -0.000019   0.000016   0.000032   0.000017   0.000040
  415  C 29 YY   -0.000104   0.000031   0.000055   0.000006   0.000048
  416  C 29 ZZ   -0.000012   0.000022   0.000080   0.000001   0.000068
  417  C 29 XY    0.000053  -0.000016  -0.000012  -0.000002   0.000021
  418  C 29 XZ    0.000024  -0.000011   0.000001  -0.000001  -0.000048
  419  C 29 YZ   -0.000031   0.000006  -0.000011   0.000009  -0.000030
  420  H 30  S   -0.000121   0.000021   0.000027  -0.000020   0.000046
  421  H 30  S   -0.000309  -0.000021   0.001671  -0.000067   0.000531
  422  H 30  X   -0.000005   0.000002  -0.000056  -0.000009   0.000013
  423  H 30  Y    0.000005  -0.000005  -0.000032   0.000002   0.000000
  424  H 30  Z   -0.000028   0.000008  -0.000021  -0.000023   0.000003
  425  H 31  S   -0.000076  -0.000031   0.000038  -0.000001   0.000040
  426  H 31  S   -0.000665   0.000391   0.000638   0.000078   0.001883
  427  H 31  X   -0.000003   0.000009   0.000002  -0.000004   0.000062
  428  H 31  Y   -0.000005  -0.000001  -0.000002  -0.000005   0.000002
  429  H 31  Z   -0.000010   0.000004  -0.000002   0.000005   0.000046
  430  H 32  S   -0.000019  -0.000027  -0.000103  -0.000035  -0.000085
  431  H 32  S    0.000343   0.000094  -0.000855   0.000139  -0.000708
  432  H 32  X   -0.000003   0.000009   0.000006  -0.000003  -0.000007
  433  H 32  Y   -0.000005  -0.000007   0.000002  -0.000012  -0.000005
  434  H 32  Z   -0.000005   0.000004  -0.000002   0.000003  -0.000011
  435  H 33  S   -0.000057  -0.000002  -0.000141   0.000033  -0.000301
  436  H 33  S    0.000631  -0.000434  -0.000945   0.000090  -0.000580
  437  H 33  X    0.000014   0.000001  -0.000021   0.000011  -0.000305
  438  H 33  Y    0.000025   0.000012  -0.000013  -0.000007  -0.000151
  439  H 33  Z   -0.000042  -0.000007  -0.000009   0.000009   0.000058
  440  H 34  S    0.000038   0.000087  -0.000058  -0.000024  -0.000035
  441  H 34  S    0.002349  -0.001494   0.000980  -0.000616   0.000095
  442  H 34  X   -0.000056   0.000047  -0.000035   0.000003   0.000002
  443  H 34  Y    0.000021  -0.000055  -0.000006  -0.000027   0.000007
  444  H 34  Z   -0.000060  -0.000036   0.000016  -0.000019   0.000007
  445  CL35  S    0.000002  -0.000000  -0.000000  -0.000000   0.000000
  446  CL35  S    0.000028  -0.000013  -0.000009  -0.000019   0.000001
  447  CL35  X    0.000000   0.000001   0.000005   0.000006   0.000000
  448  CL35  Y    0.000009   0.000008  -0.000002   0.000015  -0.000005
  449  CL35  Z   -0.000002  -0.000005   0.000003   0.000000  -0.000000
  450  CL35  S    0.000102  -0.000019  -0.000029  -0.000033   0.000003
  451  CL35  X   -0.000008  -0.000001  -0.000026  -0.000034  -0.000004
  452  CL35  Y   -0.000048  -0.000057   0.000018  -0.000094   0.000029
  453  CL35  Z    0.000007   0.000031  -0.000019   0.000003   0.000003
  454  CL35  S   -0.001077   0.000088   0.000307   0.000172   0.000010
  455  CL35  X    0.000278  -0.000119   0.000023   0.000129   0.000081
  456  CL35  Y   -0.000458   0.000111  -0.000020   0.000180  -0.000101
  457  CL35  Z    0.000511  -0.000068   0.000047   0.000009  -0.000028
  458  CL35  S   -0.006204   0.002914  -0.005901  -0.004047  -0.003301
  459  CL35  X   -0.000249  -0.000786   0.000013  -0.000212   0.000460
  460  CL35  Y   -0.000982   0.001091  -0.000990  -0.000211  -0.000574
  461  CL35  Z    0.000701   0.000040   0.000744   0.000532   0.000638
  462  CL35 XX    0.000043  -0.000020  -0.000008  -0.000035  -0.000006
  463  CL35 YY   -0.000000  -0.000026  -0.000019  -0.000045  -0.000001
  464  CL35 ZZ    0.000019  -0.000021  -0.000012  -0.000032   0.000006
  465  CL35 XY    0.000028  -0.000017  -0.000008  -0.000004   0.000015
  466  CL35 XZ   -0.000032   0.000013  -0.000000   0.000003  -0.000014
  467  CL35 YZ    0.000061   0.000029   0.000008   0.000013  -0.000007
  468  H 36  S    0.000021   0.000046  -0.000014   0.000007   0.000051
  469  H 36  S   -0.000199  -0.000550   0.000386  -0.000130  -0.000520
  470  H 36  X   -0.000016  -0.000003   0.000009  -0.000013  -0.000032
  471  H 36  Y    0.000016  -0.000000  -0.000005  -0.000002   0.000001
  472  H 36  Z    0.000003  -0.000006  -0.000005  -0.000003  -0.000002
  473  H 37  S   -0.000021  -0.000019  -0.000018  -0.000011  -0.000066
  474  H 37  S   -0.000016  -0.000465   0.000143   0.000144   0.000028
  475  H 37  X    0.000014  -0.000017  -0.000002   0.000007   0.000008
  476  H 37  Y   -0.000009  -0.000014   0.000013   0.000003  -0.000016
  477  H 37  Z    0.000009   0.000005  -0.000002   0.000001   0.000005
  478  H 38  S    0.000019  -0.000021   0.000024   0.000012   0.000001
  479  H 38  S   -0.000317   0.000047  -0.000012  -0.000001   0.000212
  480  H 38  X   -0.000015   0.000008   0.000004  -0.000006   0.000008
  481  H 38  Y   -0.000013   0.000019   0.000002  -0.000002   0.000013
  482  H 38  Z   -0.000016  -0.000009   0.000005   0.000000  -0.000010

                     11         12         13         14         15
                  -10.3656   -10.3573   -10.3558   -10.3552   -10.3535
                     A          A          A          A          A   
    1  C  1  S   -0.000013   0.000007   0.000009   0.000002   0.000006
    2  C  1  S    0.000137   0.000112   0.000099  -0.000014   0.000043
    3  C  1  X   -0.000027   0.000008   0.000003   0.000009  -0.000008
    4  C  1  Y    0.000045  -0.000004   0.000010  -0.000009  -0.000023
    5  C  1  Z    0.000027  -0.000002  -0.000025   0.000030  -0.000031
    6  C  1  S   -0.000691  -0.000731  -0.000692   0.000067  -0.000350
    7  C  1  X   -0.000180  -0.000009  -0.000191  -0.000004   0.000090
    8  C  1  Y   -0.000845  -0.000209  -0.000230  -0.000125   0.000190
    9  C  1  Z   -0.000411   0.000053   0.000317  -0.000347   0.000367
   10  C  1  S    0.007891   0.001752   0.003530  -0.005697   0.006250
   11  C  1  X   -0.007205   0.000526   0.003686  -0.002564   0.002765
   12  C  1  Y   -0.005230   0.000401   0.010252  -0.002698   0.004415
   13  C  1  Z   -0.004299  -0.000098   0.010520  -0.002319   0.004328
   14  C  1 XX    0.000051   0.000027   0.000016  -0.000006   0.000002
   15  C  1 YY    0.000017   0.000019   0.000003  -0.000021  -0.000003
   16  C  1 ZZ    0.000065   0.000033   0.000034  -0.000008   0.000008
   17  C  1 XY    0.000006  -0.000011  -0.000009   0.000002   0.000001
   18  C  1 XZ    0.000022  -0.000002  -0.000019   0.000003  -0.000010
   19  C  1 YZ    0.000014   0.000007  -0.000007   0.000004  -0.000003
   20  C  2  S   -0.000006  -0.000000   0.000002  -0.000003   0.000001
   21  C  2  S   -0.000092  -0.000027  -0.000083  -0.000055   0.000036
   22  C  2  X    0.000018  -0.000013  -0.000019  -0.000012   0.000023
   23  C  2  Y   -0.000057  -0.000002  -0.000041   0.000009  -0.000010
   24  C  2  Z    0.000011   0.000022  -0.000044   0.000004  -0.000028
   25  C  2  S    0.000744   0.000247   0.000468   0.000551  -0.000420
   26  C  2  X   -0.000614   0.000116   0.000023   0.000181  -0.000341
   27  C  2  Y    0.000827   0.000138   0.000405   0.000067  -0.000160
   28  C  2  Z    0.000119  -0.000048   0.000232   0.000043  -0.000141
   29  C  2  S    0.010649   0.000793   0.011440   0.007823   0.004447
   30  C  2  X   -0.000155   0.000301   0.003708  -0.002661   0.004709
   31  C  2  Y    0.010827   0.010959   0.001481   0.000981  -0.002155
   32  C  2  Z   -0.007343  -0.005238  -0.012868   0.000090  -0.006697
   33  C  2 XX   -0.000010   0.000002  -0.000032  -0.000011   0.000021
   34  C  2 YY   -0.000016  -0.000011  -0.000010  -0.000013   0.000003
   35  C  2 ZZ   -0.000024  -0.000006  -0.000031  -0.000002  -0.000001
   36  C  2 XY   -0.000022  -0.000008   0.000000   0.000001  -0.000011
   37  C  2 XZ   -0.000012  -0.000017   0.000015  -0.000014   0.000003
   38  C  2 YZ    0.000023   0.000021   0.000031   0.000012  -0.000012
   39  S  3  S   -0.000007  -0.000003  -0.000004  -0.000001  -0.000001
   40  S  3  S   -0.000116  -0.000067  -0.000080  -0.000018  -0.000017
   41  S  3  X   -0.000006   0.000008   0.000006   0.000000  -0.000003
   42  S  3  Y   -0.000014   0.000002   0.000007  -0.000010  -0.000005
   43  S  3  Z   -0.000007  -0.000008   0.000009   0.000002  -0.000005
   44  S  3  S   -0.000501  -0.000213  -0.000273  -0.000082  -0.000075
   45  S  3  X    0.000030  -0.000073  -0.000071   0.000003   0.000025
   46  S  3  Y    0.000099  -0.000031  -0.000067   0.000084   0.000052
   47  S  3  Z    0.000031   0.000083  -0.000089  -0.000034   0.000057
   48  S  3  S    0.005738   0.001069   0.001636   0.001788   0.001875
   49  S  3  X    0.002365   0.000661   0.000798   0.000533   0.000648
   50  S  3  Y   -0.000160  -0.000002   0.000186  -0.000024   0.000326
   51  S  3  Z    0.000234  -0.000015  -0.000203  -0.000639  -0.000002
   52  S  3  S   -0.077524  -0.038397  -0.063305   0.008407  -0.023235
   53  S  3  X   -0.017786  -0.004178  -0.013082   0.001971  -0.006015
   54  S  3  Y   -0.012758  -0.001692  -0.004202   0.000954  -0.000963
   55  S  3  Z   -0.013220   0.013209  -0.018332   0.005576  -0.004854
   56  S  3 XX   -0.000059  -0.000079  -0.000081  -0.000025  -0.000005
   57  S  3 YY   -0.000059  -0.000061  -0.000072  -0.000008  -0.000011
   58  S  3 ZZ   -0.000086  -0.000073  -0.000077   0.000010   0.000010
   59  S  3 XY    0.000030   0.000009   0.000006   0.000014   0.000020
   60  S  3 XZ    0.000048   0.000010  -0.000005  -0.000014   0.000016
   61  S  3 YZ    0.000018  -0.000001  -0.000007  -0.000013   0.000006
   62  H  4  S    0.000039   0.000010   0.000029   0.000012  -0.000017
   63  H  4  S    0.000729   0.000027  -0.000479   0.000242   0.000036
   64  H  4  X    0.000027   0.000002  -0.000011   0.000007  -0.000000
   65  H  4  Y   -0.000005   0.000004  -0.000003   0.000008  -0.000008
   66  H  4  Z    0.000001   0.000004   0.000018  -0.000008  -0.000001
   67  C  5  S    0.000045   0.000106  -0.000032  -0.000009  -0.000035
   68  C  5  S    0.000065   0.000075  -0.000036   0.000013  -0.000047
   69  C  5  X    0.000005   0.000027   0.000020  -0.000011   0.000017
   70  C  5  Y    0.000030  -0.000012   0.000008  -0.000017   0.000010
   71  C  5  Z    0.000008  -0.000014  -0.000013   0.000001   0.000003
   72  C  5  S   -0.000483  -0.000475   0.000334  -0.000281   0.000493
   73  C  5  X    0.000041  -0.000184   0.000018   0.000025   0.000063
   74  C  5  Y   -0.000140   0.000051   0.000037   0.000011   0.000067
   75  C  5  Z   -0.000285   0.000202   0.000072   0.000070   0.000192
   76  C  5  S   -0.018162   0.002516   0.015997  -0.004901   0.006602
   77  C  5  X    0.001267   0.003487   0.001568   0.000119   0.000589
   78  C  5  Y   -0.001698   0.001436   0.001142  -0.000645   0.000864
   79  C  5  Z   -0.002718   0.000737   0.002654  -0.000950   0.000952
   80  C  5 XX    0.000010   0.000043  -0.000004  -0.000006  -0.000002
   81  C  5 YY    0.000028   0.000025   0.000002  -0.000006  -0.000003
   82  C  5 ZZ    0.000008   0.000019  -0.000012  -0.000009  -0.000003
   83  C  5 XY   -0.000001   0.000003   0.000010  -0.000004   0.000005
   84  C  5 XZ   -0.000014   0.000009   0.000006  -0.000000   0.000007
   85  C  5 YZ   -0.000006   0.000012   0.000007   0.000001   0.000009
   86  S  6  S   -0.000003  -0.000001  -0.000003  -0.000001  -0.000002
   87  S  6  S   -0.000069  -0.000014  -0.000034  -0.000041  -0.000047
   88  S  6  X   -0.000018   0.000014   0.000015  -0.000013  -0.000011
   89  S  6  Y   -0.000008   0.000004   0.000001   0.000002   0.000005
   90  S  6  Z    0.000013   0.000005  -0.000003  -0.000019   0.000021
   91  S  6  S   -0.000194  -0.000072  -0.000160  -0.000106  -0.000129
   92  S  6  X    0.000160  -0.000101  -0.000100   0.000117   0.000093
   93  S  6  Y    0.000062  -0.000034  -0.000009  -0.000012  -0.000032
   94  S  6  Z   -0.000125  -0.000027   0.000005   0.000175  -0.000190
   95  S  6  S    0.000265   0.001481   0.002231  -0.000547  -0.000263
   96  S  6  X   -0.000429  -0.000460  -0.000591   0.000009   0.000023
   97  S  6  Y   -0.000530  -0.000010  -0.000344   0.000199   0.000165
   98  S  6  Z   -0.000202   0.000027   0.000524  -0.000733   0.000858
   99  S  6  S   -0.013832  -0.008856  -0.011095   0.006426   0.009899
  100  S  6  X    0.002093   0.004080   0.004561  -0.001642  -0.001994
  101  S  6  Y   -0.000213   0.003366   0.002859  -0.000136  -0.000165
  102  S  6  Z   -0.002064  -0.002745   0.001757  -0.001543   0.002450
  103  S  6 XX   -0.000097   0.000017  -0.000021  -0.000075  -0.000082
  104  S  6 YY   -0.000080  -0.000051  -0.000061  -0.000061  -0.000059
  105  S  6 ZZ   -0.000098  -0.000002   0.000003  -0.000030  -0.000033
  106  S  6 XY    0.000028   0.000025   0.000036  -0.000009  -0.000002
  107  S  6 XZ    0.000023   0.000045  -0.000047   0.000010  -0.000002
  108  S  6 YZ   -0.000008  -0.000015  -0.000005  -0.000011   0.000014
  109  C  7  S   -0.000023  -0.000125   0.000019  -0.000054  -0.000004
  110  C  7  S   -0.000045  -0.000203   0.000026  -0.000056  -0.000027
  111  C  7  X    0.000015   0.000010  -0.000004   0.000011  -0.000006
  112  C  7  Y    0.000003  -0.000007  -0.000025  -0.000030   0.000004
  113  C  7  Z   -0.000001   0.000047   0.000004   0.000036   0.000029
  114  C  7  S    0.000325   0.001560  -0.000136   0.000192   0.000305
  115  C  7  X   -0.000056  -0.000262   0.000053  -0.000142   0.000022
  116  C  7  Y   -0.000201   0.000673   0.000221   0.000272   0.000077
  117  C  7  Z    0.000182  -0.000785  -0.000252  -0.000265  -0.000093
  118  C  7  S   -0.009405  -0.008539  -0.017441  -0.002004  -0.013342
  119  C  7  X    0.001153   0.001843   0.001947   0.001078   0.001303
  120  C  7  Y   -0.001485  -0.003235   0.000166  -0.000926   0.000095
  121  C  7  Z   -0.001485   0.000068  -0.003099   0.000373  -0.002963
  122  C  7 XX   -0.000025  -0.000115   0.000015  -0.000038  -0.000005
  123  C  7 YY   -0.000016  -0.000019   0.000024  -0.000023   0.000005
  124  C  7 ZZ   -0.000007  -0.000072   0.000011  -0.000043   0.000009
  125  C  7 XY    0.000009  -0.000017  -0.000002  -0.000014  -0.000006
  126  C  7 XZ   -0.000001   0.000017  -0.000002   0.000007   0.000006
  127  C  7 YZ   -0.000011  -0.000050  -0.000024  -0.000025   0.000001
  128  C  8  S   -0.000006   0.000066   0.000004   0.000087   0.000001
  129  C  8  S   -0.000038   0.000011   0.000092  -0.000360   0.000083
  130  C  8  X   -0.000045  -0.000046  -0.000028  -0.000030  -0.000001
  131  C  8  Y   -0.000020  -0.000024  -0.000021  -0.000023  -0.000009
  132  C  8  Z   -0.000018   0.000001  -0.000015   0.000077  -0.000007
  133  C  8  S    0.000037  -0.003561  -0.001137   0.005361  -0.000634
  134  C  8  X    0.000532  -0.000410  -0.000048   0.000631   0.000397
  135  C  8  Y    0.000569  -0.000608   0.000116   0.001193   0.000336
  136  C  8  Z   -0.000375   0.001800  -0.000141  -0.002871  -0.000042
  137  C  8  S   -0.008001  -0.061940   0.048986  -0.007041   0.017857
  138  C  8  X   -0.026634  -0.036342   0.002487  -0.016943  -0.001828
  139  C  8  Y   -0.013631  -0.022928   0.006248  -0.003953  -0.000598
  140  C  8  Z    0.013255   0.028739  -0.005579  -0.012751  -0.000297
  141  C  8 XX   -0.000009   0.000038   0.000007  -0.000039   0.000033
  142  C  8 YY   -0.000039  -0.000009   0.000010  -0.000111   0.000028
  143  C  8 ZZ   -0.000023   0.000048   0.000002  -0.000044   0.000022
  144  C  8 XY    0.000006   0.000050  -0.000003   0.000039   0.000013
  145  C  8 XZ   -0.000017  -0.000006  -0.000021   0.000038  -0.000001
  146  C  8 YZ    0.000025  -0.000024   0.000009  -0.000026   0.000008
  147  C  9  S    0.000007  -0.006176  -0.000009   0.000866   0.000007
  148  C  9  S    0.000030  -0.000581  -0.000018   0.000204   0.000072
  149  C  9  X    0.000030  -0.000013   0.000030   0.000008  -0.000017
  150  C  9  Y    0.000035  -0.000082  -0.000002   0.000015   0.000003
  151  C  9  Z   -0.000034   0.000332  -0.000033  -0.000037   0.000005
  152  C  9  S   -0.000710   0.007908  -0.000324  -0.006097  -0.000502
  153  C  9  X    0.000088  -0.001181  -0.000595   0.001748   0.000400
  154  C  9  Y   -0.000137   0.000867  -0.000264  -0.000157   0.000133
  155  C  9  Z    0.000272  -0.004623   0.000624   0.002938  -0.000175
  156  C  9  S    0.056497   0.144057  -0.011503   0.018149  -0.014412
  157  C  9  X   -0.019361  -0.024980   0.014941  -0.010663  -0.002461
  158  C  9  Y   -0.008974  -0.007862  -0.000947  -0.006362  -0.005117
  159  C  9  Z   -0.003437  -0.039380   0.020410  -0.001452   0.015332
  160  C  9 XX   -0.000011  -0.000054  -0.000008   0.000034   0.000015
  161  C  9 YY    0.000007  -0.000103  -0.000018   0.000041   0.000021
  162  C  9 ZZ   -0.000030  -0.000276  -0.000021   0.000083   0.000020
  163  C  9 XY    0.000003  -0.000054   0.000015   0.000010  -0.000009
  164  C  9 XZ    0.000001   0.000145  -0.000003  -0.000029   0.000008
  165  C  9 YZ    0.000011   0.000172   0.000021  -0.000036  -0.000007
  166  H 10  S   -0.000002   0.000126   0.000034  -0.000034  -0.000000
  167  H 10  S    0.000232  -0.002287  -0.000778   0.000208  -0.000328
  168  H 10  X   -0.000004  -0.000021  -0.000001  -0.000020  -0.000000
  169  H 10  Y    0.000008   0.000039   0.000023   0.000033   0.000003
  170  H 10  Z    0.000019  -0.000043  -0.000023  -0.000001  -0.000005
  171  H 11  S   -0.000017  -0.000084   0.000026  -0.000041  -0.000014
  172  H 11  S   -0.000097   0.000104  -0.000214   0.000357  -0.000055
  173  H 11  X    0.000001   0.000022   0.000010   0.000005   0.000001
  174  H 11  Y   -0.000002  -0.000014  -0.000003   0.000010  -0.000004
  175  H 11  Z   -0.000001   0.000035   0.000003   0.000023  -0.000007
  176  H 12  S    0.000006  -0.000061   0.000015   0.000006  -0.000005
  177  H 12  S   -0.000093   0.000370  -0.000258   0.000158  -0.000048
  178  H 12  X   -0.000000  -0.000034   0.000006  -0.000011   0.000002
  179  H 12  Y    0.000005  -0.000016  -0.000001  -0.000015  -0.000003
  180  H 12  Z   -0.000010   0.000019   0.000002   0.000008   0.000006
  181  H 13  S    0.000029   0.000003   0.000026  -0.000044   0.000000
  182  H 13  S   -0.000205   0.000202  -0.000290   0.000696  -0.000058
  183  H 13  X    0.000011   0.000004  -0.000010   0.000004  -0.000001
  184  H 13  Y    0.000006  -0.000000  -0.000002   0.000006  -0.000004
  185  H 13  Z   -0.000001   0.000013  -0.000008   0.000022  -0.000001
  186  C 14  S   -0.000033   0.000004   0.000003  -0.000014  -0.000002
  187  C 14  S   -0.000072   0.000015   0.000015  -0.000029   0.000005
  188  C 14  X   -0.000002   0.000002  -0.000020   0.000005  -0.000013
  189  C 14  Y    0.000002   0.000001  -0.000012   0.000001  -0.000005
  190  C 14  Z   -0.000018  -0.000009  -0.000005   0.000005   0.000001
  191  C 14  S    0.000516  -0.000101  -0.000171   0.000177  -0.000099
  192  C 14  X    0.000107  -0.000110   0.000029   0.000140  -0.000007
  193  C 14  Y    0.000137  -0.000103   0.000080  -0.000029   0.000015
  194  C 14  Z    0.000227   0.000041  -0.000002  -0.000031  -0.000037
  195  C 14  S    0.002043   0.004461  -0.000406   0.000641   0.000030
  196  C 14  X    0.000773   0.000913   0.000157   0.000070   0.000168
  197  C 14  Y   -0.000566  -0.000007  -0.000140   0.000098  -0.000188
  198  C 14  Z   -0.000353  -0.000324   0.000115  -0.000001   0.000017
  199  C 14 XX   -0.000017  -0.000010  -0.000001  -0.000002  -0.000006
  200  C 14 YY   -0.000023   0.000001   0.000003  -0.000012  -0.000001
  201  C 14 ZZ   -0.000028   0.000012  -0.000006  -0.000009  -0.000003
  202  C 14 XY    0.000001  -0.000001  -0.000005   0.000004   0.000000
  203  C 14 XZ    0.000004  -0.000006  -0.000004  -0.000001  -0.000002
  204  C 14 YZ   -0.000009   0.000001  -0.000003   0.000002   0.000003
  205  H 15  S   -0.000013   0.000051   0.000006   0.000021  -0.000004
  206  H 15  S    0.000143  -0.000096  -0.000209   0.000064  -0.000110
  207  H 15  X   -0.000003   0.000009  -0.000007  -0.000003  -0.000002
  208  H 15  Y   -0.000006  -0.000002  -0.000010   0.000000  -0.000005
  209  H 15  Z    0.000005  -0.000005  -0.000001  -0.000004  -0.000004
  210  C 16  S   -0.007470   0.000004   0.000063  -0.000001   0.000082
  211  C 16  S   -0.000589   0.000056  -0.000025   0.000051  -0.000342
  212  C 16  X    0.000095  -0.000021  -0.000048   0.000014  -0.000036
  213  C 16  Y   -0.000038  -0.000031  -0.000020  -0.000012  -0.000041
  214  C 16  Z   -0.000336   0.000030   0.000011  -0.000001  -0.000064
  215  C 16  S    0.008407  -0.000842  -0.003391  -0.000282   0.005236
  216  C 16  X    0.000178  -0.000301  -0.000646   0.000139   0.000938
  217  C 16  Y    0.002031   0.000072  -0.000866   0.000287   0.001285
  218  C 16  Z    0.005721   0.000181  -0.001589   0.000061   0.002536
  219  C 16  S    0.138862   0.062962  -0.020262   0.001212   0.003468
  220  C 16  X   -0.016692   0.001872  -0.037173  -0.002712  -0.026329
  221  C 16  Y   -0.006550   0.007664  -0.024376  -0.000904  -0.010133
  222  C 16  Z    0.026979   0.018104  -0.017752   0.002029   0.014417
  223  C 16 XX   -0.000117   0.000001   0.000037   0.000022  -0.000038
  224  C 16 YY    0.000026  -0.000003  -0.000007   0.000015  -0.000094
  225  C 16 ZZ   -0.000264  -0.000011   0.000022   0.000025  -0.000021
  226  C 16 XY    0.000006  -0.000004   0.000041   0.000008   0.000039
  227  C 16 XZ    0.000233   0.000020   0.000004  -0.000004  -0.000043
  228  C 16 YZ    0.000002  -0.000008   0.000019  -0.000010   0.000029
  229  C 17  S    0.000115  -0.000009  -0.006031   0.000006   0.000772
  230  C 17  S    0.000076  -0.000054  -0.000628   0.000057   0.000175
  231  C 17  X    0.000014   0.000042  -0.000054  -0.000019   0.000017
  232  C 17  Y    0.000029   0.000009  -0.000125  -0.000004   0.000009
  233  C 17  Z    0.000034   0.000038  -0.000312  -0.000013   0.000031
  234  C 17  S   -0.004283   0.000056   0.008194  -0.000257  -0.005745
  235  C 17  X    0.001106  -0.000832  -0.000637   0.000365   0.001068
  236  C 17  Y   -0.000456  -0.000457   0.001059   0.000141  -0.000450
  237  C 17  Z   -0.003003  -0.000598   0.004500   0.000185  -0.003104
  238  C 17  S   -0.018884  -0.021407   0.133519  -0.012866   0.044243
  239  C 17  X    0.016421   0.013413  -0.006247  -0.006347  -0.013423
  240  C 17  Y    0.005985   0.000770   0.005758  -0.005455  -0.005014
  241  C 17  Z   -0.022486  -0.025231   0.045238  -0.012426   0.011763
  242  C 17 XX    0.000038  -0.000015  -0.000120   0.000014   0.000041
  243  C 17 YY    0.000016  -0.000032  -0.000124   0.000022   0.000048
  244  C 17 ZZ    0.000001  -0.000036  -0.000250   0.000022   0.000065
  245  C 17 XY    0.000018   0.000012  -0.000110  -0.000005   0.000019
  246  C 17 XZ   -0.000005  -0.000005  -0.000172  -0.000004   0.000035
  247  C 17 YZ    0.000020  -0.000028  -0.000173   0.000008   0.000037
  248  C 18  S    0.993301  -0.000082   0.000444  -0.000010  -0.001770
  249  C 18  S    0.047845   0.000033  -0.000256   0.000005   0.000099
  250  C 18  X    0.000406   0.000006  -0.000044   0.000000  -0.000013
  251  C 18  Y    0.000015   0.000002  -0.000035   0.000006  -0.000036
  252  C 18  Z   -0.000302  -0.000020  -0.000002  -0.000000  -0.000057
  253  C 18  S   -0.026405  -0.000320   0.003865  -0.000027  -0.005477
  254  C 18  X   -0.006085   0.000187   0.001830  -0.000023  -0.002946
  255  C 18  Y   -0.002093   0.000079   0.000998  -0.000111  -0.001166
  256  C 18  Z    0.001796   0.000145   0.000194  -0.000092   0.000608
  257  C 18  S   -0.048869  -0.052289  -0.011054   0.001231  -0.021657
  258  C 18  X   -0.003886  -0.005833  -0.000528   0.000866  -0.001567
  259  C 18  Y    0.003128  -0.001314   0.001819   0.003127   0.005143
  260  C 18  Z    0.012151   0.004719   0.006304   0.007797   0.016677
  261  C 18 XX   -0.007478   0.000022  -0.000030   0.000002   0.000091
  262  C 18 YY   -0.007766   0.000021  -0.000089   0.000004   0.000089
  263  C 18 ZZ   -0.007447   0.000027  -0.000002  -0.000001   0.000045
  264  C 18 XY    0.000237  -0.000008   0.000051  -0.000005   0.000020
  265  C 18 XZ   -0.000037   0.000000   0.000003   0.000003   0.000024
  266  C 18 YZ    0.000147   0.000007   0.000039   0.000007  -0.000007
  267  C 19  S   -0.000735   0.000048   0.984986  -0.000114  -0.129165
  268  C 19  S   -0.000353  -0.000031   0.047278   0.000009  -0.006622
  269  C 19  X    0.000030  -0.000003  -0.000301  -0.000006   0.000246
  270  C 19  Y    0.000014   0.000008  -0.000327   0.000006   0.000039
  271  C 19  Z   -0.000002   0.000002  -0.000205   0.000002  -0.000261
  272  C 19  S    0.005194   0.000683  -0.023741  -0.000272   0.011981
  273  C 19  X   -0.002239  -0.000042   0.004446   0.000143  -0.005041
  274  C 19  Y   -0.001140  -0.000283   0.002830   0.000077  -0.002043
  275  C 19  Z    0.000189  -0.000561   0.000503   0.000028   0.001795
  276  C 19  S    0.021710   0.054316  -0.047625   0.020711  -0.045360
  277  C 19  X   -0.004477  -0.010400   0.001248  -0.001223   0.007672
  278  C 19  Y   -0.001070  -0.001271   0.007146  -0.003470   0.002003
  279  C 19  Z    0.008125   0.014168   0.015651  -0.005597  -0.007689
  280  C 19 XX   -0.000019  -0.000002  -0.007562   0.000005   0.000796
  281  C 19 YY   -0.000094   0.000006  -0.007809   0.000003   0.000927
  282  C 19 ZZ    0.000006   0.000022  -0.007494  -0.000006   0.000562
  283  C 19 XY    0.000051   0.000011   0.000212  -0.000002  -0.000037
  284  C 19 XZ   -0.000019   0.000009  -0.000064   0.000001   0.000194
  285  C 19 YZ    0.000034   0.000020   0.000118  -0.000004  -0.000037
  286  C 20  S   -0.000304   0.000386  -0.000044  -0.001703  -0.000016
  287  C 20  S    0.000052  -0.000287   0.000023   0.000088   0.000004
  288  C 20  X    0.000013  -0.000030   0.000012  -0.000002   0.000005
  289  C 20  Y    0.000005  -0.000030   0.000011  -0.000018   0.000004
  290  C 20  Z    0.000005   0.000009   0.000008   0.000057   0.000005
  291  C 20  S   -0.000405   0.004115  -0.000120  -0.005459   0.000086
  292  C 20  X   -0.000399   0.001688   0.000114  -0.003044   0.000102
  293  C 20  Y   -0.000276   0.000878  -0.000037  -0.001342  -0.000080
  294  C 20  Z    0.000231  -0.000523   0.000085   0.000085   0.000235
  295  C 20  S    0.010626  -0.001409  -0.016399  -0.017825  -0.003098
  296  C 20  X    0.002392  -0.000107  -0.001446  -0.003620  -0.001195
  297  C 20  Y    0.007846   0.002081   0.000932   0.000619   0.002066
  298  C 20  Z   -0.019320  -0.007994  -0.008016  -0.007426  -0.007393
  299  C 20 XX    0.000039  -0.000039   0.000021   0.000072   0.000004
  300  C 20 YY    0.000024  -0.000099   0.000015   0.000085   0.000006
  301  C 20 ZZ    0.000041  -0.000009   0.000025   0.000043   0.000010
  302  C 20 XY   -0.000005   0.000048  -0.000006   0.000016  -0.000005
  303  C 20 XZ    0.000002  -0.000003   0.000006  -0.000028  -0.000000
  304  C 20 YZ   -0.000003  -0.000042  -0.000003   0.000004  -0.000007
  305  C 21  S    0.000101   0.983443  -0.000078  -0.140649  -0.000068
  306  C 21  S    0.000036   0.047333  -0.000021  -0.007165   0.000013
  307  C 21  X   -0.000016  -0.000244  -0.000006   0.000291  -0.000007
  308  C 21  Y   -0.000007  -0.000347   0.000004   0.000053   0.000004
  309  C 21  Z    0.000029   0.000261  -0.000008   0.000206   0.000005
  310  C 21  S    0.000063  -0.024668   0.000454   0.012256  -0.000247
  311  C 21  X   -0.000075   0.004244   0.000065  -0.005309   0.000096
  312  C 21  Y   -0.000068   0.003096  -0.000202  -0.002149   0.000069
  313  C 21  Z    0.000034  -0.001594   0.000572  -0.000765  -0.000060
  314  C 21  S   -0.028782  -0.036224   0.037418  -0.027088   0.021969
  315  C 21  X    0.008604  -0.000439  -0.009264   0.006684  -0.000677
  316  C 21  Y    0.000220   0.005015  -0.000614   0.001243  -0.002534
  317  C 21  Z    0.011514  -0.008812  -0.008079   0.007081   0.004885
  318  C 21 XX    0.000020  -0.007477  -0.000006   0.000831   0.000007
  319  C 21 YY    0.000022  -0.007767   0.000004   0.001025   0.000002
  320  C 21 ZZ    0.000030  -0.007449   0.000023   0.000715  -0.000004
  321  C 21 XY    0.000003   0.000202   0.000006  -0.000049  -0.000000
  322  C 21 XZ    0.000001   0.000054  -0.000004  -0.000230  -0.000004
  323  C 21 YZ   -0.000003  -0.000112  -0.000016   0.000016   0.000003
  324  C 22  S    0.000620   0.000036   0.128683  -0.000302   0.982980
  325  C 22  S    0.000158  -0.000005   0.005699  -0.000053   0.046945
  326  C 22  X    0.000070  -0.000006  -0.000133   0.000008  -0.000093
  327  C 22  Y   -0.000001   0.000004  -0.000016   0.000009  -0.000161
  328  C 22  Z   -0.000023  -0.000011   0.000238   0.000004  -0.000373
  329  C 22  S   -0.004959   0.000273   0.005426   0.000334  -0.023991
  330  C 22  X    0.001019   0.000077  -0.000411  -0.000057   0.002343
  331  C 22  Y    0.001382   0.000014  -0.001461  -0.000091   0.002845
  332  C 22  Z    0.002517  -0.000009  -0.004127  -0.000131   0.005295
  333  C 22  S   -0.007905  -0.041080  -0.027460  -0.002199   0.046533
  334  C 22  X   -0.004557  -0.006048  -0.002121   0.002580   0.000914
  335  C 22  Y   -0.001187  -0.000262   0.000134   0.001216  -0.002801
  336  C 22  Z    0.002393   0.010219   0.005064  -0.001758  -0.011193
  337  C 22 XX    0.000062   0.000005  -0.001208  -0.000009  -0.007528
  338  C 22 YY    0.000058   0.000003  -0.001133  -0.000012  -0.007814
  339  C 22 ZZ    0.000061  -0.000005  -0.001363  -0.000005  -0.007435
  340  C 22 XY    0.000032   0.000006   0.000003   0.000003   0.000223
  341  C 22 XZ    0.000050   0.000000   0.000189  -0.000006  -0.000102
  342  C 22 YZ    0.000027  -0.000001   0.000023   0.000000   0.000136
  343  C 23  S    0.017945   0.000039   0.005666  -0.000044   0.063065
  344  C 23  S    0.000432   0.000028   0.000333  -0.000012   0.002567
  345  C 23  X    0.000098   0.000004  -0.000069  -0.000011  -0.000251
  346  C 23  Y    0.000077   0.000005  -0.000049  -0.000003  -0.000129
  347  C 23  Z    0.000234  -0.000006   0.000003   0.000005   0.000045
  348  C 23  S    0.008277  -0.000181  -0.003696   0.000057   0.008027
  349  C 23  X    0.001373  -0.000054  -0.000782  -0.000066   0.003566
  350  C 23  Y   -0.000758   0.000014   0.000383  -0.000034   0.000660
  351  C 23  Z   -0.004935   0.000140   0.002300  -0.000049  -0.003779
  352  C 23  S   -0.020449   0.014036   0.006374  -0.005330  -0.033851
  353  C 23  X    0.000155  -0.001153   0.002843   0.004003   0.002362
  354  C 23  Y    0.001045  -0.002195   0.000833   0.002343   0.002960
  355  C 23  Z    0.002987  -0.005505  -0.001910   0.002030   0.006259
  356  C 23 XX   -0.000325   0.000007  -0.000024  -0.000004  -0.000929
  357  C 23 YY   -0.000310   0.000008  -0.000032  -0.000006  -0.000685
  358  C 23 ZZ   -0.000445   0.000007   0.000010  -0.000006  -0.000611
  359  C 23 XY   -0.000098  -0.000007  -0.000012  -0.000000  -0.000175
  360  C 23 XZ   -0.000157  -0.000005  -0.000041   0.000005   0.000019
  361  C 23 YZ   -0.000162  -0.000004  -0.000012   0.000001   0.000010
  362  H 24  S   -0.000317  -0.000025   0.000047  -0.000014  -0.000105
  363  H 24  S   -0.000488   0.000480   0.000412   0.000054  -0.000598
  364  H 24  X   -0.000303   0.000011  -0.000007   0.000000   0.000008
  365  H 24  Y   -0.000154   0.000009  -0.000005   0.000004   0.000007
  366  H 24  Z    0.000002  -0.000007  -0.000009  -0.000000   0.000009
  367  H 25  S    0.000054   0.000004  -0.000391   0.000004   0.000104
  368  H 25  S    0.000356  -0.000157   0.000800  -0.000098   0.001454
  369  H 25  X    0.000019   0.000004   0.000247   0.000003  -0.000100
  370  H 25  Y    0.000006   0.000008   0.000113   0.000000  -0.000062
  371  H 25  Z   -0.000004   0.000015  -0.000041  -0.000002  -0.000005
  372  H 26  S   -0.000096  -0.000022  -0.000018   0.000011  -0.000445
  373  H 26  S   -0.000682   0.000040   0.001746  -0.000009   0.000005
  374  H 26  X   -0.000002  -0.000002  -0.000033  -0.000003   0.000136
  375  H 26  Y   -0.000004   0.000004  -0.000028   0.000001   0.000147
  376  H 26  Z    0.000014  -0.000000  -0.000021   0.000001   0.000241
  377  H 27  S    0.000046  -0.000002  -0.000085   0.000008   0.000038
  378  H 27  S    0.001743  -0.000107  -0.000570  -0.000049   0.001702
  379  H 27  X    0.000052  -0.000003   0.000005   0.000003   0.000011
  380  H 27  Y   -0.000001   0.000001   0.000001   0.000002  -0.000019
  381  H 27  Z   -0.000048   0.000004   0.000002   0.000001  -0.000059
  382  C 28  S    0.000007   0.006514   0.000043   0.065526  -0.000010
  383  C 28  S   -0.000010   0.000360   0.000012   0.002683  -0.000004
  384  C 28  X   -0.000002  -0.000072   0.000000  -0.000259  -0.000003
  385  C 28  Y    0.000017  -0.000058   0.000003  -0.000137   0.000001
  386  C 28  Z    0.000026   0.000015   0.000012   0.000009  -0.000000
  387  C 28  S    0.000488  -0.003517   0.000074   0.008079   0.000051
  388  C 28  X    0.000091  -0.001124  -0.000060   0.004178  -0.000169
  389  C 28  Y   -0.000090   0.000265  -0.000013   0.000949  -0.000079
  390  C 28  Z    0.000121  -0.002165  -0.000083   0.003148   0.000023
  391  C 28  S   -0.027965   0.009194  -0.006071  -0.023100  -0.004162
  392  C 28  X    0.004975   0.005035   0.000677  -0.001081   0.003046
  393  C 28  Y    0.004445   0.002296   0.000703   0.000823   0.001795
  394  C 28  Z   -0.009062   0.000420   0.000686  -0.003761  -0.002151
  395  C 28 XX    0.000007  -0.000026   0.000007  -0.000939  -0.000004
  396  C 28 YY    0.000000  -0.000043   0.000005  -0.000707  -0.000003
  397  C 28 ZZ    0.000003  -0.000008   0.000002  -0.000631  -0.000004
  398  C 28 XY   -0.000000  -0.000007  -0.000002  -0.000173  -0.000001
  399  C 28 XZ    0.000010   0.000049   0.000004   0.000052  -0.000003
  400  C 28 YZ   -0.000002   0.000018   0.000003   0.000026   0.000000
  401  C 29  S    0.000029   0.140151   0.000140   0.981246   0.000263
  402  C 29  S    0.000020   0.006259  -0.000004   0.046867  -0.000028
  403  C 29  X   -0.000009  -0.000160  -0.000002  -0.000022  -0.000001
  404  C 29  Y    0.000006  -0.000049   0.000007  -0.000136   0.000006
  405  C 29  Z    0.000014  -0.000193   0.000012   0.000397  -0.000004
  406  C 29  S   -0.000168   0.005179   0.000312  -0.024098   0.000396
  407  C 29  X    0.000116   0.000367   0.000145   0.001354  -0.000045
  408  C 29  Y    0.000081  -0.001142   0.000033   0.002467  -0.000079
  409  C 29  Z   -0.000189   0.004224   0.000004  -0.005862   0.000115
  410  C 29  S    0.025995  -0.028284  -0.024449   0.043233  -0.002438
  411  C 29  X    0.008006   0.000579  -0.004829   0.001501   0.001982
  412  C 29  Y    0.001591   0.001059  -0.001569  -0.002198   0.000925
  413  C 29  Z    0.007596  -0.004295  -0.004850   0.009299   0.000900
  414  C 29 XX   -0.000002  -0.001344   0.000003  -0.007482  -0.000011
  415  C 29 YY    0.000006  -0.001222  -0.000000  -0.007808  -0.000017
  416  C 29 ZZ    0.000008  -0.001373  -0.000003  -0.007430  -0.000011
  417  C 29 XY   -0.000004  -0.000017   0.000003   0.000208   0.000003
  418  C 29 XZ   -0.000006  -0.000214  -0.000000   0.000104   0.000004
  419  C 29 YZ   -0.000007  -0.000052  -0.000002  -0.000143  -0.000001
  420  H 30  S   -0.000013  -0.000367  -0.000010   0.000121  -0.000002
  421  H 30  S    0.000119   0.000762  -0.000031   0.001330  -0.000040
  422  H 30  X   -0.000002   0.000259  -0.000004  -0.000093   0.000002
  423  H 30  Y    0.000003   0.000112   0.000003  -0.000063  -0.000000
  424  H 30  Z   -0.000001  -0.000007  -0.000015   0.000027   0.000000
  425  H 31  S   -0.000019  -0.000084  -0.000011   0.000048  -0.000004
  426  H 31  S    0.000076  -0.000636  -0.000074   0.001699  -0.000073
  427  H 31  X   -0.000004   0.000003  -0.000003   0.000021   0.000003
  428  H 31  Y    0.000008  -0.000003   0.000001  -0.000016   0.000003
  429  H 31  Z   -0.000002  -0.000006  -0.000003   0.000056  -0.000003
  430  H 32  S   -0.000006  -0.000036  -0.000017  -0.000441   0.000004
  431  H 32  S   -0.000171   0.001826  -0.000044  -0.000018  -0.000018
  432  H 32  X   -0.000001  -0.000030  -0.000004   0.000090  -0.000001
  433  H 32  Y    0.000005  -0.000027   0.000004   0.000132   0.000001
  434  H 32  Z   -0.000006   0.000018  -0.000003  -0.000268  -0.000001
  435  H 33  S    0.000021   0.000013  -0.000029  -0.000121  -0.000028
  436  H 33  S   -0.000650   0.000510   0.000328  -0.000572   0.000219
  437  H 33  X   -0.000019  -0.000002   0.000003   0.000010   0.000002
  438  H 33  Y    0.000001  -0.000010   0.000010   0.000002   0.000006
  439  H 33  Z   -0.000009   0.000011  -0.000000  -0.000008  -0.000004
  440  H 34  S   -0.000048   0.000042   0.000000   0.000037  -0.000076
  441  H 34  S    0.000396  -0.000529  -0.000314  -0.000669   0.001332
  442  H 34  X    0.000013   0.000004   0.000014   0.000007  -0.000023
  443  H 34  Y    0.000016   0.000010   0.000037   0.000009  -0.000008
  444  H 34  Z    0.000010   0.000012   0.000017   0.000009  -0.000016
  445  CL35  S   -0.000000  -0.000000   0.000001  -0.000000   0.000000
  446  CL35  S   -0.000010  -0.000015   0.000026  -0.000009   0.000006
  447  CL35  X   -0.000009   0.000001  -0.000006   0.000004  -0.000004
  448  CL35  Y    0.000010   0.000002   0.000012   0.000001   0.000006
  449  CL35  Z    0.000006  -0.000010   0.000006  -0.000004   0.000007
  450  CL35  S   -0.000036  -0.000036   0.000073  -0.000017   0.000012
  451  CL35  X    0.000056  -0.000008   0.000035  -0.000020   0.000023
  452  CL35  Y   -0.000061  -0.000021  -0.000071  -0.000007  -0.000037
  453  CL35  Z   -0.000033   0.000067  -0.000031   0.000025  -0.000040
  454  CL35  S    0.000292   0.000197  -0.000790   0.000097  -0.000186
  455  CL35  X   -0.000283   0.000013  -0.000117   0.000057  -0.000063
  456  CL35  Y    0.000576   0.000140   0.000121  -0.000054   0.000205
  457  CL35  Z   -0.000124  -0.000315   0.000144  -0.000075   0.000135
  458  CL35  S    0.011747   0.009748   0.006427  -0.000763   0.001568
  459  CL35  X   -0.000591  -0.000744  -0.000595   0.000184  -0.000448
  460  CL35  Y    0.002306   0.001682   0.001607  -0.000077   0.000583
  461  CL35  Z   -0.000989  -0.000661   0.000028   0.000330   0.000178
  462  CL35 XX   -0.000030  -0.000031   0.000026  -0.000014  -0.000000
  463  CL35 YY    0.000009  -0.000025   0.000035  -0.000025   0.000025
  464  CL35 ZZ   -0.000001  -0.000009   0.000040  -0.000013   0.000005
  465  CL35 XY   -0.000015  -0.000004   0.000002  -0.000002   0.000001
  466  CL35 XZ   -0.000010  -0.000007   0.000013  -0.000003  -0.000005
  467  CL35 YZ   -0.000021  -0.000013   0.000005   0.000001  -0.000001
  468  H 36  S    0.000014  -0.000004   0.000007  -0.000024   0.000000
  469  H 36  S   -0.000443   0.000052  -0.000076   0.000300   0.000011
  470  H 36  X   -0.000007   0.000001   0.000001   0.000010   0.000003
  471  H 36  Y    0.000004  -0.000004   0.000006  -0.000003   0.000002
  472  H 36  Z   -0.000007   0.000003   0.000002  -0.000003   0.000000
  473  H 37  S   -0.000031   0.000007   0.000003  -0.000001   0.000007
  474  H 37  S   -0.000189  -0.000184   0.000036   0.000051   0.000014
  475  H 37  X   -0.000003  -0.000006   0.000001  -0.000002   0.000000
  476  H 37  Y   -0.000014  -0.000002  -0.000002   0.000002  -0.000001
  477  H 37  Z   -0.000002   0.000010  -0.000006  -0.000001  -0.000003
  478  H 38  S   -0.000016   0.000012   0.000013  -0.000017   0.000005
  479  H 38  S    0.000224  -0.000134   0.000006   0.000079  -0.000032
  480  H 38  X    0.000003   0.000001  -0.000003  -0.000002  -0.000001
  481  H 38  Y    0.000012  -0.000001   0.000003   0.000003  -0.000000
  482  H 38  Z    0.000007  -0.000008   0.000007   0.000002   0.000002

                     16         17         18         19         20
                  -10.3509   -10.3490   -10.3456   -10.3244   -10.3173
                     A          A          A          A          A   
    1  C  1  S    0.000003   0.000011  -0.001878   0.000010   0.000026
    2  C  1  S   -0.000044   0.000081  -0.000238  -0.000089  -0.000043
    3  C  1  X    0.000012  -0.000034   0.000037  -0.000087   0.000193
    4  C  1  Y   -0.000003  -0.000026   0.000042  -0.000045  -0.000018
    5  C  1  Z    0.000005  -0.000004  -0.000016   0.000087   0.000021
    6  C  1  S    0.000400  -0.000678   0.005479  -0.000769  -0.001162
    7  C  1  X   -0.000026   0.000274  -0.002377  -0.000352  -0.001224
    8  C  1  Y   -0.000113   0.000280  -0.002423   0.001235   0.000721
    9  C  1  Z    0.000042  -0.000217  -0.001725   0.000430   0.000629
   10  C  1  S   -0.013048   0.002205   0.093848   0.001722   0.017421
   11  C  1  X   -0.003965  -0.002004   0.006511  -0.002535   0.005658
   12  C  1  Y   -0.000962   0.000507   0.004988   0.002890   0.021113
   13  C  1  Z    0.000408   0.001276  -0.012613  -0.000018   0.006192
   14  C  1 XX   -0.000007   0.000006  -0.000121  -0.000046  -0.000072
   15  C  1 YY   -0.000018   0.000014  -0.000238  -0.000049  -0.000028
   16  C  1 ZZ   -0.000013  -0.000011  -0.000227  -0.000061  -0.000013
   17  C  1 XY    0.000011  -0.000007  -0.000043  -0.000016   0.000020
   18  C  1 XZ   -0.000004   0.000007  -0.000137   0.000018  -0.000038
   19  C  1 YZ    0.000015  -0.000010  -0.000145  -0.000005   0.000007
   20  C  2  S   -0.000003   0.000003   0.000024  -0.001469  -0.000032
   21  C  2  S   -0.000028  -0.000000  -0.000049  -0.000175  -0.000193
   22  C  2  X   -0.000015   0.000042   0.000054  -0.000036  -0.000015
   23  C  2  Y   -0.000009  -0.000014   0.000057   0.000021   0.000016
   24  C  2  Z    0.000014  -0.000042   0.000060   0.000044   0.000029
   25  C  2  S    0.000259  -0.000178  -0.000628   0.004951   0.001284
   26  C  2  X    0.000220  -0.000493   0.000104   0.001682  -0.000580
   27  C  2  Y    0.000144  -0.000018  -0.000303  -0.000037  -0.000208
   28  C  2  Z   -0.000060   0.000160   0.000400  -0.002632  -0.000397
   29  C  2  S    0.018992   0.006220  -0.033074   0.026827  -0.006966
   30  C  2  X   -0.003135   0.002643   0.007114  -0.005369   0.006070
   31  C  2  Y    0.000038   0.002179  -0.004453   0.006494  -0.005501
   32  C  2  Z   -0.001854  -0.006294   0.007085  -0.008321  -0.002016
   33  C  2 XX   -0.000002   0.000005  -0.000047  -0.000150   0.000028
   34  C  2 YY    0.000006  -0.000009  -0.000029  -0.000096  -0.000090
   35  C  2 ZZ    0.000004  -0.000030  -0.000025  -0.000321  -0.000062
   36  C  2 XY   -0.000003  -0.000005  -0.000050   0.000068   0.000002
   37  C  2 XZ   -0.000003  -0.000002   0.000003   0.000185   0.000004
   38  C  2 YZ    0.000011  -0.000002   0.000019  -0.000003  -0.000002
   39  S  3  S   -0.000003  -0.000002  -0.000005   0.000009   0.000004
   40  S  3  S   -0.000068  -0.000059  -0.000104   0.000176   0.000067
   41  S  3  X    0.000002   0.000003   0.000004  -0.000020  -0.000018
   42  S  3  Y    0.000000   0.000010  -0.000030   0.000013  -0.000011
   43  S  3  Z   -0.000023   0.000019  -0.000009   0.000010   0.000011
   44  S  3  S   -0.000209  -0.000181  -0.000296   0.000647   0.000289
   45  S  3  X   -0.000021  -0.000038  -0.000051   0.000184   0.000111
   46  S  3  Y   -0.000010  -0.000084   0.000262  -0.000098   0.000049
   47  S  3  Z    0.000210  -0.000173   0.000087  -0.000091  -0.000095
   48  S  3  S    0.000638   0.000694   0.001094  -0.004916  -0.002187
   49  S  3  X   -0.000282   0.000053   0.001238  -0.003025  -0.000359
   50  S  3  Y   -0.000450   0.000036   0.000483   0.000464   0.001710
   51  S  3  Z   -0.001663   0.001324  -0.001065   0.000281   0.000999
   52  S  3  S   -0.000915  -0.016357  -0.107582  -0.008630  -0.061209
   53  S  3  X   -0.001865  -0.005160  -0.016176  -0.002479  -0.011288
   54  S  3  Y    0.000658  -0.000374  -0.006286   0.002194   0.002254
   55  S  3  Z    0.001138  -0.001311  -0.014834  -0.005549  -0.005732
   56  S  3 XX   -0.000111  -0.000087  -0.000150   0.000162   0.000085
   57  S  3 YY   -0.000086  -0.000065  -0.000191   0.000118  -0.000078
   58  S  3 ZZ   -0.000050  -0.000041  -0.000139   0.000167   0.000063
   59  S  3 XY   -0.000016  -0.000004   0.000026   0.000004  -0.000056
   60  S  3 XZ    0.000005   0.000009  -0.000062  -0.000004  -0.000001
   61  S  3 YZ   -0.000030   0.000032  -0.000019  -0.000002  -0.000004
   62  H  4  S   -0.000018  -0.000018  -0.000155   0.000039  -0.000039
   63  H  4  S   -0.000019   0.001030  -0.002362  -0.000444  -0.001391
   64  H  4  X   -0.000010   0.000024  -0.000006   0.000020   0.000078
   65  H  4  Y    0.000005   0.000005   0.000020  -0.000028  -0.000032
   66  H  4  Z   -0.000007  -0.000023   0.000058  -0.000033   0.000066
   67  C  5  S   -0.000267  -0.000146   0.993619   0.000155  -0.003931
   68  C  5  S   -0.000083  -0.000081   0.048300  -0.000124  -0.000368
   69  C  5  X   -0.000013   0.000019   0.000211  -0.000139   0.000102
   70  C  5  Y    0.000003   0.000002   0.000259  -0.000051   0.000002
   71  C  5  Z    0.000037   0.000007   0.000277   0.000047  -0.000032
   72  C  5  S    0.000499   0.000567  -0.026000   0.000710   0.005527
   73  C  5  X    0.000268  -0.000157  -0.000023   0.000947  -0.002749
   74  C  5  Y    0.000036   0.000086  -0.001672  -0.000037  -0.000478
   75  C  5  Z   -0.000206   0.000206  -0.002661  -0.000002  -0.000085
   76  C  5  S   -0.000545   0.000532  -0.035853   0.003559   0.050968
   77  C  5  X    0.000125   0.000816  -0.006375  -0.007544  -0.005643
   78  C  5  Y   -0.000855   0.000365  -0.005288  -0.002404   0.003770
   79  C  5  Z    0.000437  -0.000037  -0.005238  -0.000344   0.008515
   80  C  5 XX   -0.000046  -0.000010  -0.007501  -0.000131  -0.000359
   81  C  5 YY   -0.000025  -0.000021  -0.007306  -0.000070  -0.000096
   82  C  5 ZZ   -0.000026  -0.000001  -0.007413  -0.000035  -0.000064
   83  C  5 XY    0.000001  -0.000002  -0.000099  -0.000019  -0.000025
   84  C  5 XZ   -0.000013   0.000003  -0.000105   0.000017   0.000044
   85  C  5 YZ   -0.000018   0.000010  -0.000165  -0.000005  -0.000028
   86  S  6  S    0.000000  -0.000000  -0.000002   0.000000  -0.000000
   87  S  6  S    0.000004  -0.000002  -0.000024   0.000033  -0.000001
   88  S  6  X    0.000008   0.000005  -0.000005   0.000011  -0.000002
   89  S  6  Y   -0.000004  -0.000003  -0.000003  -0.000013   0.000004
   90  S  6  Z    0.000008  -0.000008  -0.000004   0.000001  -0.000000
   91  S  6  S    0.000003  -0.000018  -0.000091   0.000072  -0.000010
   92  S  6  X   -0.000067  -0.000042   0.000044  -0.000090   0.000011
   93  S  6  Y    0.000027   0.000025   0.000022   0.000051  -0.000024
   94  S  6  Z   -0.000074   0.000075   0.000043  -0.000010   0.000006
   95  S  6  S    0.001111   0.001291   0.000687   0.000137  -0.000130
   96  S  6  X   -0.000533  -0.000646  -0.000382   0.000187  -0.000228
   97  S  6  Y   -0.000263  -0.000306  -0.000027   0.000135   0.000120
   98  S  6  Z    0.000242   0.000016   0.000403  -0.000355   0.000200
   99  S  6  S   -0.000210  -0.001776   0.030350  -0.022031   0.015850
  100  S  6  X   -0.000125   0.000026  -0.005154   0.004696  -0.002826
  101  S  6  Y   -0.000756  -0.000438   0.000730   0.000145   0.000281
  102  S  6  Z    0.001457  -0.001252   0.000061   0.000026  -0.000262
  103  S  6 XX    0.000033   0.000022  -0.000054   0.000064   0.000013
  104  S  6 YY   -0.000005  -0.000013  -0.000031  -0.000028  -0.000008
  105  S  6 ZZ    0.000014   0.000016   0.000005   0.000082   0.000007
  106  S  6 XY    0.000012   0.000012  -0.000008   0.000006   0.000007
  107  S  6 XZ    0.000007  -0.000010  -0.000029   0.000017  -0.000009
  108  S  6 YZ    0.000024  -0.000025  -0.000019  -0.000000  -0.000002
  109  C  7  S   -0.000045  -0.000008  -0.000235   0.993496   0.000032
  110  C  7  S   -0.000045  -0.000037  -0.000151   0.048256   0.000026
  111  C  7  X    0.000028  -0.000013   0.000042  -0.000257   0.000044
  112  C  7  Y   -0.000032   0.000006   0.000019   0.000136  -0.000011
  113  C  7  Z    0.000031   0.000025  -0.000037   0.000186  -0.000018
  114  C  7  S    0.000048   0.000434   0.000887  -0.023330  -0.000399
  115  C  7  X   -0.000247   0.000026  -0.000143   0.002042   0.000117
  116  C  7  Y    0.000263   0.000050   0.000259  -0.001164   0.000239
  117  C  7  Z   -0.000270   0.000087   0.000194  -0.001957  -0.000227
  118  C  7  S   -0.005398  -0.010489   0.007677  -0.008823  -0.005034
  119  C  7  X    0.001248   0.001039  -0.001783   0.000506  -0.000447
  120  C  7  Y   -0.000551  -0.000305  -0.000690  -0.000260  -0.000232
  121  C  7  Z   -0.000629  -0.002164   0.000831  -0.001711  -0.001673
  122  C  7 XX   -0.000032  -0.000009  -0.000123  -0.007519  -0.000038
  123  C  7 YY   -0.000016   0.000001  -0.000068  -0.007531  -0.000012
  124  C  7 ZZ   -0.000036   0.000015  -0.000058  -0.007734  -0.000005
  125  C  7 XY   -0.000011  -0.000001  -0.000001   0.000041  -0.000005
  126  C  7 XZ    0.000003   0.000000  -0.000016   0.000152   0.000017
  127  C  7 YZ   -0.000023  -0.000000   0.000004   0.000035  -0.000008
  128  C  8  S    0.000124   0.000008   0.000020   0.000001  -0.000009
  129  C  8  S    0.000126   0.000038   0.000131   0.000013  -0.000034
  130  C  8  X   -0.000007   0.000000   0.000015   0.000073  -0.000027
  131  C  8  Y    0.000016   0.000009  -0.000071  -0.000074  -0.000066
  132  C  8  Z    0.000012  -0.000009   0.000051  -0.000060  -0.000008
  133  C  8  S   -0.005372  -0.000336  -0.000432   0.000243   0.000842
  134  C  8  X    0.000160  -0.000334  -0.001075   0.000040   0.000240
  135  C  8  Y   -0.000880  -0.000298   0.000626  -0.000172   0.000161
  136  C  8  Z    0.002512   0.000079  -0.001414   0.001421   0.000085
  137  C  8  S    0.039822  -0.010994  -0.043891   0.018618  -0.009269
  138  C  8  X    0.022656  -0.010524  -0.052461   0.024675  -0.035829
  139  C  8  Y    0.010010  -0.008723  -0.023485   0.009200  -0.015948
  140  C  8  Z   -0.008596   0.014882   0.015967   0.003641   0.005649
  141  C  8 XX    0.000038  -0.000001   0.000035   0.000023   0.000034
  142  C  8 YY    0.000021   0.000014  -0.000013   0.000024   0.000022
  143  C  8 ZZ    0.000046   0.000006   0.000084   0.000071   0.000015
  144  C  8 XY    0.000002  -0.000007  -0.000034  -0.000003   0.000025
  145  C  8 XZ   -0.000002  -0.000004   0.000043  -0.000023  -0.000004
  146  C  8 YZ   -0.000002  -0.000013   0.000048  -0.000020  -0.000011
  147  C  9  S    0.000057  -0.000001  -0.000005   0.000018   0.000002
  148  C  9  S   -0.000299   0.000036  -0.000099   0.000136   0.000011
  149  C  9  X    0.000045   0.000012   0.000009   0.000050   0.000015
  150  C  9  Y    0.000004   0.000003   0.000032  -0.000123   0.000025
  151  C  9  Z    0.000049  -0.000016  -0.000015  -0.000034   0.000006
  152  C  9  S    0.004753  -0.000296   0.000839  -0.000774  -0.000348
  153  C  9  X   -0.001221  -0.000516  -0.000532  -0.000580   0.000187
  154  C  9  Y    0.000263  -0.000152  -0.000722   0.000318  -0.000005
  155  C  9  Z   -0.002573   0.000079   0.000474   0.000406  -0.000062
  156  C  9  S   -0.036106   0.033955   0.121720  -0.060174   0.060818
  157  C  9  X    0.023104  -0.010998  -0.031506   0.017748  -0.020095
  158  C  9  Y    0.012703  -0.003133  -0.013696   0.007646  -0.010508
  159  C  9  Z   -0.001611  -0.007032  -0.021581   0.019540  -0.005568
  160  C  9 XX   -0.000046   0.000026  -0.000027   0.000061  -0.000022
  161  C  9 YY   -0.000096   0.000008  -0.000013   0.000050  -0.000005
  162  C  9 ZZ   -0.000010   0.000008  -0.000041   0.000059  -0.000008
  163  C  9 XY    0.000032   0.000011   0.000041   0.000003  -0.000008
  164  C  9 XZ   -0.000001  -0.000005  -0.000023   0.000020   0.000002
  165  C  9 YZ   -0.000041   0.000005  -0.000002   0.000033   0.000001
  166  H 10  S   -0.000044   0.000006   0.000038  -0.000087   0.000015
  167  H 10  S    0.000084  -0.000190  -0.000723   0.004000  -0.000446
  168  H 10  X   -0.000013  -0.000001   0.000059  -0.000080   0.000028
  169  H 10  Y    0.000015   0.000003   0.000036   0.000143   0.000013
  170  H 10  Z    0.000000  -0.000005  -0.000031  -0.000048  -0.000018
  171  H 11  S   -0.000039  -0.000014  -0.000066  -0.000017  -0.000002
  172  H 11  S    0.000272   0.000009  -0.000077   0.002621   0.000055
  173  H 11  X    0.000007  -0.000003   0.000036  -0.000145   0.000011
  174  H 11  Y    0.000009  -0.000000   0.000010  -0.000200   0.000006
  175  H 11  Z    0.000016  -0.000004  -0.000003  -0.000095   0.000011
  176  H 12  S    0.000026  -0.000020  -0.000047  -0.000079   0.000001
  177  H 12  S    0.000138  -0.000025   0.000230   0.002545   0.000187
  178  H 12  X   -0.000011  -0.000000  -0.000030   0.000249  -0.000023
  179  H 12  Y   -0.000012   0.000003   0.000002   0.000037  -0.000003
  180  H 12  Z    0.000005   0.000001  -0.000014   0.000098   0.000007
  181  H 13  S   -0.000019  -0.000003  -0.000005  -0.000170  -0.000027
  182  H 13  S    0.000313  -0.000104   0.002978  -0.000330  -0.002336
  183  H 13  X    0.000005   0.000004   0.000050  -0.000070   0.000012
  184  H 13  Y    0.000022  -0.000012   0.000145  -0.000014  -0.000015
  185  H 13  Z   -0.000006  -0.000006  -0.000185  -0.000017  -0.000026
  186  C 14  S   -0.000031  -0.000004   0.003698  -0.000042   0.993444
  187  C 14  S   -0.000061   0.000013  -0.000071  -0.000066   0.047847
  188  C 14  X   -0.000008  -0.000008   0.000023   0.000027   0.000193
  189  C 14  Y   -0.000006  -0.000001   0.000088   0.000009   0.000112
  190  C 14  Z    0.000027   0.000006   0.000048   0.000008   0.000033
  191  C 14  S    0.000403  -0.000245   0.005842   0.000557  -0.021556
  192  C 14  X    0.000238  -0.000140   0.002260   0.000161  -0.002619
  193  C 14  Y    0.000120  -0.000048  -0.000005  -0.000084  -0.000625
  194  C 14  Z   -0.000180  -0.000037  -0.000036  -0.000124  -0.000106
  195  C 14  S   -0.000521  -0.000487   0.002112  -0.010828  -0.022122
  196  C 14  X   -0.000141  -0.000078   0.000465  -0.002397  -0.004969
  197  C 14  Y    0.000214  -0.000403   0.000786   0.000312  -0.000725
  198  C 14  Z   -0.000553  -0.000346   0.000902   0.000589  -0.000227
  199  C 14 XX   -0.000003  -0.000016  -0.000455   0.000028  -0.007872
  200  C 14 YY   -0.000018  -0.000005  -0.000102  -0.000018  -0.007561
  201  C 14 ZZ   -0.000032  -0.000001  -0.000124  -0.000016  -0.007547
  202  C 14 XY    0.000004   0.000001   0.000018   0.000000  -0.000035
  203  C 14 XZ    0.000013   0.000001   0.000106  -0.000009   0.000030
  204  C 14 YZ    0.000007   0.000008  -0.000017   0.000001   0.000011
  205  H 15  S   -0.000003  -0.000012  -0.000011  -0.000017  -0.000095
  206  H 15  S   -0.000078   0.000042   0.003447  -0.000984  -0.001416
  207  H 15  X   -0.000007   0.000005   0.000072  -0.000088  -0.000005
  208  H 15  Y   -0.000007   0.000007  -0.000229  -0.000076   0.000002
  209  H 15  Z    0.000011  -0.000004   0.000066  -0.000001   0.000011
  210  C 16  S    0.000008   0.000122  -0.000001  -0.000020  -0.000002
  211  C 16  S    0.000033   0.000140   0.000030  -0.000169  -0.000001
  212  C 16  X    0.000013  -0.000009   0.000035   0.000017  -0.000021
  213  C 16  Y    0.000012   0.000001   0.000047   0.000000  -0.000012
  214  C 16  Z    0.000001  -0.000006   0.000051   0.000047   0.000002
  215  C 16  S   -0.000252  -0.005405  -0.000875   0.001326  -0.000236
  216  C 16  X   -0.000539  -0.000405  -0.000630  -0.000022   0.000406
  217  C 16  Y   -0.000355  -0.001121  -0.000461  -0.000567  -0.000033
  218  C 16  Z    0.000047  -0.002377  -0.000253  -0.001496  -0.000312
  219  C 16  S   -0.012290   0.070098   0.009388   0.003195  -0.000906
  220  C 16  X   -0.009094   0.020057  -0.018411   0.005165  -0.002868
  221  C 16  Y   -0.009068   0.009661  -0.010030   0.002078   0.000587
  222  C 16  Z   -0.015410   0.008186  -0.001775  -0.007674   0.002257
  223  C 16 XX   -0.000004   0.000054  -0.000056  -0.000047   0.000000
  224  C 16 YY    0.000011   0.000036  -0.000019  -0.000034   0.000015
  225  C 16 ZZ    0.000007   0.000066  -0.000024  -0.000022  -0.000013
  226  C 16 XY   -0.000008   0.000003  -0.000015   0.000016   0.000006
  227  C 16 XZ    0.000006  -0.000002   0.000007  -0.000002  -0.000001
  228  C 16 YZ    0.000012   0.000008  -0.000005   0.000028   0.000003
  229  C 17  S   -0.000002   0.000054  -0.000002  -0.000012   0.000004
  230  C 17  S    0.000012  -0.000311  -0.000019  -0.000090   0.000029
  231  C 17  X    0.000009   0.000041   0.000016   0.000013   0.000019
  232  C 17  Y   -0.000005  -0.000002  -0.000005  -0.000027   0.000004
  233  C 17  Z    0.000005  -0.000051  -0.000030  -0.000013  -0.000009
  234  C 17  S    0.000008   0.004869   0.000485   0.000860  -0.000405
  235  C 17  X   -0.000555  -0.000923  -0.000765   0.000185  -0.000060
  236  C 17  Y   -0.000129   0.000357  -0.000253   0.000421   0.000046
  237  C 17  Z    0.000114   0.002640   0.000506   0.000503   0.000144
  238  C 17  S    0.025971  -0.041255   0.014799   0.006320  -0.015258
  239  C 17  X   -0.006692   0.024899  -0.017395   0.011164  -0.010674
  240  C 17  Y    0.000659   0.013608  -0.011745   0.008153  -0.010228
  241  C 17  Z    0.013095  -0.002560  -0.008294   0.013101  -0.009535
  242  C 17 XX    0.000024  -0.000047   0.000035  -0.000022   0.000006
  243  C 17 YY    0.000001  -0.000091   0.000003  -0.000037   0.000005
  244  C 17 ZZ    0.000008  -0.000021  -0.000007   0.000012  -0.000001
  245  C 17 XY    0.000014   0.000039   0.000017  -0.000001  -0.000009
  246  C 17 XZ    0.000003   0.000003  -0.000008  -0.000012  -0.000002
  247  C 17 YZ   -0.000006   0.000042  -0.000007   0.000008  -0.000002
  248  C 18  S   -0.000007  -0.018249  -0.000020  -0.000003  -0.000001
  249  C 18  S    0.000011  -0.001276   0.000061  -0.000076  -0.000074
  250  C 18  X   -0.000002  -0.000178   0.000005   0.000000   0.000011
  251  C 18  Y    0.000011  -0.000177   0.000006  -0.000003  -0.000022
  252  C 18  Z    0.000002  -0.000228   0.000003   0.000005   0.000003
  253  C 18  S   -0.000301   0.009623  -0.000610   0.001030   0.000764
  254  C 18  X   -0.000056   0.004654   0.000153   0.000506   0.000139
  255  C 18  Y   -0.000044   0.002679  -0.000012   0.000156   0.000087
  256  C 18  Z    0.000012   0.000954  -0.000302  -0.000265  -0.000361
  257  C 18  S    0.031787  -0.044197  -0.053263   0.007080  -0.019600
  258  C 18  X    0.005493  -0.007476  -0.008428   0.000227  -0.004235
  259  C 18  Y    0.006330  -0.006920  -0.010939  -0.003670  -0.005128
  260  C 18  Z    0.012264  -0.010311  -0.017691  -0.007414  -0.007033
  261  C 18 XX    0.000005  -0.000032   0.000029  -0.000005  -0.000027
  262  C 18 YY    0.000002  -0.000026   0.000013  -0.000020  -0.000025
  263  C 18 ZZ   -0.000003  -0.000217   0.000012  -0.000018  -0.000013
  264  C 18 XY    0.000000  -0.000100  -0.000005   0.000008   0.000001
  265  C 18 XZ   -0.000007  -0.000136  -0.000025  -0.000018  -0.000006
  266  C 18 YZ   -0.000007  -0.000172  -0.000020   0.000000   0.000001
  267  C 19  S   -0.000033   0.002684   0.000019  -0.000002  -0.000000
  268  C 19  S    0.000004   0.000296  -0.000000   0.000047   0.000003
  269  C 19  X   -0.000008   0.000001   0.000005   0.000011   0.000007
  270  C 19  Y    0.000004  -0.000020   0.000016   0.000007  -0.000004
  271  C 19  Z   -0.000003  -0.000032   0.000009   0.000019   0.000002
  272  C 19  S   -0.000008  -0.005701  -0.000182  -0.000936  -0.000062
  273  C 19  X    0.000076   0.003066   0.000226   0.000219   0.000010
  274  C 19  Y   -0.000079   0.001690   0.000008   0.000135   0.000008
  275  C 19  Z   -0.000158   0.000051  -0.000227   0.000150  -0.000079
  276  C 19  S   -0.030817   0.011945   0.043013  -0.024764   0.034491
  277  C 19  X    0.004452  -0.004811  -0.003820   0.001425  -0.003252
  278  C 19  Y    0.000668   0.002361  -0.002023   0.002650  -0.002973
  279  C 19  Z   -0.005512   0.016210   0.001030   0.003510  -0.005097
  280  C 19 XX    0.000001   0.000086  -0.000022   0.000007  -0.000003
  281  C 19 YY    0.000007   0.000026  -0.000007   0.000015   0.000002
  282  C 19 ZZ    0.000007   0.000058  -0.000001  -0.000005   0.000005
  283  C 19 XY   -0.000002   0.000017  -0.000008   0.000001  -0.000001
  284  C 19 XZ   -0.000007  -0.000042  -0.000001  -0.000001   0.000003
  285  C 19 YZ    0.000002  -0.000015   0.000003  -0.000000   0.000004
  286  C 20  S   -0.017551  -0.000015   0.000013  -0.000004  -0.000003
  287  C 20  S   -0.001259   0.000010   0.000095  -0.000138  -0.000011
  288  C 20  X   -0.000143  -0.000000  -0.000003  -0.000023   0.000039
  289  C 20  Y   -0.000140   0.000005  -0.000041  -0.000007  -0.000091
  290  C 20  Z    0.000256   0.000004   0.000056  -0.000009   0.000004
  291  C 20  S    0.009743  -0.000202  -0.000813   0.001220   0.000350
  292  C 20  X    0.004469  -0.000023  -0.000707   0.000875  -0.000456
  293  C 20  Y    0.002481  -0.000009   0.000096   0.000098   0.000261
  294  C 20  Z   -0.001745   0.000027  -0.001154   0.000425   0.000036
  295  C 20  S   -0.018119   0.022762  -0.021667   0.023377   0.002395
  296  C 20  X   -0.001125   0.002169  -0.001173   0.004357  -0.002290
  297  C 20  Y   -0.005543   0.004985   0.008359  -0.001577   0.010070
  298  C 20  Z    0.014227  -0.013643  -0.024850   0.009932  -0.032345
  299  C 20 XX   -0.000009   0.000007  -0.000008  -0.000012   0.000013
  300  C 20 YY   -0.000019   0.000005   0.000025  -0.000052   0.000001
  301  C 20 ZZ   -0.000286   0.000002  -0.000001  -0.000046   0.000025
  302  C 20 XY   -0.000065   0.000003  -0.000036  -0.000011   0.000004
  303  C 20 XZ    0.000107   0.000004  -0.000055   0.000021  -0.000019
  304  C 20 YZ    0.000172   0.000003   0.000000  -0.000018  -0.000008
  305  C 21  S    0.002930  -0.000030  -0.000065   0.000017  -0.000001
  306  C 21  S    0.000311   0.000009   0.000098  -0.000245   0.000005
  307  C 21  X    0.000006  -0.000008   0.000009   0.000009   0.000021
  308  C 21  Y   -0.000020   0.000004  -0.000019   0.000039  -0.000002
  309  C 21  Z    0.000033   0.000012   0.000003   0.000004   0.000001
  310  C 21  S   -0.005762   0.000003  -0.000610   0.001809  -0.000098
  311  C 21  X    0.002960   0.000064  -0.000001  -0.000047  -0.000303
  312  C 21  Y    0.001715  -0.000098   0.000082  -0.000670  -0.000048
  313  C 21  Z   -0.000802   0.000179   0.000422   0.000535  -0.000023
  314  C 21  S    0.007286  -0.025650  -0.041692   0.038190  -0.022008
  315  C 21  X   -0.006130   0.005186   0.007109  -0.006298   0.004917
  316  C 21  Y    0.001527   0.000857   0.003966  -0.003766   0.000490
  317  C 21  Z   -0.014173   0.005255   0.001044  -0.002582   0.007396
  318  C 21 XX    0.000098   0.000007   0.000013  -0.000082  -0.000003
  319  C 21 YY    0.000026   0.000009   0.000032  -0.000046  -0.000003
  320  C 21 ZZ    0.000042   0.000011   0.000041  -0.000067   0.000014
  321  C 21 XY    0.000022  -0.000000  -0.000012   0.000013  -0.000003
  322  C 21 XZ    0.000035   0.000008  -0.000002   0.000017   0.000002
  323  C 21 YZ    0.000016  -0.000004   0.000015  -0.000047   0.000004
  324  C 22  S    0.000036  -0.063679   0.000016  -0.000005   0.000000
  325  C 22  S    0.000005  -0.003479  -0.000024  -0.000025  -0.000009
  326  C 22  X    0.000004   0.000285   0.000004   0.000010  -0.000002
  327  C 22  Y    0.000004   0.000139   0.000008  -0.000002  -0.000003
  328  C 22  Z    0.000000   0.000042   0.000002   0.000006   0.000002
  329  C 22  S   -0.000032   0.010502   0.000484   0.000292   0.000228
  330  C 22  X    0.000157  -0.003681  -0.000040  -0.000124  -0.000095
  331  C 22  Y    0.000081  -0.002850  -0.000059  -0.000109  -0.000051
  332  C 22  Z   -0.000032  -0.003334  -0.000098  -0.000256  -0.000047
  333  C 22  S    0.011784  -0.045571  -0.013514   0.002317  -0.010662
  334  C 22  X    0.005195  -0.003257  -0.004231  -0.000516   0.001474
  335  C 22  Y    0.000695   0.001153  -0.000116  -0.000596   0.001181
  336  C 22  Z   -0.006313   0.009490   0.006809   0.000490   0.002203
  337  C 22 XX   -0.000006   0.000049  -0.000002   0.000001   0.000007
  338  C 22 YY   -0.000001   0.000331  -0.000009  -0.000005  -0.000001
  339  C 22 ZZ    0.000000   0.000351  -0.000002   0.000008  -0.000004
  340  C 22 XY   -0.000002  -0.000193   0.000004   0.000007   0.000003
  341  C 22 XZ   -0.000002   0.000067  -0.000012  -0.000006  -0.000003
  342  C 22 YZ   -0.000002   0.000003  -0.000005   0.000003  -0.000000
  343  C 23  S   -0.000215   0.991217   0.000121   0.000001   0.000004
  344  C 23  S   -0.000058   0.047466  -0.000048  -0.000006   0.000002
  345  C 23  X   -0.000009   0.000179   0.000009  -0.000000   0.000010
  346  C 23  Y    0.000002  -0.000069   0.000005  -0.000002   0.000008
  347  C 23  Z    0.000006  -0.000422   0.000010   0.000015   0.000006
  348  C 23  S    0.000435  -0.024475   0.000440  -0.000327  -0.000067
  349  C 23  X    0.000121  -0.003302  -0.000349  -0.000115  -0.000199
  350  C 23  Y   -0.000012   0.000272  -0.000222  -0.000002  -0.000120
  351  C 23  Z   -0.000165   0.005822  -0.000174   0.000148   0.000085
  352  C 23  S   -0.021264   0.052549   0.049770   0.008551   0.026598
  353  C 23  X    0.006730  -0.000975  -0.007788  -0.002393  -0.000971
  354  C 23  Y    0.005291  -0.003931  -0.007108  -0.001216  -0.001548
  355  C 23  Z    0.006192  -0.012069  -0.011828  -0.001925  -0.004580
  356  C 23 XX   -0.000005  -0.007585  -0.000018  -0.000003  -0.000009
  357  C 23 YY   -0.000014  -0.007896  -0.000022  -0.000007   0.000003
  358  C 23 ZZ   -0.000006  -0.007545   0.000001  -0.000001  -0.000006
  359  C 23 XY    0.000007   0.000238   0.000007   0.000002  -0.000002
  360  C 23 XZ    0.000002  -0.000070   0.000008   0.000003   0.000003
  361  C 23 YZ    0.000006   0.000144   0.000016   0.000006   0.000006
  362  H 24  S    0.000001   0.000082   0.000018   0.000001  -0.000015
  363  H 24  S    0.000001   0.001534   0.000047   0.000212   0.000146
  364  H 24  X    0.000000   0.000078   0.000010   0.000004   0.000003
  365  H 24  Y   -0.000000   0.000025   0.000005  -0.000002   0.000001
  366  H 24  Z   -0.000001  -0.000027   0.000005   0.000002   0.000006
  367  H 25  S   -0.000020  -0.000099  -0.000021   0.000016   0.000003
  368  H 25  S    0.000095  -0.000855   0.000023  -0.000075  -0.000014
  369  H 25  X   -0.000006   0.000009  -0.000009  -0.000004  -0.000001
  370  H 25  Y    0.000002   0.000009  -0.000001   0.000001  -0.000000
  371  H 25  Z    0.000002   0.000008   0.000002  -0.000004   0.000002
  372  H 26  S    0.000001   0.000087  -0.000001   0.000008  -0.000003
  373  H 26  S   -0.000071   0.001609  -0.000015   0.000132   0.000053
  374  H 26  X   -0.000005  -0.000015  -0.000000  -0.000002   0.000001
  375  H 26  Y   -0.000001  -0.000045  -0.000000  -0.000002   0.000000
  376  H 26  Z    0.000003  -0.000093  -0.000001  -0.000000  -0.000002
  377  H 27  S    0.000006  -0.000450   0.000008   0.000005  -0.000001
  378  H 27  S    0.000018  -0.000062  -0.000253  -0.000092  -0.000132
  379  H 27  X   -0.000001  -0.000153   0.000008   0.000000   0.000001
  380  H 27  Y    0.000003   0.000005   0.000008   0.000000   0.000003
  381  H 27  Z    0.000000   0.000272   0.000013  -0.000002   0.000000
  382  C 28  S    0.991066   0.000198   0.000227   0.000019   0.000004
  383  C 28  S    0.047463  -0.000034  -0.000062  -0.000054  -0.000051
  384  C 28  X    0.000241  -0.000004  -0.000012  -0.000037  -0.000011
  385  C 28  Y   -0.000055   0.000006   0.000043   0.000020   0.000012
  386  C 28  Z    0.000397  -0.000003  -0.000020  -0.000041  -0.000016
  387  C 28  S   -0.024428   0.000406   0.000488  -0.000056   0.000420
  388  C 28  X   -0.004226   0.000100   0.000584  -0.000034   0.000323
  389  C 28  Y   -0.000094  -0.000021   0.000086  -0.000118  -0.000082
  390  C 28  Z   -0.005140   0.000094  -0.000083   0.000124   0.000114
  391  C 28  S    0.041938  -0.018773  -0.015737   0.000186  -0.031401
  392  C 28  X   -0.000341   0.005388   0.006676  -0.003844   0.012092
  393  C 28  Y   -0.002984   0.004652   0.003506  -0.002805   0.008736
  394  C 28  Z    0.010530  -0.007011  -0.004652   0.002746  -0.012356
  395  C 28 XX   -0.007559  -0.000010  -0.000040  -0.000021  -0.000021
  396  C 28 YY   -0.007909  -0.000016  -0.000029  -0.000031  -0.000006
  397  C 28 ZZ   -0.007540  -0.000010  -0.000042  -0.000038  -0.000039
  398  C 28 XY    0.000224   0.000005  -0.000004   0.000007   0.000001
  399  C 28 XZ    0.000055  -0.000001   0.000006  -0.000022   0.000011
  400  C 28 YZ   -0.000151  -0.000005  -0.000011  -0.000018  -0.000015
  401  C 29  S   -0.066197   0.000003  -0.000014   0.000022   0.000005
  402  C 29  S   -0.003592  -0.000001   0.000023  -0.000084   0.000001
  403  C 29  X    0.000275  -0.000003  -0.000007  -0.000004   0.000006
  404  C 29  Y    0.000139   0.000003   0.000007   0.000047   0.000008
  405  C 29  Z   -0.000101   0.000000  -0.000003  -0.000050  -0.000014
  406  C 29  S    0.010439   0.000032  -0.000252   0.000407  -0.000316
  407  C 29  X   -0.003041   0.000171   0.000554  -0.000087   0.000077
  408  C 29  Y   -0.002627   0.000089   0.000166  -0.000119   0.000064
  409  C 29  Z    0.004067  -0.000012   0.000197   0.000145  -0.000042
  410  C 29  S   -0.036035   0.011492   0.005630  -0.004793   0.002088
  411  C 29  X   -0.004952   0.006078   0.004181  -0.005131   0.009552
  412  C 29  Y   -0.000116   0.001119   0.001056  -0.001326   0.002567
  413  C 29  Z   -0.007351   0.005128   0.003308  -0.002407   0.006138
  414  C 29 XX    0.000060  -0.000006   0.000014  -0.000029   0.000001
  415  C 29 YY    0.000354  -0.000003   0.000002  -0.000040  -0.000009
  416  C 29 ZZ    0.000378  -0.000002  -0.000001  -0.000059  -0.000017
  417  C 29 XY   -0.000197  -0.000001  -0.000016   0.000018  -0.000008
  418  C 29 XZ    0.000007   0.000001   0.000012   0.000021   0.000002
  419  C 29 YZ    0.000034   0.000002  -0.000002   0.000011  -0.000001
  420  H 30  S   -0.000097  -0.000023  -0.000018  -0.000004   0.000011
  421  H 30  S   -0.000846   0.000151   0.000345  -0.000176   0.000261
  422  H 30  X    0.000009  -0.000007  -0.000016  -0.000009  -0.000009
  423  H 30  Y    0.000008   0.000002  -0.000010   0.000018  -0.000007
  424  H 30  Z   -0.000007  -0.000003  -0.000006  -0.000014   0.000001
  425  H 31  S   -0.000445  -0.000002   0.000033   0.000033   0.000012
  426  H 31  S   -0.000047   0.000012  -0.000122  -0.000044   0.000105
  427  H 31  X   -0.000197  -0.000001  -0.000012   0.000008  -0.000003
  428  H 31  Y   -0.000017   0.000003   0.000009   0.000011   0.000008
  429  H 31  Z   -0.000242   0.000000   0.000006   0.000011   0.000008
  430  H 32  S    0.000096  -0.000004   0.000001   0.000045   0.000008
  431  H 32  S    0.001560  -0.000080   0.000049  -0.000134  -0.000009
  432  H 32  X    0.000001  -0.000005  -0.000018  -0.000003  -0.000003
  433  H 32  Y   -0.000038  -0.000001  -0.000005   0.000002  -0.000005
  434  H 32  Z    0.000097  -0.000003  -0.000002   0.000014   0.000003
  435  H 33  S    0.000071   0.000002   0.000055  -0.000001   0.000043
  436  H 33  S    0.001556   0.000017  -0.000442   0.000374  -0.000591
  437  H 33  X    0.000084  -0.000000  -0.000010   0.000006  -0.000030
  438  H 33  Y    0.000025  -0.000001   0.000014   0.000014   0.000020
  439  H 33  Z    0.000011  -0.000001   0.000004  -0.000014  -0.000012
  440  H 34  S    0.000033  -0.000066  -0.000010  -0.000056  -0.000004
  441  H 34  S   -0.000548   0.000993   0.000437  -0.002079   0.000051
  442  H 34  X    0.000000  -0.000010  -0.000030   0.000007   0.000017
  443  H 34  Y    0.000010  -0.000004   0.000006   0.000006  -0.000017
  444  H 34  Z    0.000016  -0.000018  -0.000049   0.000041  -0.000007
  445  CL35  S   -0.000000  -0.000000   0.000002   0.000002   0.000000
  446  CL35  S   -0.000004  -0.000003   0.000062   0.000011  -0.000000
  447  CL35  X    0.000002  -0.000008   0.000016   0.000001  -0.000003
  448  CL35  Y   -0.000004   0.000011  -0.000004   0.000018   0.000006
  449  CL35  Z   -0.000001   0.000007   0.000001  -0.000029  -0.000004
  450  CL35  S   -0.000011  -0.000009   0.000147   0.000102   0.000020
  451  CL35  X   -0.000010   0.000049  -0.000125  -0.000009   0.000020
  452  CL35  Y    0.000026  -0.000066   0.000038  -0.000124  -0.000042
  453  CL35  Z    0.000006  -0.000037  -0.000027   0.000192   0.000026
  454  CL35  S    0.000068  -0.000040  -0.000984  -0.001393  -0.000203
  455  CL35  X   -0.000006  -0.000170   0.000869   0.000036   0.000025
  456  CL35  Y   -0.000122   0.000309  -0.000544  -0.000132  -0.000008
  457  CL35  Z   -0.000017   0.000066   0.000361  -0.000024   0.000081
  458  CL35  S   -0.002497   0.005196  -0.004887   0.005600  -0.000216
  459  CL35  X    0.000410  -0.000512  -0.000551   0.000362  -0.001287
  460  CL35  Y   -0.000383   0.001228  -0.001350   0.000916  -0.000171
  461  CL35  Z    0.000669  -0.000305   0.000392  -0.000215   0.000300
  462  CL35 XX   -0.000006  -0.000014   0.000054  -0.000030   0.000004
  463  CL35 YY   -0.000011   0.000001   0.000096  -0.000042  -0.000006
  464  CL35 ZZ   -0.000004  -0.000001   0.000107   0.000003  -0.000032
  465  CL35 XY   -0.000005  -0.000002   0.000057  -0.000025   0.000014
  466  CL35 XZ    0.000001  -0.000008  -0.000063  -0.000049  -0.000015
  467  CL35 YZ   -0.000002  -0.000005   0.000043   0.000018   0.000016
  468  H 36  S   -0.000016  -0.000006  -0.000100  -0.000009  -0.000120
  469  H 36  S    0.000156   0.000089  -0.001043   0.000010   0.003141
  470  H 36  X    0.000004   0.000006  -0.000022  -0.000001  -0.000028
  471  H 36  Y    0.000003  -0.000004  -0.000012  -0.000001   0.000230
  472  H 36  Z    0.000001   0.000001  -0.000009   0.000004  -0.000009
  473  H 37  S   -0.000006   0.000009  -0.000187   0.000003  -0.000077
  474  H 37  S    0.000270   0.000046  -0.000684  -0.000148   0.003049
  475  H 37  X    0.000004   0.000002   0.000027  -0.000011   0.000013
  476  H 37  Y    0.000008   0.000001  -0.000004   0.000008  -0.000082
  477  H 37  Z   -0.000019  -0.000002  -0.000002   0.000004   0.000224
  478  H 38  S   -0.000018  -0.000003  -0.000180  -0.000022  -0.000155
  479  H 38  S   -0.000001   0.000014  -0.000647  -0.000202   0.002905
  480  H 38  X   -0.000007   0.000005  -0.000024  -0.000013  -0.000026
  481  H 38  Y   -0.000006  -0.000000  -0.000003   0.000002  -0.000148
  482  H 38  Z    0.000007  -0.000002  -0.000026  -0.000001  -0.000201

                     21         22         23         24         25
                   -9.6072    -8.2112    -8.1318    -7.3558    -7.3463
                     A          A          A          A          A   
    1  C  1  S   -0.000039  -0.000057   0.000044  -0.000148   0.000066
    2  C  1  S   -0.000280   0.000211   0.000164  -0.000847   0.000527
    3  C  1  X   -0.000050  -0.000012   0.000133  -0.000029  -0.000120
    4  C  1  Y    0.000126  -0.000183   0.000078   0.000038   0.000030
    5  C  1  Z   -0.000064  -0.000025  -0.000034  -0.000036   0.000029
    6  C  1  S    0.000661   0.001338  -0.000647   0.004752  -0.002587
    7  C  1  X   -0.000406   0.000739  -0.000907   0.001718  -0.000617
    8  C  1  Y   -0.001797   0.002183  -0.000092  -0.002644   0.001307
    9  C  1  Z   -0.000019   0.001106   0.000396   0.001101  -0.000463
   10  C  1  S    0.035765  -0.031968  -0.011221  -0.032884  -0.207637
   11  C  1  X   -0.012466   0.001810   0.012922   0.003794  -0.044601
   12  C  1  Y    0.011562  -0.011665  -0.011174  -0.009471   0.023776
   13  C  1  Z   -0.009067  -0.001462  -0.000279   0.000256   0.049633
   14  C  1 XX   -0.000020  -0.000138   0.000053  -0.000046  -0.000128
   15  C  1 YY   -0.000012  -0.000431   0.000100  -0.000097  -0.000062
   16  C  1 ZZ   -0.000006  -0.000142   0.000110  -0.000103   0.000004
   17  C  1 XY   -0.000067   0.000195  -0.000031  -0.000264   0.000124
   18  C  1 XZ    0.000045   0.000008  -0.000018   0.000116  -0.000106
   19  C  1 YZ   -0.000018  -0.000027   0.000006  -0.000129   0.000019
   20  C  2  S   -0.000020  -0.000044   0.000021   0.000267  -0.000028
   21  C  2  S    0.000554  -0.000256   0.000108   0.002536  -0.000096
   22  C  2  X    0.000029   0.000067  -0.000112  -0.000003   0.000244
   23  C  2  Y    0.000000  -0.000025   0.000005  -0.000187   0.000034
   24  C  2  Z   -0.000086   0.000016  -0.000036   0.000032  -0.000082
   25  C  2  S   -0.000450   0.000727   0.000044  -0.008246   0.000744
   26  C  2  X    0.000784   0.001202   0.000313   0.000416  -0.003515
   27  C  2  Y    0.000321  -0.000153  -0.000396   0.004023   0.000067
   28  C  2  Z    0.001008  -0.001093   0.000297  -0.000941   0.000704
   29  C  2  S    0.048732  -0.017170  -0.030694   0.113905   0.159014
   30  C  2  X   -0.010595   0.002838   0.005878   0.000169  -0.019923
   31  C  2  Y    0.015502  -0.002843  -0.001610  -0.074927   0.017986
   32  C  2  Z   -0.023275   0.002684  -0.000365   0.031624  -0.037302
   33  C  2 XX   -0.000039  -0.000057   0.000049   0.000241   0.000116
   34  C  2 YY   -0.000382  -0.000033  -0.000047  -0.000954  -0.000089
   35  C  2 ZZ   -0.000108  -0.000037   0.000047  -0.000097  -0.000212
   36  C  2 XY    0.000087  -0.000017   0.000006   0.000331   0.000132
   37  C  2 XZ   -0.000045  -0.000002   0.000015  -0.000139  -0.000044
   38  C  2 YZ    0.000316   0.000031   0.000031   0.000998  -0.000069
   39  S  3  S   -0.000003  -0.279833  -0.000006  -0.000003  -0.000006
   40  S  3  S   -0.000046   1.024442   0.000028  -0.000045  -0.000078
   41  S  3  X   -0.000028   0.009123   0.000017  -0.000002   0.000013
   42  S  3  Y    0.000010   0.000715   0.000053   0.000002  -0.000007
   43  S  3  Z   -0.000008  -0.000735  -0.000002  -0.000013   0.000011
   44  S  3  S   -0.000202   0.076280   0.000129  -0.000167  -0.000342
   45  S  3  X    0.000187   0.001760  -0.000146   0.000012  -0.000115
   46  S  3  Y   -0.000066   0.000091  -0.000431  -0.000035   0.000062
   47  S  3  Z    0.000050  -0.000282   0.000024   0.000121  -0.000093
   48  S  3  S    0.003252  -0.052008  -0.003524   0.002572   0.002561
   49  S  3  X   -0.000366  -0.006879  -0.001783   0.000795   0.001782
   50  S  3  Y   -0.000187   0.001480   0.001055  -0.002086  -0.000830
   51  S  3  Z   -0.000788   0.002352  -0.000486  -0.001101   0.001374
   52  S  3  S   -0.192000   0.206136   0.264959   0.062605  -0.012405
   53  S  3  X   -0.035903   0.045875   0.048883   0.010180  -0.009508
   54  S  3  Y   -0.009584   0.007294   0.016454  -0.007595   0.006701
   55  S  3  Z   -0.000631  -0.006924   0.007745  -0.010500  -0.059401
   56  S  3 XX   -0.000041  -0.013489  -0.000104  -0.000034  -0.000046
   57  S  3 YY   -0.000007  -0.013009  -0.000055   0.000016  -0.000018
   58  S  3 ZZ   -0.000024  -0.012715  -0.000036  -0.000121  -0.000096
   59  S  3 XY   -0.000032   0.000072  -0.000021  -0.000024  -0.000007
   60  S  3 XZ    0.000001   0.000087  -0.000005  -0.000020   0.000029
   61  S  3 YZ   -0.000030   0.000054   0.000003   0.000030   0.000002
   62  H  4  S   -0.000118   0.000058  -0.000079  -0.000162   0.000122
   63  H  4  S   -0.001674  -0.000702  -0.000252  -0.002649   0.003209
   64  H  4  X   -0.000014  -0.000088   0.000012  -0.000032  -0.000057
   65  H  4  Y    0.000070   0.000151   0.000019   0.000064   0.000011
   66  H  4  Z    0.000025  -0.000069   0.000034   0.000053  -0.000019
   67  C  5  S    0.000057  -0.000086  -0.000020   0.000024  -0.000077
   68  C  5  S    0.000317  -0.000485  -0.000077   0.000176  -0.000446
   69  C  5  X    0.000069   0.000027  -0.000006  -0.000094  -0.000026
   70  C  5  Y    0.000042  -0.000073  -0.000044  -0.000040   0.000002
   71  C  5  Z    0.000023   0.000016   0.000017  -0.000022  -0.000065
   72  C  5  S   -0.002080   0.002185   0.000277  -0.001601   0.003700
   73  C  5  X   -0.001513  -0.000410   0.000311  -0.000509   0.001376
   74  C  5  Y   -0.000100   0.001152   0.000438   0.000616  -0.000318
   75  C  5  Z   -0.001501   0.000196  -0.000152  -0.000978   0.001901
   76  C  5  S   -0.029477   0.007463  -0.004510  -0.006544   0.120040
   77  C  5  X    0.000494  -0.005176  -0.001908  -0.013314   0.008228
   78  C  5  Y   -0.002059   0.000022  -0.000788  -0.000505   0.010043
   79  C  5  Z   -0.005661  -0.001409  -0.001199  -0.003705   0.019900
   80  C  5 XX    0.000032  -0.000147  -0.000036  -0.000079  -0.000028
   81  C  5 YY    0.000079   0.000022  -0.000027   0.000081  -0.000041
   82  C  5 ZZ    0.000011  -0.000071  -0.000053  -0.000067  -0.000026
   83  C  5 XY    0.000001   0.000006   0.000016   0.000021  -0.000013
   84  C  5 XZ   -0.000074   0.000014   0.000007  -0.000032   0.000058
   85  C  5 YZ   -0.000003   0.000071  -0.000013   0.000064   0.000001
   86  S  6  S   -0.000001   0.000009  -0.279836  -0.000006  -0.000002
   87  S  6  S   -0.000014  -0.000008   1.024087  -0.000097  -0.000028
   88  S  6  X   -0.000004  -0.000040  -0.009073   0.000004   0.000001
   89  S  6  Y    0.000008  -0.000002  -0.000819  -0.000020  -0.000000
   90  S  6  Z    0.000006   0.000005   0.000803   0.000008   0.000009
   91  S  6  S   -0.000048   0.000188   0.075779  -0.000396  -0.000077
   92  S  6  X    0.000028   0.000305  -0.002135   0.000000   0.000002
   93  S  6  Y   -0.000053  -0.000001  -0.000302   0.000177   0.000013
   94  S  6  Z   -0.000051  -0.000045   0.000151  -0.000068  -0.000073
   95  S  6  S    0.000861  -0.003079  -0.043009   0.002632   0.002004
   96  S  6  X   -0.000055   0.001427   0.005055  -0.001318   0.000723
   97  S  6  Y    0.000149   0.001102   0.002157  -0.002093  -0.000705
   98  S  6  Z    0.000479  -0.000336  -0.000193   0.001206   0.000264
   99  S  6  S   -0.000786   0.012244  -0.109038   0.010586  -0.083327
  100  S  6  X    0.002269  -0.002929   0.017621  -0.003503   0.017706
  101  S  6  Y    0.001234  -0.001719   0.004941  -0.003101  -0.000272
  102  S  6  Z    0.006844  -0.000802  -0.002746  -0.002039  -0.000772
  103  S  6 XX   -0.000021  -0.000079  -0.013547  -0.000094  -0.000084
  104  S  6 YY   -0.000012  -0.000055  -0.014100  -0.000030   0.000009
  105  S  6 ZZ   -0.000034  -0.000047  -0.012921  -0.000101  -0.000099
  106  S  6 XY   -0.000005  -0.000053  -0.000063   0.000040  -0.000008
  107  S  6 XZ   -0.000007   0.000012   0.000068  -0.000018  -0.000002
  108  S  6 YZ   -0.000002   0.000002   0.000045  -0.000022  -0.000019
  109  C  7  S    0.000011   0.000098   0.000009  -0.000135  -0.000041
  110  C  7  S   -0.000026   0.000462   0.000072  -0.000739  -0.000294
  111  C  7  X   -0.000067  -0.000080   0.000022   0.000012   0.000031
  112  C  7  Y    0.000124   0.000048   0.000016  -0.000054   0.000021
  113  C  7  Z   -0.000004   0.000016   0.000018  -0.000024   0.000055
  114  C  7  S   -0.000905  -0.002794   0.000031   0.003386   0.001480
  115  C  7  X    0.000807   0.001387  -0.000158  -0.000334  -0.000510
  116  C  7  Y   -0.001259  -0.000506  -0.000481  -0.002006  -0.000394
  117  C  7  Z   -0.000309  -0.001289  -0.000535   0.001726   0.001053
  118  C  7  S   -0.037237   0.004912  -0.000201   0.003587  -0.046775
  119  C  7  X    0.006760  -0.001150  -0.000160  -0.002932   0.004011
  120  C  7  Y    0.000222   0.000188  -0.000603   0.008511   0.000151
  121  C  7  Z   -0.007287   0.000823  -0.000408  -0.002155  -0.009048
  122  C  7 XX   -0.000017   0.000134   0.000017  -0.000249  -0.000040
  123  C  7 YY    0.000090   0.000133  -0.000047  -0.000071  -0.000067
  124  C  7 ZZ    0.000062   0.000095  -0.000005   0.000022   0.000144
  125  C  7 XY    0.000032   0.000050   0.000006   0.000119  -0.000027
  126  C  7 XZ   -0.000006   0.000061   0.000011  -0.000036   0.000025
  127  C  7 YZ   -0.000096  -0.000027  -0.000005  -0.000275  -0.000084
  128  C  8  S    0.000005  -0.000117   0.000071  -0.000051   0.000001
  129  C  8  S    0.000022  -0.000117   0.000310  -0.000206   0.000001
  130  C  8  X   -0.000007   0.000117   0.000045  -0.000036  -0.000014
  131  C  8  Y   -0.000058   0.000008   0.000005   0.000114   0.000064
  132  C  8  Z   -0.000031  -0.000174  -0.000089  -0.000075  -0.000005
  133  C  8  S   -0.000120   0.006172  -0.006791   0.000916  -0.000194
  134  C  8  X    0.000298   0.001535  -0.001402   0.000766  -0.000187
  135  C  8  Y    0.000444   0.000797  -0.001442  -0.000408  -0.000382
  136  C  8  Z    0.000276   0.000145   0.002900   0.000561  -0.000427
  137  C  8  S    0.073509  -0.033839  -0.080580  -0.003485   0.118958
  138  C  8  X   -0.015462   0.027714   0.039238   0.026497   0.031140
  139  C  8  Y   -0.005371   0.011026   0.040356   0.012185   0.008200
  140  C  8  Z   -0.000905   0.004627  -0.045985  -0.018661   0.001846
  141  C  8 XX    0.000002  -0.000113   0.000070  -0.000075   0.000016
  142  C  8 YY    0.000004  -0.000051   0.000067  -0.000076  -0.000014
  143  C  8 ZZ    0.000012  -0.000327   0.000067  -0.000104   0.000012
  144  C  8 XY   -0.000006  -0.000074  -0.000003  -0.000015   0.000008
  145  C  8 XZ   -0.000011   0.000158   0.000032  -0.000013  -0.000009
  146  C  8 YZ    0.000014   0.000144   0.000018  -0.000015   0.000005
  147  C  9  S   -0.000015   0.000031  -0.000075   0.000013  -0.000021
  148  C  9  S   -0.000074   0.000102   0.000129   0.000079  -0.000099
  149  C  9  X    0.000016  -0.000027  -0.000086  -0.000011  -0.000027
  150  C  9  Y    0.000008  -0.000021  -0.000076   0.000045  -0.000046
  151  C  9  Z   -0.000032  -0.000109  -0.000058  -0.000030  -0.000054
  152  C  9  S    0.000384  -0.004356   0.005019  -0.001721   0.000932
  153  C  9  X   -0.000046   0.001881  -0.003326   0.000182   0.000139
  154  C  9  Y   -0.000210   0.000480  -0.000663  -0.000100   0.000282
  155  C  9  Z    0.000488   0.002334  -0.001431   0.000028   0.000716
  156  C  9  S    0.034685  -0.043168  -0.005728  -0.040165  -0.044834
  157  C  9  X    0.009433   0.013662   0.052459   0.013698   0.043898
  158  C  9  Y    0.002011   0.016946   0.001199  -0.000271   0.026694
  159  C  9  Z    0.010247  -0.027105   0.045036   0.032533   0.001905
  160  C  9 XX   -0.000023   0.000051  -0.000215   0.000019  -0.000028
  161  C  9 YY   -0.000012   0.000016   0.000048   0.000024  -0.000033
  162  C  9 ZZ   -0.000021   0.000045  -0.000218  -0.000033  -0.000019
  163  C  9 XY    0.000011   0.000025  -0.000022  -0.000013  -0.000009
  164  C  9 XZ    0.000006  -0.000005  -0.000313   0.000013   0.000006
  165  C  9 YZ    0.000004  -0.000028   0.000004   0.000004  -0.000006
  166  H 10  S    0.000114   0.000186  -0.000002  -0.000127  -0.000043
  167  H 10  S   -0.000271  -0.001278  -0.001484   0.001949  -0.000067
  168  H 10  X    0.000020   0.000068   0.000035   0.000016  -0.000014
  169  H 10  Y    0.000031  -0.000024  -0.000060   0.000049   0.000005
  170  H 10  Z    0.000012  -0.000051  -0.000024  -0.000004  -0.000018
  171  H 11  S   -0.000116   0.000061  -0.000063  -0.000021  -0.000065
  172  H 11  S   -0.001492   0.000040  -0.000213  -0.003515  -0.000073
  173  H 11  X   -0.000002  -0.000071  -0.000004  -0.000018  -0.000049
  174  H 11  Y    0.000038  -0.000010   0.000000   0.000042   0.000037
  175  H 11  Z   -0.000095   0.000033  -0.000002  -0.000114  -0.000043
  176  H 12  S   -0.000077   0.000017   0.000054  -0.000117  -0.000091
  177  H 12  S   -0.000985  -0.000307  -0.000122  -0.001551  -0.000869
  178  H 12  X    0.000032   0.000023   0.000023  -0.000009  -0.000030
  179  H 12  Y    0.000087   0.000035  -0.000048   0.000148  -0.000002
  180  H 12  Z   -0.000064   0.000049   0.000016  -0.000083  -0.000045
  181  H 13  S    0.000117  -0.000090  -0.000092  -0.000024  -0.000027
  182  H 13  S   -0.001210  -0.002059   0.000225   0.000665   0.000763
  183  H 13  X    0.000025   0.000004  -0.000010   0.000010   0.000005
  184  H 13  Y    0.000010  -0.000096  -0.000002   0.000030  -0.000001
  185  H 13  Z   -0.000019  -0.000054  -0.000006   0.000031   0.000031
  186  C 14  S   -0.000002   0.000013   0.000002  -0.000036   0.000007
  187  C 14  S   -0.000005   0.000100   0.000003  -0.000195   0.000042
  188  C 14  X   -0.000010  -0.000061  -0.000023   0.000042   0.000005
  189  C 14  Y    0.000039  -0.000039   0.000012  -0.000016  -0.000002
  190  C 14  Z    0.000020  -0.000020   0.000024  -0.000013  -0.000045
  191  C 14  S   -0.000300  -0.001408   0.000136   0.001299  -0.000053
  192  C 14  X   -0.000094  -0.000620   0.000283   0.000163  -0.000459
  193  C 14  Y   -0.000469  -0.000367  -0.000161   0.000130   0.000279
  194  C 14  Z    0.000264   0.000211  -0.000218   0.000436  -0.000113
  195  C 14  S    0.006829  -0.011126   0.002800  -0.013256  -0.028292
  196  C 14  X    0.002445  -0.003529   0.000082  -0.002616  -0.006550
  197  C 14  Y   -0.001099  -0.000091   0.001137  -0.000300  -0.002301
  198  C 14  Z    0.000496   0.001254   0.000970   0.001437  -0.003509
  199  C 14 XX   -0.000011  -0.000004   0.000021  -0.000000  -0.000019
  200  C 14 YY   -0.000005  -0.000016   0.000000  -0.000020   0.000008
  201  C 14 ZZ    0.000008  -0.000034  -0.000010  -0.000056   0.000017
  202  C 14 XY    0.000011  -0.000039  -0.000014  -0.000028   0.000003
  203  C 14 XZ    0.000046  -0.000000   0.000002   0.000021  -0.000043
  204  C 14 YZ    0.000003   0.000008   0.000008  -0.000002  -0.000012
  205  H 15  S    0.000069  -0.000023   0.000005   0.000106   0.000016
  206  H 15  S   -0.000222   0.000317   0.000295  -0.000349  -0.000862
  207  H 15  X   -0.000049   0.000008  -0.000025  -0.000057   0.000039
  208  H 15  Y    0.000024   0.000017   0.000008   0.000008  -0.000091
  209  H 15  Z   -0.000001   0.000001   0.000007   0.000026  -0.000037
  210  C 16  S   -0.000001  -0.000115   0.000057  -0.000035   0.000001
  211  C 16  S   -0.000006  -0.000100   0.000255  -0.000204   0.000018
  212  C 16  X   -0.000035   0.000073   0.000050   0.000002  -0.000035
  213  C 16  Y   -0.000040   0.000019   0.000038  -0.000056   0.000041
  214  C 16  Z    0.000049   0.000119   0.000108   0.000001  -0.000012
  215  C 16  S   -0.000285   0.005877  -0.006481   0.001145  -0.000725
  216  C 16  X    0.000200   0.003046  -0.002284  -0.000565   0.000172
  217  C 16  Y    0.000063   0.001567  -0.002008  -0.000476  -0.000018
  218  C 16  Z   -0.000696  -0.000123  -0.002519  -0.000604   0.000613
  219  C 16  S    0.031817  -0.052506  -0.022510   0.043753   0.164250
  220  C 16  X   -0.059168   0.050235   0.056535  -0.019628   0.047286
  221  C 16  Y   -0.037901   0.020651   0.054601  -0.000646   0.006564
  222  C 16  Z   -0.028661  -0.008960   0.043726   0.004201  -0.003710
  223  C 16 XX   -0.000002  -0.000142   0.000036  -0.000027  -0.000007
  224  C 16 YY    0.000018  -0.000080   0.000041  -0.000007  -0.000007
  225  C 16 ZZ   -0.000025  -0.000291   0.000052  -0.000020  -0.000014
  226  C 16 XY   -0.000001  -0.000109  -0.000008  -0.000052  -0.000008
  227  C 16 XZ    0.000014  -0.000165  -0.000021  -0.000036   0.000002
  228  C 16 YZ   -0.000007  -0.000160  -0.000009  -0.000008  -0.000004
  229  C 17  S   -0.000030   0.000048  -0.000100  -0.000065  -0.000046
  230  C 17  S   -0.000128   0.000212   0.000026  -0.000323  -0.000206
  231  C 17  X    0.000016   0.000008  -0.000071  -0.000004  -0.000011
  232  C 17  Y    0.000047   0.000008  -0.000057   0.000068   0.000004
  233  C 17  Z    0.000029   0.000145   0.000098  -0.000081   0.000075
  234  C 17  S    0.000656  -0.006266   0.005753   0.002292   0.001685
  235  C 17  X   -0.000215   0.002081  -0.003405  -0.000541   0.000000
  236  C 17  Y   -0.000383   0.000384  -0.000813  -0.000755  -0.000096
  237  C 17  Z   -0.000228  -0.003363   0.001855   0.001250  -0.000801
  238  C 17  S    0.107573  -0.089849  -0.062910   0.032120  -0.040992
  239  C 17  X   -0.023699   0.017504   0.058982   0.011130   0.065656
  240  C 17  Y   -0.005491   0.013155   0.003057   0.010419   0.049481
  241  C 17  Z    0.030840  -0.001498  -0.055156   0.036872   0.008356
  242  C 17 XX   -0.000056   0.000044  -0.000153  -0.000094  -0.000059
  243  C 17 YY   -0.000047   0.000036   0.000006  -0.000016  -0.000059
  244  C 17 ZZ   -0.000058   0.000032  -0.000365  -0.000094  -0.000070
  245  C 17 XY    0.000007   0.000001  -0.000006   0.000026  -0.000006
  246  C 17 XZ   -0.000013   0.000002   0.000283   0.000019  -0.000002
  247  C 17 YZ   -0.000013   0.000017  -0.000036   0.000010   0.000013
  248  C 18  S   -0.000004  -0.000019  -0.000070  -0.000022   0.000036
  249  C 18  S   -0.000035  -0.000159  -0.000359  -0.000089   0.000167
  250  C 18  X   -0.000023   0.000096   0.000002  -0.000033   0.000001
  251  C 18  Y    0.000012   0.000062  -0.000012   0.000040   0.000001
  252  C 18  Z   -0.000045   0.000085   0.000007  -0.000051   0.000005
  253  C 18  S    0.000689  -0.001630   0.004766   0.000558  -0.001449
  254  C 18  X    0.000398  -0.002847   0.002612   0.000507  -0.000078
  255  C 18  Y   -0.000067  -0.002334   0.001142  -0.000115   0.000122
  256  C 18  Z   -0.000065  -0.002908  -0.000614   0.000326   0.000045
  257  C 18  S   -0.014664   0.051068   0.015323  -0.041511  -0.052620
  258  C 18  X    0.002838  -0.002072   0.003144  -0.005918  -0.016536
  259  C 18  Y    0.008555  -0.004793  -0.007262   0.002066  -0.017897
  260  C 18  Z    0.026417  -0.015784  -0.017930   0.015393  -0.042036
  261  C 18 XX    0.000009  -0.000039  -0.000024  -0.000042   0.000039
  262  C 18 YY   -0.000005  -0.000027  -0.000101  -0.000020   0.000048
  263  C 18 ZZ    0.000017   0.000068  -0.000039  -0.000056   0.000050
  264  C 18 XY   -0.000007   0.000010   0.000038  -0.000029   0.000006
  265  C 18 XZ   -0.000013  -0.000039  -0.000048   0.000012  -0.000001
  266  C 18 YZ    0.000017   0.000054   0.000006   0.000007  -0.000017
  267  C 19  S    0.000021  -0.000068   0.000002  -0.000022   0.000013
  268  C 19  S    0.000092  -0.000357  -0.000069  -0.000064   0.000050
  269  C 19  X    0.000011   0.000014  -0.000052  -0.000015  -0.000032
  270  C 19  Y    0.000013  -0.000015  -0.000033   0.000066   0.000037
  271  C 19  Z   -0.000010  -0.000020   0.000103  -0.000007  -0.000034
  272  C 19  S   -0.000723   0.004993  -0.002898  -0.000210   0.000082
  273  C 19  X   -0.000159  -0.002491   0.003299   0.000523   0.000273
  274  C 19  Y   -0.000095  -0.001428   0.000857   0.000234  -0.000103
  275  C 19  Z   -0.000151  -0.000195  -0.003009   0.000235   0.000351
  276  C 19  S   -0.033569   0.021675   0.038401  -0.067454  -0.032616
  277  C 19  X    0.002747  -0.005539  -0.009438   0.006995  -0.003744
  278  C 19  Y    0.001827  -0.003112   0.007998   0.005999   0.006765
  279  C 19  Z   -0.002142   0.004049   0.029785   0.002103   0.037412
  280  C 19 XX    0.000024  -0.000023  -0.000022  -0.000074   0.000039
  281  C 19 YY    0.000037  -0.000071  -0.000001  -0.000055   0.000030
  282  C 19 ZZ    0.000046  -0.000034   0.000103  -0.000040   0.000013
  283  C 19 XY   -0.000002   0.000062  -0.000003  -0.000027   0.000012
  284  C 19 XZ    0.000014   0.000013  -0.000018   0.000000  -0.000001
  285  C 19 YZ    0.000005   0.000051   0.000052  -0.000018   0.000008
  286  C 20  S   -0.000001  -0.000021  -0.000068   0.000019   0.000005
  287  C 20  S   -0.000009  -0.000169  -0.000347   0.000068   0.000025
  288  C 20  X    0.000009   0.000086  -0.000021  -0.000008   0.000027
  289  C 20  Y   -0.000001   0.000004   0.000003   0.000033  -0.000041
  290  C 20  Z    0.000017  -0.000083  -0.000021   0.000008   0.000004
  291  C 20  S    0.000166  -0.001678   0.004813  -0.000069  -0.000477
  292  C 20  X    0.000207  -0.002114   0.002763   0.000071  -0.000218
  293  C 20  Y   -0.000131  -0.001580   0.000981   0.000028   0.000361
  294  C 20  Z    0.000328   0.002806   0.000368  -0.000100  -0.000309
  295  C 20  S   -0.050994   0.024034   0.044487   0.024896   0.014927
  296  C 20  X   -0.005012  -0.003735   0.011707   0.004877  -0.000484
  297  C 20  Y   -0.004411   0.002045  -0.006546   0.000885   0.013962
  298  C 20  Z    0.004189  -0.003895   0.028092   0.009401  -0.036462
  299  C 20 XX    0.000010  -0.000021  -0.000011   0.000045  -0.000010
  300  C 20 YY   -0.000004  -0.000034  -0.000094   0.000027   0.000010
  301  C 20 ZZ   -0.000004   0.000050  -0.000046   0.000046   0.000013
  302  C 20 XY   -0.000017   0.000013   0.000034   0.000020   0.000006
  303  C 20 XZ    0.000006   0.000036   0.000044   0.000015  -0.000014
  304  C 20 YZ   -0.000009  -0.000049  -0.000013   0.000013   0.000011
  305  C 21  S   -0.000011  -0.000059   0.000016  -0.000026  -0.000006
  306  C 21  S   -0.000050  -0.000300  -0.000001  -0.000123  -0.000028
  307  C 21  X   -0.000000   0.000036  -0.000075  -0.000015  -0.000019
  308  C 21  Y    0.000030  -0.000003  -0.000044  -0.000006   0.000037
  309  C 21  Z    0.000037  -0.000001  -0.000087   0.000030   0.000023
  310  C 21  S    0.000456   0.003997  -0.003508   0.000930   0.000318
  311  C 21  X   -0.000105  -0.002109   0.003726  -0.000141   0.000098
  312  C 21  Y   -0.000241  -0.001205   0.001114  -0.000155  -0.000294
  313  C 21  Z    0.000031   0.000600   0.002184   0.000161  -0.000097
  314  C 21  S    0.000992  -0.015670   0.020905   0.032974  -0.021661
  315  C 21  X   -0.001945  -0.004098  -0.009869  -0.005821  -0.004380
  316  C 21  Y    0.001702   0.000042   0.007691   0.001160   0.000044
  317  C 21  Z   -0.008521  -0.008233  -0.027705  -0.009704  -0.008991
  318  C 21 XX   -0.000025  -0.000031   0.000005  -0.000034  -0.000002
  319  C 21 YY   -0.000013  -0.000071   0.000010  -0.000043   0.000006
  320  C 21 ZZ   -0.000011  -0.000027   0.000099  -0.000013  -0.000019
  321  C 21 XY   -0.000003   0.000043  -0.000015  -0.000002   0.000006
  322  C 21 XZ    0.000004  -0.000008   0.000047  -0.000009   0.000002
  323  C 21 YZ   -0.000006  -0.000044  -0.000031  -0.000004  -0.000014
  324  C 22  S    0.000008   0.000011  -0.000063  -0.000009   0.000010
  325  C 22  S    0.000036   0.000090  -0.000338  -0.000038   0.000035
  326  C 22  X   -0.000003   0.000009   0.000028  -0.000026  -0.000009
  327  C 22  Y    0.000014   0.000009   0.000003   0.000027  -0.000028
  328  C 22  Z    0.000007   0.000017   0.000012  -0.000008  -0.000009
  329  C 22  S   -0.000185  -0.002654   0.005651   0.000376  -0.000010
  330  C 22  X    0.000177   0.000428   0.000004  -0.000141  -0.000299
  331  C 22  Y    0.000001   0.000739  -0.000798  -0.000219   0.000027
  332  C 22  Z   -0.000180   0.001788  -0.002861  -0.000120   0.000166
  333  C 22  S   -0.014400  -0.032267   0.009436   0.002906  -0.025369
  334  C 22  X    0.008025   0.002322  -0.023814   0.004056  -0.017204
  335  C 22  Y    0.002386   0.002911  -0.010661   0.000860  -0.002996
  336  C 22  Z   -0.003684   0.003496   0.010298  -0.003817   0.014952
  337  C 22 XX    0.000012  -0.000010  -0.000023  -0.000013   0.000006
  338  C 22 YY    0.000014  -0.000001  -0.000088  -0.000014   0.000021
  339  C 22 ZZ    0.000011  -0.000035   0.000003  -0.000017   0.000034
  340  C 22 XY   -0.000001  -0.000008   0.000035  -0.000007   0.000015
  341  C 22 XZ   -0.000007  -0.000010  -0.000029  -0.000011   0.000018
  342  C 22 YZ    0.000000  -0.000019   0.000026  -0.000012  -0.000006
  343  C 23  S   -0.000003  -0.000061   0.000023  -0.000023   0.000023
  344  C 23  S   -0.000009  -0.000327   0.000146  -0.000086   0.000093
  345  C 23  X   -0.000009  -0.000005  -0.000018   0.000011   0.000038
  346  C 23  Y    0.000023  -0.000018   0.000002   0.000065  -0.000041
  347  C 23  Z    0.000025   0.000008   0.000014   0.000004  -0.000013
  348  C 23  S    0.000082   0.005296  -0.003258   0.000069  -0.000475
  349  C 23  X    0.000060  -0.000020  -0.000688  -0.000180  -0.000442
  350  C 23  Y    0.000085  -0.000849   0.000176  -0.000216  -0.000001
  351  C 23  Z    0.000157  -0.002847   0.001872   0.000061   0.000057
  352  C 23  S   -0.000670   0.026745  -0.045117   0.004120   0.061769
  353  C 23  X    0.012459   0.003947  -0.018768   0.006049  -0.018038
  354  C 23  Y    0.007366   0.000287  -0.008113   0.002912  -0.015638
  355  C 23  Z    0.002335  -0.002700  -0.000692   0.000646  -0.017561
  356  C 23 XX    0.000002  -0.000039   0.000000  -0.000049   0.000032
  357  C 23 YY   -0.000014  -0.000073   0.000023  -0.000039   0.000032
  358  C 23 ZZ   -0.000007   0.000004  -0.000027  -0.000039   0.000056
  359  C 23 XY    0.000002   0.000046  -0.000011  -0.000010  -0.000005
  360  C 23 XZ   -0.000000   0.000004   0.000028   0.000016  -0.000006
  361  C 23 YZ    0.000001   0.000040  -0.000003  -0.000000  -0.000008
  362  H 24  S    0.000029  -0.000238   0.000041  -0.000015   0.000009
  363  H 24  S   -0.000220  -0.001486   0.000848   0.000498   0.000240
  364  H 24  X   -0.000010  -0.000012  -0.000004   0.000021   0.000005
  365  H 24  Y    0.000010   0.000013   0.000000   0.000014   0.000002
  366  H 24  Z    0.000001   0.000075   0.000022  -0.000003  -0.000004
  367  H 25  S    0.000020   0.000060  -0.000222  -0.000004   0.000060
  368  H 25  S    0.000262   0.000546  -0.001398  -0.000413  -0.000698
  369  H 25  X   -0.000013   0.000014  -0.000000  -0.000011   0.000020
  370  H 25  Y   -0.000000   0.000011   0.000011   0.000003   0.000024
  371  H 25  Z    0.000000   0.000024   0.000052  -0.000002  -0.000011
  372  H 26  S    0.000011  -0.000075   0.000058  -0.000003  -0.000008
  373  H 26  S    0.000067  -0.000378   0.000138   0.000189   0.000006
  374  H 26  X   -0.000008   0.000000  -0.000024  -0.000003   0.000019
  375  H 26  Y    0.000005  -0.000006  -0.000007  -0.000001   0.000000
  376  H 26  Z    0.000001  -0.000027   0.000043  -0.000013   0.000004
  377  H 27  S    0.000052   0.000021  -0.000091  -0.000020  -0.000008
  378  H 27  S   -0.000490   0.000409  -0.000101   0.000010  -0.000115
  379  H 27  X   -0.000014   0.000033   0.000009   0.000007   0.000003
  380  H 27  Y    0.000003   0.000021  -0.000004   0.000006  -0.000007
  381  H 27  Z    0.000011   0.000027  -0.000036  -0.000009   0.000018
  382  C 28  S   -0.000006  -0.000075   0.000023   0.000019  -0.000004
  383  C 28  S   -0.000030  -0.000377   0.000144   0.000083  -0.000015
  384  C 28  X    0.000006  -0.000005  -0.000019   0.000006  -0.000010
  385  C 28  Y    0.000021   0.000006  -0.000014  -0.000014   0.000001
  386  C 28  Z   -0.000010  -0.000030  -0.000002   0.000027  -0.000008
  387  C 28  S    0.000258   0.005039  -0.003013  -0.000592  -0.000068
  388  C 28  X   -0.000205   0.000494  -0.001048   0.000064   0.000087
  389  C 28  Y   -0.000172  -0.000731   0.000113   0.000184  -0.000053
  390  C 28  Z    0.000161   0.002683  -0.001732  -0.000228  -0.000032
  391  C 28  S    0.015464   0.017931  -0.053577  -0.031852  -0.042669
  392  C 28  X   -0.004024   0.010263  -0.023222  -0.009322   0.010978
  393  C 28  Y   -0.003441   0.003600  -0.010326  -0.003940   0.007508
  394  C 28  Z    0.006871  -0.000861   0.004418  -0.000594  -0.011226
  395  C 28 XX   -0.000012  -0.000076  -0.000001   0.000031  -0.000011
  396  C 28 YY   -0.000012  -0.000097   0.000021   0.000029   0.000003
  397  C 28 ZZ   -0.000006  -0.000022  -0.000015   0.000015  -0.000016
  398  C 28 XY   -0.000002   0.000034  -0.000008   0.000002   0.000001
  399  C 28 XZ   -0.000008   0.000007  -0.000037   0.000003   0.000007
  400  C 28 YZ   -0.000006  -0.000048   0.000006   0.000017  -0.000006
  401  C 29  S   -0.000013   0.000003  -0.000062  -0.000007  -0.000015
  402  C 29  S   -0.000055   0.000049  -0.000338  -0.000026  -0.000064
  403  C 29  X   -0.000026   0.000011   0.000025  -0.000020  -0.000008
  404  C 29  Y    0.000018   0.000010  -0.000004   0.000004   0.000014
  405  C 29  Z   -0.000019  -0.000026  -0.000014  -0.000005  -0.000001
  406  C 29  S    0.000372  -0.002224   0.005703   0.000115   0.000302
  407  C 29  X    0.000002   0.000099   0.000600   0.000088  -0.000025
  408  C 29  Y   -0.000059   0.000525  -0.000553   0.000022  -0.000003
  409  C 29  Z    0.000024  -0.001530   0.002869  -0.000123   0.000053
  410  C 29  S    0.000138  -0.039964   0.033484   0.010788  -0.017904
  411  C 29  X   -0.006150   0.003589  -0.026974  -0.011454   0.003079
  412  C 29  Y   -0.002532   0.003265  -0.013043  -0.005272   0.001297
  413  C 29  Z   -0.001876  -0.003535  -0.002306  -0.001313   0.001478
  414  C 29 XX   -0.000020  -0.000003  -0.000020  -0.000018  -0.000027
  415  C 29 YY   -0.000022  -0.000015  -0.000089  -0.000014  -0.000027
  416  C 29 ZZ   -0.000022  -0.000049   0.000006  -0.000009  -0.000019
  417  C 29 XY    0.000005  -0.000003   0.000033  -0.000004   0.000005
  418  C 29 XZ    0.000008   0.000012   0.000029  -0.000005   0.000000
  419  C 29 YZ    0.000004   0.000017  -0.000024   0.000002   0.000007
  420  H 30  S   -0.000006   0.000063  -0.000245  -0.000061   0.000022
  421  H 30  S    0.000122   0.000544  -0.001069   0.000410  -0.000247
  422  H 30  X   -0.000010   0.000001  -0.000016  -0.000008   0.000001
  423  H 30  Y   -0.000002   0.000006   0.000000  -0.000011   0.000013
  424  H 30  Z    0.000001  -0.000023  -0.000049  -0.000002   0.000002
  425  H 31  S   -0.000005   0.000020  -0.000102  -0.000033   0.000018
  426  H 31  S   -0.000047   0.000376  -0.000119   0.000317  -0.000074
  427  H 31  X    0.000005   0.000030   0.000016   0.000001  -0.000001
  428  H 31  Y    0.000003   0.000024  -0.000007  -0.000009   0.000006
  429  H 31  Z   -0.000001  -0.000027   0.000031   0.000008  -0.000001
  430  H 32  S    0.000012  -0.000071   0.000062   0.000002  -0.000009
  431  H 32  S   -0.000142  -0.000192   0.000006  -0.000199   0.000032
  432  H 32  X    0.000000   0.000001  -0.000033   0.000002  -0.000000
  433  H 32  Y    0.000005  -0.000009  -0.000011   0.000003  -0.000004
  434  H 32  Z    0.000002   0.000030  -0.000045  -0.000004   0.000002
  435  H 33  S   -0.000014  -0.000203   0.000049   0.000053  -0.000040
  436  H 33  S    0.000162  -0.001207   0.000689  -0.000403   0.000491
  437  H 33  X    0.000001  -0.000014  -0.000009  -0.000016   0.000016
  438  H 33  Y    0.000012   0.000012  -0.000003  -0.000009   0.000007
  439  H 33  Z   -0.000004  -0.000058  -0.000025   0.000007  -0.000001
  440  H 34  S   -0.000066   0.000014  -0.000040  -0.000245   0.000100
  441  H 34  S   -0.002060  -0.002155  -0.001599   0.003225   0.000823
  442  H 34  X    0.000024   0.000023   0.000008   0.000047   0.000062
  443  H 34  Y   -0.000072  -0.000075  -0.000009  -0.000319  -0.000139
  444  H 34  Z    0.000106   0.000078  -0.000013   0.000247  -0.000027
  445  CL35  S   -0.284785  -0.000001  -0.000001   0.001670  -0.000037
  446  CL35  S    1.023849  -0.000015  -0.000013  -0.006240   0.000086
  447  CL35  X   -0.001089   0.000008   0.000004  -0.180468   0.971987
  448  CL35  Y    0.004639  -0.000000   0.000009   0.841164   0.190324
  449  CL35  Z   -0.002680  -0.000010  -0.000004  -0.490551  -0.031357
  450  CL35  S    0.070609  -0.000031  -0.000028   0.000343  -0.000139
  451  CL35  X   -0.000330  -0.000047  -0.000025  -0.005969   0.029034
  452  CL35  Y    0.000940  -0.000011  -0.000071   0.026930   0.005475
  453  CL35  Z   -0.000678   0.000072   0.000031  -0.015981  -0.000883
  454  CL35  S   -0.028243   0.000239   0.000016   0.005609   0.000131
  455  CL35  X    0.001058  -0.000008   0.000120   0.003252  -0.013593
  456  CL35  Y   -0.002340   0.000091   0.000098  -0.011517  -0.001675
  457  CL35  Z    0.001798  -0.000107  -0.000023   0.007677   0.000001
  458  CL35  S    0.041565  -0.000040   0.001717  -0.122919   0.022102
  459  CL35  X   -0.002770  -0.000285   0.000307   0.006757   0.004387
  460  CL35  Y    0.010168   0.000332   0.000940  -0.022905   0.006019
  461  CL35  Z   -0.005114  -0.000006  -0.000019   0.013316  -0.001483
  462  CL35 XX   -0.013425  -0.000032  -0.000032  -0.000515  -0.000128
  463  CL35 YY   -0.013027  -0.000009  -0.000023   0.000684   0.000033
  464  CL35 ZZ   -0.013300  -0.000039  -0.000033  -0.000136  -0.000091
  465  CL35 XY   -0.000080  -0.000014   0.000006  -0.000268   0.000291
  466  CL35 XZ    0.000038   0.000013   0.000003   0.000179  -0.000134
  467  CL35 YZ   -0.000266   0.000023   0.000011  -0.000807  -0.000102
  468  H 36  S    0.000003   0.000034   0.000035  -0.000020   0.000057
  469  H 36  S    0.000580  -0.000420   0.000141  -0.000282  -0.001177
  470  H 36  X    0.000019   0.000029   0.000000  -0.000018  -0.000005
  471  H 36  Y   -0.000011  -0.000011  -0.000002   0.000017   0.000017
  472  H 36  Z   -0.000007  -0.000006   0.000005  -0.000027  -0.000008
  473  H 37  S    0.000004   0.000049   0.000010  -0.000026   0.000001
  474  H 37  S   -0.000275  -0.000346   0.000289  -0.000404  -0.000386
  475  H 37  X    0.000012  -0.000017   0.000006  -0.000014   0.000017
  476  H 37  Y   -0.000001  -0.000040   0.000019  -0.000004  -0.000017
  477  H 37  Z    0.000018  -0.000012  -0.000003   0.000011   0.000001
  478  H 38  S    0.000003   0.000007  -0.000020  -0.000024   0.000037
  479  H 38  S   -0.000195   0.000326  -0.000035   0.000169  -0.000330
  480  H 38  X   -0.000031   0.000027  -0.000006   0.000004   0.000006
  481  H 38  Y    0.000011   0.000031   0.000001   0.000010  -0.000002
  482  H 38  Z   -0.000023   0.000007  -0.000000   0.000002  -0.000006

                     26         27         28         29         30
                   -7.3461    -6.1598    -6.1590    -6.1530    -6.0825
                     A          A          A          A          A   
    1  C  1  S   -0.000011  -0.000047  -0.000160   0.000065  -0.000014
    2  C  1  S   -0.000076  -0.000087  -0.001869   0.000762  -0.000061
    3  C  1  X   -0.000037   0.000086   0.000073   0.000012  -0.000009
    4  C  1  Y   -0.000088  -0.000064   0.000188  -0.000180  -0.000028
    5  C  1  Z   -0.000091  -0.000115   0.000044   0.000015   0.000039
    6  C  1  S    0.000502   0.001759   0.003579  -0.003615   0.000346
    7  C  1  X    0.000706  -0.000211  -0.001896  -0.001608   0.000161
    8  C  1  Y    0.000959   0.000025   0.000886  -0.000065   0.000148
    9  C  1  Z    0.001092   0.000688  -0.001400   0.000613  -0.000527
   10  C  1  S    0.026948  -0.028429  -0.042526   0.171510   0.004453
   11  C  1  X    0.003033   0.003223   0.000585   0.008723   0.002496
   12  C  1  Y    0.011975  -0.011863  -0.028256   0.033927  -0.007503
   13  C  1  Z    0.002019  -0.010352  -0.000845  -0.011991  -0.012129
   14  C  1 XX    0.000031  -0.000065  -0.000085  -0.000077  -0.000012
   15  C  1 YY   -0.000032  -0.000232   0.000997  -0.000438  -0.000027
   16  C  1 ZZ   -0.000005  -0.000060  -0.000207   0.000175  -0.000034
   17  C  1 XY   -0.000008   0.000060  -0.000623   0.000052  -0.000006
   18  C  1 XZ    0.000043   0.000133   0.000069  -0.000023   0.000021
   19  C  1 YZ   -0.000069  -0.000145   0.000030   0.000037   0.000003
   20  C  2  S   -0.000033  -0.000037   0.000091  -0.000176  -0.000018
   21  C  2  S   -0.000111  -0.000195   0.000481  -0.000941  -0.000071
   22  C  2  X   -0.000071  -0.000046  -0.000074   0.000125  -0.000019
   23  C  2  Y    0.000118  -0.000049   0.000143  -0.000347  -0.000004
   24  C  2  Z    0.000088   0.000024  -0.000060   0.000099   0.000023
   25  C  2  S    0.000871   0.001224  -0.001741   0.004411   0.000634
   26  C  2  X    0.001411   0.000171  -0.000024  -0.001662   0.000162
   27  C  2  Y   -0.001061   0.000454  -0.001894   0.003377  -0.000027
   28  C  2  Z   -0.002123  -0.000318   0.001123  -0.001359  -0.000235
   29  C  2  S   -0.046328  -0.008237   0.034726  -0.046440  -0.042160
   30  C  2  X   -0.004303   0.002427  -0.013716   0.015441  -0.005142
   31  C  2  Y    0.034815  -0.001434   0.000187   0.014162  -0.004043
   32  C  2  Z   -0.000371  -0.000554   0.003196  -0.009521   0.010624
   33  C  2 XX   -0.000082  -0.000024   0.000079  -0.000028  -0.000035
   34  C  2 YY   -0.000029  -0.000014   0.000044  -0.000142  -0.000062
   35  C  2 ZZ   -0.000128  -0.000068   0.000101  -0.000226  -0.000007
   36  C  2 XY   -0.000067  -0.000015   0.000140  -0.000204   0.000000
   37  C  2 XZ   -0.000163   0.000034  -0.000029   0.000019  -0.000031
   38  C  2 YZ    0.000047   0.000026  -0.000020   0.000040  -0.000010
   39  S  3  S    0.000006  -0.000032   0.000392   0.002696   0.000001
   40  S  3  S    0.000079   0.000075  -0.001675  -0.010162   0.000020
   41  S  3  X   -0.000016   0.073190   0.075724   0.985121   0.000033
   42  S  3  Y    0.000010  -0.030618   0.987122  -0.073810  -0.000015
   43  S  3  Z   -0.000011   0.986924   0.024918  -0.075329   0.000212
   44  S  3  S    0.000316  -0.000071  -0.000900   0.001200   0.000087
   45  S  3  X    0.000134   0.002612   0.003037   0.032537  -0.000094
   46  S  3  Y   -0.000073  -0.000761   0.034468  -0.002144   0.000031
   47  S  3  Z    0.000092   0.035976   0.001132  -0.002532  -0.000730
   48  S  3  S   -0.001977  -0.000881   0.009879   0.009414  -0.001419
   49  S  3  X   -0.001757  -0.002334   0.002710  -0.021934  -0.000272
   50  S  3  Y    0.000995  -0.001607  -0.019778   0.001719  -0.000380
   51  S  3  Z   -0.000590  -0.025532  -0.004133   0.001551  -0.001642
   52  S  3  S   -0.112505   0.085979  -0.193427  -0.272220   0.059948
   53  S  3  X   -0.023803   0.018736  -0.034837  -0.049508   0.016531
   54  S  3  Y   -0.009836   0.005566  -0.026256   0.009341   0.004961
   55  S  3  Z   -0.014709   0.041667   0.019959   0.015466   0.045587
   56  S  3 XX    0.000082   0.000103   0.000083   0.000678  -0.000006
   57  S  3 YY    0.000026   0.000041  -0.000631  -0.000512  -0.000006
   58  S  3 ZZ    0.000113  -0.000443   0.000803  -0.000883   0.000024
   59  S  3 XY    0.000024  -0.000003   0.001521   0.000152  -0.000017
   60  S  3 XZ   -0.000037   0.001397   0.000003  -0.000133  -0.000117
   61  S  3 YZ    0.000033   0.001048  -0.000060  -0.000047  -0.000144
   62  H  4  S   -0.000117   0.000079  -0.000389   0.000073  -0.000029
   63  H  4  S   -0.000408  -0.000094   0.000012  -0.001099   0.001014
   64  H  4  X    0.000048  -0.000060   0.000217   0.000033   0.000030
   65  H  4  Y   -0.000106   0.000247  -0.000458   0.000061   0.000033
   66  H  4  Z   -0.000048  -0.000036   0.000014   0.000081  -0.000027
   67  C  5  S   -0.000003   0.000043   0.000091  -0.000007   0.000016
   68  C  5  S   -0.000083   0.000279   0.000600  -0.000054   0.000080
   69  C  5  X    0.000069  -0.000087  -0.000100   0.000062  -0.000017
   70  C  5  Y    0.000002   0.000016   0.000121  -0.000107   0.000013
   71  C  5  Z    0.000078  -0.000072  -0.000137   0.000097   0.000002
   72  C  5  S    0.001086  -0.000910  -0.001863   0.000764  -0.000500
   73  C  5  X    0.000148   0.001370   0.000326  -0.001135  -0.000074
   74  C  5  Y   -0.000162  -0.000787  -0.004047   0.001143  -0.000506
   75  C  5  Z    0.000097   0.000900   0.000287  -0.000593   0.000067
   76  C  5  S    0.004590   0.002150  -0.020560  -0.034112  -0.013226
   77  C  5  X    0.009838  -0.002512  -0.002902   0.004674  -0.002831
   78  C  5  Y   -0.002205   0.002207   0.000331  -0.006296  -0.001518
   79  C  5  Z    0.004149   0.000855  -0.004453  -0.001137  -0.002348
   80  C  5 XX    0.000055   0.000077   0.000183   0.000022   0.000020
   81  C  5 YY    0.000036  -0.000099  -0.000227  -0.000032   0.000009
   82  C  5 ZZ    0.000048   0.000013   0.000042   0.000029   0.000019
   83  C  5 XY   -0.000006  -0.000004  -0.000073   0.000092  -0.000022
   84  C  5 XZ   -0.000006   0.000034   0.000035  -0.000007  -0.000003
   85  C  5 YZ   -0.000017  -0.000010  -0.000192  -0.000047  -0.000007
   86  S  6  S   -0.000000  -0.000001  -0.000008   0.000001  -0.000006
   87  S  6  S   -0.000000  -0.000012  -0.000089  -0.000055   0.000001
   88  S  6  X    0.000004  -0.000007   0.000023   0.000016   0.085409
   89  S  6  Y    0.000006  -0.000001  -0.000002  -0.000005   0.033778
   90  S  6  Z   -0.000003  -0.000038  -0.000000  -0.000005   0.985693
   91  S  6  S   -0.000005  -0.000066  -0.000212   0.000046  -0.000081
   92  S  6  X   -0.000031  -0.000131   0.000712   0.000735   0.003118
   93  S  6  Y   -0.000042  -0.000004   0.000107   0.000235   0.001315
   94  S  6  Z    0.000023  -0.000670  -0.000042  -0.000127   0.036361
   95  S  6  S    0.000815   0.000806  -0.002875  -0.002413   0.000338
   96  S  6  X    0.000231  -0.000469   0.001870   0.001187  -0.001940
   97  S  6  Y    0.000000  -0.000244   0.000745   0.000817  -0.001005
   98  S  6  Z    0.000541  -0.000677  -0.000079   0.000302  -0.019932
   99  S  6  S   -0.032706   0.005229   0.049222  -0.014635   0.003284
  100  S  6  X    0.007419  -0.001180  -0.008832   0.001193  -0.003534
  101  S  6  Y    0.002372  -0.001333  -0.000851  -0.000362  -0.001288
  102  S  6  Z   -0.002502   0.005726   0.000916  -0.003013  -0.027327
  103  S  6 XX   -0.000003   0.000045  -0.000410  -0.000394  -0.000344
  104  S  6 YY    0.000008  -0.000012  -0.000085  -0.000108  -0.000020
  105  S  6 ZZ   -0.000011  -0.000014  -0.000184   0.000001   0.000324
  106  S  6 XY   -0.000011   0.000022  -0.000082  -0.000051  -0.000071
  107  S  6 XZ   -0.000016   0.000155   0.000019   0.000043  -0.002201
  108  S  6 YZ    0.000002   0.000029   0.000002   0.000014   0.000008
  109  C  7  S    0.000094  -0.000026  -0.000047   0.000088  -0.000001
  110  C  7  S    0.000573  -0.000126  -0.000266   0.000489  -0.000017
  111  C  7  X    0.000045   0.000100  -0.000014   0.000037  -0.000019
  112  C  7  Y   -0.000035   0.000005  -0.000021   0.000034   0.000002
  113  C  7  Z   -0.000051   0.000000   0.000031  -0.000045  -0.000028
  114  C  7  S   -0.003406   0.000068   0.002154  -0.003828   0.000023
  115  C  7  X    0.000298  -0.001111  -0.000845   0.001629   0.000026
  116  C  7  Y    0.000899  -0.000240   0.000923  -0.001897   0.000357
  117  C  7  Z   -0.001523   0.000025   0.000340  -0.000868   0.000133
  118  C  7  S    0.012030  -0.000492   0.008433  -0.015207   0.029466
  119  C  7  X    0.000889  -0.000191  -0.000544   0.001644  -0.002737
  120  C  7  Y   -0.006679  -0.000286   0.001008  -0.003097   0.002598
  121  C  7  Z    0.004073  -0.000080   0.002047  -0.002768   0.006277
  122  C  7 XX    0.000124  -0.000023   0.000005   0.000017  -0.000003
  123  C  7 YY    0.000035  -0.000034  -0.000022   0.000029   0.000049
  124  C  7 ZZ   -0.000068  -0.000039  -0.000046   0.000089  -0.000014
  125  C  7 XY   -0.000060   0.000005  -0.000040   0.000084  -0.000003
  126  C  7 XZ    0.000060  -0.000008  -0.000020   0.000058   0.000006
  127  C  7 YZ    0.000135   0.000016   0.000061  -0.000082  -0.000022
  128  C  8  S   -0.000014   0.000080   0.000033  -0.000144  -0.000144
  129  C  8  S   -0.000069  -0.000695   0.000681  -0.000349  -0.000776
  130  C  8  X   -0.000040  -0.000005   0.000074   0.000197   0.000028
  131  C  8  Y   -0.000022   0.000067  -0.000188   0.000127  -0.000063
  132  C  8  Z   -0.000042   0.000083   0.000135  -0.000090   0.000270
  133  C  8  S    0.000647  -0.006465   0.001278   0.005387   0.015748
  134  C  8  X    0.000728  -0.006003   0.000118  -0.004207   0.004013
  135  C  8  Y    0.000049  -0.005467   0.004984  -0.000868   0.004193
  136  C  8  Z    0.000787   0.007356  -0.009133  -0.004079  -0.007138
  137  C  8  S    0.013834  -0.096108   0.049887   0.078282  -0.062706
  138  C  8  X   -0.016465   0.098801  -0.045375   0.121480  -0.003254
  139  C  8  Y   -0.005786   0.055137  -0.048568   0.033650  -0.015630
  140  C  8  Z    0.011664  -0.071086   0.043157   0.065626   0.056061
  141  C  8 XX   -0.000009   0.000112   0.000101  -0.000065  -0.000020
  142  C  8 YY   -0.000011   0.000152   0.000205  -0.000224  -0.000165
  143  C  8 ZZ   -0.000023   0.000783  -0.000505  -0.000367  -0.000059
  144  C  8 XY    0.000018   0.000278  -0.000050  -0.000035   0.000078
  145  C  8 XZ   -0.000022  -0.000369   0.000328   0.000044   0.000003
  146  C  8 YZ   -0.000016  -0.000602   0.000231   0.000234  -0.000072
  147  C  9  S   -0.000011  -0.000096   0.000040  -0.000041   0.000110
  148  C  9  S   -0.000038  -0.000508   0.000203  -0.000258  -0.000540
  149  C  9  X    0.000020   0.000040  -0.000050   0.000002  -0.000044
  150  C  9  Y   -0.000013  -0.000056   0.000113   0.000121  -0.000074
  151  C  9  Z   -0.000063   0.000265  -0.000180  -0.000215   0.000037
  152  C  9  S   -0.000006   0.011853  -0.006064  -0.000621  -0.007996
  153  C  9  X    0.000290  -0.004635   0.001875  -0.002189   0.011923
  154  C  9  Y    0.000245  -0.000269  -0.002101  -0.003368   0.003621
  155  C  9  Z    0.000419  -0.006312   0.006270   0.006135   0.006110
  156  C  9  S    0.066200  -0.148625   0.052873  -0.188530  -0.099066
  157  C  9  X    0.005520   0.034661  -0.033400   0.065567  -0.071419
  158  C  9  Y    0.000526   0.007217  -0.008899   0.035030  -0.015814
  159  C  9  Z   -0.008967   0.057449  -0.004540  -0.010248  -0.075686
  160  C  9 XX   -0.000022  -0.000051  -0.000044   0.000072   0.000636
  161  C  9 YY   -0.000033  -0.000114   0.000106  -0.000011  -0.000092
  162  C  9 ZZ   -0.000023  -0.000009   0.000007  -0.000103   0.000587
  163  C  9 XY   -0.000007   0.000027   0.000057   0.000108   0.000014
  164  C  9 XZ    0.000020   0.000064  -0.000137  -0.000070   0.000748
  165  C  9 YZ    0.000014  -0.000014  -0.000015  -0.000109  -0.000022
  166  H 10  S    0.000051  -0.000076  -0.000062   0.000113   0.000078
  167  H 10  S   -0.000359   0.001736  -0.000842   0.000555   0.000740
  168  H 10  X    0.000008  -0.000062  -0.000021   0.000046  -0.000030
  169  H 10  Y   -0.000019   0.000005   0.000021  -0.000057   0.000041
  170  H 10  Z    0.000013   0.000035  -0.000030   0.000042  -0.000061
  171  H 11  S    0.000152  -0.000077  -0.000009   0.000075   0.000056
  172  H 11  S    0.001520   0.000140  -0.000465  -0.000861   0.000122
  173  H 11  X    0.000006   0.000010   0.000013  -0.000025  -0.000003
  174  H 11  Y   -0.000042  -0.000000  -0.000003  -0.000011  -0.000007
  175  H 11  Z    0.000023  -0.000005  -0.000025  -0.000013   0.000014
  176  H 12  S    0.000095   0.000083  -0.000008   0.000060  -0.000061
  177  H 12  S    0.001257   0.000745  -0.000382  -0.000333   0.000640
  178  H 12  X   -0.000017  -0.000033   0.000023  -0.000015  -0.000028
  179  H 12  Y   -0.000081   0.000012  -0.000057   0.000075   0.000031
  180  H 12  Z    0.000059  -0.000003  -0.000013   0.000032   0.000013
  181  H 13  S   -0.000044   0.000038   0.000254  -0.000133  -0.000005
  182  H 13  S   -0.000524   0.003196   0.002681  -0.001101   0.000478
  183  H 13  X    0.000025  -0.000039  -0.000066  -0.000001  -0.000013
  184  H 13  Y   -0.000003   0.000055   0.000060   0.000030   0.000007
  185  H 13  Z   -0.000011   0.000042   0.000042  -0.000018   0.000014
  186  C 14  S    0.000008  -0.000043   0.000042   0.000082  -0.000003
  187  C 14  S    0.000049  -0.000240   0.000146   0.000363  -0.000023
  188  C 14  X   -0.000013   0.000066   0.000154   0.000021   0.000027
  189  C 14  Y   -0.000012   0.000020   0.000119   0.000075   0.000018
  190  C 14  Z    0.000000   0.000058   0.000130   0.000065   0.000014
  191  C 14  S   -0.000293   0.002664   0.000846  -0.001950   0.000255
  192  C 14  X   -0.000324   0.000570   0.000049  -0.001031  -0.000061
  193  C 14  Y    0.000208   0.000399   0.000504  -0.000753  -0.000023
  194  C 14  Z   -0.000025  -0.000793  -0.001445  -0.000396  -0.000112
  195  C 14  S    0.010050   0.000455   0.004637   0.021580   0.000797
  196  C 14  X    0.002370   0.000134   0.001533   0.005857  -0.000071
  197  C 14  Y    0.000461   0.000488   0.001176   0.002244   0.000619
  198  C 14  Z   -0.000972  -0.000114  -0.000680   0.000374   0.000451
  199  C 14 XX   -0.000015  -0.000027   0.000057   0.000049  -0.000005
  200  C 14 YY    0.000023  -0.000020   0.000092   0.000128  -0.000001
  201  C 14 ZZ    0.000008  -0.000014   0.000138   0.000183   0.000012
  202  C 14 XY   -0.000012   0.000025   0.000076  -0.000066   0.000015
  203  C 14 XZ    0.000012  -0.000023  -0.000007   0.000009   0.000002
  204  C 14 YZ   -0.000003   0.000005  -0.000008   0.000020   0.000005
  205  H 15  S    0.000110  -0.000020  -0.000134   0.000128   0.000023
  206  H 15  S   -0.000599  -0.000288  -0.001582  -0.000049  -0.000380
  207  H 15  X    0.000022  -0.000019   0.000045  -0.000025   0.000013
  208  H 15  Y   -0.000076  -0.000003   0.000009   0.000019  -0.000011
  209  H 15  Z   -0.000035  -0.000024   0.000002  -0.000002  -0.000001
  210  C 16  S    0.000011  -0.000119  -0.000054  -0.000158   0.000131
  211  C 16  S    0.000017   0.000440   0.000439  -0.000390   0.000715
  212  C 16  X   -0.000012   0.000045   0.000152   0.000201   0.000034
  213  C 16  Y   -0.000085   0.000044  -0.000079   0.000164   0.000097
  214  C 16  Z    0.000032   0.000107  -0.000020   0.000024   0.000252
  215  C 16  S   -0.000501   0.007019   0.003974   0.005464  -0.015245
  216  C 16  X    0.000160   0.006622   0.000937  -0.004222  -0.005366
  217  C 16  Y   -0.000154   0.004718   0.004431  -0.000923  -0.004805
  218  C 16  Z   -0.001234   0.004134   0.007837   0.005296  -0.006059
  219  C 16  S    0.110470   0.061491   0.058699   0.071840   0.012458
  220  C 16  X   -0.002372  -0.083579  -0.063644   0.103732   0.034105
  221  C 16  Y   -0.002490  -0.047546  -0.044832   0.024316   0.032087
  222  C 16  Z   -0.015526  -0.038335  -0.035953  -0.080519   0.058072
  223  C 16 XX    0.000043  -0.000276  -0.000183  -0.000137   0.000009
  224  C 16 YY    0.000051  -0.000327   0.000045  -0.000283   0.000134
  225  C 16 ZZ    0.000014  -0.000572  -0.000555  -0.000323   0.000056
  226  C 16 XY   -0.000005  -0.000416  -0.000172  -0.000101  -0.000097
  227  C 16 XZ    0.000010  -0.000371  -0.000445  -0.000110   0.000010
  228  C 16 YZ    0.000004  -0.000544  -0.000322  -0.000237  -0.000063
  229  C 17  S   -0.000032   0.000106   0.000034  -0.000067  -0.000097
  230  C 17  S   -0.000151   0.000546   0.000148  -0.000380   0.000597
  231  C 17  X    0.000035  -0.000004  -0.000020   0.000034   0.000055
  232  C 17  Y   -0.000017   0.000033   0.000102   0.000182   0.000057
  233  C 17  Z   -0.000007   0.000210   0.000178   0.000209  -0.000023
  234  C 17  S    0.001033  -0.011493  -0.005612   0.000414   0.007476
  235  C 17  X   -0.000479   0.003459   0.000458  -0.003696  -0.010791
  236  C 17  Y   -0.000110   0.000345  -0.002474  -0.004187  -0.002900
  237  C 17  Z    0.000043  -0.005506  -0.006186  -0.005319   0.008859
  238  C 17  S   -0.015502   0.100178   0.056925  -0.179193   0.060613
  239  C 17  X    0.020512  -0.019299  -0.028956   0.058705   0.061411
  240  C 17  Y    0.013849   0.003940  -0.011401   0.034539   0.011272
  241  C 17  Z   -0.004274   0.062345   0.019527   0.009087  -0.091592
  242  C 17 XX   -0.000057   0.000098   0.000042   0.000074  -0.000403
  243  C 17 YY   -0.000024   0.000129   0.000094  -0.000031   0.000106
  244  C 17 ZZ   -0.000037   0.000011  -0.000037  -0.000169  -0.000792
  245  C 17 XY   -0.000002  -0.000038   0.000084   0.000147   0.000025
  246  C 17 XZ   -0.000010   0.000038   0.000112   0.000026   0.000719
  247  C 17 YZ   -0.000013  -0.000020  -0.000015   0.000089  -0.000092
  248  C 18  S   -0.000047   0.000034   0.000092   0.000069  -0.000069
  249  C 18  S   -0.000210   0.000039   0.000427   0.000390  -0.000428
  250  C 18  X   -0.000028   0.000164   0.000055  -0.000028   0.000064
  251  C 18  Y    0.000013   0.000120   0.000025   0.000010  -0.000013
  252  C 18  Z   -0.000051   0.000165   0.000081  -0.000004  -0.000111
  253  C 18  S    0.001411  -0.006768  -0.008537  -0.005213   0.008457
  254  C 18  X    0.001049  -0.006463  -0.005420  -0.002230   0.005077
  255  C 18  Y   -0.000070  -0.005249  -0.002716   0.000490   0.002313
  256  C 18  Z   -0.000807  -0.006297   0.000126   0.004981  -0.000634
  257  C 18  S   -0.057770   0.017959  -0.020530   0.057718   0.007193
  258  C 18  X   -0.010496   0.013035   0.004341   0.001492   0.007835
  259  C 18  Y   -0.007449   0.042561   0.013219  -0.033316   0.007365
  260  C 18  Z   -0.008498   0.111922   0.036227  -0.102041   0.002056
  261  C 18 XX   -0.000086  -0.000051   0.000084   0.000064   0.000048
  262  C 18 YY   -0.000057   0.000085   0.000093   0.000141  -0.000076
  263  C 18 ZZ   -0.000062   0.000258   0.000118  -0.000109   0.000040
  264  C 18 XY   -0.000029  -0.000033  -0.000084   0.000006   0.000042
  265  C 18 XZ   -0.000012  -0.000016   0.000085   0.000018  -0.000088
  266  C 18 YZ    0.000019   0.000125   0.000006  -0.000070   0.000007
  267  C 19  S   -0.000041  -0.000058  -0.000046  -0.000038   0.000022
  268  C 19  S   -0.000169  -0.000354  -0.000276  -0.000236  -0.000007
  269  C 19  X   -0.000004  -0.000037  -0.000070  -0.000066  -0.000165
  270  C 19  Y    0.000093  -0.000067  -0.000049  -0.000085  -0.000018
  271  C 19  Z   -0.000029  -0.000106  -0.000034   0.000033   0.000193
  272  C 19  S    0.000856   0.007383   0.006645   0.005033  -0.007366
  273  C 19  X    0.000097  -0.003718  -0.002374  -0.000547   0.008555
  274  C 19  Y   -0.000497  -0.001964  -0.001677  -0.001209   0.001903
  275  C 19  Z   -0.000120   0.000081  -0.002058  -0.004072  -0.008047
  276  C 19  S    0.016262  -0.113166   0.003664   0.048007  -0.026274
  277  C 19  X   -0.005321   0.010773  -0.000390  -0.010051   0.003376
  278  C 19  Y   -0.000652   0.000904  -0.002554   0.003705   0.009420
  279  C 19  Z    0.012588  -0.020684  -0.010035   0.031185   0.035251
  280  C 19 XX   -0.000092  -0.000001   0.000000   0.000032  -0.000064
  281  C 19 YY   -0.000048  -0.000030  -0.000037  -0.000033   0.000003
  282  C 19 ZZ   -0.000058   0.000032   0.000021   0.000008   0.000273
  283  C 19 XY   -0.000005   0.000045   0.000042   0.000056  -0.000090
  284  C 19 XZ   -0.000003   0.000013   0.000048   0.000056  -0.000080
  285  C 19 YZ    0.000021   0.000058   0.000017   0.000046   0.000091
  286  C 20  S    0.000000  -0.000051   0.000126   0.000057   0.000064
  287  C 20  S   -0.000024  -0.000103   0.000600   0.000327   0.000411
  288  C 20  X    0.000005  -0.000169   0.000000  -0.000039  -0.000094
  289  C 20  Y   -0.000040  -0.000040   0.000034   0.000029   0.000021
  290  C 20  Z    0.000007   0.000181  -0.000007   0.000006  -0.000103
  291  C 20  S    0.000884   0.007639  -0.008270  -0.004588  -0.008392
  292  C 20  X    0.000336   0.006293  -0.004968  -0.002724  -0.005155
  293  C 20  Y    0.000296   0.004956  -0.002342  -0.000168  -0.002386
  294  C 20  Z    0.000114  -0.007779  -0.000556  -0.003910   0.000205
  295  C 20  S    0.009077   0.024906  -0.008420   0.055430   0.018773
  296  C 20  X    0.003345   0.009966  -0.000756   0.020442  -0.003531
  297  C 20  Y    0.004160  -0.029802   0.008277  -0.034048  -0.009616
  298  C 20  Z   -0.014179   0.110871  -0.015504   0.120742   0.015808
  299  C 20 XX    0.000025   0.000021   0.000082   0.000053  -0.000082
  300  C 20 YY    0.000002  -0.000095   0.000145   0.000131   0.000067
  301  C 20 ZZ    0.000035  -0.000305   0.000172  -0.000113  -0.000031
  302  C 20 XY    0.000010   0.000057  -0.000107   0.000007  -0.000046
  303  C 20 XZ    0.000010  -0.000045  -0.000115  -0.000034  -0.000082
  304  C 20 YZ   -0.000007   0.000117   0.000004   0.000034   0.000009
  305  C 21  S    0.000025   0.000054  -0.000026  -0.000056  -0.000036
  306  C 21  S    0.000093   0.000348  -0.000181  -0.000320  -0.000049
  307  C 21  X    0.000027   0.000015  -0.000083  -0.000053   0.000199
  308  C 21  Y   -0.000013   0.000060  -0.000043  -0.000060   0.000036
  309  C 21  Z    0.000004  -0.000141   0.000060  -0.000016   0.000141
  310  C 21  S   -0.000552  -0.008164   0.005961   0.005535   0.007542
  311  C 21  X   -0.000314   0.004050  -0.001697  -0.000128  -0.009690
  312  C 21  Y   -0.000067   0.002272  -0.001410  -0.001208  -0.002446
  313  C 21  Z   -0.000066  -0.001130   0.002608   0.004182  -0.006242
  314  C 21  S   -0.021707   0.100157   0.010717   0.084263   0.034624
  315  C 21  X   -0.002090  -0.010559   0.002097  -0.025630   0.002451
  316  C 21  Y    0.003679  -0.003521  -0.003529   0.001503  -0.007628
  317  C 21  Z   -0.010162  -0.013534   0.009096  -0.042790   0.036591
  318  C 21 XX    0.000046  -0.000006   0.000014  -0.000016   0.000001
  319  C 21 YY    0.000048   0.000027  -0.000016  -0.000056  -0.000017
  320  C 21 ZZ    0.000053  -0.000068   0.000052   0.000009  -0.000266
  321  C 21 XY    0.000016  -0.000040   0.000030   0.000048   0.000088
  322  C 21 XZ   -0.000003   0.000016  -0.000056  -0.000055  -0.000145
  323  C 21 YZ   -0.000015   0.000061  -0.000008  -0.000064   0.000053
  324  C 22  S   -0.000038   0.000032   0.000029   0.000007  -0.000114
  325  C 22  S   -0.000158   0.000197   0.000169   0.000036  -0.000636
  326  C 22  X   -0.000029   0.000000   0.000006   0.000004  -0.000009
  327  C 22  Y    0.000069  -0.000008   0.000008  -0.000019  -0.000043
  328  C 22  Z    0.000030  -0.000010  -0.000019  -0.000012  -0.000086
  329  C 22  S    0.001164  -0.003907  -0.003039  -0.000901   0.012845
  330  C 22  X   -0.000218   0.000557   0.001673   0.002341   0.001644
  331  C 22  Y   -0.000291   0.001282   0.001284   0.000932  -0.000907
  332  C 22  Z   -0.000187   0.003289   0.001511  -0.000609  -0.006013
  333  C 22  S   -0.029332  -0.012088  -0.015733  -0.001242   0.065372
  334  C 22  X   -0.004359   0.032737   0.009564  -0.031740  -0.028221
  335  C 22  Y    0.000675   0.008570   0.003023  -0.007609  -0.013642
  336  C 22  Z    0.007505  -0.025797  -0.004546   0.026870  -0.001452
  337  C 22 XX   -0.000043  -0.000007  -0.000004  -0.000023  -0.000067
  338  C 22 YY   -0.000067   0.000033   0.000027   0.000006  -0.000136
  339  C 22 ZZ   -0.000068  -0.000029   0.000001   0.000026   0.000039
  340  C 22 XY    0.000008  -0.000027  -0.000043  -0.000017   0.000046
  341  C 22 XZ   -0.000030   0.000005  -0.000004  -0.000001  -0.000042
  342  C 22 YZ   -0.000022  -0.000025  -0.000011   0.000012   0.000046
  343  C 23  S   -0.000047  -0.000104  -0.000055  -0.000001   0.000040
  344  C 23  S   -0.000186  -0.000582  -0.000315  -0.000029   0.000235
  345  C 23  X   -0.000010   0.000022  -0.000072  -0.000055   0.000010
  346  C 23  Y    0.000104  -0.000037  -0.000002  -0.000100   0.000002
  347  C 23  Z    0.000041  -0.000086  -0.000075  -0.000028  -0.000006
  348  C 23  S    0.000768   0.011396   0.006785   0.000716  -0.005096
  349  C 23  X   -0.000564  -0.001167   0.001249   0.002738  -0.000946
  350  C 23  Y   -0.000621  -0.002177  -0.000465   0.001581   0.000729
  351  C 23  Z   -0.000091  -0.005293  -0.003057  -0.000067   0.003896
  352  C 23  S    0.051197  -0.082953  -0.005817   0.079817  -0.099521
  353  C 23  X   -0.002724   0.052315   0.015496  -0.046304  -0.017698
  354  C 23  Y   -0.005945   0.034063   0.009474  -0.032314  -0.007562
  355  C 23  Z   -0.012166   0.027656   0.002932  -0.029415   0.007962
  356  C 23 XX   -0.000088  -0.000061  -0.000010   0.000024   0.000014
  357  C 23 YY   -0.000076  -0.000107  -0.000054   0.000015   0.000035
  358  C 23 ZZ   -0.000088   0.000028   0.000017   0.000030  -0.000032
  359  C 23 XY    0.000005   0.000061   0.000028   0.000014  -0.000027
  360  C 23 XZ    0.000029   0.000006   0.000002  -0.000017   0.000018
  361  C 23 YZ    0.000018   0.000065   0.000032  -0.000009  -0.000022
  362  H 24  S   -0.000094  -0.000480  -0.000148   0.000139   0.000067
  363  H 24  S    0.001298  -0.002549  -0.002495  -0.001084   0.001892
  364  H 24  X    0.000055   0.000007  -0.000031  -0.000059  -0.000007
  365  H 24  Y    0.000024   0.000049  -0.000008  -0.000051   0.000002
  366  H 24  Z    0.000012   0.000108   0.000011  -0.000086   0.000014
  367  H 25  S    0.000020   0.000024  -0.000026  -0.000058  -0.000544
  368  H 25  S   -0.000215   0.001257   0.000400  -0.000813  -0.003372
  369  H 25  X   -0.000020   0.000005   0.000027   0.000053  -0.000014
  370  H 25  Y    0.000015   0.000006   0.000018   0.000035   0.000034
  371  H 25  Z    0.000004   0.000015   0.000058   0.000101   0.000122
  372  H 26  S    0.000019  -0.000117  -0.000065  -0.000031  -0.000004
  373  H 26  S   -0.000029  -0.001131  -0.000869  -0.000377  -0.000309
  374  H 26  X   -0.000006   0.000016  -0.000018  -0.000046  -0.000066
  375  H 26  Y    0.000002   0.000005  -0.000005  -0.000007  -0.000003
  376  H 26  Z   -0.000018  -0.000025   0.000007   0.000035   0.000125
  377  H 27  S    0.000012  -0.000045   0.000076   0.000111  -0.000170
  378  H 27  S   -0.000466   0.000180   0.000248   0.000311  -0.000777
  379  H 27  X    0.000012   0.000066   0.000001  -0.000054  -0.000013
  380  H 27  Y    0.000025   0.000059   0.000019  -0.000046  -0.000016
  381  H 27  Z   -0.000005   0.000093   0.000041  -0.000017  -0.000040
  382  C 28  S    0.000011   0.000121  -0.000015  -0.000010  -0.000041
  383  C 28  S    0.000053   0.000658  -0.000114  -0.000065  -0.000235
  384  C 28  X   -0.000004  -0.000034  -0.000039  -0.000069  -0.000018
  385  C 28  Y   -0.000003   0.000011  -0.000026  -0.000089  -0.000006
  386  C 28  Z   -0.000005  -0.000088   0.000093   0.000031  -0.000003
  387  C 28  S   -0.000447  -0.012543   0.004782   0.001069   0.004993
  388  C 28  X    0.000033  -0.000012   0.001909   0.002569   0.001764
  389  C 28  Y    0.000061   0.001982   0.000389   0.001479  -0.000354
  390  C 28  Z   -0.000292  -0.005863   0.001746  -0.000295   0.003724
  391  C 28  S   -0.025001   0.055599   0.002956   0.101910   0.096465
  392  C 28  X    0.001621  -0.044179   0.007828  -0.046382   0.014213
  393  C 28  Y    0.002549  -0.029239   0.003684  -0.034545   0.005945
  394  C 28  Z   -0.003772   0.030035  -0.002755   0.048161   0.005150
  395  C 28 XX    0.000023   0.000085   0.000043   0.000021  -0.000010
  396  C 28 YY    0.000019   0.000128  -0.000008  -0.000001  -0.000039
  397  C 28 ZZ    0.000001  -0.000007   0.000037   0.000012   0.000026
  398  C 28 XY   -0.000001  -0.000046   0.000008   0.000022   0.000024
  399  C 28 XZ    0.000011  -0.000022   0.000008   0.000004   0.000020
  400  C 28 YZ   -0.000000   0.000072   0.000014   0.000003  -0.000017
  401  C 29  S    0.000013  -0.000025   0.000040  -0.000005   0.000115
  402  C 29  S    0.000052  -0.000167   0.000208  -0.000007   0.000641
  403  C 29  X    0.000006   0.000003  -0.000001   0.000004   0.000002
  404  C 29  Y   -0.000008   0.000002  -0.000019   0.000012   0.000041
  405  C 29  Z   -0.000009  -0.000004   0.000025  -0.000010  -0.000092
  406  C 29  S   -0.000391   0.003993  -0.002954  -0.000827  -0.012898
  407  C 29  X   -0.000051  -0.000189   0.001567   0.002294  -0.002618
  408  C 29  Y    0.000034  -0.001189   0.001212   0.000868   0.000487
  409  C 29  Z    0.000010   0.003540  -0.001546   0.000094  -0.005679
  410  C 29  S   -0.006777   0.025137  -0.004214  -0.025251  -0.057193
  411  C 29  X   -0.002616  -0.032502   0.005957  -0.045573   0.025011
  412  C 29  Y   -0.001764  -0.009178   0.002850  -0.012504   0.012540
  413  C 29  Z   -0.000738  -0.014760   0.002456  -0.027967  -0.007255
  414  C 29 XX    0.000020   0.000015   0.000006  -0.000036   0.000054
  415  C 29 YY    0.000021  -0.000020   0.000051  -0.000014   0.000142
  416  C 29 ZZ    0.000018   0.000048   0.000032  -0.000007  -0.000033
  417  C 29 XY    0.000003   0.000027  -0.000038  -0.000011  -0.000044
  418  C 29 XZ   -0.000009   0.000008  -0.000004   0.000020  -0.000056
  419  C 29 YZ   -0.000010  -0.000023   0.000016  -0.000001   0.000043
  420  H 30  S    0.000061  -0.000041  -0.000035  -0.000033   0.000537
  421  H 30  S   -0.000030  -0.001383   0.000393  -0.000770   0.003336
  422  H 30  X    0.000005  -0.000002   0.000021   0.000029   0.000033
  423  H 30  Y    0.000008  -0.000006   0.000012   0.000035  -0.000028
  424  H 30  Z    0.000002   0.000028  -0.000068  -0.000111   0.000122
  425  H 31  S    0.000014   0.000037   0.000074   0.000135   0.000169
  426  H 31  S   -0.000143  -0.000088   0.000240   0.000149   0.000944
  427  H 31  X   -0.000011  -0.000045  -0.000023  -0.000045   0.000008
  428  H 31  Y    0.000001  -0.000060  -0.000011  -0.000041   0.000010
  429  H 31  Z   -0.000000   0.000111  -0.000030   0.000025  -0.000036
  430  H 32  S    0.000016   0.000126  -0.000051  -0.000015   0.000015
  431  H 32  S    0.000007   0.001236  -0.000851  -0.000426   0.000267
  432  H 32  X    0.000002  -0.000016  -0.000019  -0.000053   0.000085
  433  H 32  Y    0.000003  -0.000005  -0.000008  -0.000006   0.000012
  434  H 32  Z   -0.000005  -0.000022  -0.000018  -0.000018   0.000113
  435  H 33  S    0.000030   0.000462  -0.000079   0.000134  -0.000049
  436  H 33  S   -0.000076   0.003424  -0.002508  -0.001200  -0.002108
  437  H 33  X   -0.000008   0.000037  -0.000046  -0.000047   0.000006
  438  H 33  Y   -0.000005  -0.000039  -0.000014  -0.000042  -0.000005
  439  H 33  Z   -0.000002   0.000110   0.000002   0.000086   0.000017
  440  H 34  S    0.000172  -0.000109   0.000180  -0.000302  -0.000069
  441  H 34  S    0.000503  -0.000253   0.000783  -0.002481   0.000305
  442  H 34  X   -0.000079  -0.000023  -0.000019  -0.000027  -0.000006
  443  H 34  Y   -0.000256  -0.000006   0.000066  -0.000054  -0.000001
  444  H 34  Z    0.000083  -0.000033  -0.000097   0.000100  -0.000073
  445  CL35  S   -0.000000   0.000002  -0.000001   0.000005  -0.000001
  446  CL35  S   -0.000056   0.000016  -0.000011   0.000053  -0.000022
  447  CL35  X   -0.067638   0.000014  -0.000012   0.000016   0.000007
  448  CL35  Y    0.487279  -0.000010   0.000005  -0.000009   0.000012
  449  CL35  Z    0.860267  -0.000005   0.000009  -0.000011  -0.000005
  450  CL35  S   -0.000117   0.000036  -0.000015   0.000160  -0.000064
  451  CL35  X   -0.002005  -0.000066   0.000076  -0.000100  -0.000034
  452  CL35  Y    0.014145   0.000056  -0.000039   0.000058  -0.000074
  453  CL35  Z    0.025531   0.000021  -0.000043   0.000050   0.000030
  454  CL35  S    0.000566  -0.000027  -0.000512  -0.000706   0.000506
  455  CL35  X    0.000681   0.000057  -0.000152   0.000607   0.000105
  456  CL35  Y   -0.005155   0.000008  -0.000508   0.000406   0.000499
  457  CL35  Z   -0.011221  -0.000169   0.000660  -0.000614  -0.000150
  458  CL35  S    0.037202   0.001897  -0.014939   0.023620   0.001897
  459  CL35  X   -0.002084  -0.000841   0.004244  -0.003556   0.000393
  460  CL35  Y    0.008724   0.000994  -0.002464   0.003535   0.000909
  461  CL35  Z   -0.001198   0.000712   0.001489  -0.002064  -0.000474
  462  CL35 XX   -0.000078   0.000057   0.000024   0.000041  -0.000035
  463  CL35 YY    0.000179   0.000028  -0.000062   0.000138  -0.000013
  464  CL35 ZZ   -0.000376   0.000047  -0.000079   0.000133  -0.000050
  465  CL35 XY   -0.000083   0.000003  -0.000055   0.000071  -0.000002
  466  CL35 XZ   -0.000055   0.000011   0.000009  -0.000026  -0.000007
  467  CL35 YZ    0.000185  -0.000001   0.000026  -0.000065  -0.000004
  468  H 36  S    0.000046  -0.000044   0.000007   0.000177  -0.000022
  469  H 36  S   -0.000685  -0.000089   0.000093   0.000276   0.000143
  470  H 36  X   -0.000020  -0.000080  -0.000064  -0.000081  -0.000008
  471  H 36  Y    0.000018  -0.000000  -0.000024  -0.000000  -0.000011
  472  H 36  Z   -0.000012  -0.000008   0.000031   0.000004  -0.000002
  473  H 37  S    0.000007   0.000016   0.000011   0.000078   0.000000
  474  H 37  S   -0.000126   0.000122   0.002083   0.000016   0.000089
  475  H 37  X    0.000005  -0.000000   0.000101   0.000040   0.000007
  476  H 37  Y   -0.000012   0.000003   0.000124   0.000091   0.000003
  477  H 37  Z   -0.000006   0.000011   0.000029   0.000048   0.000008
  478  H 38  S    0.000024  -0.000075  -0.000075   0.000047  -0.000019
  479  H 38  S   -0.000069  -0.000745  -0.000697  -0.000930  -0.000089
  480  H 38  X    0.000000  -0.000019  -0.000032   0.000005  -0.000005
  481  H 38  Y    0.000003  -0.000053  -0.000097  -0.000024  -0.000009
  482  H 38  Z   -0.000008  -0.000001  -0.000012  -0.000063  -0.000008

                     31         32         33         34         35
                   -6.0781    -6.0720    -1.0693    -1.0216    -1.0168
                     A          A          A          A          A   
    1  C  1  S   -0.000012  -0.000121  -0.050785  -0.008755  -0.091218
    2  C  1  S   -0.000041  -0.000584   0.092132   0.016254   0.167650
    3  C  1  X    0.000053  -0.000100  -0.003499   0.002752   0.022885
    4  C  1  Y   -0.000096  -0.000110   0.029405   0.001304  -0.000500
    5  C  1  Z   -0.000004   0.000073  -0.002934   0.003530  -0.005206
    6  C  1  S    0.000145   0.003706   0.077385   0.013154   0.147876
    7  C  1  X    0.000211   0.001317  -0.003279  -0.002470  -0.000710
    8  C  1  Y   -0.000156   0.001408   0.011898   0.002357   0.013672
    9  C  1  Z    0.000022  -0.001326  -0.000991   0.003742  -0.002302
   10  C  1  S   -0.032090  -0.041238  -0.013031  -0.143016   0.026176
   11  C  1  X    0.005719  -0.012396  -0.004590   0.025883   0.029009
   12  C  1  Y   -0.000570  -0.010712  -0.005937  -0.009068  -0.031200
   13  C  1  Z    0.007101  -0.003994  -0.006221   0.007032   0.011717
   14  C  1 XX    0.000039  -0.000083  -0.000551   0.000198   0.002772
   15  C  1 YY   -0.000096  -0.000101   0.003847   0.000085  -0.000337
   16  C  1 ZZ   -0.000012  -0.000220  -0.002268  -0.000381  -0.003343
   17  C  1 XY    0.000015   0.000055  -0.002321  -0.000135  -0.002223
   18  C  1 XZ   -0.000019   0.000022   0.000772   0.000097   0.001817
   19  C  1 YZ    0.000008   0.000025   0.000263   0.000519   0.001008
   20  C  2  S    0.000046  -0.000006  -0.028438  -0.009322  -0.097359
   21  C  2  S    0.000219  -0.000085   0.050532   0.017134   0.179541
   22  C  2  X   -0.000076   0.000074  -0.015874  -0.002494  -0.024029
   23  C  2  Y    0.000110   0.000268   0.001757  -0.001460  -0.028198
   24  C  2  Z   -0.000076  -0.000133   0.000462   0.002293   0.006829
   25  C  2  S   -0.001242   0.000526   0.044537   0.016357   0.166237
   26  C  2  X    0.000765   0.001602  -0.005238  -0.001284  -0.000795
   27  C  2  Y   -0.000797  -0.000985   0.002015  -0.004579  -0.022385
   28  C  2  Z    0.000693   0.000934  -0.001363  -0.000724   0.007955
   29  C  2  S    0.009043   0.057911  -0.064677   0.086178  -0.085455
   30  C  2  X    0.001389   0.001776  -0.027899  -0.021236   0.035345
   31  C  2  Y   -0.006672  -0.025010   0.007048  -0.007598  -0.007133
   32  C  2  Z   -0.005100   0.014110   0.053638   0.027283  -0.018989
   33  C  2 XX    0.000029  -0.000039   0.001464   0.000226   0.001001
   34  C  2 YY    0.000076   0.000146  -0.000246   0.000163   0.000763
   35  C  2 ZZ    0.000058  -0.000020  -0.001300  -0.000212  -0.001910
   36  C  2 XY    0.000008   0.000038  -0.001173  -0.000293  -0.002041
   37  C  2 XZ   -0.000009  -0.000048   0.000029  -0.000094  -0.000345
   38  C  2 YZ   -0.000010  -0.000053  -0.000836  -0.000282  -0.004720
   39  S  3  S   -0.000001   0.000007   0.041928   0.002196   0.016481
   40  S  3  S    0.000022   0.000149  -0.191794  -0.009972  -0.074635
   41  S  3  X   -0.000230  -0.000053  -0.029678  -0.003606  -0.007912
   42  S  3  Y   -0.000200  -0.000016  -0.009444   0.000702   0.022138
   43  S  3  Z    0.000037   0.000001   0.002917  -0.027319   0.002153
   44  S  3  S   -0.000257   0.000556   0.374279   0.020159   0.151804
   45  S  3  X    0.000846   0.000241   0.069751   0.008415   0.019246
   46  S  3  Y    0.000755   0.000088   0.021792  -0.001305  -0.050595
   47  S  3  Z   -0.000136  -0.000033  -0.006686   0.062713  -0.005269
   48  S  3  S    0.008929  -0.006406   0.105583   0.003429   0.028805
   49  S  3  X    0.004022  -0.001341  -0.001495  -0.001674  -0.003520
   50  S  3  Y    0.003765   0.000405  -0.008381  -0.002515   0.006378
   51  S  3  Z    0.000068   0.001275  -0.001984  -0.005153   0.002967
   52  S  3  S    0.155429   0.212278   0.072604   0.061702   0.418264
   53  S  3  X    0.022153   0.032888   0.015246   0.026724   0.073600
   54  S  3  Y   -0.004919   0.010008   0.035733  -0.004386   0.010500
   55  S  3  Z   -0.022584  -0.018216   0.051651   0.154359  -0.022563
   56  S  3 XX    0.000279   0.000266  -0.007174   0.000978  -0.003399
   57  S  3 YY    0.000307   0.000063   0.005021   0.001558   0.009614
   58  S  3 ZZ    0.000190  -0.000042   0.011442  -0.002212  -0.002689
   59  S  3 XY    0.000384   0.000101   0.005688   0.000621  -0.007387
   60  S  3 XZ   -0.000014  -0.000025   0.001731   0.009348  -0.000220
   61  S  3 YZ   -0.000034  -0.000018  -0.000650   0.010285  -0.001145
   62  H  4  S    0.000019   0.000020   0.025357   0.006103   0.048736
   63  H  4  S   -0.000663   0.000469   0.000778  -0.001421   0.003647
   64  H  4  X   -0.000016  -0.000011   0.001006   0.000207   0.002188
   65  H  4  Y   -0.000015  -0.000034   0.001413   0.000405   0.001330
   66  H  4  Z    0.000015  -0.000065  -0.002325  -0.000398  -0.004381
   67  C  5  S    0.000018   0.000012  -0.020121  -0.002398  -0.046954
   68  C  5  S    0.000075   0.000074   0.036120   0.004278   0.085708
   69  C  5  X   -0.000025   0.000039   0.006064   0.001333   0.015767
   70  C  5  Y    0.000013   0.000047   0.012199   0.000433   0.017148
   71  C  5  Z   -0.000006  -0.000019   0.011567   0.002650   0.025221
   72  C  5  S   -0.000438  -0.000507   0.023315   0.007052   0.063296
   73  C  5  X   -0.000091  -0.000896  -0.000686   0.000825  -0.001056
   74  C  5  Y   -0.000331  -0.001089   0.003100  -0.001841   0.000759
   75  C  5  Z   -0.000149  -0.000178   0.003032  -0.000385   0.003648
   76  C  5  S    0.030159  -0.019268  -0.011506   0.079818  -0.034700
   77  C  5  X   -0.008712   0.002789   0.007165   0.003714   0.019516
   78  C  5  Y    0.002333  -0.000486   0.001639   0.010905  -0.000151
   79  C  5  Z    0.002698  -0.003711   0.000566   0.013393  -0.004145
   80  C  5 XX    0.000044   0.000003  -0.000307   0.000085   0.000073
   81  C  5 YY    0.000026  -0.000021   0.000252  -0.000258  -0.000879
   82  C  5 ZZ    0.000023   0.000024   0.000229   0.000100   0.000436
   83  C  5 XY   -0.000007  -0.000057   0.000942   0.000087   0.001586
   84  C  5 XZ   -0.000004  -0.000029   0.001147   0.000255   0.002575
   85  C  5 YZ    0.000005  -0.000019   0.001619   0.000234   0.002694
   86  S  6  S   -0.002728  -0.000152   0.015230  -0.000968  -0.014748
   87  S  6  S    0.010511   0.000441  -0.070516   0.004569   0.067802
   88  S  6  X    0.985913  -0.040854   0.019994  -0.002765  -0.015497
   89  S  6  Y    0.037890   0.989698   0.002478  -0.000649   0.000454
   90  S  6  Z   -0.086716  -0.030396  -0.001626  -0.020656   0.003136
   91  S  6  S   -0.000085  -0.000649   0.129926  -0.008122  -0.129483
   92  S  6  X    0.033588  -0.000945  -0.044576   0.006230   0.035549
   93  S  6  Y    0.001711   0.031475  -0.005236   0.001403  -0.000831
   94  S  6  Z   -0.002999  -0.000926   0.003724   0.046192  -0.007107
   95  S  6  S   -0.020530   0.005072   0.040616  -0.005993  -0.038803
   96  S  6  X   -0.010938  -0.004273   0.001699   0.000137  -0.005392
   97  S  6  Y   -0.000282  -0.020279  -0.002986   0.001060   0.001503
   98  S  6  Z    0.001322   0.000583  -0.001732  -0.003911   0.000384
   99  S  6  S    0.036179  -0.241778   0.058535   0.040541  -0.065987
  100  S  6  X   -0.011818   0.045307  -0.013178  -0.006525   0.012107
  101  S  6  Y   -0.003322   0.011210   0.000563   0.001428   0.006665
  102  S  6  Z    0.000160  -0.000574  -0.003446   0.000265  -0.014285
  103  S  6 XX   -0.001390  -0.000061   0.004671  -0.001825  -0.002533
  104  S  6 YY    0.001335  -0.000285  -0.007876   0.000522   0.007192
  105  S  6 ZZ    0.000009   0.000456   0.006983   0.001214  -0.008012
  106  S  6 XY   -0.000313  -0.000764   0.002026  -0.000489  -0.000420
  107  S  6 XZ    0.000140   0.000076   0.000273  -0.011860   0.000530
  108  S  6 YZ   -0.000036   0.000101   0.000483  -0.000443  -0.000518
  109  C  7  S   -0.000033   0.000049  -0.010359  -0.002600  -0.040501
  110  C  7  S   -0.000157   0.000124   0.018806   0.004727   0.074585
  111  C  7  X   -0.000013   0.000008  -0.006273  -0.001479  -0.019971
  112  C  7  Y   -0.000003   0.000103   0.001486  -0.000778  -0.002361
  113  C  7  Z    0.000059   0.000113   0.007040   0.003455   0.031593
  114  C  7  S    0.001353  -0.000461   0.008119   0.005722   0.049608
  115  C  7  X   -0.000581  -0.000626  -0.000067   0.001300  -0.001038
  116  C  7  Y    0.000395   0.000634  -0.000726   0.001409   0.003850
  117  C  7  Z   -0.000397  -0.000653   0.003539  -0.003807  -0.001476
  118  C  7  S   -0.013724   0.001105   0.119587  -0.014669  -0.045735
  119  C  7  X   -0.000172   0.001232  -0.015084   0.009589   0.007297
  120  C  7  Y   -0.002341   0.006658   0.007074  -0.008335  -0.007069
  121  C  7  Z   -0.003442  -0.001276   0.022660   0.000414  -0.004416
  122  C  7 XX   -0.000056   0.000091  -0.000134  -0.000045  -0.000658
  123  C  7 YY   -0.000007   0.000227  -0.000612  -0.000192  -0.002268
  124  C  7 ZZ   -0.000049   0.000088   0.000620   0.000323   0.002615
  125  C  7 XY   -0.000028  -0.000013  -0.000195   0.000029  -0.000237
  126  C  7 XZ   -0.000016  -0.000017  -0.000975  -0.000199  -0.003305
  127  C  7 YZ    0.000014   0.000062   0.000049  -0.000005  -0.000040
  128  C  8  S    0.000014   0.000039  -0.086072   0.079331   0.014258
  129  C  8  S    0.000041   0.000236   0.158260  -0.146305  -0.025524
  130  C  8  X    0.000211  -0.000000   0.002565  -0.012566  -0.020894
  131  C  8  Y   -0.000098   0.000013  -0.006260  -0.019672  -0.023188
  132  C  8  Z    0.000407  -0.000009   0.022765   0.041349   0.025498
  133  C  8  S    0.007027  -0.003187   0.118839  -0.120957  -0.021127
  134  C  8  X   -0.004645  -0.004436   0.001430  -0.003071  -0.008568
  135  C  8  Y    0.002474  -0.002553  -0.007142   0.002018  -0.006058
  136  C  8  Z   -0.012021   0.000521   0.017669   0.001217   0.002456
  137  C  8  S    0.114984   0.321721  -0.039619  -0.109881  -0.147543
  138  C  8  X    0.081109   0.151055   0.017990   0.040041   0.060456
  139  C  8  Y    0.063228   0.078581   0.007412  -0.036026   0.055529
  140  C  8  Z   -0.029096  -0.037759  -0.018809   0.085949  -0.039441
  141  C  8 XX   -0.000087  -0.000098   0.000291  -0.001700  -0.001613
  142  C  8 YY    0.000076   0.000044  -0.004609   0.005226   0.001935
  143  C  8 ZZ    0.000180   0.000080   0.004239  -0.000307   0.001500
  144  C  8 XY   -0.000020  -0.000100   0.005199  -0.004765  -0.001418
  145  C  8 XZ   -0.000063  -0.000010  -0.000755  -0.001530  -0.001188
  146  C  8 YZ   -0.000086   0.000025  -0.005331   0.002871  -0.000971
  147  C  9  S    0.000109   0.000020  -0.063041   0.076706   0.043610
  148  C  9  S   -0.000183   0.000108   0.116420  -0.143143  -0.081855
  149  C  9  X    0.000048   0.000273  -0.023145   0.031804  -0.003724
  150  C  9  Y    0.000094   0.000125  -0.012877   0.004899  -0.004752
  151  C  9  Z   -0.000194   0.000080   0.006217   0.036393   0.005724
  152  C  9  S   -0.005951   0.000016   0.080904  -0.109304  -0.062209
  153  C  9  X    0.004448  -0.006373  -0.002421   0.000361  -0.006499
  154  C  9  Y   -0.002798  -0.002701  -0.007006   0.002359  -0.001145
  155  C  9  Z    0.014003  -0.000383   0.012002   0.001072  -0.007790
  156  C  9  S   -0.110471  -0.113148  -0.147657  -0.015510  -0.056405
  157  C  9  X    0.088857   0.210500  -0.017187  -0.092303   0.036653
  158  C  9  Y    0.042698   0.114418   0.013124  -0.066055  -0.004077
  159  C  9  Z   -0.035489  -0.035984   0.007468   0.081343  -0.022080
  160  C  9 XX    0.000202   0.000185   0.002387  -0.001620  -0.000526
  161  C  9 YY    0.000007   0.000012  -0.004216   0.005233   0.003423
  162  C  9 ZZ    0.000554  -0.000145   0.000797  -0.000573  -0.001990
  163  C  9 XY    0.000085  -0.000143   0.004219  -0.004443  -0.001610
  164  C  9 XZ    0.000578   0.000011   0.001241  -0.001178  -0.002167
  165  C  9 YZ    0.000110  -0.000168  -0.002140   0.002775   0.001104
  166  H 10  S   -0.000035   0.000083   0.006697  -0.000355   0.017595
  167  H 10  S   -0.001013   0.000415   0.010000  -0.011483  -0.003686
  168  H 10  X   -0.000018  -0.000026  -0.000260   0.000170  -0.000022
  169  H 10  Y    0.000003   0.000032  -0.000248  -0.000289  -0.001624
  170  H 10  Z   -0.000048  -0.000044   0.000595  -0.000059   0.001404
  171  H 11  S   -0.000027  -0.000023   0.004846   0.001032   0.020281
  172  H 11  S   -0.000389  -0.000223   0.000427   0.001429   0.005044
  173  H 11  X    0.000018   0.000007   0.000009  -0.000050   0.000162
  174  H 11  Y   -0.000019  -0.000061   0.000474   0.000084   0.001624
  175  H 11  Z   -0.000009  -0.000001   0.000324   0.000161   0.001591
  176  H 12  S   -0.000081   0.000064   0.003983   0.000980   0.017601
  177  H 12  S    0.000658   0.001104  -0.001497   0.000794   0.002510
  178  H 12  X   -0.000023  -0.000038  -0.000462  -0.000139  -0.002033
  179  H 12  Y   -0.000055   0.000141   0.000001  -0.000021  -0.000157
  180  H 12  Z    0.000001   0.000033  -0.000069   0.000134   0.000159
  181  H 13  S    0.000031   0.000149   0.009982   0.000107   0.022708
  182  H 13  S   -0.000397  -0.000358   0.006543  -0.002814   0.002632
  183  H 13  X    0.000011   0.000016  -0.000137  -0.000024  -0.000241
  184  H 13  Y   -0.000009  -0.000006  -0.000033  -0.000250  -0.000728
  185  H 13  Z   -0.000007  -0.000003   0.001145   0.000041   0.002443
  186  C 14  S    0.000009  -0.000011  -0.006957  -0.000644  -0.017409
  187  C 14  S    0.000045  -0.000034   0.012868   0.001300   0.032040
  188  C 14  X    0.000050  -0.000009   0.006649   0.000820   0.015859
  189  C 14  Y   -0.000005   0.000007   0.002543  -0.000140   0.003270
  190  C 14  Z   -0.000024   0.000015   0.001060   0.000265   0.001637
  191  C 14  S   -0.000405  -0.000014   0.006508   0.000774   0.019197
  192  C 14  X   -0.000354  -0.000409   0.000876  -0.000020   0.000380
  193  C 14  Y    0.000108   0.000278  -0.000345   0.000746   0.001239
  194  C 14  Z    0.000173  -0.000046  -0.001554   0.000435   0.000081
  195  C 14  S   -0.024241   0.004832   0.018134  -0.002328   0.030515
  196  C 14  X   -0.005399   0.001295   0.003739  -0.001737   0.005628
  197  C 14  Y   -0.002470  -0.000689   0.001493   0.002156  -0.000251
  198  C 14  Z    0.000546  -0.000369  -0.000704  -0.001269  -0.000904
  199  C 14 XX    0.000005  -0.000037   0.000858   0.000080   0.001916
  200  C 14 YY    0.000023  -0.000005  -0.000304  -0.000045  -0.000939
  201  C 14 ZZ    0.000004  -0.000028  -0.000470   0.000011  -0.001127
  202  C 14 XY   -0.000001   0.000021   0.000274   0.000050   0.000471
  203  C 14 XZ    0.000004   0.000014   0.000007   0.000034   0.000048
  204  C 14 YZ   -0.000008  -0.000007   0.000075   0.000003   0.000040
  205  H 15  S    0.000002  -0.000011   0.008163   0.001525   0.024499
  206  H 15  S   -0.000381  -0.000553   0.003007  -0.002929   0.002158
  207  H 15  X   -0.000002   0.000034  -0.000186   0.000024  -0.000346
  208  H 15  Y   -0.000016   0.000004   0.000992   0.000108   0.002498
  209  H 15  Z   -0.000011  -0.000005   0.000083   0.000072   0.000370
  210  C 16  S    0.000022   0.000044  -0.084362  -0.077465   0.028175
  211  C 16  S    0.000086   0.000271   0.155216   0.143043  -0.051462
  212  C 16  X    0.000117  -0.000012  -0.000897   0.015006  -0.027570
  213  C 16  Y   -0.000132   0.000020  -0.008501   0.017004  -0.028267
  214  C 16  Z   -0.000420   0.000009  -0.023288   0.030836  -0.026055
  215  C 16  S    0.006485  -0.003675   0.117050   0.119086  -0.043915
  216  C 16  X   -0.002153  -0.003272  -0.003647   0.000445  -0.007512
  217  C 16  Y    0.003547  -0.002022  -0.008836  -0.002852  -0.006257
  218  C 16  Z    0.012246   0.000120  -0.017950  -0.002332  -0.002309
  219  C 16  S    0.131874   0.268811  -0.282667  -0.071532  -0.233511
  220  C 16  X    0.082736   0.176679  -0.013228  -0.135397   0.161565
  221  C 16  Y    0.053749   0.080104   0.011295   0.004139   0.092963
  222  C 16  Z   -0.001609  -0.028370  -0.003163   0.129302   0.026093
  223  C 16 XX   -0.000046  -0.000075   0.000482   0.000954  -0.001494
  224  C 16 YY    0.000101   0.000044  -0.003917  -0.004590   0.002810
  225  C 16 ZZ    0.000132   0.000050   0.003325   0.000745   0.000602
  226  C 16 XY   -0.000003  -0.000090   0.006001   0.004945  -0.002036
  227  C 16 XZ    0.000112   0.000064   0.001037  -0.001630   0.002217
  228  C 16 YZ    0.000088  -0.000016   0.005072   0.002848   0.000614
  229  C 17  S    0.000109   0.000054  -0.061693  -0.069359   0.056498
  230  C 17  S   -0.000180   0.000273   0.114014   0.129422  -0.105829
  231  C 17  X    0.000093   0.000256  -0.023412  -0.026085   0.000016
  232  C 17  Y    0.000118   0.000096  -0.012861  -0.003193  -0.004824
  233  C 17  Z    0.000169  -0.000141  -0.002044   0.038867  -0.011815
  234  C 17  S   -0.006112  -0.001633   0.079856   0.099289  -0.082541
  235  C 17  X    0.002025  -0.005594  -0.004747  -0.000555  -0.005190
  236  C 17  Y   -0.003845  -0.002128  -0.007774  -0.002662  -0.000394
  237  C 17  Z   -0.014234   0.001595  -0.010554   0.001656   0.008546
  238  C 17  S   -0.100448  -0.127358   0.050797   0.246495  -0.172673
  239  C 17  X    0.096760   0.208826  -0.050295   0.018155   0.035347
  240  C 17  Y    0.053287   0.110384  -0.024082   0.019527  -0.025331
  241  C 17  Z    0.027800  -0.014122   0.002721   0.077002  -0.098079
  242  C 17 XX    0.000041   0.000200   0.001999   0.001305  -0.000152
  243  C 17 YY    0.000001   0.000067  -0.003936  -0.004421   0.004093
  244  C 17 ZZ    0.000714  -0.000102   0.001039   0.000313  -0.002574
  245  C 17 XY    0.000024  -0.000135   0.004423   0.004553  -0.002483
  246  C 17 XZ   -0.000480  -0.000069  -0.001808  -0.001407   0.002110
  247  C 17 YZ   -0.000074   0.000171   0.001784   0.002250  -0.001750
  248  C 18  S    0.000111   0.000023  -0.040797  -0.065409   0.029194
  249  C 18  S    0.000651   0.000095   0.073640   0.120684  -0.053920
  250  C 18  X   -0.000126   0.000011   0.022591   0.039698  -0.021440
  251  C 18  Y    0.000010   0.000018   0.002243   0.014225  -0.011733
  252  C 18  Z    0.000080  -0.000079  -0.025295  -0.014368  -0.001141
  253  C 18  S   -0.012479  -0.000213   0.054993   0.084761  -0.039545
  254  C 18  X   -0.004915   0.000871   0.007079   0.008214  -0.006296
  255  C 18  Y   -0.001237   0.000919   0.000010   0.001139  -0.002850
  256  C 18  Z    0.004473   0.001717  -0.007015  -0.004498   0.000252
  257  C 18  S   -0.023861   0.010140   0.129343  -0.096409   0.123188
  258  C 18  X   -0.008504  -0.009680   0.027583   0.017553   0.006439
  259  C 18  Y   -0.022790  -0.034045   0.010671   0.065109  -0.039019
  260  C 18  Z   -0.049970  -0.089885   0.017256   0.157596  -0.131372
  261  C 18 XX   -0.000026   0.000042  -0.000788  -0.000520  -0.000151
  262  C 18 YY    0.000141   0.000042  -0.003476  -0.004806   0.002167
  263  C 18 ZZ   -0.000038   0.000034   0.002610   0.002152  -0.000405
  264  C 18 XY   -0.000069   0.000008   0.001374   0.002924  -0.001669
  265  C 18 XZ    0.000116   0.000013  -0.002402  -0.001975   0.000517
  266  C 18 YZ    0.000000  -0.000021   0.001689   0.002550  -0.000918
  267  C 19  S   -0.000141  -0.000020  -0.029994  -0.059368   0.044937
  268  C 19  S   -0.000736  -0.000143   0.053568   0.109106  -0.082789
  269  C 19  X    0.000050   0.000022  -0.018072  -0.036206   0.023662
  270  C 19  Y   -0.000045  -0.000047  -0.013444  -0.020916   0.015050
  271  C 19  Z   -0.000094   0.000066  -0.011690  -0.004446   0.008587
  272  C 19  S    0.012902   0.000089   0.044467   0.075842  -0.058740
  273  C 19  X   -0.007378   0.001374  -0.007860  -0.008944   0.005770
  274  C 19  Y   -0.004393  -0.000268  -0.005612  -0.005459   0.005277
  275  C 19  Z   -0.002186  -0.004358  -0.005167  -0.000801   0.001620
  276  C 19  S   -0.048901  -0.059724  -0.017046  -0.193798   0.140363
  277  C 19  X   -0.007244  -0.019454   0.013354   0.014094  -0.012923
  278  C 19  Y    0.021388   0.029255  -0.005865   0.017852   0.002337
  279  C 19  Z    0.077249   0.132527  -0.026773   0.022239   0.012780
  280  C 19 XX   -0.000078  -0.000122  -0.000508  -0.000541   0.000779
  281  C 19 YY   -0.000181  -0.000034  -0.002020  -0.003908   0.002940
  282  C 19 ZZ   -0.000036   0.000168   0.001317   0.001849  -0.001716
  283  C 19 XY    0.000092   0.000003   0.001987   0.003312  -0.002320
  284  C 19 XZ    0.000036  -0.000002   0.000542  -0.000498   0.000222
  285  C 19 YZ    0.000118   0.000014   0.002053   0.002757  -0.002258
  286  C 20  S    0.000101   0.000039  -0.042555   0.070026   0.016825
  287  C 20  S    0.000613   0.000180   0.077221  -0.129395  -0.030742
  288  C 20  X   -0.000117   0.000038   0.027264  -0.044239  -0.013195
  289  C 20  Y   -0.000030  -0.000005   0.004349  -0.017195  -0.008760
  290  C 20  Z   -0.000080   0.000093   0.021266  -0.004248   0.006607
  291  C 20  S   -0.012336  -0.001127   0.054998  -0.090388  -0.026780
  292  C 20  X   -0.005933   0.000300   0.008529  -0.008857  -0.006070
  293  C 20  Y   -0.001426   0.001200  -0.000217  -0.002042  -0.003148
  294  C 20  Z   -0.003599  -0.002761   0.006607  -0.003137   0.000702
  295  C 20  S   -0.021873  -0.052698  -0.011005   0.052196   0.054630
  296  C 20  X   -0.000049  -0.004580  -0.001896   0.002274   0.012483
  297  C 20  Y   -0.014400  -0.018282  -0.017996  -0.029879  -0.009666
  298  C 20  Z    0.033656   0.057696   0.037040   0.100764   0.035016
  299  C 20 XX   -0.000066   0.000052  -0.000031  -0.000088  -0.000279
  300  C 20 YY    0.000123   0.000063  -0.003733   0.005398   0.001372
  301  C 20 ZZ   -0.000026   0.000042   0.002127  -0.001893  -0.000099
  302  C 20 XY   -0.000073   0.000015   0.001381  -0.002956  -0.001049
  303  C 20 XZ   -0.000117  -0.000040   0.002913  -0.002172  -0.000102
  304  C 20 YZ   -0.000001   0.000021  -0.001463   0.002583   0.000503
  305  C 21  S   -0.000134  -0.000025  -0.031179   0.066446   0.033727
  306  C 21  S   -0.000706  -0.000162   0.055427  -0.121797  -0.061971
  307  C 21  X    0.000063   0.000019  -0.016426   0.038263   0.015118
  308  C 21  Y   -0.000060  -0.000043  -0.012897   0.022586   0.010636
  309  C 21  Z    0.000072  -0.000057   0.015754  -0.013420  -0.011440
  310  C 21  S    0.012644   0.000307   0.048099  -0.086737  -0.045687
  311  C 21  X   -0.006788   0.002167  -0.006639   0.008454   0.003807
  312  C 21  Y   -0.004083   0.000128  -0.006115   0.006673   0.004155
  313  C 21  Z    0.003812   0.003934   0.007184  -0.003579  -0.002434
  314  C 21  S   -0.034571  -0.082365   0.084474   0.179568   0.019206
  315  C 21  X   -0.021942  -0.038240  -0.004172   0.003091  -0.017912
  316  C 21  Y    0.015374   0.019756  -0.016499  -0.015644   0.010393
  317  C 21  Z   -0.071895  -0.125282   0.009124   0.045933  -0.024719
  318  C 21 XX   -0.000076  -0.000119  -0.000710   0.000560   0.000630
  319  C 21 YY   -0.000190  -0.000047  -0.002361   0.004752   0.002403
  320  C 21 ZZ   -0.000007   0.000159   0.001687  -0.002201  -0.001507
  321  C 21 XY    0.000074   0.000002   0.001670  -0.003194  -0.001429
  322  C 21 XZ   -0.000033   0.000064  -0.000243  -0.000903  -0.000421
  323  C 21 YZ   -0.000115   0.000006  -0.002140   0.003120   0.001716
  324  C 22  S    0.000063  -0.000034  -0.020143  -0.052978   0.035349
  325  C 22  S    0.000375  -0.000173   0.036602   0.098000  -0.065241
  326  C 22  X   -0.000100  -0.000068  -0.005461  -0.014519   0.006954
  327  C 22  Y   -0.000034   0.000036  -0.007147  -0.016797   0.010103
  328  C 22  Z    0.000131  -0.000014  -0.014713  -0.031822   0.022226
  329  C 22  S   -0.007852   0.003400   0.021164   0.062370  -0.043585
  330  C 22  X    0.003110   0.001859   0.000625  -0.002764   0.001801
  331  C 22  Y    0.002576   0.000096  -0.000623  -0.003268   0.002300
  332  C 22  Z    0.003119  -0.001666  -0.001540  -0.005201   0.004974
  333  C 22  S   -0.028297  -0.064047   0.061596  -0.013014   0.069654
  334  C 22  X   -0.041354  -0.066945   0.007207   0.012912  -0.041804
  335  C 22  Y   -0.012925  -0.019267  -0.000103   0.002316  -0.016207
  336  C 22  Z    0.027538   0.046105  -0.014589  -0.014132   0.021474
  337  C 22 XX   -0.000003  -0.000037   0.000023   0.000409  -0.000043
  338  C 22 YY    0.000050  -0.000042  -0.001574  -0.003738   0.002593
  339  C 22 ZZ   -0.000032  -0.000017   0.000580   0.001041  -0.000954
  340  C 22 XY   -0.000046   0.000008   0.001161   0.002972  -0.001815
  341  C 22 XZ    0.000013  -0.000023  -0.000642  -0.001505   0.001208
  342  C 22 YZ   -0.000022   0.000015   0.000701   0.001529  -0.000968
  343  C 23  S   -0.000040   0.000013  -0.022153  -0.054342   0.031612
  344  C 23  S   -0.000247   0.000067   0.039643   0.099982  -0.058328
  345  C 23  X   -0.000009   0.000013   0.004907   0.015848  -0.012171
  346  C 23  Y    0.000007  -0.000002  -0.003352  -0.003513  -0.000158
  347  C 23  Z   -0.000015  -0.000008  -0.018489  -0.037048   0.019874
  348  C 23  S    0.005598  -0.001015   0.028130   0.066834  -0.037275
  349  C 23  X    0.003341   0.000640   0.001685   0.003434  -0.001829
  350  C 23  Y    0.000718   0.000772  -0.000662  -0.001046   0.000302
  351  C 23  Z   -0.002962   0.001042  -0.004528  -0.007498   0.002428
  352  C 23  S    0.006888   0.027289  -0.089131  -0.212874   0.011371
  353  C 23  X   -0.034424  -0.053285   0.004011   0.042478  -0.063812
  354  C 23  Y   -0.022304  -0.036273   0.010004   0.031055  -0.036974
  355  C 23  Z   -0.017285  -0.030958   0.019121   0.045735  -0.018075
  356  C 23 XX    0.000036   0.000004  -0.000264   0.000134  -0.000366
  357  C 23 YY   -0.000038   0.000025  -0.001630  -0.003551   0.002106
  358  C 23 ZZ    0.000013  -0.000001   0.000845   0.001138  -0.000306
  359  C 23 XY    0.000049   0.000002   0.001352   0.003269  -0.001958
  360  C 23 XZ   -0.000006  -0.000005   0.000028  -0.000282   0.000394
  361  C 23 YZ    0.000017  -0.000016   0.001267   0.002323  -0.001077
  362  H 24  S    0.000018   0.000026   0.015336   0.023921  -0.008979
  363  H 24  S   -0.000863   0.000855   0.004817   0.006527  -0.003435
  364  H 24  X    0.000045   0.000016   0.001663   0.002621  -0.001049
  365  H 24  Y    0.000006  -0.000011   0.000684   0.001143  -0.000537
  366  H 24  Z   -0.000115  -0.000042  -0.000363  -0.000393   0.000029
  367  H 25  S    0.000051  -0.000162   0.009830   0.020896  -0.017317
  368  H 25  S    0.003661  -0.000656   0.003934   0.005142  -0.003817
  369  H 25  X   -0.000068  -0.000034  -0.001074  -0.002228   0.001784
  370  H 25  Y   -0.000045  -0.000006  -0.000575  -0.001182   0.000903
  371  H 25  Z    0.000053   0.000084   0.000071   0.000090  -0.000027
  372  H 26  S   -0.000097  -0.000041   0.005680   0.017962  -0.012324
  373  H 26  S   -0.001386  -0.000471   0.000229   0.003340  -0.002737
  374  H 26  X   -0.000025  -0.000048  -0.000334  -0.000893   0.000592
  375  H 26  Y   -0.000016   0.000010  -0.000339  -0.000988   0.000676
  376  H 26  Z   -0.000003   0.000050  -0.000611  -0.001731   0.001175
  377  H 27  S    0.000070  -0.000035   0.006316   0.018293  -0.010801
  378  H 27  S    0.001648  -0.000029   0.001717   0.003946  -0.000379
  379  H 27  X   -0.000032  -0.000017   0.000392   0.001056  -0.000614
  380  H 27  Y   -0.000016  -0.000026  -0.000034  -0.000073   0.000026
  381  H 27  Z   -0.000018  -0.000016  -0.000733  -0.001946   0.001126
  382  C 28  S   -0.000045   0.000021  -0.023300   0.060013   0.021249
  383  C 28  S   -0.000270   0.000103   0.042026  -0.110660  -0.039308
  384  C 28  X   -0.000011   0.000035   0.008436  -0.024583  -0.011219
  385  C 28  Y    0.000008   0.000003  -0.002177   0.000577  -0.001812
  386  C 28  Z    0.000021  -0.000002   0.018463  -0.036946  -0.011007
  387  C 28  S    0.005673  -0.001592   0.029231  -0.073322  -0.023332
  388  C 28  X    0.003943   0.000539   0.001683  -0.004947  -0.000844
  389  C 28  Y    0.000921   0.000734  -0.000327   0.000762   0.000373
  390  C 28  Z    0.002282  -0.001278   0.004565  -0.007159  -0.000307
  391  C 28  S   -0.013483   0.010050   0.062939   0.163592  -0.014101
  392  C 28  X   -0.024882  -0.035995  -0.006244  -0.012889  -0.018620
  393  C 28  Y   -0.015692  -0.027808  -0.005980  -0.016021  -0.007921
  394  C 28  Z    0.017619   0.034045   0.011811   0.034881   0.007504
  395  C 28 XX    0.000025   0.000009  -0.000217  -0.000275  -0.000388
  396  C 28 YY   -0.000041   0.000041  -0.001828   0.004170   0.001490
  397  C 28 ZZ    0.000006   0.000003   0.001102  -0.001398  -0.000057
  398  C 28 XY    0.000046  -0.000002   0.001207  -0.003226  -0.001246
  399  C 28 XZ    0.000005   0.000014   0.000124  -0.000328  -0.000193
  400  C 28 YZ   -0.000029   0.000015  -0.001314   0.002664   0.000729
  401  C 29  S    0.000060  -0.000029  -0.021129   0.059104   0.025286
  402  C 29  S    0.000357  -0.000150   0.038611  -0.109317  -0.046402
  403  C 29  X   -0.000112  -0.000072  -0.003042   0.009538   0.001378
  404  C 29  Y   -0.000042   0.000021  -0.006440   0.016017   0.005726
  405  C 29  Z   -0.000100   0.000026   0.016599  -0.038725  -0.017067
  406  C 29  S   -0.007745   0.003194   0.021871  -0.070793  -0.033026
  407  C 29  X    0.002580   0.002016   0.000389   0.002056   0.000742
  408  C 29  Y    0.002346   0.000243  -0.000491   0.003237   0.001710
  409  C 29  Z   -0.003704   0.001279   0.001187  -0.007076  -0.004537
  410  C 29  S   -0.036157  -0.070835  -0.027556   0.012731  -0.027119
  411  C 29  X   -0.040985  -0.066211  -0.001293   0.001025  -0.019116
  412  C 29  Y   -0.014010  -0.019286   0.005241   0.003230  -0.008014
  413  C 29  Z   -0.018110  -0.029697  -0.008001  -0.003914  -0.014685
  414  C 29 XX   -0.000005  -0.000025   0.000237  -0.000883  -0.000208
  415  C 29 YY    0.000045  -0.000037  -0.001677   0.004352   0.001987
  416  C 29 ZZ   -0.000033  -0.000017   0.000525  -0.000903  -0.000527
  417  C 29 XY   -0.000047   0.000006   0.001179  -0.003166  -0.001218
  418  C 29 XZ   -0.000016   0.000021   0.000669  -0.001572  -0.000948
  419  C 29 YZ    0.000016  -0.000011  -0.000734   0.001791   0.000689
  420  H 30  S    0.000038  -0.000151   0.010214  -0.023573  -0.013277
  421  H 30  S    0.003719  -0.000875   0.003277  -0.004859  -0.003203
  422  H 30  X   -0.000074  -0.000043  -0.001097   0.002472   0.001331
  423  H 30  Y   -0.000053  -0.000010  -0.000577   0.001316   0.000700
  424  H 30  Z   -0.000041  -0.000077   0.000158  -0.000410  -0.000271
  425  H 31  S    0.000059  -0.000041   0.006733  -0.020344  -0.007247
  426  H 31  S    0.001792   0.000169   0.001128  -0.003990   0.000180
  427  H 31  X   -0.000027  -0.000013   0.000536  -0.001522  -0.000543
  428  H 31  Y   -0.000013  -0.000026   0.000017  -0.000086  -0.000053
  429  H 31  Z    0.000030   0.000026   0.000663  -0.001925  -0.000690
  430  H 32  S   -0.000112  -0.000058   0.005992  -0.020209  -0.008937
  431  H 32  S   -0.001284  -0.000285   0.000321  -0.003531  -0.001550
  432  H 32  X   -0.000030  -0.000051  -0.000217   0.000638   0.000260
  433  H 32  Y   -0.000017   0.000001  -0.000310   0.000973   0.000419
  434  H 32  Z    0.000009  -0.000037   0.000716  -0.002145  -0.000932
  435  H 33  S    0.000025   0.000040   0.016227  -0.025623  -0.004254
  436  H 33  S   -0.001092   0.001014   0.005491  -0.005576  -0.002705
  437  H 33  X    0.000054   0.000028   0.001802  -0.002790  -0.000519
  438  H 33  Y    0.000014  -0.000002   0.000727  -0.001237  -0.000341
  439  H 33  Z    0.000108   0.000045   0.000029   0.000176   0.000175
  440  H 34  S    0.000032   0.000207   0.015487   0.006239   0.046541
  441  H 34  S    0.000003  -0.000729   0.003651   0.004903  -0.003231
  442  H 34  X   -0.000022  -0.000019  -0.000954  -0.000476  -0.002235
  443  H 34  Y   -0.000014  -0.000027  -0.000626  -0.000077  -0.003728
  444  H 34  Z   -0.000008   0.000072  -0.000910  -0.000271  -0.002915
  445  CL35  S    0.000002   0.000001   0.005568   0.003162   0.034623
  446  CL35  S    0.000024   0.000026  -0.025317  -0.014312  -0.156914
  447  CL35  X    0.000002   0.000003   0.001900   0.000750   0.007387
  448  CL35  Y    0.000010  -0.000012  -0.005451  -0.002508  -0.025430
  449  CL35  Z    0.000000   0.000014   0.003167   0.001347   0.015619
  450  CL35  S    0.000086   0.000104   0.047642   0.027620   0.302345
  451  CL35  X   -0.000013  -0.000016  -0.004257  -0.001871  -0.016821
  452  CL35  Y   -0.000046   0.000086   0.012636   0.006061   0.058366
  453  CL35  Z   -0.000002  -0.000083  -0.007220  -0.002934  -0.035905
  454  CL35  S   -0.000930  -0.000757   0.019059   0.009708   0.106679
  455  CL35  X    0.000108   0.000110  -0.000685   0.001697  -0.002100
  456  CL35  Y   -0.000264  -0.001562   0.000050  -0.003366   0.000736
  457  CL35  Z    0.000246   0.001036  -0.001047  -0.000134   0.000594
  458  CL35  S   -0.003221  -0.040700  -0.018625  -0.055686  -0.003360
  459  CL35  X    0.000439   0.001216   0.004471   0.005532   0.001593
  460  CL35  Y    0.000223  -0.008483  -0.006846  -0.013250   0.003192
  461  CL35  Z    0.000900   0.004007  -0.003002   0.004780   0.002668
  462  CL35 XX    0.000040   0.000060  -0.001242  -0.000595  -0.006976
  463  CL35 YY    0.000006  -0.000099   0.002094   0.000834   0.009168
  464  CL35 ZZ    0.000024   0.000028  -0.000473  -0.000235  -0.002406
  465  CL35 XY    0.000010  -0.000023  -0.001334  -0.000447  -0.005460
  466  CL35 XZ   -0.000004  -0.000003   0.000787   0.000233   0.003197
  467  CL35 YZ    0.000023   0.000088  -0.002660  -0.001105  -0.012483
  468  H 36  S   -0.000019   0.000030   0.004130  -0.000092   0.008743
  469  H 36  S   -0.000332  -0.000839   0.003904   0.001333   0.001053
  470  H 36  X    0.000005  -0.000013   0.000424  -0.000020   0.000726
  471  H 36  Y    0.000004   0.000007  -0.000220  -0.000065  -0.000629
  472  H 36  Z   -0.000010  -0.000007   0.000123   0.000026   0.000179
  473  H 37  S   -0.000044   0.000002   0.003374   0.000383   0.008579
  474  H 37  S    0.000113   0.000002   0.001438   0.001044   0.002077
  475  H 37  X   -0.000000   0.000005   0.000210   0.000047   0.000486
  476  H 37  Y   -0.000021  -0.000018   0.000278   0.000015   0.000434
  477  H 37  Z   -0.000006  -0.000012  -0.000266  -0.000026  -0.000737
  478  H 38  S   -0.000014  -0.000009   0.002207   0.000314   0.006796
  479  H 38  S    0.000315   0.000012  -0.000665   0.000178   0.001060
  480  H 38  X    0.000006   0.000003   0.000115   0.000014   0.000394
  481  H 38  Y    0.000007  -0.000016   0.000147   0.000002   0.000444
  482  H 38  Z    0.000005   0.000008   0.000197   0.000024   0.000571

                     36         37         38         39         40
                   -0.9867    -0.9581    -0.9319    -0.9119    -0.9057
                     A          A          A          A          A   
    1  C  1  S    0.007312   0.001422   0.089319   0.008906  -0.004342
    2  C  1  S   -0.011731  -0.001416  -0.168565  -0.016633   0.008446
    3  C  1  X    0.047582   0.001081   0.039554   0.000061   0.000121
    4  C  1  Y   -0.044847   0.003957   0.031816  -0.002434   0.001709
    5  C  1  Z    0.006456   0.000047   0.041273  -0.008548   0.006500
    6  C  1  S   -0.030302  -0.007775  -0.161824  -0.018498   0.007631
    7  C  1  X    0.005866  -0.003758   0.011007   0.003426  -0.000803
    8  C  1  Y   -0.017059  -0.002895  -0.004863  -0.002428   0.002909
    9  C  1  Z   -0.000787  -0.000242   0.005139  -0.002560   0.006472
   10  C  1  S   -0.099053  -0.087257  -0.049764  -0.002785  -0.035376
   11  C  1  X   -0.004061  -0.041751   0.034549  -0.049629   0.026767
   12  C  1  Y   -0.051735  -0.024958  -0.035808  -0.023847  -0.002016
   13  C  1  Z   -0.019757   0.003294   0.003731  -0.025010   0.009052
   14  C  1 XX    0.004858  -0.000043   0.001426   0.000214  -0.000102
   15  C  1 YY   -0.005318   0.000374   0.002436  -0.000002   0.000065
   16  C  1 ZZ    0.000319   0.000022  -0.000929   0.000306  -0.000179
   17  C  1 XY    0.001165   0.000198  -0.002054  -0.000021   0.000026
   18  C  1 XZ    0.000174  -0.000089  -0.003212   0.000270  -0.000090
   19  C  1 YZ   -0.000190  -0.000066  -0.003939  -0.000934   0.000683
   20  C  2  S   -0.072214   0.001311  -0.006127   0.001599  -0.000586
   21  C  2  S    0.133490  -0.003292   0.008722  -0.002899   0.001333
   22  C  2  X    0.017960   0.000613   0.053617   0.006068  -0.003431
   23  C  2  Y   -0.045107   0.006039  -0.038506  -0.005407   0.003555
   24  C  2  Z    0.014792  -0.002088   0.032173   0.000741   0.003572
   25  C  2  S    0.136607   0.000782   0.031707  -0.003044  -0.000671
   26  C  2  X    0.000240  -0.004260   0.010689   0.002375  -0.003142
   27  C  2  Y   -0.022985   0.005977  -0.010418  -0.000621  -0.000700
   28  C  2  Z    0.010648  -0.002301   0.012549  -0.000431  -0.000536
   29  C  2  S   -0.113550   0.129251  -0.060908   0.016453   0.007917
   30  C  2  X   -0.011991  -0.024366   0.009185  -0.023262   0.022528
   31  C  2  Y   -0.019828   0.074039  -0.008353   0.044724  -0.003479
   32  C  2  Z    0.072255  -0.054638   0.015145   0.011478  -0.024264
   33  C  2 XX   -0.003887   0.000061  -0.007203  -0.000702   0.000406
   34  C  2 YY    0.003202  -0.000312   0.006058   0.000557  -0.000064
   35  C  2 ZZ    0.000077  -0.000051   0.001226   0.000283  -0.000318
   36  C  2 XY   -0.001062  -0.000008  -0.001618  -0.000002  -0.000009
   37  C  2 XZ   -0.000384  -0.000051  -0.000047   0.000183   0.000037
   38  C  2 YZ   -0.005280   0.000520  -0.004096  -0.000526   0.000364
   39  S  3  S   -0.037537   0.001134   0.011053  -0.000696   0.000340
   40  S  3  S    0.170195  -0.005780  -0.050152   0.003189  -0.001593
   41  S  3  X    0.016304  -0.007934  -0.008581   0.004185  -0.003017
   42  S  3  Y    0.005081  -0.002256  -0.041777  -0.002265   0.000827
   43  S  3  Z   -0.002238   0.000876  -0.003382   0.045547  -0.032849
   44  S  3  S   -0.349276   0.008737   0.104749  -0.006543   0.003120
   45  S  3  X   -0.040613   0.018238   0.020883  -0.009937   0.007155
   46  S  3  Y   -0.011960   0.005261   0.098468   0.005108  -0.001798
   47  S  3  Z    0.005206  -0.001968   0.008122  -0.107582   0.077886
   48  S  3  S   -0.093710   0.020355   0.025099  -0.000456   0.002192
   49  S  3  X    0.012421   0.009351  -0.001123   0.000633  -0.000576
   50  S  3  Y    0.010117  -0.001431  -0.012944   0.000451  -0.001445
   51  S  3  Z    0.003795  -0.001959   0.000587   0.006555  -0.011826
   52  S  3  S    0.572072  -0.248114   0.305676  -0.048557   0.008749
   53  S  3  X    0.116021  -0.058064   0.072003  -0.008546   0.004364
   54  S  3  Y    0.025213  -0.025802   0.035315  -0.001865  -0.003166
   55  S  3  Z    0.009223  -0.011729   0.048491  -0.037565   0.094650
   56  S  3 XX    0.007836   0.003453  -0.000422  -0.001385   0.001910
   57  S  3 YY   -0.003624   0.000533  -0.012485  -0.002139   0.001355
   58  S  3 ZZ   -0.008779  -0.004788   0.012912   0.003587  -0.003375
   59  S  3 XY   -0.003305   0.002789   0.010550  -0.000369   0.000862
   60  S  3 XZ   -0.001315  -0.001052   0.001995  -0.010199   0.013079
   61  S  3 YZ    0.000224  -0.000620  -0.000630  -0.013645   0.011277
   62  H  4  S   -0.004019  -0.001687  -0.051348  -0.009336   0.005078
   63  H  4  S    0.002504   0.002046  -0.001206  -0.000892   0.001378
   64  H  4  X    0.000612   0.000049  -0.001109  -0.000242   0.000127
   65  H  4  Y   -0.001052  -0.000012  -0.001034  -0.000705   0.000377
   66  H  4  Z    0.000569   0.000093   0.004913   0.000485  -0.000304
   67  C  5  S    0.006178   0.002878   0.118123   0.000322   0.000552
   68  C  5  S   -0.009946  -0.005501  -0.218372  -0.000984  -0.000866
   69  C  5  X    0.007213   0.000206   0.007296  -0.001232   0.000085
   70  C  5  Y   -0.009139  -0.000434  -0.018766   0.000838  -0.000523
   71  C  5  Z   -0.001707  -0.000279  -0.032834  -0.003805   0.001484
   72  C  5  S   -0.012596  -0.003085  -0.189770  -0.000771   0.001806
   73  C  5  X    0.000585   0.001181  -0.000418  -0.001611   0.001105
   74  C  5  Y   -0.002554  -0.000347  -0.008325   0.004202  -0.001615
   75  C  5  Z   -0.000967  -0.001558  -0.004113   0.000024   0.002150
   76  C  5  S   -0.035162  -0.044212   0.022249  -0.064816   0.058292
   77  C  5  X   -0.005085   0.013087  -0.025770   0.012371  -0.000839
   78  C  5  Y   -0.005197  -0.008272  -0.001496  -0.000020   0.012860
   79  C  5  Z   -0.004189  -0.003472   0.000461  -0.012007   0.006253
   80  C  5 XX    0.000855  -0.000067  -0.000507  -0.000036   0.000103
   81  C  5 YY   -0.000529   0.000065   0.003950   0.000373  -0.000173
   82  C  5 ZZ    0.000326  -0.000046   0.001932  -0.000217   0.000197
   83  C  5 XY   -0.000150   0.000032  -0.001991  -0.000031  -0.000010
   84  C  5 XZ    0.000389  -0.000050  -0.002027  -0.000236   0.000158
   85  C  5 YZ   -0.000759  -0.000029  -0.003149  -0.000297   0.000149
   86  S  6  S    0.017879   0.040344  -0.006444   0.000561   0.000737
   87  S  6  S   -0.081712  -0.184626   0.029495  -0.002552  -0.003355
   88  S  6  X    0.015066   0.036670  -0.002120  -0.001354  -0.002786
   89  S  6  Y   -0.000569   0.002523   0.001820  -0.000662  -0.001392
   90  S  6  Z   -0.001249  -0.002463   0.000951  -0.024719  -0.037479
   91  S  6  S    0.160082   0.364292  -0.058685   0.005171   0.006825
   92  S  6  X   -0.035016  -0.085124   0.005166   0.003079   0.006391
   93  S  6  Y    0.001156  -0.005931  -0.004223   0.001471   0.003172
   94  S  6  Z    0.002894   0.005721  -0.002202   0.056771   0.086407
   95  S  6  S    0.032968   0.097587  -0.018125   0.001615   0.001920
   96  S  6  X    0.009396   0.012621  -0.001707  -0.000464  -0.000847
   97  S  6  Y    0.001198  -0.000157   0.001485   0.000285  -0.000316
   98  S  6  Z   -0.002872   0.000283  -0.000112  -0.007047  -0.011678
   99  S  6  S    0.061207  -0.013873   0.014056  -0.021811   0.018128
  100  S  6  X   -0.020458   0.002947   0.000617   0.003931  -0.005147
  101  S  6  Y   -0.008151   0.001281   0.003305   0.002868  -0.001479
  102  S  6  Z   -0.006108   0.006744  -0.012364  -0.017952  -0.013595
  103  S  6 XX    0.001232   0.006390   0.001685  -0.001036  -0.002948
  104  S  6 YY   -0.007238  -0.015722   0.002260  -0.000099  -0.000311
  105  S  6 ZZ    0.009786   0.014576  -0.004539   0.001218   0.003321
  106  S  6 XY   -0.000150   0.002185   0.000778  -0.000052  -0.000827
  107  S  6 XZ    0.000857   0.001089  -0.000339  -0.009330  -0.019702
  108  S  6 YZ    0.000738   0.001042  -0.000460   0.002016  -0.001243
  109  C  7  S   -0.036344  -0.001201  -0.000605  -0.000165   0.004000
  110  C  7  S    0.066228   0.001805   0.000208  -0.000099  -0.006841
  111  C  7  X   -0.011308   0.000057   0.008805   0.000475   0.000598
  112  C  7  Y   -0.004110   0.002200  -0.004662  -0.000614  -0.001020
  113  C  7  Z    0.026898  -0.000703   0.007369   0.000189   0.000551
  114  C  7  S    0.049251   0.002326   0.001751   0.002042  -0.006815
  115  C  7  X   -0.000007   0.002062   0.000222  -0.001038   0.001085
  116  C  7  Y    0.001130   0.001606  -0.001786  -0.000749  -0.001719
  117  C  7  Z    0.005169  -0.000421   0.001016  -0.000935  -0.000649
  118  C  7  S    0.144524  -0.057289   0.034438   0.025226  -0.056081
  119  C  7  X   -0.019754   0.013028  -0.008030   0.000133   0.004945
  120  C  7  Y    0.006025  -0.007377  -0.004803  -0.009575   0.001598
  121  C  7  Z    0.027825  -0.004835   0.006572   0.010084  -0.014880
  122  C  7 XX   -0.001359  -0.000120  -0.001210  -0.000173   0.000261
  123  C  7 YY   -0.002089   0.000035  -0.000097   0.000006   0.000081
  124  C  7 ZZ    0.002114  -0.000223   0.000888  -0.000051   0.000319
  125  C  7 XY    0.000043  -0.000096   0.000178   0.000014   0.000147
  126  C  7 XZ   -0.002355   0.000126   0.000213   0.000081   0.000007
  127  C  7 YZ   -0.000311  -0.000099  -0.000631  -0.000099   0.000210
  128  C  8  S    0.021917   0.010122  -0.035601  -0.068509   0.065795
  129  C  8  S   -0.041611  -0.018216   0.068764   0.132525  -0.127157
  130  C  8  X    0.039024   0.053745  -0.016842  -0.067073  -0.051519
  131  C  8  Y    0.035108   0.008126  -0.005409  -0.021615  -0.016009
  132  C  8  Z   -0.049790   0.049997   0.015928  -0.028694  -0.016836
  133  C  8  S   -0.039143  -0.020918   0.060763   0.114434  -0.119542
  134  C  8  X    0.009687   0.018263  -0.008597  -0.017252  -0.006253
  135  C  8  Y    0.013558   0.005773  -0.004849  -0.013533   0.006333
  136  C  8  Z   -0.026002   0.012558   0.013361   0.009113  -0.016117
  137  C  8  S   -0.152819   0.090908  -0.136573  -0.577488  -0.304607
  138  C  8  X    0.048145  -0.115778  -0.005623  -0.117197   0.099272
  139  C  8  Y    0.017308  -0.074122  -0.011998  -0.096952  -0.011236
  140  C  8  Z   -0.027084  -0.003861   0.020569   0.161654   0.139379
  141  C  8 XX    0.002730   0.002262  -0.000557  -0.000813  -0.002943
  142  C  8 YY    0.000554   0.001369  -0.002779  -0.004489   0.002495
  143  C  8 ZZ   -0.004107  -0.003056   0.002362   0.002851   0.003560
  144  C  8 XY   -0.000271   0.001397   0.001117   0.001084  -0.005177
  145  C  8 XZ    0.002142  -0.001930   0.000035   0.004563   0.001923
  146  C  8 YZ    0.003229   0.000936  -0.001268  -0.001462   0.001968
  147  C  9  S   -0.046019  -0.056755   0.007690   0.040165   0.081952
  148  C  9  S    0.087193   0.109319  -0.014497  -0.077812  -0.159646
  149  C  9  X    0.024750   0.046368  -0.029005  -0.053057   0.027144
  150  C  9  Y    0.016603   0.002107  -0.017539  -0.041360   0.017254
  151  C  9  Z   -0.017482   0.059193   0.017306   0.055210  -0.000600
  152  C  9  S    0.073137   0.090864  -0.013837  -0.062817  -0.141585
  153  C  9  X    0.013727   0.021791  -0.008787  -0.016504  -0.006126
  154  C  9  Y    0.004868  -0.001554  -0.003768  -0.006311   0.003981
  155  C  9  Z    0.001508   0.032947   0.002191   0.002558  -0.008890
  156  C  9  S   -0.270416   0.110955   0.070415   0.570578  -0.147362
  157  C  9  X   -0.032608  -0.058829  -0.012966  -0.186388  -0.142740
  158  C  9  Y    0.010781  -0.016146   0.002325  -0.049748  -0.080004
  159  C  9  Z   -0.012380   0.035107  -0.058875  -0.170404   0.095656
  160  C  9 XX   -0.000786   0.001156   0.001680   0.004349  -0.002877
  161  C  9 YY   -0.003559  -0.003933   0.000692   0.002609   0.004254
  162  C  9 ZZ    0.003433   0.002438  -0.002189  -0.005392   0.002477
  163  C  9 XY    0.000610   0.001395   0.000841   0.000626  -0.004775
  164  C  9 XZ    0.002972   0.004238  -0.001055   0.000807  -0.000151
  165  C  9 YZ   -0.001440  -0.000657   0.000705   0.003698   0.001960
  166  H 10  S    0.015696   0.003033  -0.003849  -0.000189  -0.004922
  167  H 10  S    0.003200  -0.001278  -0.000899  -0.001879  -0.005728
  168  H 10  X    0.000301   0.000034   0.000224  -0.000126   0.000138
  169  H 10  Y   -0.001325   0.000169   0.000191  -0.000037  -0.000140
  170  H 10  Z    0.001179   0.000128  -0.000154   0.000006  -0.000237
  171  H 11  S    0.018769  -0.000013  -0.001633   0.000106  -0.002204
  172  H 11  S    0.002519   0.001181  -0.001239  -0.000485  -0.001721
  173  H 11  X    0.000337  -0.000024   0.000358   0.000040  -0.000087
  174  H 11  Y    0.001452   0.000107  -0.000173  -0.000046  -0.000238
  175  H 11  Z    0.001333   0.000055   0.000064   0.000025  -0.000169
  176  H 12  S    0.018500   0.000798   0.003949   0.000221  -0.002175
  177  H 12  S   -0.001362  -0.004209   0.002025   0.001185  -0.000169
  178  H 12  X   -0.001919   0.000021  -0.000355  -0.000061   0.000230
  179  H 12  Y   -0.000134   0.000002  -0.000057   0.000006   0.000047
  180  H 12  Z    0.000050  -0.000018   0.000146   0.000016   0.000065
  181  H 13  S   -0.003586  -0.002245  -0.063033   0.002345  -0.001221
  182  H 13  S    0.001021  -0.000816   0.000035   0.001056  -0.000347
  183  H 13  X    0.000290   0.000046   0.001643   0.000010  -0.000099
  184  H 13  Y   -0.000067  -0.000052   0.002202   0.000275  -0.000067
  185  H 13  Z   -0.000270  -0.000131  -0.005692   0.000019  -0.000111
  186  C 14  S    0.005821   0.001832   0.075399  -0.000726   0.000277
  187  C 14  S   -0.010648  -0.003754  -0.139093   0.001422  -0.000592
  188  C 14  X   -0.003615  -0.001152  -0.048311  -0.000358  -0.000107
  189  C 14  Y   -0.002754  -0.000390  -0.005914   0.000899  -0.000205
  190  C 14  Z   -0.000581   0.000120  -0.000472  -0.000838   0.000317
  191  C 14  S   -0.007524  -0.000115  -0.112627  -0.000923   0.000442
  192  C 14  X   -0.000632   0.000889  -0.006937  -0.000486  -0.000068
  193  C 14  Y   -0.000605   0.000315  -0.000378  -0.001190   0.000417
  194  C 14  Z    0.000362   0.000171  -0.001591  -0.000032  -0.000520
  195  C 14  S    0.000542   0.019013  -0.020271   0.012057  -0.005258
  196  C 14  X   -0.001598   0.004382  -0.005091   0.002815  -0.000632
  197  C 14  Y    0.002905   0.002462   0.007096  -0.003638  -0.001371
  198  C 14  Z   -0.000059  -0.004423   0.003777  -0.001229   0.000585
  199  C 14 XX   -0.000256  -0.000135  -0.004692  -0.000071  -0.000068
  200  C 14 YY    0.000129   0.000018   0.003901   0.000034  -0.000012
  201  C 14 ZZ    0.000379   0.000043   0.003927  -0.000083   0.000047
  202  C 14 XY   -0.000239  -0.000020  -0.000909  -0.000037   0.000023
  203  C 14 XZ   -0.000020   0.000038   0.000287  -0.000076   0.000005
  204  C 14 YZ   -0.000090   0.000002  -0.000080  -0.000022   0.000013
  205  H 15  S    0.001944  -0.001678  -0.063754  -0.000575  -0.000209
  206  H 15  S    0.002801   0.000303  -0.007269   0.002163  -0.001914
  207  H 15  X    0.000372   0.000020   0.002615   0.000016   0.000008
  208  H 15  Y    0.000013  -0.000160  -0.006062  -0.000041  -0.000040
  209  H 15  Z    0.000198   0.000029  -0.000157  -0.000061   0.000005
  210  C 16  S    0.020230   0.011820  -0.043164   0.060881  -0.060840
  211  C 16  S   -0.038318  -0.021441   0.083021  -0.117754   0.117694
  212  C 16  X    0.045772   0.042212  -0.024965   0.058792   0.049788
  213  C 16  Y    0.037794   0.002935  -0.011719   0.020465   0.012965
  214  C 16  Z    0.040095  -0.058109  -0.011997  -0.037372  -0.030083
  215  C 16  S   -0.037997  -0.024232   0.072719  -0.102393   0.110752
  216  C 16  X    0.016762   0.014910  -0.012368   0.017849   0.004952
  217  C 16  Y    0.016781   0.003866  -0.008856   0.013598  -0.007078
  218  C 16  Z    0.023938  -0.015691  -0.013100   0.004658  -0.017853
  219  C 16  S   -0.347531   0.227271  -0.259763   0.708847   0.389123
  220  C 16  X    0.119946  -0.112428   0.068178   0.156005  -0.126160
  221  C 16  Y    0.063274  -0.080641   0.045499   0.117171   0.000190
  222  C 16  Z    0.024308   0.024939   0.011747   0.142198   0.194504
  223  C 16 XX    0.001941   0.002537  -0.000793   0.002091   0.003354
  224  C 16 YY    0.000060   0.001267  -0.002663   0.003613  -0.001960
  225  C 16 ZZ   -0.002953  -0.003168   0.002168  -0.003612  -0.004199
  226  C 16 XY   -0.000955   0.001094   0.001659  -0.000849   0.005329
  227  C 16 XZ   -0.003232   0.000694   0.000237   0.003189   0.000336
  228  C 16 YZ   -0.003426  -0.001575   0.001803  -0.002066   0.000943
  229  C 17  S   -0.046108  -0.053238   0.010923  -0.041132  -0.082466
  230  C 17  S    0.088011   0.102522  -0.020661   0.079861   0.160833
  231  C 17  X    0.026469   0.035834  -0.036752   0.055953  -0.021951
  232  C 17  Y    0.017281  -0.002482  -0.023253   0.040110  -0.014733
  233  C 17  Z    0.011793  -0.067275  -0.015592   0.036081   0.003801
  234  C 17  S    0.067307   0.085458  -0.019345   0.064172   0.141440
  235  C 17  X    0.014383   0.014660  -0.010613   0.015356   0.006250
  236  C 17  Y    0.004617  -0.004403  -0.004721   0.005320  -0.004014
  237  C 17  Z   -0.006809  -0.036579  -0.000893  -0.003297  -0.011221
  238  C 17  S   -0.255380   0.025800  -0.041599  -0.668857   0.204810
  239  C 17  X   -0.029054  -0.060066   0.002039   0.172170   0.128224
  240  C 17  Y   -0.020160  -0.002583  -0.014721   0.036380   0.074999
  241  C 17  Z   -0.070820  -0.000877  -0.034567  -0.229381   0.068881
  242  C 17 XX   -0.001422  -0.000064   0.002285  -0.003363   0.002460
  243  C 17 YY   -0.003369  -0.003667   0.000824  -0.002253  -0.004112
  244  C 17 ZZ    0.003919   0.003479  -0.002784   0.004064  -0.002057
  245  C 17 XY    0.000765   0.001076   0.000781   0.000355   0.004864
  246  C 17 XZ   -0.002122  -0.003848  -0.000010   0.002142  -0.001570
  247  C 17 YZ    0.001859   0.000832  -0.001479   0.003968   0.001435
  248  C 18  S   -0.004389   0.067982  -0.021505   0.080482   0.032711
  249  C 18  S    0.007912  -0.129662   0.041143  -0.154762  -0.063434
  250  C 18  X    0.012429  -0.030260   0.001939  -0.015926  -0.007598
  251  C 18  Y    0.014178  -0.020504  -0.008467   0.003319  -0.028315
  252  C 18  Z    0.023529  -0.019228  -0.030113   0.028968  -0.073989
  253  C 18  S    0.004582  -0.083047   0.032899  -0.121757  -0.045872
  254  C 18  X    0.000760   0.002573  -0.001212   0.005497   0.003343
  255  C 18  Y    0.001800   0.000526  -0.001311   0.006567  -0.000694
  256  C 18  Z    0.003731  -0.004712  -0.004483   0.009562  -0.009915
  257  C 18  S    0.221518  -0.063695   0.076532  -0.353638  -0.319171
  258  C 18  X    0.019920   0.000615   0.008262  -0.062749  -0.015534
  259  C 18  Y   -0.004427   0.042770  -0.013295  -0.059056   0.054571
  260  C 18  Z   -0.051725   0.106123  -0.032545  -0.069288   0.172924
  261  C 18 XX    0.000775   0.001029  -0.000870   0.002282   0.000897
  262  C 18 YY   -0.000047   0.003759  -0.001959   0.005405   0.000489
  263  C 18 ZZ   -0.001473  -0.000867   0.001682  -0.002562   0.000747
  264  C 18 XY    0.001120  -0.003310  -0.000131  -0.001701  -0.002832
  265  C 18 XZ    0.001184  -0.001346  -0.002239   0.002691  -0.005841
  266  C 18 YZ    0.000117  -0.003375   0.000142  -0.002479  -0.003473
  267  C 19  S   -0.049869   0.008843   0.040018  -0.086192  -0.011418
  268  C 19  S    0.093775  -0.016935  -0.076817   0.165188   0.021524
  269  C 19  X   -0.021584   0.021005   0.012278  -0.020200   0.005887
  270  C 19  Y   -0.013712  -0.005782   0.004010  -0.010507  -0.022281
  271  C 19  Z   -0.005984  -0.052659  -0.008849   0.001944  -0.077314
  272  C 19  S    0.063068  -0.001731  -0.052678   0.129388   0.019685
  273  C 19  X   -0.001436   0.001259  -0.002348   0.004243   0.000076
  274  C 19  Y   -0.000840  -0.002674  -0.001161  -0.000413  -0.002807
  275  C 19  Z    0.000170  -0.010409  -0.000422  -0.006356  -0.010181
  276  C 19  S    0.070912  -0.001552   0.083559   0.423264  -0.303118
  277  C 19  X    0.010621   0.008098  -0.012240  -0.071577   0.014125
  278  C 19  Y   -0.021426  -0.023825  -0.001185  -0.022531   0.033607
  279  C 19  Z   -0.062923  -0.051365   0.008144   0.057480   0.068851
  280  C 19 XX   -0.000952  -0.001400   0.000908  -0.002396  -0.001278
  281  C 19 YY   -0.003179   0.001246   0.002667  -0.005357   0.000749
  282  C 19 ZZ    0.002014   0.001054  -0.001446   0.002601  -0.000242
  283  C 19 XY    0.002046  -0.000219  -0.001035   0.002530   0.001791
  284  C 19 XZ   -0.000794   0.003610   0.001671  -0.001629   0.005988
  285  C 19 YZ    0.002086   0.002032  -0.000950   0.002853   0.003636
  286  C 20  S   -0.003173   0.068939  -0.016409  -0.088059  -0.027852
  287  C 20  S    0.005780  -0.131550   0.031757   0.169452   0.054059
  288  C 20  X    0.007736  -0.025582   0.006474   0.022176  -0.007669
  289  C 20  Y    0.012700  -0.019042  -0.003144  -0.002012   0.022907
  290  C 20  Z   -0.027381   0.026726   0.023405   0.030827  -0.079248
  291  C 20  S    0.002199  -0.084557   0.024203   0.133804   0.039267
  292  C 20  X    0.000562   0.003359   0.000059  -0.004100  -0.004095
  293  C 20  Y    0.002590   0.000702   0.000536  -0.006647   0.000138
  294  C 20  Z   -0.005789   0.004489   0.001986   0.012344  -0.009601
  295  C 20  S    0.096374   0.029294  -0.003735   0.188741   0.247680
  296  C 20  X    0.000565   0.003624  -0.004335   0.027576   0.026166
  297  C 20  Y    0.010722   0.042520  -0.005554   0.029703  -0.020960
  298  C 20  Z   -0.008208  -0.111731   0.010884  -0.041492   0.107489
  299  C 20 XX    0.000383   0.001509  -0.000075  -0.001445  -0.002645
  300  C 20 YY    0.000043   0.004180  -0.001610  -0.006236  -0.000552
  301  C 20 ZZ   -0.001084  -0.001690   0.000872   0.002017   0.001373
  302  C 20 XY    0.000957  -0.002682   0.000054   0.001704   0.001654
  303  C 20 XZ   -0.001735   0.001163   0.002017   0.003887  -0.005875
  304  C 20 YZ   -0.000381   0.003529   0.000259  -0.002085  -0.003794
  305  C 21  S   -0.050470   0.006448   0.030458   0.095378   0.008568
  306  C 21  S    0.094958  -0.012239  -0.058341  -0.182751  -0.016023
  307  C 21  X   -0.020260   0.029115   0.009657   0.023601  -0.019412
  308  C 21  Y   -0.013101  -0.002912   0.003406   0.010759   0.016940
  309  C 21  Z    0.010143   0.050379   0.004670   0.002398  -0.077645
  310  C 21  S    0.061773   0.000232  -0.041082  -0.142942  -0.015191
  311  C 21  X    0.000151   0.003209  -0.002218  -0.005464  -0.002027
  312  C 21  Y   -0.000740  -0.001599  -0.001143  -0.000017   0.002026
  313  C 21  Z    0.000013   0.009728   0.001214  -0.004482  -0.010333
  314  C 21  S    0.022970  -0.034208  -0.003557  -0.290457   0.266170
  315  C 21  X    0.019593   0.026985  -0.015721   0.056461   0.009081
  316  C 21  Y   -0.022160  -0.015629   0.005569   0.016535  -0.029778
  317  C 21  Z    0.065845   0.055051  -0.024807   0.034237   0.087868
  318  C 21 XX   -0.000748  -0.002427   0.000323   0.001904   0.002962
  319  C 21 YY   -0.003459   0.000870   0.002105   0.006319  -0.000515
  320  C 21 ZZ    0.001896   0.002357  -0.000761  -0.002368  -0.001803
  321  C 21 XY    0.001773  -0.000730  -0.000750  -0.002437  -0.000675
  322  C 21 XZ    0.001274  -0.002922  -0.001558  -0.002953   0.005704
  323  C 21 YZ   -0.001957  -0.002056   0.000606   0.002646   0.003824
  324  C 22  S   -0.039688   0.058378   0.037786  -0.053441   0.072827
  325  C 22  S    0.073822  -0.110703  -0.071891   0.101988  -0.140487
  326  C 22  X   -0.003461   0.033755  -0.002770   0.033250   0.048846
  327  C 22  Y   -0.008766   0.020069   0.003894   0.004804   0.021083
  328  C 22  Z   -0.023753   0.011153   0.018499  -0.040977  -0.009213
  329  C 22  S    0.054742  -0.075752  -0.058325   0.088461  -0.108487
  330  C 22  X   -0.002522   0.003478   0.000635   0.003836   0.003839
  331  C 22  Y   -0.003266   0.002142   0.001545  -0.000166   0.001124
  332  C 22  Z   -0.005946   0.001403   0.004159  -0.007927  -0.003186
  333  C 22  S    0.111583  -0.007210  -0.021549  -0.217436  -0.020413
  334  C 22  X    0.013097   0.039859  -0.010899  -0.029109  -0.000542
  335  C 22  Y    0.003004   0.015943  -0.004426   0.001270  -0.005782
  336  C 22  Z   -0.021823  -0.031579   0.011757   0.060016  -0.017032
  337  C 22 XX   -0.000171  -0.002045   0.000355  -0.002473  -0.003149
  338  C 22 YY   -0.002875   0.003225   0.002620  -0.004327   0.003571
  339  C 22 ZZ    0.001193   0.001665  -0.001032   0.003668   0.003787
  340  C 22 XY    0.001699  -0.004145  -0.001226   0.000102  -0.005246
  341  C 22 XZ   -0.001556   0.000505   0.001747  -0.003884   0.000403
  342  C 22 YZ    0.000998  -0.001017  -0.000640   0.000912  -0.000549
  343  C 23  S   -0.027087   0.077638   0.014281   0.019795   0.093249
  344  C 23  S    0.051002  -0.145687  -0.027620  -0.036927  -0.178775
  345  C 23  X    0.017304  -0.015786  -0.022258   0.044671  -0.026862
  346  C 23  Y    0.005263   0.003849  -0.012441   0.032121  -0.008079
  347  C 23  Z   -0.011495   0.038187  -0.003778   0.029580   0.019073
  348  C 23  S    0.031488  -0.111019  -0.016924  -0.039597  -0.142791
  349  C 23  X    0.001446  -0.004516  -0.000645   0.004288  -0.002138
  350  C 23  Y    0.000631   0.001068  -0.001342   0.004838  -0.000804
  351  C 23  Z   -0.000220   0.009946  -0.002520   0.008315   0.000752
  352  C 23  S   -0.047097  -0.053618   0.008441   0.231454  -0.158230
  353  C 23  X   -0.009592   0.055029  -0.012831  -0.031294   0.043437
  354  C 23  Y   -0.000705   0.032100  -0.004803  -0.027450   0.028675
  355  C 23  Z    0.018287   0.026988  -0.007850  -0.054519   0.026966
  356  C 23 XX    0.001036  -0.000140  -0.001710   0.003842  -0.001398
  357  C 23 YY   -0.001655   0.004512   0.000814   0.000931   0.004966
  358  C 23 ZZ   -0.000547  -0.000621   0.001571  -0.003556   0.001825
  359  C 23 XY    0.001822  -0.004347  -0.001305   0.000199  -0.005251
  360  C 23 XZ   -0.000841  -0.000187   0.001255  -0.003114   0.000266
  361  C 23 YZ    0.000282  -0.002949   0.000785  -0.003581  -0.002006
  362  H 24  S   -0.002778  -0.030407   0.013464  -0.047074  -0.016854
  363  H 24  S   -0.002171  -0.003363   0.002987  -0.006384   0.000636
  364  H 24  X   -0.000143  -0.002953   0.001208  -0.004172  -0.001376
  365  H 24  Y    0.000063  -0.001372   0.000423  -0.001726  -0.000944
  366  H 24  Z    0.000363   0.000152  -0.000481   0.000734  -0.000785
  367  H 25  S    0.021643   0.001694  -0.020690   0.047538   0.007929
  368  H 25  S    0.002597   0.000797  -0.002082   0.004932   0.002773
  369  H 25  X   -0.002044   0.000101   0.001848  -0.004112  -0.000647
  370  H 25  Y   -0.001129  -0.000137   0.000947  -0.002133  -0.000661
  371  H 25  Z    0.000009  -0.000537  -0.000198   0.000393  -0.000853
  372  H 26  S    0.015668  -0.024983  -0.018545   0.028584  -0.039115
  373  H 26  S    0.003089  -0.003175  -0.003440   0.005474  -0.005636
  374  H 26  X   -0.000670   0.001307   0.000695  -0.000771   0.002026
  375  H 26  Y   -0.000778   0.001302   0.000837  -0.001191   0.001884
  376  H 26  Z   -0.001392   0.002016   0.001536  -0.002494   0.002747
  377  H 27  S    0.010066  -0.033675  -0.006483  -0.010953  -0.049959
  378  H 27  S    0.001090  -0.006643   0.000122  -0.003354  -0.007050
  379  H 27  X    0.000634  -0.001741  -0.000522  -0.000061  -0.002540
  380  H 27  Y    0.000001   0.000129  -0.000101   0.000352   0.000057
  381  H 27  Z   -0.001003   0.003155   0.000493   0.001178   0.004211
  382  C 28  S   -0.027159   0.078918   0.010617  -0.018107  -0.093283
  383  C 28  S    0.051237  -0.148150  -0.020661   0.033684   0.178997
  384  C 28  X    0.019352  -0.021796  -0.015960  -0.044989   0.031825
  385  C 28  Y    0.006444   0.001383  -0.008925  -0.034148   0.011262
  386  C 28  Z    0.007553  -0.035502   0.006682   0.043030   0.010899
  387  C 28  S    0.030040  -0.113347  -0.012748   0.037895   0.142883
  388  C 28  X    0.001367  -0.005808   0.000590  -0.004101   0.001621
  389  C 28  Y    0.000561   0.000557  -0.001001  -0.005034   0.000815
  390  C 28  Z   -0.000789  -0.008953   0.001925   0.010063  -0.000582
  391  C 28  S    0.013791  -0.139893   0.065384  -0.079041   0.116907
  392  C 28  X    0.022768   0.038183   0.007079   0.014953  -0.013037
  393  C 28  Y    0.012076   0.030138  -0.000752   0.010000  -0.012180
  394  C 28  Z   -0.021840  -0.049434   0.014146  -0.024349   0.013505
  395  C 28 XX    0.001233   0.000044  -0.001511  -0.005122   0.001521
  396  C 28 YY   -0.001688   0.004912   0.000465  -0.001279  -0.005161
  397  C 28 ZZ   -0.000739  -0.001084   0.001451   0.005282  -0.001809
  398  C 28 XY    0.001823  -0.003877  -0.001133  -0.001295   0.004993
  399  C 28 XZ    0.000396   0.000343  -0.000317  -0.001555  -0.000630
  400  C 28 YZ   -0.000481   0.003263  -0.000355  -0.003305  -0.002439
  401  C 29  S   -0.040284   0.058200   0.028596   0.063323  -0.075958
  402  C 29  S    0.075065  -0.110459  -0.054208  -0.121078   0.146621
  403  C 29  X    0.000869   0.032547  -0.004618  -0.042235  -0.048772
  404  C 29  Y   -0.007087   0.019556   0.001812  -0.007773  -0.021535
  405  C 29  Z    0.024786  -0.017077  -0.013413  -0.038338   0.001334
  406  C 29  S    0.056175  -0.075736  -0.045597  -0.103107   0.113920
  407  C 29  X   -0.001762   0.003226   0.000295  -0.005741  -0.004292
  408  C 29  Y   -0.002975   0.001995   0.001390  -0.000606  -0.001263
  409  C 29  Z    0.007547  -0.001945  -0.003250  -0.007511  -0.002634
  410  C 29  S    0.018020   0.066054  -0.089434   0.123646   0.017866
  411  C 29  X    0.041561   0.039687  -0.004970   0.027771   0.017665
  412  C 29  Y    0.019442   0.011826   0.001029   0.005709   0.012275
  413  C 29  Z    0.014582   0.033716  -0.016209   0.029866  -0.006101
  414  C 29 XX    0.000325  -0.002066  -0.000072   0.001203   0.002953
  415  C 29 YY   -0.003001   0.003279   0.002030   0.005077  -0.003834
  416  C 29 ZZ    0.000878   0.001644  -0.000405  -0.002562  -0.003536
  417  C 29 XY    0.001704  -0.004024  -0.000969  -0.000593   0.005177
  418  C 29 XZ    0.001694   0.000606  -0.001404  -0.005379  -0.001122
  419  C 29 YZ   -0.000945   0.001575   0.000429   0.000413  -0.001471
  420  H 30  S    0.022012   0.002806  -0.015961  -0.052495  -0.006074
  421  H 30  S    0.001652   0.000674  -0.001345  -0.006546  -0.001704
  422  H 30  X   -0.002045   0.000100   0.001398   0.004555   0.000321
  423  H 30  Y   -0.001129  -0.000161   0.000749   0.002399   0.000516
  424  H 30  Z    0.000423   0.000557  -0.000156  -0.000464  -0.000982
  425  H 31  S    0.010203  -0.034484  -0.004845   0.010262   0.050248
  426  H 31  S    0.000404  -0.006393  -0.000474   0.002684   0.007160
  427  H 31  X    0.000794  -0.002300  -0.000468   0.000156   0.003271
  428  H 31  Y    0.000087  -0.000097  -0.000079  -0.000314   0.000261
  429  H 31  Z    0.000877  -0.002872  -0.000289   0.001152   0.003705
  430  H 32  S    0.016004  -0.025015  -0.014146  -0.034025   0.041084
  431  H 32  S    0.004024  -0.003569  -0.002286  -0.006138   0.006155
  432  H 32  X   -0.000421   0.000944   0.000306   0.000429  -0.001547
  433  H 32  Y   -0.000707   0.001172   0.000541   0.001224  -0.001769
  434  H 32  Z    0.001572  -0.002297  -0.001275  -0.003146   0.003341
  435  H 33  S   -0.003545  -0.031392   0.009189   0.052153   0.014222
  436  H 33  S   -0.001795  -0.003820   0.002498   0.007740   0.000590
  437  H 33  X   -0.000263  -0.002990   0.000919   0.004658   0.000987
  438  H 33  Y    0.000023  -0.001393   0.000481   0.001925   0.000791
  439  H 33  Z   -0.000340   0.000459   0.000131  -0.000091  -0.001099
  440  H 34  S    0.037005   0.002194   0.008023  -0.001622   0.003363
  441  H 34  S    0.000284   0.000440  -0.004897  -0.000840   0.011270
  442  H 34  X   -0.001178   0.000058   0.000163   0.000237  -0.000333
  443  H 34  Y   -0.002961   0.000367  -0.000898  -0.000004   0.000248
  444  H 34  Z   -0.002215  -0.000115   0.000050   0.000080  -0.000048
  445  CL35  S    0.041049  -0.003182   0.035731   0.003359  -0.001239
  446  CL35  S   -0.185922   0.014390  -0.161901  -0.015334   0.005681
  447  CL35  X    0.005123  -0.000457  -0.001037  -0.000252   0.000195
  448  CL35  Y   -0.024485   0.001345  -0.011327  -0.000509   0.000059
  449  CL35  Z    0.015127  -0.000838   0.005907   0.000448  -0.000314
  450  CL35  S    0.361678  -0.028336   0.319425   0.029901  -0.011006
  451  CL35  X   -0.011906   0.001198   0.002153   0.000582  -0.000393
  452  CL35  Y    0.057292  -0.003245   0.027440   0.001309  -0.000244
  453  CL35  Z   -0.035259   0.001969  -0.014363  -0.001051   0.000676
  454  CL35  S    0.138416  -0.010905   0.138099   0.016281  -0.006490
  455  CL35  X   -0.000450  -0.001006   0.001002  -0.000549  -0.000250
  456  CL35  Y   -0.000441   0.001567   0.002229   0.001410   0.000578
  457  CL35  Z   -0.000546  -0.000683  -0.001473  -0.001356   0.000952
  458  CL35  S   -0.053085   0.066732  -0.029882   0.030480   0.010858
  459  CL35  X    0.004262  -0.001033   0.002839  -0.000927  -0.001876
  460  CL35  Y   -0.011631   0.012909  -0.006487   0.004039   0.002855
  461  CL35  Z    0.002215  -0.004606   0.004548  -0.004595  -0.001324
  462  CL35 XX   -0.007972   0.000430  -0.006421  -0.000649   0.000275
  463  CL35 YY    0.008943  -0.000377   0.004771   0.000178   0.000116
  464  CL35 ZZ   -0.002474   0.000213  -0.002457  -0.000225  -0.000025
  465  CL35 XY   -0.004258   0.000330  -0.001061  -0.000033  -0.000052
  466  CL35 XZ    0.002538  -0.000219   0.000332   0.000035  -0.000025
  467  CL35 YZ   -0.012632   0.000683  -0.006964  -0.000596   0.000273
  468  H 36  S   -0.004448  -0.001312  -0.039739   0.001474  -0.000382
  469  H 36  S   -0.002098  -0.000373  -0.005863   0.001031   0.000545
  470  H 36  X   -0.000343  -0.000102  -0.002512   0.000175  -0.000047
  471  H 36  Y    0.000194   0.000059   0.003310   0.000011  -0.000000
  472  H 36  Z   -0.000096   0.000005  -0.000373  -0.000049   0.000001
  473  H 37  S   -0.002829  -0.000979  -0.040355   0.000060   0.000019
  474  H 37  S   -0.001115   0.000111  -0.003595  -0.001360   0.000538
  475  H 37  X   -0.000158  -0.000031  -0.001651  -0.000046   0.000020
  476  H 37  Y   -0.000212  -0.000046  -0.001668   0.000023   0.000002
  477  H 37  Z    0.000261   0.000069   0.003399  -0.000025   0.000023
  478  H 38  S   -0.002185  -0.000980  -0.037632   0.000488  -0.000178
  479  H 38  S    0.000327   0.000508  -0.004824   0.000032  -0.000779
  480  H 38  X   -0.000104  -0.000045  -0.001826   0.000027  -0.000021
  481  H 38  Y   -0.000153  -0.000045  -0.002298   0.000066  -0.000049
  482  H 38  Z   -0.000175  -0.000057  -0.002695   0.000022  -0.000010

                     41         42         43         44         45
                   -0.8778    -0.8722    -0.8407    -0.8170    -0.7683
                     A          A          A          A          A   
    1  C  1  S    0.028522   0.007722  -0.059314   0.088368  -0.000043
    2  C  1  S   -0.054465  -0.017206   0.113380  -0.170513   0.000292
    3  C  1  X   -0.047041  -0.058963  -0.007327  -0.026002  -0.014705
    4  C  1  Y   -0.054297   0.018531   0.028427   0.036722  -0.014270
    5  C  1  Z   -0.028312   0.010274   0.034806  -0.029262  -0.049583
    6  C  1  S   -0.066196  -0.001457   0.136371  -0.195849  -0.002483
    7  C  1  X   -0.009071  -0.015410  -0.005512  -0.005911  -0.000679
    8  C  1  Y   -0.023308   0.000372   0.011833   0.003156  -0.005983
    9  C  1  Z   -0.006193   0.003550   0.013067  -0.011011  -0.020412
   10  C  1  S   -0.068421   0.064618   0.071182  -0.091723   0.046736
   11  C  1  X   -0.008744  -0.008911   0.022905  -0.020228  -0.007972
   12  C  1  Y    0.004702  -0.022748   0.014096  -0.013237   0.023345
   13  C  1  Z    0.018308  -0.021474   0.008865   0.007947   0.004163
   14  C  1 XX   -0.001718  -0.004877  -0.002444   0.000761  -0.001424
   15  C  1 YY   -0.001463   0.003921   0.000912   0.004829   0.000284
   16  C  1 ZZ    0.004197   0.000722  -0.002007   0.000574   0.001201
   17  C  1 XY    0.002867  -0.001748  -0.002611  -0.000163  -0.000075
   18  C  1 XZ    0.003337   0.001598  -0.000735   0.000089   0.001480
   19  C  1 YZ    0.002155  -0.000579  -0.001112  -0.000541  -0.000585
   20  C  2  S    0.048175   0.068550   0.010829   0.015054   0.013797
   21  C  2  S   -0.094122  -0.133338  -0.019851  -0.030837  -0.026725
   22  C  2  X    0.009080  -0.016173  -0.064314   0.104399   0.001080
   23  C  2  Y   -0.045130  -0.048195   0.007197  -0.013557  -0.014440
   24  C  2  Z    0.041222   0.084767   0.052164  -0.050664  -0.018030
   25  C  2  S   -0.081506  -0.119154  -0.024760  -0.024420  -0.036654
   26  C  2  X   -0.000285  -0.003618  -0.012596   0.025418   0.000850
   27  C  2  Y   -0.010628  -0.013204  -0.000789  -0.000382  -0.005367
   28  C  2  Z    0.011429   0.020643   0.011585  -0.013154  -0.005469
   29  C  2  S    0.057253  -0.003350  -0.106061   0.075654   0.027178
   30  C  2  X   -0.012887   0.001482   0.021441  -0.014091  -0.013759
   31  C  2  Y    0.004296  -0.023056   0.007783   0.003847  -0.017800
   32  C  2  Z   -0.005804   0.025606  -0.002486  -0.003401   0.011526
   33  C  2 XX   -0.001892  -0.000631   0.004253  -0.006756   0.000092
   34  C  2 YY    0.005330   0.007963   0.000999   0.001726   0.000246
   35  C  2 ZZ   -0.000750  -0.003186  -0.004382   0.006048   0.000683
   36  C  2 XY    0.000462  -0.001014  -0.000217  -0.001204   0.000055
   37  C  2 XZ    0.002797   0.004544   0.002660  -0.003018   0.000613
   38  C  2 YZ   -0.003106  -0.004787  -0.001037   0.000115  -0.000568
   39  S  3  S   -0.017575   0.019050   0.008096   0.022895   0.000232
   40  S  3  S    0.079684  -0.086468  -0.037193  -0.103413  -0.000854
   41  S  3  X    0.012273  -0.002323   0.000068  -0.000890   0.006973
   42  S  3  Y   -0.015506   0.001467   0.037235  -0.031897   0.000539
   43  S  3  Z    0.000408   0.001212  -0.005072   0.006769   0.079179
   44  S  3  S   -0.168698   0.183138   0.077312   0.225781   0.002841
   45  S  3  X   -0.030890   0.007055   0.000089   0.003920  -0.017151
   46  S  3  Y    0.036612  -0.002989  -0.090006   0.078259  -0.001701
   47  S  3  Z   -0.000716  -0.002884   0.012034  -0.016240  -0.195730
   48  S  3  S   -0.070482   0.082325   0.052845   0.100410  -0.000233
   49  S  3  X   -0.009616   0.002144   0.012323  -0.001680  -0.000365
   50  S  3  Y   -0.010141  -0.004550   0.008383  -0.006899   0.002484
   51  S  3  Z   -0.006281  -0.002801   0.005140  -0.009296   0.002317
   52  S  3  S   -0.132878  -0.057140   0.077440  -0.029641  -0.196840
   53  S  3  X   -0.018810  -0.023380   0.015618  -0.015101  -0.039612
   54  S  3  Y   -0.002151  -0.014367   0.007631  -0.001887  -0.010914
   55  S  3  Z   -0.000655  -0.013308  -0.000146  -0.028645  -0.043929
   56  S  3 XX   -0.000483  -0.003699  -0.002108  -0.000961  -0.003334
   57  S  3 YY   -0.004922   0.003780   0.009823  -0.007997  -0.001131
   58  S  3 ZZ    0.004546  -0.000004  -0.008810   0.006736   0.004773
   59  S  3 XY    0.006364   0.002838  -0.011364   0.011020  -0.001420
   60  S  3 XZ    0.000567   0.000219   0.000510  -0.000891  -0.018845
   61  S  3 YZ    0.003089  -0.001153  -0.002495   0.001650  -0.017839
   62  H  4  S   -0.014792   0.006114   0.052140  -0.073994  -0.017441
   63  H  4  S   -0.000215   0.001192   0.007581  -0.016187  -0.007657
   64  H  4  X   -0.001004  -0.000351   0.001656  -0.002930  -0.000406
   65  H  4  Y   -0.001262   0.000469   0.001973  -0.001392  -0.001142
   66  H  4  Z    0.001028  -0.000113  -0.003328   0.004918   0.000326
   67  C  5  S   -0.076759  -0.009694   0.029372  -0.002446  -0.022832
   68  C  5  S    0.144008   0.018190  -0.055068   0.003436   0.043305
   69  C  5  X   -0.049779  -0.025016   0.040981  -0.076102   0.037486
   70  C  5  Y   -0.017046  -0.000046   0.023869  -0.023037   0.011793
   71  C  5  Z   -0.006471   0.002783   0.028102  -0.042854  -0.003804
   72  C  5  S    0.133234   0.013353  -0.059071   0.007968   0.050285
   73  C  5  X   -0.009127  -0.007243   0.005605  -0.013590   0.005915
   74  C  5  Y    0.002888   0.002116   0.004500  -0.002749   0.008099
   75  C  5  Z   -0.000297  -0.002029   0.003861  -0.008569  -0.004457
   76  C  5  S    0.014714  -0.052847   0.046348  -0.026933   0.002474
   77  C  5  X    0.017701  -0.029081  -0.016150   0.026996  -0.000540
   78  C  5  Y    0.006729  -0.014443  -0.001300   0.007600  -0.001514
   79  C  5  Z    0.003118  -0.011841   0.004683  -0.002917  -0.000242
   80  C  5 XX    0.002817   0.000074  -0.003592   0.005151  -0.003466
   81  C  5 YY   -0.003825  -0.000071   0.002358  -0.001241   0.001009
   82  C  5 ZZ   -0.003719  -0.000609   0.003567  -0.004466   0.000065
   83  C  5 XY   -0.000520  -0.000498   0.000795  -0.001325   0.000194
   84  C  5 XZ   -0.001539  -0.000871   0.002275  -0.004205   0.000504
   85  C  5 YZ   -0.001189   0.000302   0.002682  -0.003054   0.000031
   86  S  6  S    0.011028  -0.012526   0.035808   0.018898   0.000779
   87  S  6  S   -0.050437   0.057239  -0.163259  -0.086221  -0.003586
   88  S  6  X    0.010230  -0.008674   0.015152   0.006352  -0.004240
   89  S  6  Y    0.000842  -0.004336   0.000600   0.002849  -0.002188
   90  S  6  Z   -0.000627   0.000902  -0.000037  -0.001306  -0.054580
   91  S  6  S    0.101966  -0.116270   0.337378   0.179313   0.007397
   92  S  6  X   -0.024902   0.021159  -0.038081  -0.016277   0.010094
   93  S  6  Y   -0.001862   0.010441  -0.001403  -0.006864   0.005305
   94  S  6  Z    0.001541  -0.002170   0.000273   0.003271   0.130706
   95  S  6  S    0.041301  -0.042800   0.128947   0.078343   0.004837
   96  S  6  X    0.000192  -0.000549   0.002629  -0.001901  -0.001651
   97  S  6  Y   -0.000447   0.000355   0.000782  -0.000809  -0.000836
   98  S  6  Z    0.000091  -0.000692  -0.000644   0.001534  -0.011827
   99  S  6  S   -0.027951   0.002148   0.010979   0.034051   0.016207
  100  S  6  X    0.011727  -0.007611   0.004223  -0.003287  -0.005149
  101  S  6  Y    0.006686  -0.011509   0.007375   0.001832  -0.000150
  102  S  6  Z    0.001364  -0.000992   0.000881   0.002652  -0.027784
  103  S  6 XX    0.003753  -0.002582   0.001998   0.001502  -0.003045
  104  S  6 YY   -0.004205   0.002524  -0.009113  -0.003469  -0.000238
  105  S  6 ZZ    0.001497  -0.000931   0.007130   0.000946   0.003181
  106  S  6 XY    0.000799  -0.001356   0.000788   0.001079  -0.000707
  107  S  6 XZ   -0.000316   0.000417   0.001314  -0.000645  -0.022008
  108  S  6 YZ   -0.000074  -0.000186   0.000418   0.000375   0.001258
  109  C  7  S    0.056323   0.110640   0.074323  -0.080441  -0.005286
  110  C  7  S   -0.106455  -0.207980  -0.140143   0.152072   0.010130
  111  C  7  X    0.012671   0.020516   0.000507   0.014536  -0.002193
  112  C  7  Y   -0.009511  -0.011634   0.000904  -0.000519  -0.004372
  113  C  7  Z   -0.018060  -0.026959  -0.006389  -0.003458  -0.008021
  114  C  7  S   -0.091855  -0.188452  -0.134788   0.153666   0.012540
  115  C  7  X    0.002409   0.005690   0.002403   0.002719  -0.000734
  116  C  7  Y   -0.001971  -0.003127   0.003032  -0.002507  -0.000843
  117  C  7  Z   -0.001588  -0.001262  -0.000518  -0.000520  -0.001697
  118  C  7  S   -0.000915   0.030429   0.011598  -0.010264   0.015800
  119  C  7  X    0.001480  -0.008829  -0.004537   0.006081   0.000508
  120  C  7  Y    0.002320   0.004623   0.000896  -0.001592   0.005226
  121  C  7  Z    0.003207   0.000907   0.000864   0.001240   0.002756
  122  C  7 XX    0.001156   0.002711   0.002411  -0.002991   0.000131
  123  C  7 YY    0.002346   0.004229   0.002359  -0.001896   0.000152
  124  C  7 ZZ   -0.000335   0.000332   0.001151  -0.002152  -0.000825
  125  C  7 XY    0.000672   0.000671  -0.000045   0.000128   0.000162
  126  C  7 XZ    0.002049   0.002851   0.000175   0.001254   0.000420
  127  C  7 YZ   -0.000804  -0.000948   0.000046  -0.000239  -0.000202
  128  C  8  S   -0.022885   0.012047   0.046307   0.026888  -0.052579
  129  C  8  S    0.044398  -0.023090  -0.090216  -0.052178   0.107164
  130  C  8  X   -0.011805   0.009556  -0.026150  -0.028298  -0.072664
  131  C  8  Y    0.015610  -0.010585  -0.022870  -0.041168  -0.051057
  132  C  8  Z   -0.047065   0.050042   0.016059   0.091562   0.034157
  133  C  8  S    0.033749  -0.014691  -0.094128  -0.056614   0.101293
  134  C  8  X   -0.002052   0.005850  -0.003924   0.002556  -0.026415
  135  C  8  Y    0.001610   0.001953  -0.000144  -0.005070  -0.029961
  136  C  8  Z   -0.000394   0.009227  -0.008728   0.030017   0.035315
  137  C  8  S    0.049408   0.128118  -0.175427  -0.054914  -0.112895
  138  C  8  X    0.022727   0.021940  -0.044999   0.031853  -0.087330
  139  C  8  Y   -0.004694   0.006680  -0.010481  -0.005317  -0.093005
  140  C  8  Z    0.037104  -0.020332  -0.014055   0.029896   0.174524
  141  C  8 XX    0.001406  -0.001118  -0.000569  -0.002235  -0.002351
  142  C  8 YY   -0.002496   0.001607   0.002331   0.001422  -0.001260
  143  C  8 ZZ   -0.000790   0.000775   0.001798   0.003730   0.000802
  144  C  8 XY    0.000533   0.000818  -0.002840  -0.001616   0.001375
  145  C  8 XZ    0.004063  -0.004911   0.002202  -0.002821  -0.001590
  146  C  8 YZ    0.001936  -0.001925   0.000952  -0.001113  -0.002864
  147  C  9  S   -0.006695  -0.001159   0.023243   0.034581   0.058258
  148  C  9  S    0.013870   0.003223  -0.045670  -0.068991  -0.119079
  149  C  9  X   -0.009456   0.001764   0.080046   0.051539  -0.060179
  150  C  9  Y   -0.014929   0.018435   0.009234   0.000707  -0.028826
  151  C  9  Z    0.039633  -0.044960   0.084257   0.067260   0.013208
  152  C  9  S    0.013294  -0.008285  -0.033951  -0.068641  -0.109579
  153  C  9  X   -0.002552   0.002152   0.015641   0.010517  -0.034964
  154  C  9  Y   -0.002138   0.006547  -0.000490  -0.002922  -0.005385
  155  C  9  Z    0.010872  -0.009223   0.026790   0.018296  -0.017906
  156  C  9  S   -0.034349  -0.167216   0.073507  -0.036360   0.128552
  157  C  9  X    0.009622   0.021917  -0.063461  -0.017608  -0.149255
  158  C  9  Y    0.000927   0.014637  -0.034789  -0.010393  -0.043931
  159  C  9  Z    0.027013   0.042612   0.005562   0.004289  -0.088332
  160  C  9 XX    0.002862  -0.002399   0.000812  -0.000521   0.000334
  161  C  9 YY   -0.000936   0.000265   0.000278   0.001652   0.003541
  162  C  9 ZZ   -0.001817   0.002042   0.002180   0.002083   0.000205
  163  C  9 XY    0.000751  -0.000037  -0.002577  -0.002483  -0.000321
  164  C  9 XZ    0.002913  -0.003277   0.005690   0.001550  -0.002083
  165  C  9 YZ    0.002091  -0.002115   0.002256   0.000786   0.000790
  166  H 10  S   -0.036499  -0.072433  -0.048468   0.054853   0.004465
  167  H 10  S   -0.007725  -0.009693  -0.012788   0.013008  -0.001765
  168  H 10  X   -0.000605  -0.001152  -0.000917   0.001520  -0.000100
  169  H 10  Y    0.002573   0.005021   0.003466  -0.003944  -0.000471
  170  H 10  Z   -0.002252  -0.004193  -0.002489   0.002757   0.000017
  171  H 11  S   -0.029752  -0.064207  -0.049193   0.054506   0.008455
  172  H 11  S   -0.005337  -0.009611  -0.007306   0.010876   0.002521
  173  H 11  X   -0.000731  -0.001328  -0.001080   0.001470  -0.000022
  174  H 11  Y   -0.002593  -0.005143  -0.003593   0.003954   0.000437
  175  H 11  Z   -0.001632  -0.003314  -0.002227   0.002304   0.000232
  176  H 12  S   -0.032150  -0.064778  -0.049663   0.061045   0.002457
  177  H 12  S   -0.006949  -0.012075  -0.011118   0.014536  -0.000202
  178  H 12  X    0.003168   0.006288   0.004517  -0.005130  -0.000197
  179  H 12  Y   -0.000172  -0.000270  -0.000066   0.000148  -0.000059
  180  H 12  Z    0.000252   0.000552   0.000495  -0.000662  -0.000150
  181  H 13  S    0.043997   0.000622  -0.023372   0.006882   0.025919
  182  H 13  S    0.007744  -0.001146  -0.006381   0.000675   0.002874
  183  H 13  X   -0.001825  -0.000615   0.000798  -0.000916   0.000183
  184  H 13  Y   -0.001735  -0.000315   0.000952  -0.000543  -0.000398
  185  H 13  Z    0.003447   0.000260  -0.001369  -0.000192   0.001716
  186  C 14  S   -0.089281  -0.023117   0.060916  -0.080303   0.036161
  187  C 14  S    0.166473   0.043092  -0.114417   0.151378  -0.068464
  188  C 14  X    0.033618   0.006680  -0.009433  -0.005968   0.019899
  189  C 14  Y    0.000227   0.002214   0.003797  -0.001409   0.004135
  190  C 14  Z   -0.004572   0.000654   0.006952  -0.008154  -0.002648
  191  C 14  S    0.149252   0.039761  -0.110315   0.153093  -0.079051
  192  C 14  X    0.007012   0.001494  -0.002300   0.000573   0.001955
  193  C 14  Y   -0.000475   0.000942   0.000344   0.001140  -0.001408
  194  C 14  Z   -0.000733   0.001494   0.002182  -0.001310  -0.000192
  195  C 14  S    0.031800  -0.035275  -0.040346   0.053086  -0.009704
  196  C 14  X    0.007347  -0.008238  -0.009388   0.012067  -0.001124
  197  C 14  Y   -0.000409   0.000344  -0.000302  -0.000533  -0.001114
  198  C 14  Z   -0.000787   0.000884   0.001228  -0.000982  -0.000227
  199  C 14 XX    0.002170   0.000132   0.000091  -0.002355   0.002712
  200  C 14 YY   -0.003851  -0.000772   0.002174  -0.001924   0.000570
  201  C 14 ZZ   -0.003680  -0.000931   0.002024  -0.002245   0.000294
  202  C 14 XY    0.000127   0.000132   0.000284  -0.000394   0.000279
  203  C 14 XZ   -0.000680   0.000058   0.000756  -0.000774  -0.000222
  204  C 14 YZ    0.000036   0.000067  -0.000013   0.000102  -0.000046
  205  H 15  S    0.048400   0.002490  -0.022551  -0.001521   0.018519
  206  H 15  S    0.011742   0.004035  -0.003479  -0.000242   0.006989
  207  H 15  X   -0.002428  -0.000605   0.001148  -0.000916  -0.000007
  208  H 15  Y    0.003900   0.000186  -0.001499  -0.000519   0.001570
  209  H 15  Z   -0.000118   0.000150   0.000508  -0.000753  -0.000065
  210  C 16  S   -0.033880   0.016307   0.051594   0.024983   0.051017
  211  C 16  S    0.065169  -0.031806  -0.100429  -0.049087  -0.104071
  212  C 16  X   -0.005231   0.002128  -0.033431  -0.038822   0.072179
  213  C 16  Y    0.022483  -0.015483  -0.031920  -0.037306   0.051411
  214  C 16  Z    0.053364  -0.050763  -0.013663  -0.074666   0.014939
  215  C 16  S    0.059604  -0.021169  -0.107124  -0.048251  -0.098107
  216  C 16  X   -0.010087   0.001667   0.000993  -0.008911   0.028829
  217  C 16  Y   -0.001818  -0.000842   0.000640  -0.008295   0.030562
  218  C 16  Z    0.002455  -0.008893   0.009600  -0.027050   0.025710
  219  C 16  S    0.032270   0.160584  -0.208197   0.083032   0.235002
  220  C 16  X   -0.081689   0.012953  -0.009029   0.023036   0.030045
  221  C 16  Y   -0.048136   0.001395   0.000643  -0.008612   0.062475
  222  C 16  Z   -0.030163   0.009883   0.020364  -0.025700   0.149542
  223  C 16 XX    0.000081   0.000164  -0.001375  -0.001293   0.001738
  224  C 16 YY   -0.003707   0.002064   0.002951   0.000973   0.000753
  225  C 16 ZZ    0.001150  -0.000859   0.002275   0.002905   0.000282
  226  C 16 XY    0.000076   0.001087  -0.003416  -0.001028  -0.001902
  227  C 16 XZ   -0.004912   0.004888  -0.000996   0.003457  -0.001870
  228  C 16 YZ   -0.001475   0.001498  -0.000491   0.001429  -0.002792
  229  C 17  S   -0.007848   0.000769   0.030012   0.029607  -0.056249
  230  C 17  S    0.015220  -0.001323  -0.059357  -0.059086   0.114889
  231  C 17  X   -0.026045   0.012278   0.069612   0.036211   0.061037
  232  C 17  Y   -0.024025   0.021418   0.003138  -0.002719   0.028300
  233  C 17  Z   -0.040312   0.042089  -0.096917  -0.072741  -0.006228
  234  C 17  S    0.022581  -0.006779  -0.048248  -0.054964   0.106565
  235  C 17  X   -0.008607   0.003893   0.013139   0.002891   0.028820
  236  C 17  Y   -0.006250   0.006249  -0.002542  -0.004486   0.002562
  237  C 17  Z   -0.010357   0.010203  -0.028353  -0.019363  -0.026517
  238  C 17  S    0.270745  -0.090439   0.022576  -0.099375  -0.011754
  239  C 17  X    0.014394   0.025541  -0.070971   0.009554   0.099960
  240  C 17  Y    0.030186   0.013876  -0.044990   0.016428   0.015524
  241  C 17  Z    0.095327  -0.011725  -0.027754   0.025164  -0.111320
  242  C 17 XX    0.002471  -0.001545  -0.001254  -0.000530  -0.000787
  243  C 17 YY   -0.001388   0.000707   0.000644   0.001029  -0.003497
  244  C 17 ZZ   -0.001360   0.000759   0.004193   0.002449   0.000400
  245  C 17 XY    0.000407   0.000408  -0.003685  -0.002316   0.000259
  246  C 17 XZ   -0.004170   0.004015  -0.004497  -0.001101  -0.002247
  247  C 17 YZ   -0.002612   0.002206  -0.001512  -0.000354   0.000828
  248  C 18  S   -0.061336   0.054457  -0.013193   0.024339  -0.021967
  249  C 18  S    0.119366  -0.105754   0.025292  -0.049027   0.044380
  250  C 18  X    0.013728  -0.012138  -0.012390  -0.017442  -0.001510
  251  C 18  Y    0.004291  -0.007590   0.015378   0.005665   0.042306
  252  C 18  Z   -0.010034  -0.007120   0.073404   0.036541   0.122940
  253  C 18  S    0.099587  -0.092607   0.027806  -0.033967   0.044434
  254  C 18  X    0.001259  -0.000452  -0.004306   0.001932   0.001542
  255  C 18  Y    0.000509  -0.000609  -0.000621   0.001571   0.012121
  256  C 18  Z    0.000877  -0.001586   0.008219  -0.001356   0.034677
  257  C 18  S   -0.096246   0.016828   0.057916   0.014250  -0.230053
  258  C 18  X   -0.006756   0.004528   0.005646  -0.003150  -0.035330
  259  C 18  Y    0.006015   0.004587   0.005804  -0.004453  -0.038775
  260  C 18  Z    0.032447   0.004313  -0.002061  -0.013945  -0.064661
  261  C 18 XX   -0.001076   0.001026  -0.001320  -0.000733  -0.000321
  262  C 18 YY   -0.004135   0.003348   0.000651   0.002017  -0.000115
  263  C 18 ZZ    0.000628  -0.000226  -0.000180   0.001162  -0.001836
  264  C 18 XY    0.001588  -0.001620   0.001400  -0.000077   0.002177
  265  C 18 XZ   -0.002074   0.000809   0.005352   0.003945   0.004722
  266  C 18 YZ    0.000981  -0.001385   0.003164   0.001404   0.001667
  267  C 19  S    0.058069  -0.053182   0.040905   0.018825   0.013906
  268  C 19  S   -0.112719   0.103023  -0.079915  -0.037965  -0.027543
  269  C 19  X    0.012893  -0.011803   0.019671   0.011811   0.007167
  270  C 19  Y   -0.004203   0.002350   0.015718   0.020709  -0.036714
  271  C 19  Z   -0.037075   0.026635   0.017935   0.044521  -0.127897
  272  C 19  S   -0.091948   0.086157  -0.066796  -0.023406  -0.029951
  273  C 19  X   -0.001702   0.000785   0.004648  -0.000311   0.004969
  274  C 19  Y   -0.002837   0.001168   0.000839   0.000359  -0.008477
  275  C 19  Z   -0.006109   0.004869  -0.005822   0.000875  -0.036536
  276  C 19  S   -0.137613  -0.057561   0.116919   0.075977  -0.002441
  277  C 19  X    0.004483   0.012118  -0.006359  -0.016435  -0.004669
  278  C 19  Y    0.020185   0.001463  -0.013492  -0.003634   0.014082
  279  C 19  Z    0.047568  -0.014781  -0.029227   0.016362   0.052044
  280  C 19 XX    0.001227  -0.001177   0.000243  -0.000049  -0.000288
  281  C 19 YY    0.003877  -0.003466   0.001422  -0.000160   0.001989
  282  C 19 ZZ   -0.001226   0.000808   0.001850   0.002039  -0.000433
  283  C 19 XY   -0.001127   0.001278  -0.002763  -0.002117   0.000944
  284  C 19 XZ    0.003140  -0.002092  -0.002869  -0.003777   0.005572
  285  C 19 YZ   -0.000515   0.000739  -0.001998  -0.001857   0.002680
  286  C 20  S   -0.051048   0.052799  -0.017427   0.030019   0.023013
  287  C 20  S    0.098754  -0.102939   0.033810  -0.060654  -0.046577
  288  C 20  X    0.009893  -0.009474  -0.022069  -0.026477   0.023370
  289  C 20  Y    0.003161  -0.007593   0.012581  -0.000985  -0.034293
  290  C 20  Z    0.002865   0.013990  -0.070083  -0.030987   0.128344
  291  C 20  S    0.089236  -0.087437   0.032750  -0.038598  -0.045973
  292  C 20  X    0.003858   0.000906  -0.005835   0.003101   0.004960
  293  C 20  Y   -0.001090  -0.000561  -0.000270   0.000564  -0.009347
  294  C 20  Z    0.001226   0.003458  -0.007515   0.002394   0.036044
  295  C 20  S   -0.019191   0.066136   0.029453   0.128130   0.111724
  296  C 20  X   -0.002960   0.010029   0.001706   0.015180   0.009117
  297  C 20  Y   -0.011250   0.010635   0.007551   0.017156   0.037854
  298  C 20  Z    0.020992  -0.018418  -0.020002  -0.017453  -0.097855
  299  C 20 XX   -0.000483   0.000819  -0.002752  -0.001844   0.001738
  300  C 20 YY   -0.003388   0.003284  -0.000201   0.002319   0.000391
  301  C 20 ZZ    0.000016  -0.000088   0.001584   0.002715   0.000293
  302  C 20 XY    0.001369  -0.001431   0.000645  -0.000886  -0.001532
  303  C 20 XZ    0.001602  -0.000566  -0.004464  -0.003460   0.004890
  304  C 20 YZ   -0.000900   0.001377  -0.003092  -0.001562   0.002109
  305  C 21  S    0.047142  -0.052828   0.043427   0.017410  -0.011731
  306  C 21  S   -0.091702   0.101684  -0.085143  -0.034756   0.022979
  307  C 21  X    0.016263  -0.015780   0.017419   0.003367  -0.029533
  308  C 21  Y   -0.001029   0.000411   0.012492   0.019304   0.029595
  309  C 21  Z    0.029107  -0.021817  -0.012765  -0.056381  -0.132737
  310  C 21  S   -0.074043   0.090365  -0.070544  -0.022436   0.027771
  311  C 21  X    0.000250  -0.001272   0.005367  -0.000899  -0.011675
  312  C 21  Y   -0.002150  -0.000944   0.000538   0.001418   0.005452
  313  C 21  Z    0.006324  -0.003551   0.006956  -0.003830  -0.035411
  314  C 21  S    0.101809   0.006342   0.045621   0.067987   0.013904
  315  C 21  X   -0.020677   0.009956   0.006083  -0.008956   0.013672
  316  C 21  Y   -0.007584  -0.007933  -0.006069  -0.005221  -0.008841
  317  C 21  Z   -0.008545   0.024610   0.029523   0.004725   0.050253
  318  C 21 XX    0.000166  -0.000673   0.001003   0.001304   0.002003
  319  C 21 YY    0.003138  -0.003552   0.001837   0.000018  -0.001656
  320  C 21 ZZ   -0.000180   0.000226   0.000752   0.000621  -0.001406
  321  C 21 XY   -0.001097   0.001382  -0.002133  -0.001547  -0.000175
  322  C 21 XZ   -0.002678   0.002041   0.002493   0.004646   0.005598
  323  C 21 YZ    0.000223  -0.000767   0.002144   0.002545   0.003099
  324  C 22  S    0.056794  -0.042032  -0.020149  -0.042333   0.064472
  325  C 22  S   -0.110663   0.082157   0.039438   0.084147  -0.131295
  326  C 22  X   -0.027254   0.032023  -0.053405  -0.027111  -0.066413
  327  C 22  Y   -0.005511   0.007950  -0.013858  -0.003607  -0.029666
  328  C 22  Z    0.029140  -0.028731   0.042623   0.031300   0.016471
  329  C 22  S   -0.088317   0.063858   0.043042   0.076148  -0.099013
  330  C 22  X   -0.004708   0.005801  -0.005231   0.000184  -0.019508
  331  C 22  Y   -0.002874   0.003589  -0.001271   0.003714  -0.015724
  332  C 22  Z   -0.000983   0.000774   0.004672   0.011277  -0.018227
  333  C 22  S   -0.027252   0.055632  -0.002439  -0.097088   0.121866
  334  C 22  X   -0.015969   0.008260   0.004151  -0.001559  -0.056736
  335  C 22  Y   -0.006842   0.000215   0.003662   0.006364  -0.026637
  336  C 22  Z    0.008626  -0.014261   0.002908   0.022565   0.008743
  337  C 22 XX    0.001861  -0.002159   0.003494   0.001643   0.003943
  338  C 22 YY    0.004034  -0.003211  -0.000146  -0.001892   0.004010
  339  C 22 ZZ   -0.002198   0.002519  -0.004485  -0.003067  -0.001289
  340  C 22 XY   -0.000562  -0.000170   0.003210   0.002556   0.000398
  341  C 22 XZ    0.003270  -0.002886   0.001168  -0.000343   0.002042
  342  C 22 YZ   -0.000693   0.000534  -0.000443  -0.000209  -0.000867
  343  C 23  S   -0.011862   0.022945  -0.065252  -0.035886  -0.055426
  344  C 23  S    0.022823  -0.044680   0.128514   0.070759   0.112733
  345  C 23  X   -0.047464   0.039090   0.000750   0.031531  -0.074723
  346  C 23  Y   -0.032759   0.027836   0.001634   0.025626  -0.042737
  347  C 23  Z   -0.028147   0.025484   0.004424   0.028462  -0.018837
  348  C 23  S    0.016398  -0.033135   0.108536   0.066008   0.082200
  349  C 23  X   -0.005888   0.006393  -0.005999   0.000590  -0.022978
  350  C 23  Y   -0.003403   0.003151   0.000576   0.003338  -0.005746
  351  C 23  Z   -0.001621  -0.000531   0.010522   0.009583   0.017606
  352  C 23  S   -0.005562  -0.031986  -0.035938   0.038071  -0.019450
  353  C 23  X   -0.000103   0.002796  -0.000484   0.000243  -0.066925
  354  C 23  Y   -0.002009   0.004955   0.001712  -0.001192  -0.036920
  355  C 23  Z   -0.008882   0.010529   0.012678  -0.004920  -0.015135
  356  C 23 XX   -0.003753   0.003150   0.000033   0.002198  -0.004577
  357  C 23 YY   -0.000572   0.001064  -0.003004  -0.001725  -0.002908
  358  C 23 ZZ    0.003383  -0.002580  -0.001713  -0.003242   0.001755
  359  C 23 XY   -0.000763   0.000048   0.002969   0.002418  -0.000117
  360  C 23 XZ    0.002791  -0.002381   0.000645  -0.000978   0.001913
  361  C 23 YZ    0.002988  -0.002831   0.001470  -0.000806   0.002787
  362  H 24  S    0.036060  -0.031887   0.013678  -0.011426   0.014035
  363  H 24  S    0.008636  -0.007147   0.002088  -0.000424   0.004705
  364  H 24  X    0.003135  -0.002770   0.000881  -0.001129   0.000988
  365  H 24  Y    0.001435  -0.001300   0.000622  -0.000309   0.001151
  366  H 24  Z   -0.000337   0.000039   0.000828   0.000542   0.001801
  367  H 25  S   -0.034399   0.031622  -0.019587  -0.007129  -0.010604
  368  H 25  S   -0.005687   0.005959  -0.004981  -0.001003  -0.004222
  369  H 25  X    0.002877  -0.002672   0.001817   0.000728   0.000853
  370  H 25  Y    0.001375  -0.001252   0.000969   0.000555  -0.000148
  371  H 25  Z   -0.000705   0.000586  -0.000003   0.000522  -0.001886
  372  H 26  S   -0.034707   0.026243   0.015938   0.035032  -0.061833
  373  H 26  S   -0.005140   0.003499   0.003740   0.007080  -0.014223
  374  H 26  X    0.000980  -0.000606  -0.001286  -0.001640   0.001178
  375  H 26  Y    0.001397  -0.001025  -0.000812  -0.001479   0.002009
  376  H 26  Z    0.002839  -0.002233  -0.000502  -0.002004   0.004487
  377  H 27  S    0.007110  -0.014035   0.047000   0.029781   0.050933
  378  H 27  S    0.000786  -0.001232   0.007531   0.005738   0.010520
  379  H 27  X   -0.000231  -0.000163   0.002071   0.001713   0.001025
  380  H 27  Y   -0.000418   0.000379  -0.000125   0.000277  -0.000800
  381  H 27  Z   -0.000932   0.001443  -0.003594  -0.001879  -0.004141
  382  C 28  S   -0.011205   0.025539  -0.063904  -0.034981   0.055625
  383  C 28  S    0.022000  -0.049772   0.125562   0.069381  -0.113323
  384  C 28  X   -0.034639   0.032360  -0.005453   0.031806   0.074004
  385  C 28  Y   -0.025743   0.025159  -0.002174   0.027860   0.044273
  386  C 28  Z    0.031435  -0.032678   0.000000  -0.041972  -0.037382
[truncated: 10,085,826 more chars]
