# Supplementary material for: Stereospecific syn-dihalogenations and regiodivergent syn-interhalogenation of alkenes via vicinal double electrophilic activation strategy
Source: Nat Commun. 2024 May 2;15:3710. doi: 10.1038/s41467-024-47942-w (PMC11066093; doi:10.1038/s41467-024-47942-w)
Supplement: Supplementary file 4 — Supplementary Dataset 1 [file 41467_2024_47942_MOESM4_ESM.zip › SM_TT-Z-pentene-Cl.log]

----- GAMESS execution script 'rungms' -----
This job is running on host wonjin-desktop
under operating system Linux at 2023. 11. 05. (일) 20:48:33 KST
Available scratch disk space (Kbyte units) at beginning of the job is
Filesystem     1K-blocks     Used Available Use% Mounted on
/dev/nvme0n1p1 245023004 73038268 159465468  32% /
GAMESS temporary binary files will be written to /home/won-jin/gamess/scr
GAMESS supplementary output files will be written to /home/won-jin/gamess/scr
Copying input file OPT_opttol_OPT_IRC_fwd_SAD_HES_wB97X-D_6-31plsG-dp_TS_pf76_TT-Z-pentene-Cl-A.inp to your run's scratch directory...
cp OPT_opttol_OPT_IRC_fwd_SAD_HES_wB97X-D_6-31plsG-dp_TS_pf76_TT-Z-pentene-Cl-A.inp /home/won-jin/gamess/scr/OPT_opttol_OPT_IRC_fwd_SAD_HES_wB97X-D_6-31plsG-dp_TS_pf76_TT-Z-pentene-Cl-A.F05
unset echo
 
Assuming a single but multicore node.
 
/home/won-jin/gamess/ddikick.x /home/won-jin/gamess/gamess.00.x OPT_opttol_OPT_IRC_fwd_SAD_HES_wB97X-D_6-31plsG-dp_TS_pf76_TT-Z-pentene-Cl-A -ddi 1 32 wonjin-desktop:cpus=32 -scr /home/won-jin/gamess/scr

 Distributed Data Interface kickoff program.
 Initiating 32 compute processes on 1 nodes to run the following command:
 /home/won-jin/gamess/gamess.00.x OPT_opttol_OPT_IRC_fwd_SAD_HES_wB97X-D_6-31plsG-dp_TS_pf76_TT-Z-pentene-Cl-A 

          ******************************************************
          *      GAMESS VERSION = 30 JUN 2019 R1 Patch 1       *
          *             FROM IOWA STATE UNIVERSITY             *
          * M.W.SCHMIDT, K.K.BALDRIDGE, J.A.BOATZ, S.T.ELBERT, *
          *   M.S.GORDON, J.H.JENSEN, S.KOSEKI, N.MATSUNAGA,   *
          *          K.A.NGUYEN, S.J.SU, T.L.WINDUS,           *
          *       TOGETHER WITH M.DUPUIS, J.A.MONTGOMERY       *
          *         J.COMPUT.CHEM.  14, 1347-1363(1993)        *
          **************** 64 BIT LINUX VERSION ****************

  SINCE 1993, STUDENTS AND POSTDOCS WORKING AT IOWA STATE UNIVERSITY
  AND ALSO IN THEIR VARIOUS JOBS AFTER LEAVING ISU HAVE MADE IMPORTANT
  CONTRIBUTIONS TO THE CODE:
     IVANA ADAMOVIC, CHRISTINE AIKENS, YURI ALEXEEV, POOJA ARORA,
     ANDREY ASADCHEV, ROB BELL, PRADIPTA BANDYOPADHYAY, JONATHAN BENTZ,
     COLLEEN BERTONI, BRETT BODE, KURT BRORSEN, CALEB CARLIN, GALINA CHABAN,
     WEI CHEN, CHEOL HO CHOI, PAUL DAY, ALBERT DEFUSCO, NUWAN DESILVA,
     TIM DUDLEY, DMITRI FEDOROV, ALEX FINDLATER, GRAHAM FLETCHER, 
     MARK FREITAG, KURT GLAESEMANN, ANASTASIA GUNINA,
     DAN KEMP, GRANT MERRILL, NORIYUKI MINEZAWA, JONATHAN MULLIN,
     TAKESHI NAGATA, SEAN NEDD, HEATHER NETZLOFF, BOSILJKA NJEGIC, RYAN OLSON,
     MIKE PAK, BUU PHAM,
     SPENCER PRUITT, LUKE ROSKOP, JIM SHOEMAKER, LYUDMILA SLIPCHENKO,
     TONY SMITH, SAROM SOK LEANG, JIE SONG, TETSUYA TAKETSUGU, SIMON WEBB,
     PENG XU, SOOHAENG YOO, FEDERICO ZAHARIEV

  ADDITIONAL CODE HAS BEEN PROVIDED BY COLLABORATORS IN OTHER GROUPS:
     IOWA STATE UNIVERSITY:
          JOE IVANIC, AARON WEST, LAIMUTIS BYTAUTAS, KLAUS RUEDENBERG
     UNIVERSITY OF TOKYO: KIMIHIKO HIRAO, TAKAHITO NAKAJIMA,
          TAKAO TSUNEDA, MUNEAKI KAMIYA, SUSUMU YANAGISAWA,
          KIYOSHI YAGI, MAHITO CHIBA, SEIKEN TOKURA, NAOAKI KAWAKAMI
     UNIVERSITY OF AARHUS: FRANK JENSEN
     UNIVERSITY OF IOWA: VISVALDAS KAIRYS, HUI LI
     NATIONAL INST. OF STANDARDS AND TECHNOLOGY: WALT STEVENS, DAVID GARMER
     UNIVERSITY OF PISA: BENEDETTA MENNUCCI, JACOPO TOMASI
     UNIVERSITY OF MEMPHIS: HENRY KURTZ, PRAKASHAN KORAMBATH
     UNIVERSITY OF ALBERTA: TOBY ZENG, MARIUSZ KLOBUKOWSKI
     UNIVERSITY OF NEW ENGLAND: MARK SPACKMAN
     MIE UNIVERSITY: HIROAKI UMEDA
     NAT. INST. OF ADVANCED INDUSTRIAL SCIENCE AND TECHNOLOGY: KAZUO KITAURA
     MICHIGAN STATE UNIVERSITY:
          KAROL KOWALSKI, MARTA WLOCH, JEFFREY GOUR, JESSE LUTZ,
          WEI LI, JUN SHEN, J. EMILIANO DEUSTUA, PIOTR PIECUCH
     UNIVERSITY OF MINNESOTA:
          YINAN SHU
     UNIVERSITY OF SILESIA: MONIKA MUSIAL, STANISLAW KUCHARSKI
     FACULTES UNIVERSITAIRES NOTRE-DAME DE LA PAIX:
          OLIVIER QUINET, BENOIT CHAMPAGNE
     UNIVERSITY OF CALIFORNIA - SANTA BARBARA: BERNARD KIRTMAN
     INSTITUTE FOR MOLECULAR SCIENCE:
          KAZUYA ISHIMURA, MICHIO KATOUDA, AND SHIGERU NAGASE
     UNIVERSITY OF NOTRE DAME: ANNA POMOGAEVA, DAN CHIPMAN
     KYUSHU UNIVERSITY:
          HARUYUKI NAKANO,
          FENG LONG GU, JACEK KORCHOWIEC, MARCIN MAKOWSKI, AND YURIKO AOKI,
          HIROTOSHI MORI AND EISAKU MIYOSHI
     PENNSYLVANIA STATE UNIVERSITY:
          TZVETELIN IORDANOV, CHET SWALINA, JONATHAN SKONE,
          SHARON HAMMES-SCHIFFER
     WASEDA UNIVERSITY:
          MASATO KOBAYASHI, TOMOKO AKAMA, TSUGUKI TOUMA,
          TAKESHI YOSHIKAWA, YASUHIRO IKABATA, JUNJI SEINO,
          YUYA NAKAJIMA, HIROMI NAKAI
     NANJING UNIVERSITY: SHUHUA LI
     UNIVERSITY OF NEBRASKA:
          PEIFENG SU, DEJUN SI, NANDUN THELLAMUREGE, YALI WANG, HUI LI
     UNIVERSITY OF ZURICH: ROBERTO PEVERATI, KIM BALDRIDGE
     N. COPERNICUS UNIVERSITY AND JACKSON STATE UNIVERSITY:
          MARIA BARYSZ
     UNIVERSITY OF COPENHAGEN: Jimmy Kromann, CASPER STEINMANN
     TOKYO INSTITUTE OF TECHNOLOGY: HIROYA NAKATA
     NAGOYA UNIVERSITY: YOSHIO NISHIMOTO, STEPHAN IRLE
     MOSCOW STATE UNIVERSITY: VLADIMIR MIRONOV
     A.N.NESMEYANOV INSTITUTE OF ORGANOELEMENT COMPOUNDS OF RUSSIAN ACADEMY OF SCIENCES:
          IGOR S. GERASIMOV


 PARALLEL VERSION RUNNING ON       32 PROCESSORS IN        1 NODES.

 EXECUTION OF GAMESS BEGUN Sun Nov  5 20:48:33 2023

            ECHO OF THE FIRST FEW INPUT CARDS -
 INPUT CARD>!   File created by MacMolPlt 7.7                                               
 INPUT CARD> $CONTRL SCFTYP=RHF RUNTYP=OPTIMIZE EXETYP=RUN DFTTYP=WB97X-D MAXIT=30 ICHARG=1 
 INPUT CARD>    MULT=1 $END                                                                 
 INPUT CARD> $SYSTEM TIMLIM=525600 MEMORY=250000000 PARALL=.TRUE. $END                      
 INPUT CARD> $BASIS GBASIS=N31 NGAUSS=6 NDFUNC=1 NPFUNC=1 DIFFSP=.TRUE. $END                
 INPUT CARD> $GUESS GUESS=MOREAD NORB=84 $END                                               
 INPUT CARD> $SCF DIRSCF=.TRUE. $END                                                        
 INPUT CARD> $STATPT OPTTOL=0.00005 NSTEP=500 HSSEND=.t. $END                               
 INPUT CARD> $FORCE METHOD=SEMINUM VIBSIZ=0.010000 VIBANL=.TRUE. $END                       
 INPUT CARD> $PCM SOLVNT=CH2CL2 $END                                                        
 INPUT CARD> $DATA                                                                          
 INPUT CARD>TS pf76 rxn path TT-Z-pentene-Cl-A, PM6                                         
 INPUT CARD>C1                                                                              
 INPUT CARD>C     6.0     0.07034     0.06370    -0.08378                                   
 INPUT CARD>C     6.0     1.59834     0.33154    -0.23796                                   
 INPUT CARD>S    16.0    -0.98279     1.59950    -0.04868                                   
 INPUT CARD>H     1.0    -0.09068    -0.35284     0.91553                                   
 INPUT CARD>C     6.0    -0.56117    -0.85744    -1.12133                                   
 INPUT CARD>S    16.0     2.04768     2.14585    -0.28551                                   
 INPUT CARD>C     6.0     2.27876    -0.33929    -1.43204                                   
 INPUT CARD>C     6.0    -0.38945     2.44250    -1.49482                                   
 INPUT CARD>C     6.0     0.98181     2.69169    -1.60254                                   
 INPUT CARD>H     1.0     1.85543     0.01880    -2.37692                                   
 INPUT CARD>H     1.0     2.02613    -1.39845    -1.34291                                   
 INPUT CARD>C     6.0     3.80029    -0.20261    -1.42587                                   
 INPUT CARD>H     1.0    -0.42904    -0.50015    -2.14514                                   
 INPUT CARD>H     1.0    -1.62829    -0.97515    -0.91880                                   
 INPUT CARD>H     1.0    -0.09809    -1.84038    -1.01975                                   
 INPUT CARD>C     6.0    -0.19034     2.52023     1.24486                                   
 INPUT CARD>C     6.0     1.18532     2.74278     1.15335                                   
 INPUT CARD>C     6.0    -0.91711     2.96126     2.33897                                   
 INPUT CARD>C     6.0     1.86395     3.41761     2.15632                                   
 INPUT CARD>C     6.0    -1.26537     2.80770    -2.50356                                   
 INPUT CARD>C     6.0     1.50534     3.31650    -2.72302                                   
 INPUT CARD>C     6.0     1.13424     3.86484     3.26107                                   
 INPUT CARD>C     6.0    -0.23568     3.64282     3.35063                                   
 INPUT CARD>H     1.0    -1.98413     2.78203     2.40604                                   
 INPUT CARD>H     1.0     2.93087     3.59402     2.08830                                   
 INPUT CARD>H     1.0     1.65009     4.39264     4.05486                                   
 INPUT CARD>H     1.0    -0.78964     3.99774     4.21267                                   
 INPUT CARD>C     6.0    -0.74034     3.43773    -3.63488                                   
 INPUT CARD>C     6.0     0.62391     3.68499    -3.74390                                   
 INPUT CARD>H     1.0     2.56779     3.51650    -2.80588                                   
 INPUT CARD>H     1.0    -1.40940     3.73444    -4.43416                                   
 INPUT CARD>H     1.0     1.01457     4.17442    -4.62840                                   
 INPUT CARD>H     1.0    -2.32785     2.61179    -2.41266                                   
 INPUT CARD>H     1.0     2.08141    -0.00692     0.68539                                   
 INPUT CARD>Cl    17.0     1.49509    -2.41538     1.54501                                  
 INPUT CARD>H     1.0     4.13925     0.82349    -1.59995                                   
 INPUT CARD>H     1.0     4.22143    -0.82101    -2.22115                                   
  250000000 WORDS OF MEMORY AVAILABLE

     BASIS OPTIONS
     -------------
     GBASIS=N31          IGAUSS=       6      POLAR=POPN31  
     NDFUNC=       1     NFFUNC=       0     DIFFSP=       T
     NPFUNC=       1      DIFFS=       F     BASNAM=        


     RUN TITLE
     ---------
 TS pf76 rxn path TT-Z-pentene-Cl-A, PM6                                         

 THE POINT GROUP OF THE MOLECULE IS C1      
 THE ORDER OF THE PRINCIPAL AXIS IS     0

 ATOM      ATOMIC                      COORDINATES (BOHR)
           CHARGE         X                   Y                   Z
 C           6.0     0.1329233260        0.1203755454       -0.1583212433
 C           6.0     3.0204246352        0.6265197540       -0.4496791960
 S          16.0    -1.8572038035        3.0226167174       -0.0919918611
 H           1.0    -0.1713603526       -0.6667709175        1.7301008335
 C           6.0    -1.0604575325       -1.6203266509       -2.1190064418
 S          16.0     3.8695541105        4.0550685108       -0.5395356668
 C           6.0     4.3062319918       -0.6411651304       -2.7061632035
 C           6.0    -0.7359537859        4.6156557250       -2.8248002010
 C           6.0     1.8553518720        5.0865565439       -3.0283614844
 H           1.0     3.5062542894        0.0355268486       -4.4917274947
 H           1.0     3.8288305155       -2.6426873075       -2.5377319262
 C           6.0     7.1815067739       -0.3828773824       -2.6945035941
 H           1.0    -0.8107680378       -0.9451464528       -4.0537268053
 H           1.0    -3.0770219285       -1.8427662969       -1.7362802375
 H           1.0    -0.1853632221       -3.4778139133       -1.9270480760
 C           6.0    -0.3596904445        4.7625441260        2.3524442931
 C           6.0     2.2399300078        5.1831026446        2.1795154679
 C           6.0    -1.7330866006        5.5959699784        4.4200123935
 C           6.0     3.5223547548        6.4583464329        4.0748539418
 C           6.0    -2.3912025731        5.3057836557       -4.7310423938
 C           6.0     2.8446801184        6.2672762383       -5.1457616591
 C           6.0     2.1434028043        7.3034885864        6.1625287268
 C           6.0    -0.4453706208        6.8839316226        6.3317725862
 H           1.0    -3.7494620240        5.2572743896        4.5467563155
 H           1.0     5.5385412056        6.7917129944        3.9463147802
 H           1.0     3.1182179551        8.3008859627        7.6625743186
 H           1.0    -1.4922032289        7.5546331702        7.9607919767
 C           6.0    -1.3990397378        6.4963677198       -6.8689271983
 C           6.0     1.1790189410        6.9636213675       -7.0749451254
 H           1.0     4.8524194940        6.6452214358       -5.3023443544
 H           1.0    -2.6633798071        7.0570683176       -8.3793473857
 H           1.0     1.9172592954        7.8885099577       -8.7464077616
 H           1.0    -4.3989986405        4.9355674375       -4.5592663015
 H           1.0     3.9332945681       -0.0130769038        1.2951992947
 CL         17.0     2.8253104270       -4.5644063562        2.9196455483
 H           1.0     7.8220482947        1.5561704536       -3.0234670941
 H           1.0     7.9773459763       -1.5514839332       -4.1973648776
 H           1.0     7.9667257163       -1.0311667797       -0.8952765839

          INTERNUCLEAR DISTANCES (ANGS.)
          ------------------------------

                1 C          2 C          3 S          4 H          5 C     

   1 C       0.0000000    1.5589399 *  1.8625242 *  1.0945563 *  1.5244060 *
   2 C       1.5589399 *  0.0000000    2.8819753 *  2.1567809 *  2.6186828 *
   3 S       1.8625242 *  2.8819753 *  0.0000000    2.3531240 *  2.7138341 *
   4 H       1.0945563 *  2.1567809 *  2.3531240 *  0.0000000    2.1505303 *
   5 C       1.5244060 *  2.6186828 *  2.7138341 *  2.1505303 *  0.0000000  
   6 S       2.8785269 *  1.8697294 *  3.0884195    3.5012187    4.0650270  
   7 C       2.6186494 *  1.5293173 *  4.0386012    3.3354931    2.9034845 *
   8 C       2.8037707 *  3.1602466    1.7759567 *  3.7031036    3.3254453  
   9 C       3.1691862    2.7950842 *  2.7325836 *  4.0939070    3.8998300  
  10 H       2.9063815 *  2.1769363 *  3.9968496    3.8426147    2.8608143 *
  11 H       2.7474362 *  2.0968510 *  4.4403080    3.2672215    2.6525291 *
  12 C       3.9729905    2.5583257 *  5.2935911    4.5436077    4.4208461  
  13 H       2.1946554 *  2.9050497 *  3.0183296    3.0828377    1.0923834 *
  14 H       2.1591229 *  3.5471288    2.7933137 *  2.4731116 *  1.0925288 *
  15 H       2.1283630 *  2.8646652 *  3.6821794    2.4409299 *  1.0912986 *
  16 C       2.8049560 *  3.1919422    1.7745327 *  2.8936001 *  4.1406551  
  17 C       3.1545429    2.8143218 *  2.7299572 *  3.3567242    4.6028231  
  18 C       3.9039248    4.4590901    2.7494684 *  3.7003279    5.1655434  
  19 C       4.4140454    3.9149653    4.0337920    4.4245261    5.9076433  
  20 C       3.8947391    4.4119323    2.7506426 *  4.8019877    3.9799131  
  21 C       4.4278122    3.8851201    4.0362079    5.4083622    4.9252055  
  22 C       5.1738351    4.9942776    4.5351986    4.9790372    6.6618146  
  23 C       4.9698008    5.2159546    4.0359185    4.6814566    6.3526931  
  24 H       4.2201148    5.0822956    2.9028795 *  3.9540085    5.2643040  
  25 H       5.0362409    4.2226647    4.8848263    5.1071379    6.5047340  
  26 H       6.1938415    5.9096121    5.6189615    5.9502314    7.6971393  
  27 H       5.8886093    6.2411200    4.8936659    5.5033829    7.2164068  
  28 C       4.9650369    5.1630326    4.0371651    5.9579116    4.9798113  
  29 C       5.1784804    4.9484094    4.5371141    6.2068509    5.3773561  
  30 H       5.0565712    4.2045234    4.8870911    5.9906717    5.6355524  
  31 H       5.8813067    6.1833909    4.8961617    6.8603253    5.7253558  
  32 H       6.2002548    5.8638279    5.6208091    7.2424319    6.3326228  
  33 H       4.2033035    5.0342654    2.9021232 *  4.9870642    4.1017372  
  34 H       2.1543009 *  1.0956674 *  3.5367733    2.2114701 *  3.3122274  
  35 CL      3.2907001    3.2764633    4.9798593    2.6767486 *  3.7100878  
  36 H       4.4081834    2.9245949 *  5.4077651    5.0600099    5.0148331  
  37 H       4.7521164    3.4845395    6.1369700    5.3527785    4.9075650  
  38 H       4.2081276    2.7706043 *  5.6398483    4.5291463    4.8307438  

                6 S          7 C          8 C          9 C         10 H     

   1 C       2.8785269 *  2.6186494 *  2.8037707 *  3.1691862    2.9063815 *
   2 C       1.8697294 *  1.5293173 *  3.1602466    2.7950842 *  2.1769363 *
   3 S       3.0884195    4.0386012    1.7759567 *  2.7325836 *  3.9968496  
   4 H       3.5012187    3.3354931    3.7031036    4.0939070    3.8426147  
   5 C       4.0650270    2.9034845 *  3.3254453    3.8998300    2.8608143 *
   6 S       0.0000000    2.7466070 *  2.7367927 *  1.7800529 *  2.9891968 *
   7 C       2.7466070 *  0.0000000    3.8550800    3.3012103    1.0955523 *
   8 C       2.7367927 *  3.8550800    0.0000000    1.3978745 *  3.4193433  
   9 C       1.7800529 *  3.3012103    1.3978745 *  0.0000000    2.9167134 *
  10 H       2.9891968 *  1.0955523 *  3.4193433    2.9167134 *  0.0000000  
  11 H       3.6987324    1.0925136 *  4.5399340    4.2293330    1.7626437 *
  12 C       3.1444120    1.5276692 *  4.9553287    4.0437624    2.1762350 *
  13 H       4.0735343    2.8047403 *  3.0139132    3.5316788    2.3541101 *
  14 H       4.8635843    3.9915878    3.6806053    4.5525639    3.9051704  
  15 H       4.5862258    2.8412445 *  4.3189864    4.6952622    3.0190563  
  16 C       2.7369557 *  4.6302379    2.7480053 *  3.0839943    4.8538250  
  17 C       1.7805360 *  4.1688137    3.0956216    2.7638662 *  4.5090931  
  18 C       4.0426190    5.9437136    3.9045464    4.3833852    6.2116558  
  19 C       2.7592869 *  5.2117840    4.3999403    3.9286333    5.6658845  
  20 C       4.0415457    4.8592755    1.3849777 *  2.4238633 *  4.1872895  
  21 C       2.7578994 *  3.9534300    2.4212766 *  1.3856214 *  3.3342426  
  22 C       4.0456803    6.4038985    5.1926074    5.0054189    6.8628762  
  23 C       4.5471053    6.7121934    4.9942766    5.1885280    7.0930312  
  24 H       4.8892390    6.5303697    4.2278829    4.9873515    6.7271366  
  25 H       2.9175666 *  5.3187375    5.0188915    4.2702850    5.8203916  
  26 H       4.9035655    7.2727202    6.2258909    5.9452505    7.7807734  
  27 H       5.6314745    7.7516230    5.9291117    6.2177543    8.1394751  
  28 C       4.5453590    5.3135063    2.3860979 *  2.7663662 *  4.4732055  
  29 C       4.0443212    4.9272766    2.7620718 *  2.3875008 *  4.1019782  
  30 H       2.9157265 *  4.1034243    3.4084634    2.1549179 *  3.5951869  
  31 H       5.6290601    6.2618308    3.3688465    3.8501019    5.3569891  
  32 H       4.9033770    5.6734885    3.8457955    3.3697760    4.8005609  
  33 H       4.8874462    5.5579982    2.1513912 *  3.4083028    4.9218600  
  34 H       2.3618220 *  2.1524234 *  4.1058645    3.7048940    3.0707444  
  35 CL      4.9458041    3.7131005    6.0324999    6.0210208    4.6299689  
  36 H       2.8019732 *  2.2003805 *  4.8105477    3.6687335    2.5430380 *
  37 H       4.1562182    2.1514450 *  5.6954602    4.8183895    2.5154525 *
  38 H       3.4612867    2.1709574 *  5.5839183    4.7131094    3.0841592  

               11 H         12 C         13 H         14 H         15 H     

   1 C       2.7474362 *  3.9729905    2.1946554 *  2.1591229 *  2.1283630 *
   2 C       2.0968510 *  2.5583257 *  2.9050497 *  3.5471288    2.8646652 *
   3 S       4.4403080    5.2935911    3.0183296    2.7933137 *  3.6821794  
   4 H       3.2672215    4.5436077    3.0828377    2.4731116 *  2.4409299 *
   5 C       2.6525291 *  4.4208461    1.0923834 *  1.0925288 *  1.0912986 *
   6 S       3.6987324    3.1444120    4.0735343    4.8635843    4.5862258  
   7 C       1.0925136 *  1.5276692 *  2.8047403 *  3.9915878    2.8412445 *
   8 C       4.5399340    4.9553287    3.0139132    3.6806053    4.3189864  
   9 C       4.2293330    4.0437624    3.5316788    4.5525639    4.6952622  
  10 H       1.7626437 *  2.1762350 *  2.3541101 *  3.9051704    3.0190563  
  11 H       0.0000000    2.1411584 *  2.7346619 *  3.7032199    2.1936374 *
  12 C       2.1411584 *  0.0000000    4.3003618    5.5066704    4.2478925  
  13 H       2.7346619 *  4.3003618    0.0000000    1.7798133 *  1.7810803 *
  14 H       3.7032199    5.5066704    1.7798133 *  0.0000000    1.7607742 *
  15 H       2.1936374 *  4.2478925    1.7810803 *  1.7607742 *  0.0000000  
  16 C       5.1928167    5.5201254    4.5466222    4.3550897    4.9144570  
  17 C       4.9079590    4.7080533    4.8992642    5.1022750    5.2320990  
  18 C       6.4207455    6.8145401    5.6856674    5.1588919    5.9167170  
  19 C       5.9552789    5.4486228    6.2537353    6.3990971    6.4485254  
  20 C       5.4655996    5.9903500    3.4307119    4.1174178    5.0168598  
  21 C       4.9403117    4.3969909    4.3177064    5.6118719    5.6626432  
  22 C       7.0494199    6.7542119    7.1220846    6.9662320    7.2383418  
  23 C       7.2497935    7.3410720    6.8851345    6.4415093    7.0131758  
  24 H       6.9002336    7.5532195    5.8227356    5.0296704    6.0547385  
  25 H       6.1250725    5.2459204    6.7803567    7.1208079    6.9546586  
  26 H       7.9255316    7.4684727    8.1671400    8.0186183    8.2254689  
  27 H       8.2408675    8.3966381    7.7963321    7.1947865    7.8702037  
  28 C       6.0245431    6.2248792    4.2217451    5.2572860    5.9253553  
  29 C       5.7941640    5.5295648    4.6021880    5.8966516    6.2025794  
  30 H       5.1565890    4.1539455    5.0548041    6.4298583    6.2444647  
  31 H       6.9068989    7.1896482    4.9124811    5.8809784    6.6675593  
  32 H       6.5478682    6.0971162    5.4865467    6.8748754    7.1019847  
  33 H       6.0152749    6.8153284    3.6552998    3.9480553    5.1704783  
  34 H       2.4603684 *  2.7295168 *  3.8154338    4.1560521    3.3195328  
  35 CL      3.1074478    4.3630753    4.5812214    4.2308539    3.0735714  
  36 H       3.0770705    1.0945679 *  4.7873300    6.0797688    5.0386393  
  37 H       2.4339442 *  1.0919010 *  4.6621454    5.9949227    4.5979050  
  38 H       2.5054648 *  1.0940112 *  4.9366198    5.8767354    4.5369717  

               16 C         17 C         18 C         19 C         20 C     

   1 C       2.8049560 *  3.1545429    3.9039248    4.4140454    3.8947391  
   2 C       3.1919422    2.8143218 *  4.4590901    3.9149653    4.4119323  
   3 S       1.7745327 *  2.7299572 *  2.7494684 *  4.0337920    2.7506426 *
   4 H       2.8936001 *  3.3567242    3.7003279    4.4245261    4.8019877  
   5 C       4.1406551    4.6028231    5.1655434    5.9076433    3.9799131  
   6 S       2.7369557 *  1.7805360 *  4.0426190    2.7592869 *  4.0415457  
   7 C       4.6302379    4.1688137    5.9437136    5.2117840    4.8592755  
   8 C       2.7480053 *  3.0956216    3.9045464    4.3999403    1.3849777 *
   9 C       3.0839943    2.7638662 *  4.3833852    3.9286333    2.4238633 *
  10 H       4.8538250    4.5090931    6.2116558    5.6658845    4.1872895  
  11 H       5.1928167    4.9079590    6.4207455    5.9552789    5.4655996  
  12 C       5.5201254    4.7080533    6.8145401    5.4486228    5.9903500  
  13 H       4.5466222    4.8992642    5.6856674    6.2537353    3.4307119  
  14 H       4.3550897    5.1022750    5.1588919    6.3990971    4.1174178  
  15 H       4.9144570    5.2320990    5.9167170    6.4485254    5.0168598  
  16 C       0.0000000    1.3965468 *  1.3855608 *  2.4199499 *  3.9101127  
  17 C       1.3965468 *  0.0000000    2.4235594 *  1.3863200 *  4.4026227  
  18 C       1.3855608 *  2.4235594 *  0.0000000    2.8241656 *  4.8574646  
  19 C       2.4199499 *  1.3863200 *  2.8241656 *  0.0000000    5.6461594  
  20 C       3.9101127    4.4026227    4.8574646    5.6461594    0.0000000  
  21 C       4.3878751    3.9316424    5.6230065    4.8935451    2.8255750 *
  22 C       2.7618094 *  2.3883282 *  2.4237908 *  1.3974849 *  6.3329797  
  23 C       2.3867407 *  2.7671922 *  1.3972569 *  2.4260136 *  6.0024351  
  24 H       2.1528030 *  3.4082526    1.0840450 *  3.9082019    4.9620003  
  25 H       3.4068120    2.1553853 *  3.9077066    1.0835430 *  6.2699209  
  26 H       3.8456731    3.3699866    3.4034751    2.1449647 *  7.3501575  
  27 H       3.3689898    3.8516010    2.1450620 *  3.4068557    6.8374162  
  28 C       4.9956149    5.2075204    5.9954279    6.3498605    1.3973114 *
  29 C       5.1872339    5.0185654    6.3166316    6.0350466    2.4243473 *
  30 H       5.0008329    4.2644306    6.2387740    5.0128434    3.9098479  
  31 H       5.9339432    6.2398902    6.8348699    7.3654347    2.1463476 *
  32 H       6.2195929    5.9588071    7.3312611    6.8794355    3.4030861  
  33 H       4.2373087    5.0075892    4.9689339    6.2526883    1.0842081 *
  34 H       3.4438847    2.9296440 *  4.5316158    3.7334072    5.4122476  
  35 CL      5.2240799    5.1822746    5.9462037    5.8765236    7.1618170  
  36 H       5.4513503    4.4710220    6.7566210    5.1005895    5.8278227  
  37 H       6.5299942    5.7711189    7.8425031    6.5334413    6.5842438  
  38 H       5.6362714    4.7587036    6.8232599    5.3062373    6.7385839  

               21 C         22 C         23 C         24 H         25 H     

   1 C       4.4278122    5.1738351    4.9698008    4.2201148    5.0362409  
   2 C       3.8851201    4.9942776    5.2159546    5.0822956    4.2226647  
   3 S       4.0362079    4.5351986    4.0359185    2.9028795 *  4.8848263  
   4 H       5.4083622    4.9790372    4.6814566    3.9540085    5.1071379  
   5 C       4.9252055    6.6618146    6.3526931    5.2643040    6.5047340  
   6 S       2.7578994 *  4.0456803    4.5471053    4.8892390    2.9175666 *
   7 C       3.9534300    6.4038985    6.7121934    6.5303697    5.3187375  
   8 C       2.4212766 *  5.1926074    4.9942766    4.2278829    5.0188915  
   9 C       1.3856214 *  5.0054189    5.1885280    4.9873515    4.2702850  
  10 H       3.3342426    6.8628762    7.0930312    6.7271366    5.8203916  
  11 H       4.9403117    7.0494199    7.2497935    6.9002336    6.1250725  
  12 C       4.3969909    6.7542119    7.3410720    7.5532195    5.2459204  
  13 H       4.3177064    7.1220846    6.8851345    5.8227356    6.7803567  
  14 H       5.6118719    6.9662320    6.4415093    5.0296704    7.1208079  
  15 H       5.6626432    7.2383418    7.0131758    6.0547385    6.9546586  
  16 C       4.3878751    2.7618094 *  2.3867407 *  2.1528030 *  3.4068120  
  17 C       3.9316424    2.3883282 *  2.7671922 *  3.4082526    2.1553853 *
  18 C       5.6230065    2.4237908 *  1.3972569 *  1.0840450 *  3.9077066  
  19 C       4.8935451    1.3974849 *  2.4260136 *  3.9082019    1.0835430 *
  20 C       2.8255750 *  6.3329797    6.0024351    4.9620003    6.2699209  
  21 C       0.0000000    6.0206084    6.3266784    6.2265011    5.0257291  
  22 C       6.0206084    0.0000000    1.3906814 *  3.4099538    2.1625476 *
  23 C       6.3266784    1.3906814 *  0.0000000    2.1657071 *  3.4092371  
  24 H       6.2265011    3.4099538    2.1657071 *  0.0000000    4.9917443  
  25 H       5.0257291    2.1625476 *  3.4092371    4.9917443    0.0000000  
  26 H       6.8643053    1.0838711 *  2.1480918 *  4.3035133    2.4790219 *
  27 H       7.3372213    2.1504695 *  1.0844136 *  2.4836806 *  4.3032700  
  28 C       2.4267806 *  7.1589524    7.0067177    6.2023923    6.8012498  
  29 C       1.3981773 *  7.0258371    7.1465397    6.7408435    6.2725511  
  30 H       1.0842812 *  6.2437400    6.7659453    6.9587019    4.9082415  
  31 H       3.4056399    8.1057802    7.8733073    6.9300603    7.8358245  
  32 H       2.1464750 *  7.8964484    8.0938646    7.7726635    7.0087894  
  33 H       3.9097679    6.7636834    6.2173716    4.8339420    6.9912483  
  34 H       4.7952305    4.7457122    5.0786822    5.2218286    3.9568305  
  35 CL      7.1463721    6.5204477    6.5542059    6.3134313    6.2023799  
  36 H       3.7965599    6.4737478    7.1830966    7.5749335    4.7685644  
  37 H       4.9747369    7.8449135    8.4164327    8.5382527    6.3031258  
  38 H       5.2270618    6.5496280    7.2100742    7.6030317    5.0351023  

               26 H         27 H         28 C         29 C         30 H     

   1 C       6.1938415    5.8886093    4.9650369    5.1784804    5.0565712  
   2 C       5.9096121    6.2411200    5.1630326    4.9484094    4.2045234  
   3 S       5.6189615    4.8936659    4.0371651    4.5371141    4.8870911  
   4 H       5.9502314    5.5033829    5.9579116    6.2068509    5.9906717  
   5 C       7.6971393    7.2164068    4.9798113    5.3773561    5.6355524  
   6 S       4.9035655    5.6314745    4.5453590    4.0443212    2.9157265 *
   7 C       7.2727202    7.7516230    5.3135063    4.9272766    4.1034243  
   8 C       6.2258909    5.9291117    2.3860979 *  2.7620718 *  3.4084634  
   9 C       5.9452505    6.2177543    2.7663662 *  2.3875008 *  2.1549179 *
  10 H       7.7807734    8.1394751    4.4732055    4.1019782    3.5951869  
  11 H       7.9255316    8.2408675    6.0245431    5.7941640    5.1565890  
  12 C       7.4684727    8.3966381    6.2248792    5.5295648    4.1539455  
  13 H       8.1671400    7.7963321    4.2217451    4.6021880    5.0548041  
  14 H       8.0186183    7.1947865    5.2572860    5.8966516    6.4298583  
  15 H       8.2254689    7.8702037    5.9253553    6.2025794    6.2444647  
  16 C       3.8456731    3.3689898    4.9956149    5.1872339    5.0008329  
  17 C       3.3699866    3.8516010    5.2075204    5.0185654    4.2644306  
  18 C       3.4034751    2.1450620 *  5.9954279    6.3166316    6.2387740  
  19 C       2.1449647 *  3.4068557    6.3498605    6.0350466    5.0128434  
  20 C       7.3501575    6.8374162    1.3973114 *  2.4243473 *  3.9098479  
  21 C       6.8643053    7.3372213    2.4267806 *  1.3981773 *  1.0842812 *
  22 C       1.0838711 *  2.1504695 *  7.1589524    7.0258371    6.2437400  
  23 C       2.1480918 *  1.0844136 *  7.0067177    7.1465397    6.7659453  
  24 H       4.3035133    2.4836806 *  6.2023923    6.7408435    6.9587019  
  25 H       2.4790219 *  4.3032700    6.8012498    6.2725511    4.9082415  
  26 H       0.0000000    2.4765162 *  8.1091374    7.8977510    6.9770730  
  27 H       2.4765162 *  0.0000000    7.8676606    8.0872086    7.7951249  
  28 C       8.1091374    7.8676606    0.0000000    1.3907555 *  3.4113296  
  29 C       7.8977510    8.0872086    1.3907555 *  0.0000000    2.1649341 *
  30 H       6.9770730    7.7951249    3.4113296    2.1649341 *  0.0000000  
  31 H       9.0474951    8.6730098    1.0837558 *  2.1478486 *  4.3031191  
  32 H       8.7092198    9.0250157    2.1469754 *  1.0837422 *  2.4833305 *
  33 H       7.7989902    6.9413216    2.1670687 *  3.4112821    4.9940378  
  34 H       5.5583715    6.0598625    6.2042421    5.9475302    4.9839763  
  35 CL      7.2575828    7.3119429    8.1294098    8.1207166    7.4342538  
  36 H       7.1352383    8.2556872    5.8979309    5.0142117    3.3430610  
  37 H       8.5546617    9.4723394    6.6898924    5.9636359    4.6787207  
  38 H       7.1748327    8.2255535    7.1009561    6.4415872    4.9654787  

               31 H         32 H         33 H         34 H         35 CL    

   1 C       5.8813067    6.2002548    4.2033035    2.1543009 *  3.2907001  
   2 C       6.1833909    5.8638279    5.0342654    1.0956674 *  3.2764633  
   3 S       4.8961617    5.6208091    2.9021232 *  3.5367733    4.9798593  
   4 H       6.8603253    7.2424319    4.9870642    2.2114701 *  2.6767486 *
   5 C       5.7253558    6.3326228    4.1017372    3.3122274    3.7100878  
   6 S       5.6290601    4.9033770    4.8874462    2.3618220 *  4.9458041  
   7 C       6.2618308    5.6734885    5.5579982    2.1524234 *  3.7131005  
   8 C       3.3688465    3.8457955    2.1513912 *  4.1058645    6.0324999  
   9 C       3.8501019    3.3697760    3.4083028    3.7048940    6.0210208  
  10 H       5.3569891    4.8005609    4.9218600    3.0707444    4.6299689  
  11 H       6.9068989    6.5478682    6.0152749    2.4603684 *  3.1074478  
  12 C       7.1896482    6.0971162    6.8153284    2.7295168 *  4.3630753  
  13 H       4.9124811    5.4865467    3.6552998    3.8154338    4.5812214  
  14 H       5.8809784    6.8748754    3.9480553    4.1560521    4.2308539  
  15 H       6.6675593    7.1019847    5.1704783    3.3195328    3.0735714  
  16 C       5.9339432    6.2195929    4.2373087    3.4438847    5.2240799  
  17 C       6.2398902    5.9588071    5.0075892    2.9296440 *  5.1822746  
  18 C       6.8348699    7.3312611    4.9689339    4.5316158    5.9462037  
  19 C       7.3654347    6.8794355    6.2526883    3.7334072    5.8765236  
  20 C       2.1463476 *  3.4030861    1.0842081 *  5.4122476    7.1618170  
  21 C       3.4056399    2.1464750 *  3.9097679    4.7952305    7.1463721  
  22 C       8.1057802    7.8964484    6.7636834    4.7457122    6.5204477  
  23 C       7.8733073    8.0938646    6.2173716    5.0786822    6.5542059  
  24 H       6.9300603    7.7726635    4.8339420    5.2218286    6.3134313  
  25 H       7.8358245    7.0087894    6.9912483    3.9568305    6.2023799  
  26 H       9.0474951    8.7092198    7.7989902    5.5583715    7.2575828  
  27 H       8.6730098    9.0250157    6.9413216    6.0598625    7.3119429  
  28 C       1.0837558 *  2.1469754 *  2.1670687 *  6.2042421    8.1294098  
  29 C       2.1478486 *  1.0837422 *  3.4112821    5.9475302    8.1207166  
  30 H       4.3031191    2.4833305 *  4.9940378    4.9839763    7.4342538  
  31 H       0.0000000    2.4712228 *  2.4880425 *  7.2383231    9.0557618  
  32 H       2.4712228 *  0.0000000    4.3038457    6.8452988    9.0425303  
  33 H       2.4880425 *  4.3038457    0.0000000    5.9914213    7.4532181  
  34 H       7.2383231    6.8452988    5.9914213    0.0000000    2.6236229 *
  35 CL      9.0557618    9.0425303    7.4532181    2.6236229 *  0.0000000  
  36 H       6.8770556    5.4921641    6.7588384    3.1854458    5.2318863  
  37 H       7.5733602    6.4057103    7.3968818    3.7000544    4.9151711  
  38 H       8.1022896    7.0560769    7.5198652    2.4878793 *  3.8695691  

               36 H         37 H         38 H     

   1 C       4.4081834    4.7521164    4.2081276  
   2 C       2.9245949 *  3.4845395    2.7706043 *
   3 S       5.4077651    6.1369700    5.6398483  
   4 H       5.0600099    5.3527785    4.5291463  
   5 C       5.0148331    4.9075650    4.8307438  
   6 S       2.8019732 *  4.1562182    3.4612867  
   7 C       2.2003805 *  2.1514450 *  2.1709574 *
   8 C       4.8105477    5.6954602    5.5839183  
   9 C       3.6687335    4.8183895    4.7131094  
  10 H       2.5430380 *  2.5154525 *  3.0841592  
  11 H       3.0770705    2.4339442 *  2.5054648 *
  12 C       1.0945679 *  1.0919010 *  1.0940112 *
  13 H       4.7873300    4.6621454    4.9366198  
  14 H       6.0797688    5.9949227    5.8767354  
  15 H       5.0386393    4.5979050    4.5369717  
  16 C       5.4513503    6.5299942    5.6362714  
  17 C       4.4710220    5.7711189    4.7587036  
  18 C       6.7566210    7.8425031    6.8232599  
  19 C       5.1005895    6.5334413    5.3062373  
  20 C       5.8278227    6.5842438    6.7385839  
  21 C       3.7965599    4.9747369    5.2270618  
  22 C       6.4737478    7.8449135    6.5496280  
  23 C       7.1830966    8.4164327    7.2100742  
  24 H       7.5749335    8.5382527    7.6030317  
  25 H       4.7685644    6.3031258    5.0351023  
  26 H       7.1352383    8.5546617    7.1748327  
  27 H       8.2556872    9.4723394    8.2255535  
  28 C       5.8979309    6.6898924    7.1009561  
  29 C       5.0142117    5.9636359    6.4415872  
  30 H       3.3430610    4.6787207    4.9654787  
  31 H       6.8770556    7.5733602    8.1022896  
  32 H       5.4921641    6.4057103    7.0560769  
  33 H       6.7588384    7.3968818    7.5198652  
  34 H       3.1854458    3.7000544    2.4878793 *
  35 CL      5.2318863    4.9151711    3.8695691  
  36 H       0.0000000    1.7598361 *  1.7744758 *
  37 H       1.7598361 *  0.0000000    1.7689589 *
  38 H       1.7744758 *  1.7689589 *  0.0000000  

  * ... LESS THAN  3.000


     ATOMIC BASIS SET
     ----------------
 THE CONTRACTED PRIMITIVE FUNCTIONS HAVE BEEN UNNORMALIZED
 THE CONTRACTED BASIS FUNCTIONS ARE NOW NORMALIZED TO UNITY

  SHELL TYPE  PRIMITIVE        EXPONENT          CONTRACTION COEFFICIENT(S)

 C         

      1   S       1          3047.5248800    0.001834737132
      1   S       2           457.3695180    0.014037322813
      1   S       3           103.9486850    0.068842622264
      1   S       4            29.2101553    0.232184443216
      1   S       5             9.2866630    0.467941348435
      1   S       6             3.1639270    0.362311985337

      2   L       7             7.8682723   -0.119332419775    0.068999066591
      2   L       8             1.8812885   -0.160854151696    0.316423960957
      2   L       9             0.5442493    1.143456437840    0.744308290898

      3   L      10             0.1687145    1.000000000000    1.000000000000

      4   L      11             0.0438000    1.000000000000    1.000000000000

      5   D      12             0.8000000    1.000000000000

 C         

      6   S      13          3047.5248800    0.001834737132
      6   S      14           457.3695180    0.014037322813
      6   S      15           103.9486850    0.068842622264
      6   S      16            29.2101553    0.232184443216
      6   S      17             9.2866630    0.467941348435
      6   S      18             3.1639270    0.362311985337

      7   L      19             7.8682723   -0.119332419775    0.068999066591
      7   L      20             1.8812885   -0.160854151696    0.316423960957
      7   L      21             0.5442493    1.143456437840    0.744308290898

      8   L      22             0.1687145    1.000000000000    1.000000000000

      9   L      23             0.0438000    1.000000000000    1.000000000000

     10   D      24             0.8000000    1.000000000000

 S         

     11   S      25         21917.1000000    0.001869240849
     11   S      26          3301.4900000    0.014230306464
     11   S      27           754.1460000    0.069696231659
     11   S      28           212.7110000    0.238487108332
     11   S      29            67.9896000    0.483307219541
     11   S      30            23.0515000    0.338074153569

     12   L      31           423.7350000   -0.002376770499    0.004061009982
     12   L      32           100.7100000   -0.031693006651    0.030681299864
     12   L      33            32.1599000   -0.113317023779    0.130451999421
     12   L      34            11.8079000    0.056090011770    0.327204998547
     12   L      35             4.6311000    0.592255124284    0.452850997989
     12   L      36             1.8702500    0.455006095483    0.256041998863

     13   L      37             2.6158400   -0.250373114159   -0.014510489547
     13   L      38             0.9221670    0.066956763101    0.310262776489
     13   L      39             0.3412870    1.054506269068    0.754482456476

     14   L      40             0.1171670    1.000000000000    1.000000000000

     15   L      41             0.0405000    1.000000000000    1.000000000000

     16   D      42             0.6500000    1.000000000000

 H         

     17   S      43            18.7311370    0.033494604338
     17   S      44             2.8253944    0.234726953484
     17   S      45             0.6401217    0.813757326146

     18   S      46             0.1612778    1.000000000000

     19   P      47             1.1000000    1.000000000000

 C         

     20   S      48          3047.5248800    0.001834737132
     20   S      49           457.3695180    0.014037322813
     20   S      50           103.9486850    0.068842622264
     20   S      51            29.2101553    0.232184443216
     20   S      52             9.2866630    0.467941348435
     20   S      53             3.1639270    0.362311985337

     21   L      54             7.8682723   -0.119332419775    0.068999066591
     21   L      55             1.8812885   -0.160854151696    0.316423960957
     21   L      56             0.5442493    1.143456437840    0.744308290898

     22   L      57             0.1687145    1.000000000000    1.000000000000

     23   L      58             0.0438000    1.000000000000    1.000000000000

     24   D      59             0.8000000    1.000000000000

 S         

     25   S      60         21917.1000000    0.001869240849
     25   S      61          3301.4900000    0.014230306464
     25   S      62           754.1460000    0.069696231659
     25   S      63           212.7110000    0.238487108332
     25   S      64            67.9896000    0.483307219541
     25   S      65            23.0515000    0.338074153569

     26   L      66           423.7350000   -0.002376770499    0.004061009982
     26   L      67           100.7100000   -0.031693006651    0.030681299864
     26   L      68            32.1599000   -0.113317023779    0.130451999421
     26   L      69            11.8079000    0.056090011770    0.327204998547
     26   L      70             4.6311000    0.592255124284    0.452850997989
     26   L      71             1.8702500    0.455006095483    0.256041998863

     27   L      72             2.6158400   -0.250373114159   -0.014510489547
     27   L      73             0.9221670    0.066956763101    0.310262776489
     27   L      74             0.3412870    1.054506269068    0.754482456476

     28   L      75             0.1171670    1.000000000000    1.000000000000

     29   L      76             0.0405000    1.000000000000    1.000000000000

     30   D      77             0.6500000    1.000000000000

 C         

     31   S      78          3047.5248800    0.001834737132
     31   S      79           457.3695180    0.014037322813
     31   S      80           103.9486850    0.068842622264
     31   S      81            29.2101553    0.232184443216
     31   S      82             9.2866630    0.467941348435
     31   S      83             3.1639270    0.362311985337

     32   L      84             7.8682723   -0.119332419775    0.068999066591
     32   L      85             1.8812885   -0.160854151696    0.316423960957
     32   L      86             0.5442493    1.143456437840    0.744308290898

     33   L      87             0.1687145    1.000000000000    1.000000000000

     34   L      88             0.0438000    1.000000000000    1.000000000000

     35   D      89             0.8000000    1.000000000000

 C         

     36   S      90          3047.5248800    0.001834737132
     36   S      91           457.3695180    0.014037322813
     36   S      92           103.9486850    0.068842622264
     36   S      93            29.2101553    0.232184443216
     36   S      94             9.2866630    0.467941348435
     36   S      95             3.1639270    0.362311985337

     37   L      96             7.8682723   -0.119332419775    0.068999066591
     37   L      97             1.8812885   -0.160854151696    0.316423960957
     37   L      98             0.5442493    1.143456437840    0.744308290898

     38   L      99             0.1687145    1.000000000000    1.000000000000

     39   L     100             0.0438000    1.000000000000    1.000000000000

     40   D     101             0.8000000    1.000000000000

 C         

     41   S     102          3047.5248800    0.001834737132
     41   S     103           457.3695180    0.014037322813
     41   S     104           103.9486850    0.068842622264
     41   S     105            29.2101553    0.232184443216
     41   S     106             9.2866630    0.467941348435
     41   S     107             3.1639270    0.362311985337

     42   L     108             7.8682723   -0.119332419775    0.068999066591
     42   L     109             1.8812885   -0.160854151696    0.316423960957
     42   L     110             0.5442493    1.143456437840    0.744308290898

     43   L     111             0.1687145    1.000000000000    1.000000000000

     44   L     112             0.0438000    1.000000000000    1.000000000000

     45   D     113             0.8000000    1.000000000000

 H         

     46   S     114            18.7311370    0.033494604338
     46   S     115             2.8253944    0.234726953484
     46   S     116             0.6401217    0.813757326146

     47   S     117             0.1612778    1.000000000000

     48   P     118             1.1000000    1.000000000000

 H         

     49   S     119            18.7311370    0.033494604338
     49   S     120             2.8253944    0.234726953484
     49   S     121             0.6401217    0.813757326146

     50   S     122             0.1612778    1.000000000000

     51   P     123             1.1000000    1.000000000000

 C         

     52   S     124          3047.5248800    0.001834737132
     52   S     125           457.3695180    0.014037322813
     52   S     126           103.9486850    0.068842622264
     52   S     127            29.2101553    0.232184443216
     52   S     128             9.2866630    0.467941348435
     52   S     129             3.1639270    0.362311985337

     53   L     130             7.8682723   -0.119332419775    0.068999066591
     53   L     131             1.8812885   -0.160854151696    0.316423960957
     53   L     132             0.5442493    1.143456437840    0.744308290898

     54   L     133             0.1687145    1.000000000000    1.000000000000

     55   L     134             0.0438000    1.000000000000    1.000000000000

     56   D     135             0.8000000    1.000000000000

 H         

     57   S     136            18.7311370    0.033494604338
     57   S     137             2.8253944    0.234726953484
     57   S     138             0.6401217    0.813757326146

     58   S     139             0.1612778    1.000000000000

     59   P     140             1.1000000    1.000000000000

 H         

     60   S     141            18.7311370    0.033494604338
     60   S     142             2.8253944    0.234726953484
     60   S     143             0.6401217    0.813757326146

     61   S     144             0.1612778    1.000000000000

     62   P     145             1.1000000    1.000000000000

 H         

     63   S     146            18.7311370    0.033494604338
     63   S     147             2.8253944    0.234726953484
     63   S     148             0.6401217    0.813757326146

     64   S     149             0.1612778    1.000000000000

     65   P     150             1.1000000    1.000000000000

 C         

     66   S     151          3047.5248800    0.001834737132
     66   S     152           457.3695180    0.014037322813
     66   S     153           103.9486850    0.068842622264
     66   S     154            29.2101553    0.232184443216
     66   S     155             9.2866630    0.467941348435
     66   S     156             3.1639270    0.362311985337

     67   L     157             7.8682723   -0.119332419775    0.068999066591
     67   L     158             1.8812885   -0.160854151696    0.316423960957
     67   L     159             0.5442493    1.143456437840    0.744308290898

     68   L     160             0.1687145    1.000000000000    1.000000000000

     69   L     161             0.0438000    1.000000000000    1.000000000000

     70   D     162             0.8000000    1.000000000000

 C         

     71   S     163          3047.5248800    0.001834737132
     71   S     164           457.3695180    0.014037322813
     71   S     165           103.9486850    0.068842622264
     71   S     166            29.2101553    0.232184443216
     71   S     167             9.2866630    0.467941348435
     71   S     168             3.1639270    0.362311985337

     72   L     169             7.8682723   -0.119332419775    0.068999066591
     72   L     170             1.8812885   -0.160854151696    0.316423960957
     72   L     171             0.5442493    1.143456437840    0.744308290898

     73   L     172             0.1687145    1.000000000000    1.000000000000

     74   L     173             0.0438000    1.000000000000    1.000000000000

     75   D     174             0.8000000    1.000000000000

 C         

     76   S     175          3047.5248800    0.001834737132
     76   S     176           457.3695180    0.014037322813
     76   S     177           103.9486850    0.068842622264
     76   S     178            29.2101553    0.232184443216
     76   S     179             9.2866630    0.467941348435
     76   S     180             3.1639270    0.362311985337

     77   L     181             7.8682723   -0.119332419775    0.068999066591
     77   L     182             1.8812885   -0.160854151696    0.316423960957
     77   L     183             0.5442493    1.143456437840    0.744308290898

     78   L     184             0.1687145    1.000000000000    1.000000000000

     79   L     185             0.0438000    1.000000000000    1.000000000000

     80   D     186             0.8000000    1.000000000000

 C         

     81   S     187          3047.5248800    0.001834737132
     81   S     188           457.3695180    0.014037322813
     81   S     189           103.9486850    0.068842622264
     81   S     190            29.2101553    0.232184443216
     81   S     191             9.2866630    0.467941348435
     81   S     192             3.1639270    0.362311985337

     82   L     193             7.8682723   -0.119332419775    0.068999066591
     82   L     194             1.8812885   -0.160854151696    0.316423960957
     82   L     195             0.5442493    1.143456437840    0.744308290898

     83   L     196             0.1687145    1.000000000000    1.000000000000

     84   L     197             0.0438000    1.000000000000    1.000000000000

     85   D     198             0.8000000    1.000000000000

 C         

     86   S     199          3047.5248800    0.001834737132
     86   S     200           457.3695180    0.014037322813
     86   S     201           103.9486850    0.068842622264
     86   S     202            29.2101553    0.232184443216
     86   S     203             9.2866630    0.467941348435
     86   S     204             3.1639270    0.362311985337

     87   L     205             7.8682723   -0.119332419775    0.068999066591
     87   L     206             1.8812885   -0.160854151696    0.316423960957
     87   L     207             0.5442493    1.143456437840    0.744308290898

     88   L     208             0.1687145    1.000000000000    1.000000000000

     89   L     209             0.0438000    1.000000000000    1.000000000000

     90   D     210             0.8000000    1.000000000000

 C         

     91   S     211          3047.5248800    0.001834737132
     91   S     212           457.3695180    0.014037322813
     91   S     213           103.9486850    0.068842622264
     91   S     214            29.2101553    0.232184443216
     91   S     215             9.2866630    0.467941348435
     91   S     216             3.1639270    0.362311985337

     92   L     217             7.8682723   -0.119332419775    0.068999066591
     92   L     218             1.8812885   -0.160854151696    0.316423960957
     92   L     219             0.5442493    1.143456437840    0.744308290898

     93   L     220             0.1687145    1.000000000000    1.000000000000

     94   L     221             0.0438000    1.000000000000    1.000000000000

     95   D     222             0.8000000    1.000000000000

 C         

     96   S     223          3047.5248800    0.001834737132
     96   S     224           457.3695180    0.014037322813
     96   S     225           103.9486850    0.068842622264
     96   S     226            29.2101553    0.232184443216
     96   S     227             9.2866630    0.467941348435
     96   S     228             3.1639270    0.362311985337

     97   L     229             7.8682723   -0.119332419775    0.068999066591
     97   L     230             1.8812885   -0.160854151696    0.316423960957
     97   L     231             0.5442493    1.143456437840    0.744308290898

     98   L     232             0.1687145    1.000000000000    1.000000000000

     99   L     233             0.0438000    1.000000000000    1.000000000000

    100   D     234             0.8000000    1.000000000000

 C         

    101   S     235          3047.5248800    0.001834737132
    101   S     236           457.3695180    0.014037322813
    101   S     237           103.9486850    0.068842622264
    101   S     238            29.2101553    0.232184443216
    101   S     239             9.2866630    0.467941348435
    101   S     240             3.1639270    0.362311985337

    102   L     241             7.8682723   -0.119332419775    0.068999066591
    102   L     242             1.8812885   -0.160854151696    0.316423960957
    102   L     243             0.5442493    1.143456437840    0.744308290898

    103   L     244             0.1687145    1.000000000000    1.000000000000

    104   L     245             0.0438000    1.000000000000    1.000000000000

    105   D     246             0.8000000    1.000000000000

 H         

    106   S     247            18.7311370    0.033494604338
    106   S     248             2.8253944    0.234726953484
    106   S     249             0.6401217    0.813757326146

    107   S     250             0.1612778    1.000000000000

    108   P     251             1.1000000    1.000000000000

 H         

    109   S     252            18.7311370    0.033494604338
    109   S     253             2.8253944    0.234726953484
    109   S     254             0.6401217    0.813757326146

    110   S     255             0.1612778    1.000000000000

    111   P     256             1.1000000    1.000000000000

 H         

    112   S     257            18.7311370    0.033494604338
    112   S     258             2.8253944    0.234726953484
    112   S     259             0.6401217    0.813757326146

    113   S     260             0.1612778    1.000000000000

    114   P     261             1.1000000    1.000000000000

 H         

    115   S     262            18.7311370    0.033494604338
    115   S     263             2.8253944    0.234726953484
    115   S     264             0.6401217    0.813757326146

    116   S     265             0.1612778    1.000000000000

    117   P     266             1.1000000    1.000000000000

 C         

    118   S     267          3047.5248800    0.001834737132
    118   S     268           457.3695180    0.014037322813
    118   S     269           103.9486850    0.068842622264
    118   S     270            29.2101553    0.232184443216
    118   S     271             9.2866630    0.467941348435
    118   S     272             3.1639270    0.362311985337

    119   L     273             7.8682723   -0.119332419775    0.068999066591
    119   L     274             1.8812885   -0.160854151696    0.316423960957
    119   L     275             0.5442493    1.143456437840    0.744308290898

    120   L     276             0.1687145    1.000000000000    1.000000000000

    121   L     277             0.0438000    1.000000000000    1.000000000000

    122   D     278             0.8000000    1.000000000000

 C         

    123   S     279          3047.5248800    0.001834737132
    123   S     280           457.3695180    0.014037322813
    123   S     281           103.9486850    0.068842622264
    123   S     282            29.2101553    0.232184443216
    123   S     283             9.2866630    0.467941348435
    123   S     284             3.1639270    0.362311985337

    124   L     285             7.8682723   -0.119332419775    0.068999066591
    124   L     286             1.8812885   -0.160854151696    0.316423960957
    124   L     287             0.5442493    1.143456437840    0.744308290898

    125   L     288             0.1687145    1.000000000000    1.000000000000

    126   L     289             0.0438000    1.000000000000    1.000000000000

    127   D     290             0.8000000    1.000000000000

 H         

    128   S     291            18.7311370    0.033494604338
    128   S     292             2.8253944    0.234726953484
    128   S     293             0.6401217    0.813757326146

    129   S     294             0.1612778    1.000000000000

    130   P     295             1.1000000    1.000000000000

 H         

    131   S     296            18.7311370    0.033494604338
    131   S     297             2.8253944    0.234726953484
    131   S     298             0.6401217    0.813757326146

    132   S     299             0.1612778    1.000000000000

    133   P     300             1.1000000    1.000000000000

 H         

    134   S     301            18.7311370    0.033494604338
    134   S     302             2.8253944    0.234726953484
    134   S     303             0.6401217    0.813757326146

    135   S     304             0.1612778    1.000000000000

    136   P     305             1.1000000    1.000000000000

 H         

    137   S     306            18.7311370    0.033494604338
    137   S     307             2.8253944    0.234726953484
    137   S     308             0.6401217    0.813757326146

    138   S     309             0.1612778    1.000000000000

    139   P     310             1.1000000    1.000000000000

 H         

    140   S     311            18.7311370    0.033494604338
    140   S     312             2.8253944    0.234726953484
    140   S     313             0.6401217    0.813757326146

    141   S     314             0.1612778    1.000000000000

    142   P     315             1.1000000    1.000000000000

 CL        

    143   S     316         25180.1000000    0.001832959848
    143   S     317          3780.3500000    0.014034198835
    143   S     318           860.4740000    0.069097394263
    143   S     319           242.1450000    0.237451980285
    143   S     320            77.3349000    0.483033959896
    143   S     321            26.2470000    0.339855971783

    144   L     322           491.7650000   -0.002297391417    0.003989400879
    144   L     323           116.9840000   -0.030713718938    0.030317706682
    144   L     324            37.4153000   -0.112528069386    0.129880028625
    144   L     325            13.7834000    0.045016327757    0.327951072278
    144   L     326             5.4521500    0.589353363399    0.453527099954
    144   L     327             2.2258800    0.465206286849    0.252154055573

    145   L     328             3.1864900   -0.251831288046   -0.014299314719
    145   L     329             1.1442700    0.061589315012    0.323572333073
    145   L     330             0.4203770    1.060185422549    0.743507765337

    146   L     331             0.1426570    1.000000000000    1.000000000000

    147   L     332             0.0483000    1.000000000000    1.000000000000

    148   D     333             0.7500000    1.000000000000

 H         

    149   S     334            18.7311370    0.033494604338
    149   S     335             2.8253944    0.234726953484
    149   S     336             0.6401217    0.813757326146

    150   S     337             0.1612778    1.000000000000

    151   P     338             1.1000000    1.000000000000

 H         

    152   S     339            18.7311370    0.033494604338
    152   S     340             2.8253944    0.234726953484
    152   S     341             0.6401217    0.813757326146

    153   S     342             0.1612778    1.000000000000

    154   P     343             1.1000000    1.000000000000

 H         

    155   S     344            18.7311370    0.033494604338
    155   S     345             2.8253944    0.234726953484
    155   S     346             0.6401217    0.813757326146

    156   S     347             0.1612778    1.000000000000

    157   P     348             1.1000000    1.000000000000

 TOTAL NUMBER OF BASIS SET SHELLS             =  157
 NUMBER OF CARTESIAN GAUSSIAN BASIS FUNCTIONS =  482
 NUMBER OF ELECTRONS                          =  168
 CHARGE OF MOLECULE                           =    1
 SPIN MULTIPLICITY                            =    1
 NUMBER OF OCCUPIED ORBITALS (ALPHA)          =   84
 NUMBER OF OCCUPIED ORBITALS (BETA )          =   84
 TOTAL NUMBER OF ATOMS                        =   38
 THE NUCLEAR REPULSION ENERGY IS     2045.9090712683

 SELECTED MURRAY-HANDY-LAMING RADIAL GRID

 LEGACY BECKE'S FUZZY CELL METHOD

 SELECTED ORIGINAL BECKE'S PARTITION FUNCTION

     LEBEDEV GRID-BASED DFT OPTIONS
     ------------------------------
     DFTTYP=WB97X-D 
     NRAD  =      96     NLEB  =     302
     NRAD0 =      24     NLEB0 =     110
     SWOFF =    5.00E-03 (PURE SCF -> DFT)
     SWITCH=    3.00E-04 (COARSE -> TIGHT GRID)
     THRESH=    0.00E+00 GTHRE=    1.00E+00

     LC/CAM PARAMETERS
     -----------------
     ALPHAC =.22204  BETAC =.77796  CAMMU = 0.200  CAMVWN =  0.00  CAMLYP =  0.00

 GRIMME'S EMPIRICAL DISPERSION CORRECTION= T
  ________________________________

           DFTD3 V1.2             
   S.GRIMME, UNIVERSITY MUENSTER  
   WED MAR 10 08:38:00 CET 2010   
  ________________________________

 PLEASE CITE DFT-D2 WORK DONE WITH THIS CODE AS:
 S. GRIMME, J. COMPUT. CHEM., 27 (2006), 1787-1799

 DFT-D2 PARAMETERS WILL BE LOADED AND PRINTED
 BEFORE THE RESULTS

 IMPLEMENTATION OF DFT-D IN GAMESS BY:
 R.PEVERATI AND K.K.BALDRIDGE, 
 J.CHEM.THEORY COMPUT. 4,(2008), 2030-2048


     $CONTRL OPTIONS
     ---------------
 SCFTYP=RHF          RUNTYP=OPTIMIZE     EXETYP=RUN     
 MPLEVL=       0     CITYP =NONE         CCTYP =NONE         VBTYP =NONE    
 DFTTYP=WB97X-D      TDDFT =NONE    
 MULT  =       1     ICHARG=       1     NZVAR =       0     COORD =UNIQUE  
 PP    =NONE         RELWFN=NONE         LOCAL =NONE         NUMGRD=       F
 ISPHER=      -1     NOSYM =       0     MAXIT =      30     UNITS =ANGS    
 PLTORB=       F     MOLPLT=       F     AIMPAC=       F     FRIEND=        
 NPRINT=       7     IREST =       0     GEOM  =INPUT   
 NORMF =       0     NORMP =       0     ITOL  =      20     ICUT  =       9
 INTTYP=BEST         GRDTYP=BEST         QMTTOL= 1.0E-06

     $SYSTEM OPTIONS
     ---------------
  REPLICATED MEMORY=   250000000 WORDS (ON EVERY NODE).
 DISTRIBUTED MEMDDI=           0 MILLION WORDS IN AGGREGATE,
 MEMDDI DISTRIBUTED OVER  32 PROCESSORS IS           0 WORDS/PROCESSOR.
 TOTAL MEMORY REQUESTED ON EACH PROCESSOR=   250000000 WORDS.
 TIMLIM=      525600.00 MINUTES, OR     365.0 DAYS.
 PARALL= T  BALTYP=  DLB     KDIAG=    0  COREFL= F
 MXSEQ2=     300 MXSEQ3=     150  mem10=         0

 ** LOOKING UP INTERNALLY STORED DATA FOR SOLVENT=CH2CL2   **
 OPTICAL AND PHYSICAL CONSTANTS:
 EPS=  8.930; EPSINF=  2.020; RSOLV=  2.270 A; VMOL=  64.500 ML/MOL;
 TCE= .13670E-02 1/K; STEN= 27.330 DYN/CM;  DSTEN=  0.0000; CMF=  0.0000


     -----------------------------------
     INPUT FOR PCM SOLVATION CALCULATION 
     -----------------------------------
     IEF   =     -10
     ICOMP =       0     IFIELD=       0     ICAV  =       0
     IDISP =       0     IREP  =       0     IDP   =       0

     SOLVNT=CH2CL2       EPS   =  8.9300     EPSINF=  2.0200
     VMOL  = 64.5000     TCE   =  0.00136700 STEN  = 27.3300
     DSTEN =  0.0000     CMF   =  0.0000     RSOLV =  2.2700

     NESFP =       0
     OMEGA = 40.0000     RET   =100.0000     FRO   =  0.7000

     TABS  =298.0000     IPRINT=       0

     --------------------------------
     INPUT FOR ITERATIVE C-PCM METHOD 
     --------------------------------
     IPCMIT  =         1     MXDIIS  =        50
     MXITR1  =        50     MXITR2  =        50
     THRES   = 0.100E-09     IMUL    =         3
     RCUT(1) =   15.0000     RCUT(2) =   30.0000

     IDIRCT  =         1
     IMGABI  =         0     RABI    =    4.0000
     IMGASC  =         0     RASC    =   20.0000
     THRSLS  = 0.500E-03     DENSLS  =    0.0100
     IEFPOL  =         1     REFPOL  =    0.0000

     INPUT FOR ISOTROPIC DIELECTRICS
     -------------------------------
     EPS=     8.93

     INPUT FOR CAVITY DEFINITION 
     ---------------------------
   ATOM               COORDINATES                RADIUS       EPS
      1      0.0703      0.0637     -0.0838      1.7000      8.9300
      2      1.5983      0.3315     -0.2380      1.7000      8.9300
      3     -0.9828      1.5995     -0.0487      1.8500      8.9300
      4     -0.0907     -0.3528      0.9155      1.2000      8.9300
      5     -0.5612     -0.8574     -1.1213      1.7000      8.9300
      6      2.0477      2.1458     -0.2855      1.8500      8.9300
      7      2.2788     -0.3393     -1.4320      1.7000      8.9300
      8     -0.3895      2.4425     -1.4948      1.7000      8.9300
      9      0.9818      2.6917     -1.6025      1.7000      8.9300
     10      1.8554      0.0188     -2.3769      1.2000      8.9300
     11      2.0261     -1.3984     -1.3429      1.2000      8.9300
     12      3.8003     -0.2026     -1.4259      1.7000      8.9300
     13     -0.4290     -0.5002     -2.1451      1.2000      8.9300
     14     -1.6283     -0.9752     -0.9188      1.2000      8.9300
     15     -0.0981     -1.8404     -1.0197      1.2000      8.9300
     16     -0.1903      2.5202      1.2449      1.7000      8.9300
     17      1.1853      2.7428      1.1534      1.7000      8.9300
     18     -0.9171      2.9613      2.3390      1.7000      8.9300
     19      1.8640      3.4176      2.1563      1.7000      8.9300
     20     -1.2654      2.8077     -2.5036      1.7000      8.9300
     21      1.5053      3.3165     -2.7230      1.7000      8.9300
     22      1.1342      3.8648      3.2611      1.7000      8.9300
     23     -0.2357      3.6428      3.3506      1.7000      8.9300
     24     -1.9841      2.7820      2.4060      1.2000      8.9300
     25      2.9309      3.5940      2.0883      1.2000      8.9300
     26      1.6501      4.3926      4.0549      1.2000      8.9300
     27     -0.7896      3.9977      4.2127      1.2000      8.9300
     28     -0.7403      3.4377     -3.6349      1.7000      8.9300
     29      0.6239      3.6850     -3.7439      1.7000      8.9300
     30      2.5678      3.5165     -2.8059      1.2000      8.9300
     31     -1.4094      3.7344     -4.4342      1.2000      8.9300
     32      1.0146      4.1744     -4.6284      1.2000      8.9300
     33     -2.3279      2.6118     -2.4127      1.2000      8.9300
     34      2.0814     -0.0069      0.6854      1.2000      8.9300
     35      1.4951     -2.4154      1.5450      1.8100      8.9300
     36      4.1393      0.8235     -1.5999      1.2000      8.9300
     37      4.2214     -0.8210     -2.2212      1.2000      8.9300
     38      4.2158     -0.5457     -0.4738      1.2000      8.9300

     ----------------------------
     INPUT FOR TESSERA DEFINITION
     ----------------------------
     NTSALL  =        60     MTHALL  =         4
     MTHAUT  =         0     AUTFRE  =    2.0000
     NTSFRZ  =        60     KEEPSM  =         0
     AREAKP  =   10.0000     BONDRY  =    1.0000
     AREATL  =    0.0100

     SPHERE     INITS       METHOD
          1        60       FIXPVA
          2        60       FIXPVA
          3        60       FIXPVA
          4        60       FIXPVA
          5        60       FIXPVA
          6        60       FIXPVA
          7        60       FIXPVA
          8        60       FIXPVA
          9        60       FIXPVA
         10        60       FIXPVA
         11        60       FIXPVA
         12        60       FIXPVA
         13        60       FIXPVA
         14        60       FIXPVA
         15        60       FIXPVA
         16        60       FIXPVA
         17        60       FIXPVA
         18        60       FIXPVA
         19        60       FIXPVA
         20        60       FIXPVA
         21        60       FIXPVA
         22        60       FIXPVA
         23        60       FIXPVA
         24        60       FIXPVA
         25        60       FIXPVA
         26        60       FIXPVA
         27        60       FIXPVA
         28        60       FIXPVA
         29        60       FIXPVA
         30        60       FIXPVA
         31        60       FIXPVA
         32        60       FIXPVA
         33        60       FIXPVA
         34        60       FIXPVA
         35        60       FIXPVA
         36        60       FIXPVA
         37        60       FIXPVA
         38        60       FIXPVA

     ------------------------------
      FIXPVA TESSELLATION FOR PCM
         PEIFENG SU AND HUI LI
     UNIVERSITY OF NEBRASKA-LINCOLN
     ------------------------------


     -----------------------------
     INPUT FOR PCM GRADIENT METHOD
     -----------------------------
     IPCDER  =         3     IFAST   =         0
     FIXPVA GRADIENTS BY PEIFENG SU AND HUI LI
  

 PCM DIMENSIONS: MXSP=  2000, MXTS=      1520, MEMORY=         61443

          ----------------
          PROPERTIES INPUT
          ----------------

     MOMENTS            FIELD           POTENTIAL          DENSITY
 IEMOM =       1   IEFLD =       0   IEPOT =       0   IEDEN =       0
 WHERE =COMASS     WHERE =NUCLEI     WHERE =NUCLEI     WHERE =NUCLEI  
 OUTPUT=BOTH       OUTPUT=BOTH       OUTPUT=BOTH       OUTPUT=BOTH    
 IEMINT=       0   IEFINT=       0                     IEDINT=       0
                                                       MORB  =       0
          EXTRAPOLATION IN EFFECT
          DIIS IN EFFECT
 ORBITAL PRINTING OPTION: NPREO=     1   482     2     1

     -------------------------------
     INTEGRAL TRANSFORMATION OPTIONS
     -------------------------------
     NWORD  =            0
     CUTOFF = 1.0E-09     MPTRAN =       0
     DIRTRF =       T     AOINTS =DUP     

          ----------------------
          INTEGRAL INPUT OPTIONS
          ----------------------
 NOPK  =       1 NORDER=       0 SCHWRZ=       T

     ------------------------------------------
     THE POINT GROUP IS C1 , NAXIS= 1, ORDER= 1
     ------------------------------------------

     DIMENSIONS OF THE SYMMETRY SUBSPACES ARE
 A   =  482

 ..... DONE SETTING UP THE RUN .....
 CPU     0: STEP CPU TIME=     0.31 TOTAL CPU TIME=          0.3 (      0.0 MIN)
 TOTAL WALL CLOCK TIME=          0.4 SECONDS, CPU UTILIZATION IS    86.11%


          -----------------------------
          STATIONARY POINT LOCATION RUN
          -----------------------------

 OBTAINING INITIAL HESSIAN, HESS=GUESS   
 CARTESIAN COORDINATE OPTIMIZATION USING BADGER'S RULE FORCE CONSTANT GUESS

          PARAMETERS CONTROLLING GEOMETRY SEARCH ARE
          METHOD =QA                  UPHESS =BFGS    
          NNEG   =         0          NFRZ   =         0
          NSTEP  =       500          IFOLOW =         1
          HESS   =GUESS               RESTAR =         F
          IHREP  =         0          HSSEND =         T
          NPRT   =         0          NPUN   =         0
          OPTTOL = 5.000E-05          RMIN   = 1.500E-03
          RMAX   = 1.000E-01          RLIM   = 7.000E-02
          DXMAX  = 3.000E-01          PURIFY =         F
          MOVIE  =         F          TRUPD  =         T
          TRMAX  = 5.000E-01          TRMIN  = 5.000E-02
          ITBMAT =         5          STPT   =         F
          STSTEP = 1.000E-02          PROJCT=          T

 BEGINNING GEOMETRY SEARCH POINT NSERCH=   0 ...

 COORDINATES OF ALL ATOMS ARE (ANGS)
   ATOM   CHARGE       X              Y              Z
 ------------------------------------------------------------
 C           6.0   0.0703400000   0.0637000000  -0.0837800000
 C           6.0   1.5983400000   0.3315400000  -0.2379600000
 S          16.0  -0.9827900000   1.5995000000  -0.0486800000
 H           1.0  -0.0906800000  -0.3528400000   0.9155300000
 C           6.0  -0.5611700000  -0.8574400000  -1.1213300000
 S          16.0   2.0476800000   2.1458500000  -0.2855100000
 C           6.0   2.2787600000  -0.3392900000  -1.4320400000
 C           6.0  -0.3894500000   2.4425000000  -1.4948200000
 C           6.0   0.9818100000   2.6916900000  -1.6025400000
 H           1.0   1.8554300000   0.0188000000  -2.3769200000
 H           1.0   2.0261300000  -1.3984500000  -1.3429100000
 C           6.0   3.8002900000  -0.2026100000  -1.4258700000
 H           1.0  -0.4290400000  -0.5001500000  -2.1451400000
 H           1.0  -1.6282900000  -0.9751500000  -0.9188000000
 H           1.0  -0.0980900000  -1.8403800000  -1.0197500000
 C           6.0  -0.1903400000   2.5202300000   1.2448600000
 C           6.0   1.1853200000   2.7427800000   1.1533500000
 C           6.0  -0.9171100000   2.9612600000   2.3389700000
 C           6.0   1.8639500000   3.4176100000   2.1563200000
 C           6.0  -1.2653700000   2.8077000000  -2.5035600000
 C           6.0   1.5053400000   3.3165000000  -2.7230200000
 C           6.0   1.1342400000   3.8648400000   3.2610700000
 C           6.0  -0.2356800000   3.6428200000   3.3506300000
 H           1.0  -1.9841300000   2.7820300000   2.4060400000
 H           1.0   2.9308700000   3.5940200000   2.0883000000
 H           1.0   1.6500900000   4.3926400000   4.0548600000
 H           1.0  -0.7896400000   3.9977400000   4.2126700000
 C           6.0  -0.7403400000   3.4377300000  -3.6348800000
 C           6.0   0.6239100000   3.6849900000  -3.7439000000
 H           1.0   2.5677900000   3.5165000000  -2.8058800000
 H           1.0  -1.4094000000   3.7344400000  -4.4341600000
 H           1.0   1.0145700000   4.1744200000  -4.6284000000
 H           1.0  -2.3278500000   2.6117900000  -2.4126600000
 H           1.0   2.0814100000  -0.0069200000   0.6853900000
 CL         17.0   1.4950900000  -2.4153800000   1.5450100000
 H           1.0   4.1392500000   0.8234900000  -1.5999500000
 H           1.0   4.2214300000  -0.8210100000  -2.2211500000
 H           1.0   4.2158100000  -0.5456700000  -0.4737600000

          ********************
          1 ELECTRON INTEGRALS
          ********************
 ...... END OF ONE-ELECTRON INTEGRALS ......
 CPU     0: STEP CPU TIME=     0.06 TOTAL CPU TIME=          0.4 (      0.0 MIN)
 TOTAL WALL CLOCK TIME=          0.4 SECONDS, CPU UTILIZATION IS    84.09%

          -------------
          GUESS OPTIONS
          -------------
          GUESS =MOREAD            NORB  =      84          NORDER=       0
          MIX   =       F          PRTMO =       F          PUNMO =       F
          TOLZ  = 1.0E-08          TOLE  = 1.0E-05
          SYMDEN=       F          PURIFY=       F

 INITIAL GUESS ORBITALS GENERATED BY MOREAD   ROUTINE.

 STATISTICS FOR GENERATION OF SYMMETRY ORBITAL -Q- MATRIX
 NUMBER OF CARTESIAN ATOMIC ORBITALS=        482
 NUMBER OF SPHERICAL CONTAMINANTS DROPPED=     0
 NUMBER OF LINEARLY DEPENDENT MOS DROPPED=     3
 TOTAL NUMBER OF MOS IN VARIATION SPACE=     479

 ...WARNING (SYMORB.SRC)...
 THE INPUT BASIS SET CONTAINS APPROXIMATE LINEAR DEPENDENCE.
 THE SMALLEST EIGENVALUE OF THE OVERLAP MATRIX IS   3.388856E-07
 THERE ARE    3 EIGENVALUES LESS THAN QMTTOL=  1.00E-06
 EIGENVECTORS BELOW -QMTTOL- ARE DROPPED FROM THE MO SPACE,
 IN ORDER TO ELIMINATE THE APPROXIMATE LINEAR DEPENDENCE.

 THIS WILL MOST LIKELY CHANGE THE ENERGY ON THE ORDER OF TENS OF MICROHARTREES,
 DEPENDING ON THE NUMBER OF ORBITALS REMOVED.  THE VALUE OF QMTTOL CAN BE 
 CHANGED IN $CONTRL: JOBS WITH EIGENVALUES BELOW 1.0E-07 PROBABLY WON'T
 CONVERGE.  EIGENVALUES BETWEEN 1.0E-07 AND 1.0E-06 MAY REQUIRE LOOSENING OF
 THE DENSITY CRITERION (CONV IN $SCF), MORE ACCURATE INTEGRAL EVALUATION
 (ICUT=11 IN $CONTRL), MORE ACCURATE DIRECT SCF FOCK MATRIX
 CONSTRUCTION (FDIFF=.FALSE. IN $SCF), OR CHANGING THE SCF CONVERGER
 (DIIS=.TRUE. IN $SCF).

                    * * * * * WARNING * * * * *
 POSSIBLE LINEAR DEPENDENCE PROBLEMS DETECTED, INPUT QMTTOL= 1.0E-06,
 WITH     6 OVERLAP EIGENVALUES LYING BETWEEN 1.0E-05 AND QMTTOL.
 IF YOU EXPERIENCE SCF CONVERGENCE DIFFICULTIES WITH THE DENSITY ALMOST BUT
 NOT QUITE CONVERGED, YOU MAY NEED TO LOOSEN -QMTTOL- BY A FACTOR 5 TO 10.

 SYMMETRIES FOR INITIAL GUESS ORBITALS FOLLOW.   BOTH SET(S).
    84 ORBITALS ARE OCCUPIED (   32 CORE ORBITALS).
     1=A        2=A        3=A        4=A        5=A        6=A        7=A   
     8=A        9=A       10=A       11=A       12=A       13=A       14=A   
    15=A       16=A       17=A       18=A       19=A       20=A       21=A   
    22=A       23=A       24=A       25=A       26=A       27=A       28=A   
    29=A       30=A       31=A       32=A       33=A       34=A       35=A   
    36=A       37=A       38=A       39=A       40=A       41=A       42=A   
    43=A       44=A       45=A       46=A       47=A       48=A       49=A   
    50=A       51=A       52=A       53=A       54=A       55=A       56=A   
    57=A       58=A       59=A       60=A       61=A       62=A       63=A   
    64=A       65=A       66=A       67=A       68=A       69=A       70=A   
    71=A       72=A       73=A       74=A       75=A       76=A       77=A   
    78=A       79=A       80=A       81=A       82=A       83=A       84=A   
    85=A       86=A       87=A       88=A       89=A       90=A       91=A   
    92=A       93=A       94=A       95=A       96=A       97=A       98=A   
    99=A      100=A      101=A      102=A      103=A      104=A      105=A   
   106=A      107=A      108=A      109=A      110=A      111=A      112=A   
   113=A      114=A      115=A      116=A      117=A      118=A      119=A   
   120=A      121=A      122=A      123=A      124=A      125=A      126=A   
   127=A      128=A      129=A      130=A      131=A      132=A      133=A   
   134=A      135=A      136=A      137=A      138=A      139=A      140=A   
   141=A      142=A      143=A      144=A      145=A      146=A      147=A   
   148=A      149=A      150=A      151=A      152=A      153=A      154=A   
   155=A      156=A      157=A      158=A      159=A      160=A      161=A   
   162=A      163=A      164=A      165=A      166=A      167=A      168=A   
   169=A      170=A      171=A      172=A      173=A      174=A      175=A   
   176=A      177=A      178=A      179=A      180=A      181=A      182=A   
   183=A      184=A      185=A      186=A      187=A      188=A      189=A   
   190=A      191=A      192=A      193=A      194=A      195=A      196=A   
   197=A      198=A      199=A      200=A      201=A      202=A      203=A   
   204=A      205=A      206=A      207=A      208=A      209=A      210=A   
   211=A      212=A      213=A      214=A      215=A      216=A      217=A   
   218=A      219=A      220=A      221=A      222=A      223=A      224=A   
   225=A      226=A      227=A      228=A      229=A      230=A      231=A   
   232=A      233=A      234=A      235=A      236=A      237=A      238=A   
   239=A      240=A      241=A      242=A      243=A      244=A      245=A   
   246=A      247=A      248=A      249=A      250=A      251=A      252=A   
   253=A      254=A      255=A      256=A      257=A      258=A      259=A   
   260=A      261=A      262=A      263=A      264=A      265=A      266=A   
   267=A      268=A      269=A      270=A      271=A      272=A      273=A   
   274=A      275=A      276=A      277=A      278=A      279=A      280=A   
   281=A      282=A      283=A      284=A      285=A      286=A      287=A   
   288=A      289=A      290=A      291=A      292=A      293=A      294=A   
   295=A      296=A      297=A      298=A      299=A      300=A      301=A   
   302=A      303=A      304=A      305=A      306=A      307=A      308=A   
   309=A      310=A      311=A      312=A      313=A      314=A      315=A   
   316=A      317=A      318=A      319=A      320=A      321=A      322=A   
   323=A      324=A      325=A      326=A      327=A      328=A      329=A   
   330=A      331=A      332=A      333=A      334=A      335=A      336=A   
   337=A      338=A      339=A      340=A      341=A      342=A      343=A   
   344=A      345=A      346=A      347=A      348=A      349=A      350=A   
   351=A      352=A      353=A      354=A      355=A      356=A      357=A   
   358=A      359=A      360=A      361=A      362=A      363=A      364=A   
   365=A      366=A      367=A      368=A      369=A      370=A      371=A   
   372=A      373=A      374=A      375=A      376=A      377=A      378=A   
   379=A      380=A      381=A      382=A      383=A      384=A      385=A   
   386=A      387=A      388=A      389=A      390=A      391=A      392=A   
   393=A      394=A      395=A      396=A      397=A      398=A      399=A   
   400=A      401=A      402=A      403=A      404=A      405=A      406=A   
   407=A      408=A      409=A      410=A      411=A      412=A      413=A   
   414=A      415=A      416=A      417=A      418=A      419=A      420=A   
   421=A      422=A      423=A      424=A      425=A      426=A      427=A   
   428=A      429=A      430=A      431=A      432=A      433=A      434=A   
   435=A      436=A      437=A      438=A      439=A      440=A      441=A   
   442=A      443=A      444=A      445=A      446=A      447=A      448=A   
   449=A      450=A      451=A      452=A      453=A      454=A      455=A   
   456=A      457=A      458=A      459=A      460=A      461=A      462=A   
   463=A      464=A      465=A      466=A      467=A      468=A      469=A   
   470=A      471=A      472=A      473=A      474=A      475=A      476=A   
   477=A      478=A      479=A   
 ...... END OF INITIAL ORBITAL SELECTION ......
 CPU     0: STEP CPU TIME=     0.57 TOTAL CPU TIME=          0.9 (      0.0 MIN)
 TOTAL WALL CLOCK TIME=          1.3 SECONDS, CPU UTILIZATION IS    69.63%

                    ----------------------
                    AO INTEGRAL TECHNOLOGY
                    ----------------------
     S,P,L SHELL ROTATED AXIS INTEGRALS, REPROGRAMMED BY
        KAZUYA ISHIMURA (IMS) AND JOSE SIERRA (SYNSTAR).
     S,P,D,L SHELL ROTATED AXIS INTEGRALS PROGRAMMED BY
        KAZUYA ISHIMURA (INSTITUTE FOR MOLECULAR SCIENCE).
     S,P,D,F,G SHELL TO TOTAL QUARTET ANGULAR MOMENTUM SUM 5,
        ERIC PROGRAM BY GRAHAM FLETCHER (ELORET AND NASA ADVANCED
        SUPERCOMPUTING DIVISION, AMES RESEARCH CENTER).
     S,P,D,F,G,L SHELL GENERAL RYS QUADRATURE PROGRAMMED BY
        MICHEL DUPUIS (PACIFIC NORTHWEST NATIONAL LABORATORY).

          --------------------------------
          2 ELECTRON LC EXCHANGE INTEGRALS
          --------------------------------

 DIRECT SCF METHOD SKIPS INTEGRAL STORAGE ON DISK.
 DIRECT TRANSFORMATION SKIPS AO INTEGRAL STORAGE ON DISK.
  ...... END OF TWO-ELECTRON INTEGRALS .....
 CPU     0: STEP CPU TIME=     0.01 TOTAL CPU TIME=          0.9 (      0.0 MIN)
 TOTAL WALL CLOCK TIME=          1.4 SECONDS, CPU UTILIZATION IS    69.85%

          --------------------
          2 ELECTRON INTEGRALS
          --------------------

 DIRECT SCF METHOD SKIPS INTEGRAL STORAGE ON DISK.
 DIRECT TRANSFORMATION SKIPS AO INTEGRAL STORAGE ON DISK.
  ...... END OF TWO-ELECTRON INTEGRALS .....
 CPU     0: STEP CPU TIME=     0.00 TOTAL CPU TIME=          0.9 (      0.0 MIN)
 TOTAL WALL CLOCK TIME=          1.4 SECONDS, CPU UTILIZATION IS    69.85%

          -------------------------------------
          ---- POLARISABLE CONTINUUM MODEL ----
          ----      UNIVERSITY OF PISA     ----
          -------------------------------------

     ----------------------------
     INPUT FOR TESSERA DEFINITION
     ----------------------------
     NTSALL  =        60     MTHALL  =         4
     MTHAUT  =         0     AUTFRE  =    2.0000
     NTSFRZ  =        60     KEEPSM  =         0
     AREAKP  =   10.0000     BONDRY  =    1.0000
     AREATL  =    0.0100

     SPHERE     INITS       METHOD
          1        60       FIXPVA
          2        60       FIXPVA
          3        60       FIXPVA
          4        60       FIXPVA
          5        60       FIXPVA
          6        60       FIXPVA
          7        60       FIXPVA
          8        60       FIXPVA
          9        60       FIXPVA
         10        60       FIXPVA
         11        60       FIXPVA
         12        60       FIXPVA
         13        60       FIXPVA
         14        60       FIXPVA
         15        60       FIXPVA
         16        60       FIXPVA
         17        60       FIXPVA
         18        60       FIXPVA
         19        60       FIXPVA
         20        60       FIXPVA
         21        60       FIXPVA
         22        60       FIXPVA
         23        60       FIXPVA
         24        60       FIXPVA
         25        60       FIXPVA
         26        60       FIXPVA
         27        60       FIXPVA
         28        60       FIXPVA
         29        60       FIXPVA
         30        60       FIXPVA
         31        60       FIXPVA
         32        60       FIXPVA
         33        60       FIXPVA
         34        60       FIXPVA
         35        60       FIXPVA
         36        60       FIXPVA
         37        60       FIXPVA
         38        60       FIXPVA

     ------------------------------
      FIXPVA TESSELLATION FOR PCM
         PEIFENG SU AND HUI LI
     UNIVERSITY OF NEBRASKA-LINCOLN
     ------------------------------


     INPUT FOR CAVITY DEFINITION 
     ---------------------------
   ATOM               COORDINATES                RADIUS       EPS
      1      0.0703      0.0637     -0.0838      1.7000      8.9300
      2      1.5983      0.3315     -0.2380      1.7000      8.9300
      3     -0.9828      1.5995     -0.0487      1.8500      8.9300
      4     -0.0907     -0.3528      0.9155      1.2000      8.9300
      5     -0.5612     -0.8574     -1.1213      1.7000      8.9300
      6      2.0477      2.1458     -0.2855      1.8500      8.9300
      7      2.2788     -0.3393     -1.4320      1.7000      8.9300
      8     -0.3895      2.4425     -1.4948      1.7000      8.9300
      9      0.9818      2.6917     -1.6025      1.7000      8.9300
     10      1.8554      0.0188     -2.3769      1.2000      8.9300
     11      2.0261     -1.3984     -1.3429      1.2000      8.9300
     12      3.8003     -0.2026     -1.4259      1.7000      8.9300
     13     -0.4290     -0.5002     -2.1451      1.2000      8.9300
     14     -1.6283     -0.9752     -0.9188      1.2000      8.9300
     15     -0.0981     -1.8404     -1.0197      1.2000      8.9300
     16     -0.1903      2.5202      1.2449      1.7000      8.9300
     17      1.1853      2.7428      1.1534      1.7000      8.9300
     18     -0.9171      2.9613      2.3390      1.7000      8.9300
     19      1.8640      3.4176      2.1563      1.7000      8.9300
     20     -1.2654      2.8077     -2.5036      1.7000      8.9300
     21      1.5053      3.3165     -2.7230      1.7000      8.9300
     22      1.1342      3.8648      3.2611      1.7000      8.9300
     23     -0.2357      3.6428      3.3506      1.7000      8.9300
     24     -1.9841      2.7820      2.4060      1.2000      8.9300
     25      2.9309      3.5940      2.0883      1.2000      8.9300
     26      1.6501      4.3926      4.0549      1.2000      8.9300
     27     -0.7896      3.9977      4.2127      1.2000      8.9300
     28     -0.7403      3.4377     -3.6349      1.7000      8.9300
     29      0.6239      3.6850     -3.7439      1.7000      8.9300
     30      2.5678      3.5165     -2.8059      1.2000      8.9300
     31     -1.4094      3.7344     -4.4342      1.2000      8.9300
     32      1.0146      4.1744     -4.6284      1.2000      8.9300
     33     -2.3279      2.6118     -2.4127      1.2000      8.9300
     34      2.0814     -0.0069      0.6854      1.2000      8.9300
     35      1.4951     -2.4154      1.5450      1.8100      8.9300
     36      4.1393      0.8235     -1.5999      1.2000      8.9300
     37      4.2214     -0.8210     -2.2212      1.2000      8.9300
     38      4.2158     -0.5457     -0.4738      1.2000      8.9300

 MEMORY USED TO GENERATE CAVITY=    368402


 TOTAL NUMBER OF SPHERES=    38
 SPHERE           CENTER  (X,Y,Z) (A)               RADIUS (A)      AREA(A*A)
     1   0.070340000   0.063700000  -0.083780000   2.040000000   0.000254996
     2   1.598340000   0.331540000  -0.237960000   2.040000000   0.000000000
     3  -0.982790000   1.599500000  -0.048680000   2.220000000  12.178270441
     4  -0.090680000  -0.352840000   0.915530000   1.440000000   2.846717850
     5  -0.561170000  -0.857440000  -1.121330000   2.040000000   6.086595640
     6   2.047680000   2.145850000  -0.285510000   2.220000000   8.618279238
     7   2.278760000  -0.339290000  -1.432040000   2.040000000   1.516253629
     8  -0.389450000   2.442500000  -1.494820000   2.040000000   1.692600581
     9   0.981810000   2.691690000  -1.602540000   2.040000000   0.970142944
    10   1.855430000   0.018800000  -2.376920000   1.440000000   3.073410678
    11   2.026130000  -1.398450000  -1.342910000   1.440000000   2.708061866
    12   3.800290000  -0.202610000  -1.425870000   2.040000000   8.472670741
    13  -0.429040000  -0.500150000  -2.145140000   1.440000000   3.312788050
    14  -1.628290000  -0.975150000  -0.918800000   1.440000000   6.614284056
    15  -0.098090000  -1.840380000  -1.019750000   1.440000000   3.203364541
    16  -0.190340000   2.520230000   1.244860000   2.040000000   1.397498276
    17   1.185320000   2.742780000   1.153350000   2.040000000   1.125003211
    18  -0.917110000   2.961260000   2.338970000   2.040000000   6.294093333
    19   1.863950000   3.417610000   2.156320000   2.040000000   7.620632235
    20  -1.265370000   2.807700000  -2.503560000   2.040000000   6.812670575
    21   1.505340000   3.316500000  -2.723020000   2.040000000   6.564560586
    22   1.134240000   3.864840000   3.261070000   2.040000000   7.600690732
    23  -0.235680000   3.642820000   3.350630000   2.040000000   6.008979473
    24  -1.984130000   2.782030000   2.406040000   1.440000000   6.477450857
    25   2.930870000   3.594020000   2.088300000   1.440000000   6.590953980
    26   1.650090000   4.392640000   4.054860000   1.440000000   7.603573335
    27  -0.789640000   3.997740000   4.212670000   1.440000000   6.611715523
    28  -0.740340000   3.437730000  -3.634880000   2.040000000   6.909841456
    29   0.623910000   3.684990000  -3.743900000   2.040000000   8.249002916
    30   2.567790000   3.516500000  -2.805880000   1.440000000   5.723892789
    31  -1.409400000   3.734440000  -4.434160000   1.440000000   8.021472334
    32   1.014570000   4.174420000  -4.628400000   1.440000000   7.114919146
    33  -2.327850000   2.611790000  -2.412660000   1.440000000   6.488745366
    34   2.081410000  -0.006920000   0.685390000   1.440000000   1.845408108
    35   1.495090000  -2.415380000   1.545010000   2.172000000  39.230173953
    36   4.139250000   0.823490000  -1.599950000   1.440000000   4.750205618
    37   4.221430000  -0.821010000  -2.221150000   1.440000000   7.567974183
    38   4.215810000  -0.545670000  -0.473760000   1.440000000   5.970274728

 TOTAL NUMBER OF TESSERAE=     522
 SURFACE AREA=   233.87342797(A**2)    CAVITY VOLUME=    280.17103057 (A**3)
 CPU     0: STEP CPU TIME=     0.04 TOTAL CPU TIME=          1.0 (      0.0 MIN)
 TOTAL WALL CLOCK TIME=          1.4 SECONDS, CPU UTILIZATION IS    70.71%

          THE SOLUTE IS ENCLOSED IN ONE CAVITY
 DONE CHECKING SEPARATION.
 CPU     0: STEP CPU TIME=     0.00 TOTAL CPU TIME=          1.0 (      0.0 MIN)
 TOTAL WALL CLOCK TIME=          1.4 SECONDS, CPU UTILIZATION IS    70.71%

 ..... DONE GENERATING CAVITY .....
 CPU     0: STEP CPU TIME=     0.00 TOTAL CPU TIME=          1.0 (      0.0 MIN)
 TOTAL WALL CLOCK TIME=          1.4 SECONDS, CPU UTILIZATION IS    70.71%
 NUCLEI-NUCLEAR CHARGE POLARIZATION ADJUSTMENT TO VNN=        0.0000000000

          --------------------------
           R-WB97X-D SCF CALCULATION
          --------------------------

     NUCLEAR ENERGY =      2045.9090712683
     MAXIT =   30     NPUNCH=    2
     EXTRAP=T  DAMP=F  SHIFT=F  RSTRCT=F  DIIS=T  DEM=F  SOSCF=F
         DENSITY MATRIX CONVERGENCE THRESHOLD=  2.00E-05
     COARSE -> FINE DFT GRID SWITCH THRESHOLD=  3.00E-04 (SWITCH IN $DFT)
                   HF -> DFT SWITCH THRESHOLD=  0.00E+00 (SWOFF IN $DFT)
     MEMORY REQUIRED FOR RHF ITERS=   3436376 WORDS.

 DIRECT SCF CALCULATION, SCHWRZ=T   FDIFF=F,  DIRTHR=  0.00E+00 NITDIR=10
 SCHWARZ INEQUALITY OVERHEAD:    101047 INTEGRALS, T=        0.01

     EXCHANGE FUNCTIONAL   =WB97X-D   
     CORRELATION FUNCTIONAL=WB97X-D   
     DFT THRESHOLD         =.908E-09
     GRID CHANGE THRESHOLD =.300E-03
 FOR AN EULER-MACLAURIN QUADRATURE USING  96 RADIAL POINTS:
 SMALLEST GAUSSIAN PRIMITIVE EXPONENT=        0.0405000000 OF TYPE -P-
 ON ATOM NUMBER   3 HAS RADIAL NORMALIZATION=  1.000000
  LARGEST GAUSSIAN PRIMITIVE EXPONENT=    25180.1000000000 OF TYPE -S-
 ON ATOM NUMBER  35 HAS RADIAL NORMALIZATION=  1.000000

                                                                                   NONZERO     BLOCKS
 ITER EX DEM     TOTAL ENERGY        E CHANGE  DENSITY CHANGE    DIIS ERROR      INTEGRALS    SKIPPED
          * * *   INITIATING DIIS PROCEDURE   * * *
   1  0  0    -1914.7494176956 -1914.7494176956   0.000084820   0.000118465     3133350557   45153927
   2  1  0    -1914.7494177217    -0.0000000260   0.000135118   0.000000409     3133350428   45153920
   3  2  0    -1914.7494177217    -0.0000000000   0.000107644   0.000000319     3133350421   45153919
   4  3  0    -1914.7494177217     0.0000000000   0.000039175   0.000000138     3133350440   45153918
   5  4  0    -1914.7494177217    -0.0000000000   0.000003512   0.000000031     3133350421   45153919

          -----------------
          DENSITY CONVERGED
          -----------------
     TIME TO FORM FOCK OPERATORS=      54.6 SECONDS (      10.9 SEC/ITER)
     FOCK TIME ON FIRST ITERATION=      10.8, LAST ITERATION=      11.0
     TIME TO SOLVE SCF EQUATIONS=       1.2 SECONDS (       0.2 SEC/ITER)

          ----------------------------
          DFT-D PARAMETERS AND RESULTS
          ----------------------------
 C6 COEFFICIENTS USED:
       1 C6 FOR ELEMENT   1
  Z=  1 C6(AA)=    2.43
       1 C6 FOR ELEMENT   6
  Z=  6 C6(AA)=   30.35
       1 C6 FOR ELEMENT  16
  Z= 16 C6(AA)=   96.61
       1 C6 FOR ELEMENT  17
  Z= 17 C6(AA)=   87.94

 #          XYZ [AU]             R0(AA) [ANG.]  CN         C6(AA)     C8(AA)   C10(AA) [AU]
  1   0.13292   0.12038  -0.15832    6  1.320  4.091        30.4       877.9     31103.1
  2   3.02042   0.62652  -0.44968    6  1.320  4.116        30.4       877.9     31103.1
  3  -1.85720   3.02262  -0.09199   16  1.530  3.698        96.6      4733.2    284058.9
  4  -0.17136  -0.66677   1.73010    1  0.910  1.027         2.4        29.4       434.7
  5  -1.06046  -1.62033  -2.11901    6  1.320  4.123        30.4       877.9     31103.1
  6   3.86955   4.05507  -0.53954   16  1.530  3.687        96.6      4733.2    284058.9
  7   4.30623  -0.64117  -2.70616    6  1.320  4.120        30.4       877.9     31103.1
  8  -0.73595   4.61566  -2.82480    6  1.320  3.270        30.4       877.9     31103.1
  9   1.85535   5.08656  -3.02836    6  1.320  3.270        30.4       877.9     31103.1
 10   3.50625   0.03553  -4.49173    1  0.910  1.004         2.4        29.4       434.7
 11   3.82883  -2.64269  -2.53773    1  0.910  1.006         2.4        29.4       434.7
 12   7.18151  -0.38288  -2.69450    6  1.320  4.029        30.4       877.9     31103.1
 13  -0.81077  -0.94515  -4.05373    1  0.910  1.000         2.4        29.4       434.7
 14  -3.07702  -1.84277  -1.73628    1  0.910  1.001         2.4        29.4       434.7
 15  -0.18536  -3.47781  -1.92705    1  0.910  1.001         2.4        29.4       434.7
 16  -0.35969   4.76254   2.35244    6  1.320  3.268        30.4       877.9     31103.1
 17   2.23993   5.18310   2.17952    6  1.320  3.268        30.4       877.9     31103.1
 18  -1.73309   5.59597   4.42001    6  1.320  3.218        30.4       877.9     31103.1
 19   3.52235   6.45835   4.07485    6  1.320  3.214        30.4       877.9     31103.1
 20  -2.39120   5.30578  -4.73104    6  1.320  3.217        30.4       877.9     31103.1
 21   2.84468   6.26728  -5.14576    6  1.320  3.215        30.4       877.9     31103.1
 22   2.14340   7.30349   6.16253    6  1.320  3.141        30.4       877.9     31103.1
 23  -0.44537   6.88393   6.33177    6  1.320  3.141        30.4       877.9     31103.1
 24  -3.74946   5.25727   4.54676    1  0.910  1.005         2.4        29.4       434.7
 25   5.53854   6.79171   3.94631    1  0.910  1.005         2.4        29.4       434.7
 26   3.11822   8.30089   7.66257    1  0.910  1.003         2.4        29.4       434.7
 27  -1.49220   7.55463   7.96079    1  0.910  1.003         2.4        29.4       434.7
 28  -1.39904   6.49637  -6.86893    6  1.320  3.141        30.4       877.9     31103.1
 29   1.17902   6.96362  -7.07495    6  1.320  3.142        30.4       877.9     31103.1
 30   4.85242   6.64522  -5.30234    1  0.910  1.005         2.4        29.4       434.7
 31  -2.66338   7.05707  -8.37935    1  0.910  1.003         2.4        29.4       434.7
 32   1.91726   7.88851  -8.74641    1  0.910  1.003         2.4        29.4       434.7
 33  -4.39900   4.93557  -4.55927    1  0.910  1.005         2.4        29.4       434.7
 34   3.93329  -0.01308   1.29520    1  0.910  1.027         2.4        29.4       434.7
 35   2.82531  -4.56441   2.91965   17  1.490  0.036        87.9      3669.2    187537.3
 36   7.82205   1.55617  -3.02347    1  0.910  1.000         2.4        29.4       434.7
 37   7.97735  -1.55148  -4.19736    1  0.910  0.998         2.4        29.4       434.7
 38   7.96673  -1.03117  -0.89528    1  0.910  0.998         2.4        29.4       434.7

     MOLECULAR C6(AA) [AU] =     22724.54

           DFT-D V2

 FUNCTIONAL: WB97X-D 

 PARAMETERS
 S6       :    1.0000
 RS6      :    1.1000
 USING CHAI-HEAD-GORDON DAMPING FUNCTION
 ALPHA6   :    6.0000

 EDISP /KCAL,AU:   -20.8929 -0.03329501

 E6    /KCAL :   -20.8929

 FINAL R-WB97X-D ENERGY IS    -1914.7827127330 AFTER   5 ITERATIONS
 DFT EXCHANGE + CORRELATION ENERGY =      -125.7234417331
 TOTAL ELECTRON NUMBER             =       168.0001181316
 GRIMME'S DISPERSION ENERGY                     =       -0.0332950112
 ENERGY WITHOUT GRIMME'S DISPERSION CORRECTION IS    -1914.7494177217
  
   PCM ASC=     -0.8986823407
   GCAVP  =      0.0000000000
   GDISP  =      0.0000000000
   GREP   =      0.0000000000

          ------------
          EIGENVECTORS
          ------------

                      1          2          3          4          5
                 -101.6195   -89.2201   -89.2200   -10.4270   -10.4260
                     A          A          A          A          A   
    1  C  1  S    0.000004   0.000026  -0.000039   0.000686  -0.000226
    2  C  1  S    0.000018   0.000160  -0.000109   0.000536   0.000127
    3  C  1  X    0.000005  -0.000025  -0.000038   0.000118   0.000083
    4  C  1  Y   -0.000005  -0.000009   0.000057   0.000061  -0.000051
    5  C  1  Z   -0.000005   0.000002   0.000009  -0.000104   0.000192
    6  C  1  S   -0.000056  -0.001144   0.001287  -0.002793  -0.001436
    7  C  1  X   -0.000041  -0.000050   0.000035  -0.000783  -0.000052
    8  C  1  Y    0.000031  -0.000568   0.000553  -0.001435  -0.002012
    9  C  1  Z    0.000016  -0.000018   0.000032   0.001359  -0.002242
   10  C  1  S   -0.001024  -0.004913   0.005501  -0.072214   0.012634
   11  C  1  X   -0.000108   0.000601  -0.000458  -0.003399   0.006471
   12  C  1  Y   -0.000332  -0.000748   0.001730  -0.007021  -0.002846
   13  C  1  Z   -0.000100   0.000906   0.000146   0.007544  -0.003462
   14  C  1 XX    0.000004   0.000009  -0.000052   0.000137   0.000043
   15  C  1 YY    0.000003  -0.000015  -0.000040   0.000038  -0.000106
   16  C  1 ZZ    0.000004   0.000018  -0.000049   0.000166  -0.000026
   17  C  1 XY    0.000004  -0.000021   0.000012  -0.000008   0.000073
   18  C  1 XZ    0.000000  -0.000002  -0.000002   0.000041  -0.000011
   19  C  1 YZ    0.000004   0.000003  -0.000004   0.000038   0.000061
   20  C  2  S    0.000003  -0.000038   0.000022   0.000111   0.000423
   21  C  2  S    0.000013  -0.000112   0.000149   0.000295   0.000293
   22  C  2  X   -0.000003   0.000007   0.000030  -0.000106  -0.000089
   23  C  2  Y   -0.000003   0.000065   0.000003  -0.000043   0.000046
   24  C  2  Z   -0.000005   0.000007  -0.000004   0.000119  -0.000192
   25  C  2  S   -0.000008   0.001243  -0.001015  -0.001903  -0.001071
   26  C  2  X    0.000034  -0.000209   0.000232   0.000850   0.000797
   27  C  2  Y   -0.000012   0.000582  -0.000453  -0.002346   0.000350
   28  C  2  Z   -0.000017   0.000108  -0.000054  -0.001228   0.002454
   29  C  2  S    0.001131   0.007393  -0.003416   0.005919  -0.047474
   30  C  2  X   -0.000560   0.000081  -0.000172  -0.012962   0.003210
   31  C  2  Y   -0.000653   0.001878  -0.000673  -0.007572  -0.000109
   32  C  2  Z   -0.000136  -0.000465   0.000702   0.003066   0.008218
   33  C  2 XX    0.000007  -0.000042  -0.000012   0.000107   0.000045
   34  C  2 YY   -0.000000  -0.000038  -0.000004  -0.000089   0.000105
   35  C  2 ZZ    0.000003  -0.000046   0.000014   0.000075   0.000137
   36  C  2 XY   -0.000002  -0.000012   0.000022   0.000029   0.000038
   37  C  2 XZ   -0.000004   0.000004   0.000004  -0.000054  -0.000009
   38  C  2 YZ    0.000007   0.000000  -0.000003   0.000068  -0.000026
   39  S  3  S   -0.000000  -0.029588   0.995695  -0.000000  -0.000006
   40  S  3  S   -0.000000  -0.000522   0.014769  -0.000023  -0.000138
   41  S  3  X    0.000001   0.000007   0.000072   0.000018   0.000032
   42  S  3  Y   -0.000001  -0.000004   0.000023   0.000002  -0.000025
   43  S  3  Z    0.000000  -0.000001  -0.000006  -0.000001   0.000021
   44  S  3  S    0.000000   0.000464  -0.023829  -0.000004  -0.000244
   45  S  3  X   -0.000004  -0.000072  -0.000006  -0.000105  -0.000165
   46  S  3  Y    0.000006   0.000029  -0.000042   0.000029   0.000329
   47  S  3  Z   -0.000003   0.000008   0.000001  -0.000047  -0.000463
   48  S  3  S   -0.000022   0.002570   0.002226  -0.000309   0.002412
   49  S  3  X    0.000001   0.001344  -0.001362   0.000051   0.003878
   50  S  3  Y   -0.000013   0.000240  -0.000266   0.000649   0.001528
   51  S  3  Z    0.000004  -0.000147   0.000135  -0.001351   0.000363
   52  S  3  S    0.000507   0.007640  -0.017204   0.090882   0.024353
   53  S  3  X    0.000153   0.001409  -0.003522   0.018357   0.002621
   54  S  3  Y   -0.000108   0.000054  -0.000482   0.005951   0.002039
   55  S  3  Z    0.000054  -0.000663   0.000609  -0.001115   0.002467
   56  S  3 XX   -0.000000  -0.000370   0.008321  -0.000157  -0.000266
   57  S  3 YY   -0.000002  -0.000320   0.008292   0.000017  -0.000185
   58  S  3 ZZ   -0.000002  -0.000303   0.008283   0.000046  -0.000150
   59  S  3 XY    0.000000  -0.000017   0.000013  -0.000042   0.000022
   60  S  3 XZ   -0.000000   0.000006  -0.000003   0.000062  -0.000062
   61  S  3 YZ    0.000000   0.000001  -0.000002  -0.000008   0.000030
   62  H  4  S   -0.000005   0.000041  -0.000065  -0.000149   0.000196
   63  H  4  S   -0.000042   0.000036  -0.000156  -0.000081   0.000255
   64  H  4  X   -0.000009   0.000001   0.000004   0.000020   0.000036
   65  H  4  Y    0.000013   0.000017  -0.000027   0.000023   0.000088
   66  H  4  Z   -0.000006   0.000003   0.000005   0.000022  -0.000009
   67  C  5  S    0.000002   0.000001  -0.000007   0.000021   0.000076
   68  C  5  S    0.000000  -0.000006  -0.000004   0.000032   0.000355
   69  C  5  X    0.000006   0.000002  -0.000002   0.000039  -0.000089
   70  C  5  Y   -0.000001   0.000016  -0.000042   0.000077   0.000011
   71  C  5  Z    0.000008   0.000006  -0.000018   0.000029  -0.000020
   72  C  5  S    0.000029  -0.000015   0.000024   0.000582  -0.002826
   73  C  5  X   -0.000007   0.000038  -0.000035  -0.000002  -0.000181
   74  C  5  Y   -0.000026   0.000016   0.000019  -0.000105  -0.001510
   75  C  5  Z   -0.000042   0.000007  -0.000003  -0.000421  -0.000800
   76  C  5  S   -0.000355   0.001243   0.000920   0.016693  -0.005602
   77  C  5  X   -0.000038   0.000176  -0.000003   0.001857  -0.001510
   78  C  5  Y   -0.000063   0.000143   0.000246   0.003386  -0.000825
   79  C  5  Z   -0.000032   0.000140   0.000149   0.001478  -0.000659
   80  C  5 XX    0.000008   0.000007  -0.000012   0.000069   0.000049
   81  C  5 YY    0.000004   0.000018  -0.000043   0.000034  -0.000019
   82  C  5 ZZ    0.000008   0.000001  -0.000021   0.000004   0.000075
   83  C  5 XY   -0.000001   0.000008  -0.000005  -0.000003  -0.000050
   84  C  5 XZ   -0.000001  -0.000002   0.000005  -0.000017  -0.000035
   85  C  5 YZ   -0.000006   0.000007  -0.000006  -0.000027  -0.000028
   86  S  6  S   -0.000000   0.995696   0.029582  -0.000004   0.000004
   87  S  6  S   -0.000002   0.014780   0.000356  -0.000098   0.000082
   88  S  6  X   -0.000000  -0.000074  -0.000010  -0.000022  -0.000005
   89  S  6  Y   -0.000001  -0.000005  -0.000006  -0.000034   0.000018
   90  S  6  Z    0.000001   0.000005   0.000001   0.000018  -0.000013
   91  S  6  S   -0.000006  -0.023787  -0.000947  -0.000096   0.000218
   92  S  6  X    0.000001   0.000012   0.000061   0.000004   0.000087
   93  S  6  Y    0.000005  -0.000041   0.000050   0.000347  -0.000165
   94  S  6  Z   -0.000004   0.000000  -0.000003  -0.000391   0.000233
   95  S  6  S    0.000034   0.001809   0.002646   0.000559  -0.002395
   96  S  6  X   -0.000025   0.001545  -0.001231  -0.003213   0.002137
   97  S  6  Y   -0.000018   0.000300  -0.000259   0.000291   0.000677
   98  S  6  Z    0.000020  -0.000120   0.000061   0.000058  -0.001612
   99  S  6  S    0.001459  -0.014838   0.004586   0.069755   0.051448
  100  S  6  X   -0.000267   0.002835  -0.000697  -0.013288  -0.011605
  101  S  6  Y   -0.000258   0.001400  -0.000388  -0.000312  -0.001494
  102  S  6  Z    0.000177   0.000701  -0.000302   0.005714   0.000376
  103  S  6 XX   -0.000001   0.008333   0.000121  -0.000255   0.000019
  104  S  6 YY   -0.000002   0.008296   0.000173  -0.000140   0.000141
  105  S  6 ZZ   -0.000003   0.008287   0.000188  -0.000085   0.000156
  106  S  6 XY    0.000000   0.000003  -0.000003  -0.000054  -0.000018
  107  S  6 XZ    0.000000  -0.000002   0.000006   0.000035  -0.000057
  108  S  6 YZ    0.000000  -0.000003   0.000001   0.000023  -0.000053
  109  C  7  S    0.000004  -0.000011   0.000003   0.000085  -0.000028
  110  C  7  S    0.000011  -0.000014   0.000000   0.000357  -0.000198
  111  C  7  X   -0.000003   0.000006  -0.000007   0.000030  -0.000106
  112  C  7  Y   -0.000004  -0.000039   0.000011   0.000059   0.000031
  113  C  7  Z    0.000012  -0.000026   0.000008   0.000018   0.000045
  114  C  7  S   -0.000070   0.000161  -0.000045  -0.002350   0.002312
  115  C  7  X   -0.000014   0.000110  -0.000043   0.000441  -0.000182
  116  C  7  Y   -0.000013   0.000007   0.000017  -0.001147   0.000678
  117  C  7  Z   -0.000100   0.000059   0.000011  -0.001258   0.000195
  118  C  7  S   -0.001249  -0.000737   0.000593  -0.002672   0.026886
  119  C  7  X   -0.000043  -0.000038  -0.000273   0.001256   0.000164
  120  C  7  Y   -0.000059  -0.000044   0.000018   0.000273   0.003081
  121  C  7  Z   -0.000190  -0.000049   0.000127  -0.000634   0.002918
  122  C  7 XX    0.000008  -0.000022   0.000013   0.000066   0.000036
  123  C  7 YY    0.000009  -0.000052   0.000013   0.000041   0.000022
  124  C  7 ZZ    0.000010  -0.000027   0.000005   0.000049  -0.000028
  125  C  7 XY    0.000001   0.000008  -0.000007   0.000064  -0.000038
  126  C  7 XZ    0.000005  -0.000003  -0.000004   0.000065  -0.000017
  127  C  7 YZ   -0.000007  -0.000013   0.000008  -0.000040  -0.000001
  128  C  8  S    0.000001   0.000001  -0.000007   0.311806   0.943444
  129  C  8  S    0.000001   0.000031   0.000072   0.015256   0.046229
  130  C  8  X    0.000001  -0.000041  -0.000007  -0.000124   0.000235
  131  C  8  Y   -0.000002  -0.000005  -0.000012  -0.000203  -0.000364
  132  C  8  Z   -0.000001   0.000006   0.000021   0.000216   0.000571
  133  C  8  S    0.000009  -0.000217   0.000260  -0.003953  -0.030552
  134  C  8  X   -0.000004   0.000500  -0.000469   0.003450  -0.005386
  135  C  8  Y    0.000010   0.000458  -0.000534   0.001607   0.000583
  136  C  8  Z    0.000011  -0.000771   0.000887  -0.001501  -0.001684
  137  C  8  S   -0.000487  -0.013075   0.012236  -0.182067   0.097698
  138  C  8  X   -0.000122  -0.005642   0.005655   0.036671   0.038135
  139  C  8  Y   -0.000041   0.000170  -0.000531  -0.005637   0.001674
  140  C  8  Z    0.000149  -0.002089   0.002951   0.026282   0.008475
  141  C  8 XX    0.000001  -0.000017  -0.000019  -0.002580  -0.006746
  142  C  8 YY    0.000000  -0.000014  -0.000049  -0.002395  -0.007217
  143  C  8 ZZ    0.000003  -0.000025  -0.000071  -0.002316  -0.007059
  144  C  8 XY   -0.000000   0.000024  -0.000026  -0.000070   0.000005
  145  C  8 XZ    0.000000  -0.000050   0.000058   0.000047   0.000191
  146  C  8 YZ   -0.000000  -0.000001   0.000026   0.000009  -0.000062
  147  C  9  S    0.000001  -0.000005  -0.000001   0.943388  -0.311983
  148  C  9  S    0.000004   0.000076   0.000028   0.046168  -0.015293
  149  C  9  X   -0.000000   0.000011   0.000042   0.000126   0.000175
  150  C  9  Y   -0.000003  -0.000013   0.000014  -0.000408   0.000131
  151  C  9  Z   -0.000000   0.000017  -0.000001   0.000570  -0.000194
  152  C  9  S   -0.000011   0.000210  -0.000166  -0.026739   0.015032
  153  C  9  X    0.000006   0.000806  -0.000686   0.001379  -0.005844
  154  C  9  Y    0.000026  -0.000329   0.000178   0.002051  -0.001247
  155  C  9  Z   -0.000018   0.000890  -0.000576  -0.002311   0.000760
  156  C  9  S    0.000397   0.011274  -0.009785  -0.027733  -0.210702
  157  C  9  X   -0.000128  -0.005675   0.004904  -0.039793  -0.002130
  158  C  9  Y    0.000050  -0.002766   0.001807  -0.021350  -0.009602
  159  C  9  Z   -0.000151   0.004177  -0.002379   0.028600   0.019608
  160  C  9 XX    0.000002  -0.000051   0.000004  -0.007044   0.001993
  161  C  9 YY    0.000001  -0.000026  -0.000031  -0.007171   0.002358
  162  C  9 ZZ    0.000003  -0.000046  -0.000044  -0.006992   0.002320
  163  C  9 XY    0.000001   0.000030  -0.000014   0.000114  -0.000107
  164  C  9 XZ   -0.000000  -0.000068   0.000037  -0.000156   0.000119
  165  C  9 YZ   -0.000000  -0.000003   0.000018  -0.000121   0.000081
  166  H 10  S   -0.000005   0.000011  -0.000008   0.000088   0.000024
  167  H 10  S   -0.000075  -0.000049   0.000135  -0.001321  -0.000837
  168  H 10  X   -0.000001  -0.000003  -0.000002   0.000056   0.000013
  169  H 10  Y    0.000004  -0.000017   0.000005  -0.000060   0.000001
  170  H 10  Z   -0.000006  -0.000010   0.000008  -0.000061  -0.000057
  171  H 11  S    0.000016   0.000003  -0.000002  -0.000020  -0.000023
  172  H 11  S   -0.000088  -0.000008   0.000025  -0.000107  -0.000019
  173  H 11  X    0.000002  -0.000005   0.000003  -0.000017  -0.000013
  174  H 11  Y   -0.000004   0.000013  -0.000003  -0.000015  -0.000001
  175  H 11  Z   -0.000003  -0.000002  -0.000003   0.000022   0.000020
  176  C 12  S   -0.000003   0.000008  -0.000002   0.000017  -0.000001
  177  C 12  S   -0.000011   0.000057  -0.000008  -0.000007   0.000050
  178  C 12  X    0.000001   0.000002   0.000001  -0.000048   0.000045
  179  C 12  Y    0.000000  -0.000007   0.000002   0.000036  -0.000030
  180  C 12  Z    0.000000   0.000009  -0.000001   0.000017   0.000009
  181  C 12  S    0.000086  -0.000257   0.000080   0.000342  -0.000487
  182  C 12  X   -0.000025   0.000130  -0.000049   0.000007   0.000165
  183  C 12  Y   -0.000012  -0.000023  -0.000007   0.000019   0.000111
  184  C 12  Z    0.000033  -0.000089  -0.000001  -0.000025  -0.000074
  185  C 12  S    0.000601   0.000622   0.000243   0.004305  -0.008031
  186  C 12  X   -0.000146  -0.000165  -0.000068  -0.001062   0.002143
  187  C 12  Y    0.000002   0.000090  -0.000021   0.000707  -0.000099
  188  C 12  Z    0.000058   0.000045  -0.000028   0.000553  -0.000077
  189  C 12 XX   -0.000004  -0.000002  -0.000003   0.000033  -0.000043
  190  C 12 YY   -0.000005   0.000002  -0.000003   0.000029   0.000005
  191  C 12 ZZ   -0.000003   0.000003  -0.000003   0.000051  -0.000024
  192  C 12 XY    0.000001   0.000012   0.000000  -0.000031   0.000013
  193  C 12 XZ   -0.000003   0.000011   0.000000  -0.000032   0.000000
  194  C 12 YZ   -0.000002  -0.000009   0.000001  -0.000003   0.000000
  195  H 13  S   -0.000003  -0.000011   0.000014   0.000046   0.000095
  196  H 13  S   -0.000057   0.000117  -0.000075  -0.001050  -0.000766
  197  H 13  X   -0.000001   0.000000   0.000005  -0.000040  -0.000023
  198  H 13  Y    0.000003   0.000006  -0.000012  -0.000049  -0.000056
  199  H 13  Z   -0.000005   0.000007  -0.000009  -0.000060  -0.000019
  200  H 14  S   -0.000004  -0.000003  -0.000006  -0.000003   0.000135
  201  H 14  S    0.000001   0.000088  -0.000094  -0.000112   0.000020
  202  H 14  X   -0.000001   0.000001  -0.000006  -0.000026   0.000005
  203  H 14  Y    0.000000   0.000002  -0.000027   0.000007   0.000037
  204  H 14  Z    0.000004   0.000001  -0.000010   0.000023   0.000019
  205  H 15  S    0.000013  -0.000005   0.000008  -0.000033  -0.000009
  206  H 15  S   -0.000116  -0.000002   0.000030  -0.000025  -0.000359
  207  H 15  X   -0.000003  -0.000003  -0.000003   0.000020   0.000010
  208  H 15  Y   -0.000006  -0.000007   0.000012  -0.000009  -0.000014
  209  H 15  Z   -0.000005  -0.000004   0.000003   0.000025   0.000004
  210  C 16  S   -0.000001  -0.000000  -0.000007   0.000181  -0.000416
  211  C 16  S   -0.000002   0.000025   0.000071   0.000323   0.000116
  212  C 16  X   -0.000001  -0.000040  -0.000007   0.000053  -0.000010
  213  C 16  Y    0.000001  -0.000005  -0.000015   0.000012   0.000025
  214  C 16  Z    0.000001   0.000002  -0.000022  -0.000075   0.000096
  215  C 16  S    0.000019  -0.000136   0.000314  -0.001800  -0.001250
  216  C 16  X   -0.000016   0.000620  -0.000600  -0.001306   0.002853
  217  C 16  Y   -0.000005   0.000494  -0.000553   0.000171   0.000796
  218  C 16  Z   -0.000004   0.000660  -0.000749   0.001899   0.000043
  219  C 16  S    0.001227  -0.010894   0.009772  -0.012806  -0.091178
  220  C 16  X   -0.000030  -0.006049   0.004996   0.010088   0.005280
  221  C 16  Y    0.000143   0.000127  -0.000576   0.013031  -0.013303
  222  C 16  Z    0.000392   0.002179  -0.003060   0.022122  -0.010165
  223  C 16 XX   -0.000002  -0.000002  -0.000035   0.000003   0.000055
  224  C 16 YY   -0.000003  -0.000018  -0.000051   0.000065  -0.000069
  225  C 16 ZZ   -0.000001  -0.000037  -0.000052  -0.000004  -0.000077
  226  C 16 XY    0.000000   0.000026  -0.000035   0.000005   0.000064
  227  C 16 XZ    0.000000   0.000046  -0.000064   0.000007  -0.000014
  228  C 16 YZ   -0.000000  -0.000004  -0.000022  -0.000033  -0.000096
  229  C 17  S   -0.000001  -0.000007  -0.000001  -0.000426   0.002103
  230  C 17  S   -0.000004   0.000069   0.000027   0.000280   0.000282
  231  C 17  X    0.000001   0.000003   0.000041  -0.000029  -0.000069
  232  C 17  Y    0.000002  -0.000012   0.000010   0.000007  -0.000030
  233  C 17  Z    0.000001  -0.000020  -0.000005   0.000028  -0.000120
  234  C 17  S    0.000035   0.000269  -0.000145  -0.002102  -0.000778
  235  C 17  X   -0.000014   0.000725  -0.000580  -0.001163   0.003098
  236  C 17  Y    0.000003  -0.000375   0.000228   0.000340   0.000664
  237  C 17  Z    0.000008  -0.000967   0.000646   0.001323   0.001122
  238  C 17  S   -0.000876   0.009525  -0.007411  -0.108213   0.032609
  239  C 17  X    0.000222  -0.006408   0.005315  -0.002461  -0.004088
  240  C 17  Y    0.000203  -0.002150   0.002004  -0.004304   0.017369
  241  C 17  Z    0.000219  -0.001772   0.001461   0.001806   0.022337
  242  C 17 XX   -0.000002  -0.000042  -0.000003   0.000068  -0.000055
  243  C 17 YY   -0.000004  -0.000029  -0.000030  -0.000035   0.000095
  244  C 17 ZZ   -0.000003  -0.000063  -0.000032  -0.000064   0.000047
  245  C 17 XY    0.000000   0.000033  -0.000018  -0.000035  -0.000014
  246  C 17 XZ   -0.000000   0.000065  -0.000041   0.000018  -0.000009
  247  C 17 YZ   -0.000001  -0.000004  -0.000014  -0.000083   0.000028
  248  C 18  S    0.000001  -0.000005  -0.000005  -0.000025  -0.000031
  249  C 18  S    0.000003  -0.000021   0.000001  -0.000024  -0.000155
  250  C 18  X    0.000001  -0.000008  -0.000007  -0.000008   0.000007
  251  C 18  Y   -0.000001   0.000003   0.000008   0.000027   0.000015
  252  C 18  Z   -0.000000   0.000005   0.000014   0.000009  -0.000035
  253  C 18  S   -0.000022  -0.000171   0.000349  -0.000609   0.001713
  254  C 18  X   -0.000003  -0.000188   0.000362  -0.000225  -0.000101
  255  C 18  Y    0.000010  -0.000158   0.000186   0.000272  -0.000812
  256  C 18  Z    0.000013  -0.000204   0.000209   0.000449  -0.001187
  257  C 18  S   -0.000975   0.001933  -0.000052  -0.024175   0.070690
  258  C 18  X   -0.000148   0.000655  -0.000301  -0.004682   0.010380
  259  C 18  Y    0.000053   0.002195  -0.002335  -0.002500   0.002523
  260  C 18  Z    0.000118   0.003917  -0.004169  -0.004296  -0.005378
  261  C 18 XX    0.000002  -0.000023   0.000026  -0.000037  -0.000028
  262  C 18 YY    0.000002  -0.000007  -0.000030  -0.000020  -0.000014
  263  C 18 ZZ    0.000002   0.000016  -0.000053  -0.000005   0.000040
  264  C 18 XY    0.000000  -0.000005   0.000006   0.000018  -0.000008
  265  C 18 XZ   -0.000000  -0.000004  -0.000011  -0.000002  -0.000020
  266  C 18 YZ   -0.000000   0.000019  -0.000024  -0.000017   0.000041
  267  C 19  S    0.000001  -0.000005  -0.000005  -0.000054   0.000006
  268  C 19  S    0.000002  -0.000002  -0.000021  -0.000156   0.000070
  269  C 19  X   -0.000000   0.000005   0.000008  -0.000012   0.000015
  270  C 19  Y   -0.000001   0.000009   0.000006   0.000033   0.000023
  271  C 19  Z   -0.000000   0.000013   0.000005  -0.000018   0.000024
  272  C 19  S   -0.000013   0.000436  -0.000129   0.001067  -0.001493
  273  C 19  X    0.000014  -0.000443   0.000148   0.000301  -0.000029
  274  C 19  Y    0.000008   0.000049  -0.000097  -0.000407   0.000736
  275  C 19  Z    0.000004   0.000268  -0.000217  -0.000649   0.001179
  276  C 19  S    0.000012   0.000224   0.001318   0.055555  -0.054157
  277  C 19  X   -0.000049   0.000557  -0.000734  -0.008896   0.008642
  278  C 19  Y    0.000032  -0.002437   0.001879  -0.001691   0.000290
  279  C 19  Z    0.000083  -0.004599   0.003863  -0.004034   0.000423
  280  C 19 XX    0.000002   0.000026  -0.000022  -0.000045  -0.000006
  281  C 19 YY    0.000001  -0.000028  -0.000007  -0.000035  -0.000020
  282  C 19 ZZ    0.000002  -0.000059   0.000011   0.000011  -0.000032
  283  C 19 XY    0.000000   0.000015   0.000001  -0.000004  -0.000023
  284  C 19 XZ    0.000000   0.000006   0.000005   0.000021  -0.000004
  285  C 19 YZ    0.000000  -0.000022   0.000018   0.000028  -0.000039
  286  C 20  S    0.000000  -0.000005  -0.000004   0.002201   0.007027
  287  C 20  S    0.000001  -0.000020   0.000001  -0.000084   0.000086
  288  C 20  X    0.000000  -0.000008  -0.000007  -0.000052  -0.000214
  289  C 20  Y    0.000000   0.000004   0.000006   0.000047   0.000044
  290  C 20  Z    0.000000  -0.000005  -0.000012  -0.000109  -0.000187
  291  C 20  S   -0.000005  -0.000188   0.000370   0.000599   0.004108
  292  C 20  X   -0.000009  -0.000158   0.000353  -0.001052   0.003048
  293  C 20  Y   -0.000004  -0.000163   0.000185  -0.001189   0.000445
  294  C 20  Z   -0.000004   0.000255  -0.000266   0.001934  -0.000139
  295  C 20  S    0.000264   0.004209  -0.001421   0.114990  -0.005174
  296  C 20  X    0.000041   0.000549  -0.000035   0.016861  -0.008233
  297  C 20  Y   -0.000033   0.002070  -0.002187  -0.011361  -0.000589
  298  C 20  Z    0.000034  -0.004031   0.004443   0.027805  -0.000615
  299  C 20 XX    0.000001  -0.000020   0.000029  -0.000033  -0.000252
  300  C 20 YY    0.000001  -0.000008  -0.000027  -0.000072  -0.000106
  301  C 20 ZZ   -0.000000   0.000016  -0.000054  -0.000093  -0.000321
  302  C 20 XY   -0.000000  -0.000008   0.000011   0.000010   0.000059
  303  C 20 XZ   -0.000001   0.000012  -0.000003  -0.000034  -0.000209
  304  C 20 YZ   -0.000000  -0.000016   0.000020  -0.000001   0.000097
  305  C 21  S    0.000001  -0.000005  -0.000005   0.006898  -0.002399
  306  C 21  S    0.000003  -0.000002  -0.000019   0.000037  -0.000116
  307  C 21  X   -0.000000   0.000003   0.000005   0.000139  -0.000076
  308  C 21  Y    0.000000   0.000007   0.000006   0.000116  -0.000026
  309  C 21  Z    0.000000  -0.000011  -0.000007  -0.000236   0.000033
  310  C 21  S   -0.000030   0.000462  -0.000140   0.003635  -0.001939
  311  C 21  X    0.000013  -0.000487   0.000200  -0.001548   0.003085
  312  C 21  Y    0.000004   0.000028  -0.000083  -0.000860  -0.000104
  313  C 21  Z   -0.000016  -0.000208   0.000216   0.001164   0.001156
  314  C 21  S   -0.000639  -0.000714   0.003595   0.057451   0.101234
  315  C 21  X    0.000170   0.001752  -0.001765   0.002443  -0.010716
  316  C 21  Y   -0.000050  -0.002333   0.001622  -0.006494  -0.014771
  317  C 21  Z    0.000171   0.005019  -0.003858   0.016035   0.026858
  318  C 21 XX    0.000001   0.000025  -0.000021  -0.000130   0.000080
  319  C 21 YY    0.000001  -0.000025  -0.000008  -0.000158   0.000032
  320  C 21 ZZ   -0.000000  -0.000054   0.000015  -0.000348   0.000141
  321  C 21 XY    0.000000   0.000017  -0.000001  -0.000051   0.000049
  322  C 21 XZ    0.000001  -0.000019  -0.000000   0.000125  -0.000064
  323  C 21 YZ    0.000000   0.000017  -0.000017   0.000145  -0.000096
  324  C 22  S    0.000001  -0.000001  -0.000001  -0.000016   0.000007
  325  C 22  S    0.000002  -0.000001   0.000002  -0.000002   0.000025
  326  C 22  X    0.000000  -0.000000   0.000002   0.000024   0.000010
  327  C 22  Y   -0.000001   0.000005   0.000001  -0.000010   0.000007
  328  C 22  Z   -0.000000   0.000007  -0.000001   0.000018  -0.000010
  329  C 22  S   -0.000007  -0.000309   0.000127   0.000233  -0.000463
  330  C 22  X   -0.000006  -0.000148   0.000134  -0.000005  -0.000438
  331  C 22  Y   -0.000000   0.000041  -0.000019   0.000007  -0.000053
  332  C 22  Z   -0.000000   0.000137  -0.000080  -0.000214   0.000255
  333  C 22  S   -0.000433   0.001842  -0.001875  -0.021633   0.022517
  334  C 22  X    0.000016   0.003613  -0.003212   0.000028   0.000820
  335  C 22  Y    0.000040  -0.000425   0.000485   0.002155  -0.001437
  336  C 22  Z    0.000065  -0.002158   0.002074   0.005082  -0.004725
  337  C 22 XX    0.000001   0.000006  -0.000005  -0.000005   0.000000
  338  C 22 YY    0.000001  -0.000007  -0.000002  -0.000023   0.000010
  339  C 22 ZZ    0.000001  -0.000005  -0.000004  -0.000019   0.000006
  340  C 22 XY    0.000000  -0.000002  -0.000001  -0.000006  -0.000004
  341  C 22 XZ    0.000001  -0.000009  -0.000001  -0.000010  -0.000003
  342  C 22 YZ    0.000000  -0.000001  -0.000002  -0.000025  -0.000005
  343  C 23  S    0.000001  -0.000001  -0.000002   0.000001  -0.000012
  344  C 23  S    0.000002   0.000001  -0.000004   0.000031  -0.000002
  345  C 23  X    0.000000  -0.000002  -0.000001  -0.000018  -0.000006
  346  C 23  Y   -0.000001   0.000001   0.000005  -0.000013  -0.000016
  347  C 23  Z   -0.000000  -0.000002   0.000007   0.000005   0.000022
  348  C 23  S   -0.000022   0.000176  -0.000240  -0.000307   0.000324
  349  C 23  X    0.000001  -0.000121   0.000152   0.000207  -0.000342
  350  C 23  Y    0.000004  -0.000071   0.000073   0.000064  -0.000040
  351  C 23  Z    0.000004  -0.000079   0.000092   0.000033  -0.000254
  352  C 23  S    0.000227  -0.001854   0.001955   0.015337  -0.027669
  353  C 23  X    0.000044   0.003346  -0.003239  -0.001845   0.000273
  354  C 23  Y   -0.000011   0.001617  -0.001523  -0.001700   0.002114
  355  C 23  Z   -0.000025   0.001776  -0.001616  -0.002687   0.006104
  356  C 23 XX    0.000001  -0.000005   0.000005  -0.000004  -0.000004
  357  C 23 YY    0.000001  -0.000002  -0.000006   0.000003  -0.000016
  358  C 23 ZZ    0.000001  -0.000004  -0.000008  -0.000005  -0.000020
  359  C 23 XY   -0.000000  -0.000001   0.000007   0.000004   0.000006
  360  C 23 XZ   -0.000001   0.000001   0.000007   0.000012   0.000007
  361  C 23 YZ    0.000000  -0.000001   0.000002  -0.000016  -0.000017
  362  H 24  S    0.000001  -0.000003   0.000009   0.000005  -0.000053
  363  H 24  S   -0.000005  -0.000083   0.000109  -0.000066  -0.000247
  364  H 24  X   -0.000001   0.000006  -0.000014   0.000004  -0.000004
  365  H 24  Y   -0.000000   0.000004   0.000002  -0.000008   0.000018
  366  H 24  Z   -0.000000   0.000006   0.000007  -0.000007   0.000007
  367  H 25  S    0.000002   0.000008  -0.000002  -0.000034   0.000044
  368  H 25  S   -0.000020   0.000157  -0.000056  -0.000311   0.000122
  369  H 25  X    0.000001   0.000013  -0.000006   0.000000  -0.000002
  370  H 25  Y    0.000000   0.000006   0.000003   0.000011  -0.000020
  371  H 25  Z   -0.000000   0.000004   0.000007   0.000002  -0.000014
  372  H 26  S   -0.000000   0.000008  -0.000004   0.000006   0.000013
  373  H 26  S    0.000007   0.000037  -0.000014   0.000120   0.000106
  374  H 26  X    0.000000   0.000001  -0.000004  -0.000007   0.000006
  375  H 26  Y    0.000000  -0.000003   0.000001  -0.000018   0.000000
  376  H 26  Z   -0.000000  -0.000008   0.000002  -0.000004  -0.000011
  377  H 27  S   -0.000000  -0.000004   0.000009   0.000011  -0.000001
  378  H 27  S    0.000004  -0.000009   0.000036   0.000117   0.000011
  379  H 27  X   -0.000000   0.000003  -0.000001   0.000004   0.000014
  380  H 27  Y   -0.000000   0.000002  -0.000003  -0.000010  -0.000010
  381  H 27  Z    0.000000   0.000001  -0.000007  -0.000008   0.000003
  382  C 28  S   -0.000000  -0.000000  -0.000001  -0.000159   0.000125
  383  C 28  S   -0.000000   0.000002  -0.000001  -0.000261   0.000114
  384  C 28  X   -0.000000  -0.000001  -0.000001  -0.000035   0.000006
  385  C 28  Y   -0.000000  -0.000001   0.000005   0.000016   0.000010
  386  C 28  Z   -0.000000   0.000002  -0.000007  -0.000021  -0.000005
  387  C 28  S    0.000001   0.000185  -0.000271   0.002993  -0.003691
  388  C 28  X    0.000003  -0.000106   0.000116   0.000409  -0.001396
  389  C 28  Y    0.000001  -0.000066   0.000074  -0.000515   0.000627
  390  C 28  Z    0.000002   0.000111  -0.000130   0.001117  -0.001723
  391  C 28  S   -0.000014  -0.004501   0.004001  -0.012498   0.050565
  392  C 28  X    0.000002   0.002672  -0.002751  -0.011194   0.013433
  393  C 28  Y    0.000025   0.001668  -0.001606  -0.001876   0.001433
  394  C 28  Z   -0.000032  -0.002664   0.002431   0.000923   0.000372
  395  C 28 XX    0.000000  -0.000003   0.000003  -0.000008   0.000029
  396  C 28 YY   -0.000000  -0.000001  -0.000005  -0.000085   0.000055
  397  C 28 ZZ    0.000000  -0.000002  -0.000005  -0.000023   0.000080
  398  C 28 XY   -0.000000  -0.000000   0.000006   0.000019  -0.000012
  399  C 28 XZ    0.000000  -0.000001  -0.000008  -0.000008   0.000019
  400  C 28 YZ   -0.000000   0.000001  -0.000002  -0.000050  -0.000018
  401  C 29  S    0.000000  -0.000000  -0.000000   0.000008  -0.000208
  402  C 29  S   -0.000000   0.000002   0.000002  -0.000051  -0.000282
  403  C 29  X    0.000000  -0.000002   0.000002   0.000003   0.000029
  404  C 29  Y   -0.000000   0.000004   0.000000   0.000018   0.000021
  405  C 29  Z   -0.000000  -0.000008   0.000001  -0.000021  -0.000017
  406  C 29  S   -0.000000  -0.000326   0.000148  -0.001364   0.004582
  407  C 29  X   -0.000002  -0.000159   0.000133   0.000592  -0.000520
  408  C 29  Y   -0.000001   0.000041  -0.000015   0.000520  -0.001092
  409  C 29  Z    0.000003  -0.000136   0.000074  -0.000930   0.002017
  410  C 29  S    0.000523   0.005082  -0.004091   0.035220  -0.038872
  411  C 29  X    0.000108   0.003745  -0.003407  -0.003261   0.017104
  412  C 29  Y   -0.000039  -0.000471   0.000504  -0.001883   0.003579
  413  C 29  Z    0.000100   0.002168  -0.002007   0.002008  -0.001983
  414  C 29 XX   -0.000000   0.000008  -0.000003   0.000018  -0.000016
  415  C 29 YY    0.000000  -0.000006  -0.000002  -0.000002  -0.000107
  416  C 29 ZZ    0.000000  -0.000007  -0.000003   0.000051  -0.000076
  417  C 29 XY    0.000000  -0.000000  -0.000001   0.000003   0.000008
  418  C 29 XZ   -0.000000   0.000006   0.000001   0.000008   0.000016
  419  C 29 YZ   -0.000000   0.000001   0.000002  -0.000044  -0.000023
  420  H 30  S    0.000001   0.000008  -0.000002  -0.000036  -0.000129
  421  H 30  S   -0.000016   0.000163  -0.000082   0.000508  -0.001206
  422  H 30  X    0.000001   0.000013  -0.000006  -0.000039   0.000034
  423  H 30  Y    0.000000   0.000005   0.000003   0.000003   0.000018
  424  H 30  Z    0.000000  -0.000006  -0.000007  -0.000018  -0.000023
  425  H 31  S    0.000000  -0.000006   0.000009  -0.000018  -0.000049
  426  H 31  S    0.000002   0.000008   0.000017   0.000331  -0.000754
  427  H 31  X   -0.000000   0.000003   0.000000   0.000009  -0.000014
  428  H 31  Y   -0.000000   0.000001  -0.000002   0.000001   0.000001
  429  H 31  Z   -0.000000  -0.000002   0.000007  -0.000001  -0.000004
  430  H 32  S    0.000000   0.000009  -0.000005  -0.000050   0.000015
  431  H 32  S    0.000002   0.000007   0.000001  -0.000437   0.000696
  432  H 32  X   -0.000000   0.000002  -0.000004   0.000006  -0.000014
  433  H 32  Y   -0.000000  -0.000002   0.000000   0.000003  -0.000004
  434  H 32  Z   -0.000000   0.000007  -0.000001  -0.000005   0.000005
  435  H 33  S    0.000001  -0.000003   0.000007  -0.000141   0.000043
  436  H 33  S   -0.000019  -0.000089   0.000136  -0.000674   0.001100
  437  H 33  X   -0.000001   0.000004  -0.000015  -0.000013   0.000051
  438  H 33  Y    0.000000   0.000005   0.000001   0.000015   0.000012
  439  H 33  Z    0.000000  -0.000008  -0.000006  -0.000029  -0.000009
  440  H 34  S   -0.000010  -0.000063   0.000034   0.000055  -0.000218
  441  H 34  S   -0.000045  -0.000214   0.000040  -0.000202  -0.000637
  442  H 34  X    0.000003   0.000004  -0.000007  -0.000051   0.000029
  443  H 34  Y    0.000018  -0.000031   0.000013   0.000067  -0.000039
  444  H 34  Z   -0.000009   0.000007   0.000004   0.000018   0.000024
  445  CL35  S    0.996022  -0.000000  -0.000000  -0.000000  -0.000000
  446  CL35  S    0.015049  -0.000001  -0.000000   0.000004  -0.000000
  447  CL35  X   -0.000001   0.000001  -0.000001  -0.000002   0.000006
  448  CL35  Y    0.000003   0.000001   0.000001  -0.000006  -0.000001
  449  CL35  Z   -0.000001  -0.000000  -0.000000   0.000005   0.000002
  450  CL35  S   -0.020768  -0.000001  -0.000000  -0.000003  -0.000006
  451  CL35  X    0.000002  -0.000004   0.000006   0.000011  -0.000037
  452  CL35  Y   -0.000007  -0.000005  -0.000003   0.000040   0.000010
  453  CL35  Z    0.000002   0.000001   0.000002  -0.000031  -0.000015
  454  CL35  S    0.001910   0.000020   0.000002   0.000019   0.000068
  455  CL35  X    0.000002   0.000011  -0.000011  -0.000068   0.000138
  456  CL35  Y   -0.000010   0.000004  -0.000002  -0.000114  -0.000010
  457  CL35  Z    0.000018  -0.000001  -0.000003   0.000096   0.000039
  458  CL35  S   -0.000489  -0.000072  -0.000051  -0.001115  -0.000673
  459  CL35  X    0.000016   0.000018   0.000002   0.000215  -0.000160
  460  CL35  Y   -0.000065  -0.000039  -0.000041  -0.000321  -0.000270
  461  CL35  Z    0.000055  -0.000001  -0.000014  -0.000009   0.000042
  462  CL35 XX    0.007399  -0.000004  -0.000001   0.000024   0.000002
  463  CL35 YY    0.007397  -0.000002  -0.000003  -0.000007  -0.000000
  464  CL35 ZZ    0.007396  -0.000003  -0.000002   0.000013   0.000004
  465  CL35 XY    0.000000   0.000002  -0.000001  -0.000001   0.000012
  466  CL35 XZ   -0.000001  -0.000001   0.000001  -0.000000  -0.000005
  467  CL35 YZ    0.000003  -0.000001  -0.000001   0.000006   0.000001
  468  H 36  S   -0.000001  -0.000007   0.000001   0.000038  -0.000021
  469  H 36  S   -0.000000   0.000019   0.000018  -0.000351   0.000105
  470  H 36  X    0.000001   0.000016  -0.000001   0.000025   0.000000
  471  H 36  Y   -0.000000  -0.000012   0.000001   0.000014  -0.000001
  472  H 36  Z   -0.000002  -0.000007   0.000001  -0.000005  -0.000001
  473  H 37  S   -0.000000   0.000010  -0.000004   0.000003   0.000017
  474  H 37  S   -0.000012  -0.000070   0.000018  -0.000345   0.000076
  475  H 37  X    0.000002  -0.000003  -0.000000   0.000032  -0.000004
  476  H 37  Y    0.000002  -0.000001   0.000001  -0.000014  -0.000005
  477  H 37  Z   -0.000001   0.000004   0.000000  -0.000023   0.000014
  478  H 38  S   -0.000000   0.000032  -0.000006  -0.000031   0.000027
  479  H 38  S   -0.000039  -0.000034   0.000039   0.000099   0.000154
  480  H 38  X    0.000001  -0.000003  -0.000000  -0.000015  -0.000012
  481  H 38  Y   -0.000001   0.000004   0.000001  -0.000010   0.000001
  482  H 38  Z    0.000003   0.000006  -0.000001   0.000010  -0.000012

                      6          7          8          9         10
                  -10.4255   -10.4245   -10.4214   -10.4188   -10.3856
                     A          A          A          A          A   
    1  C  1  S    0.000175   0.000110   0.993356  -0.034144   0.000007
    2  C  1  S    0.000231   0.000240   0.048662  -0.002280   0.000031
    3  C  1  X    0.000070  -0.000020  -0.000119   0.000094  -0.000018
    4  C  1  Y    0.000071  -0.000062   0.000824  -0.000079  -0.000049
    5  C  1  Z    0.000067  -0.000167  -0.000156  -0.000005   0.000019
    6  C  1  S   -0.001114  -0.002031  -0.032263   0.009963  -0.000250
    7  C  1  X   -0.000661   0.001384  -0.001728   0.003161   0.000621
    8  C  1  Y   -0.001426  -0.000954  -0.003352   0.000987   0.000461
    9  C  1  Z   -0.001091   0.001928   0.002088  -0.000903  -0.000001
   10  C  1  S    0.011554   0.004607  -0.060053   0.018058  -0.001596
   11  C  1  X    0.000563  -0.002603  -0.005229  -0.002722   0.002561
   12  C  1  Y   -0.002361  -0.006014  -0.004932   0.004055   0.001110
   13  C  1  Z   -0.002688  -0.005642  -0.000182  -0.003213  -0.000471
   14  C  1 XX    0.000041   0.000081  -0.007184  -0.000207   0.000014
   15  C  1 YY   -0.000011  -0.000093  -0.007215   0.000024  -0.000028
   16  C  1 ZZ    0.000090   0.000079  -0.006765   0.000069  -0.000016
   17  C  1 XY   -0.000015   0.000039   0.000074  -0.000013   0.000008
   18  C  1 XZ   -0.000022   0.000007   0.000007  -0.000016  -0.000006
   19  C  1 YZ   -0.000016  -0.000044  -0.000099   0.000045  -0.000009
   20  C  2  S    0.000203   0.000238   0.033739   0.993358  -0.000024
   21  C  2  S    0.000395   0.000118   0.000991   0.048641  -0.000083
   22  C  2  X   -0.000022  -0.000091  -0.000048  -0.000220  -0.000005
   23  C  2  Y   -0.000013   0.000077  -0.000053   0.000832   0.000002
   24  C  2  Z   -0.000103   0.000169   0.000011  -0.000071  -0.000017
   25  C  2  S   -0.002869  -0.000203   0.008155  -0.032294   0.000758
   26  C  2  X    0.000026   0.001100  -0.003475   0.003192   0.000475
   27  C  2  Y   -0.001648  -0.000180  -0.000342  -0.002511  -0.000162
   28  C  2  Z    0.001326  -0.002114  -0.000256   0.001469  -0.000582
   29  C  2  S   -0.012147  -0.009307   0.063310  -0.011157   0.011848
   30  C  2  X    0.014070   0.002623  -0.013477  -0.005247   0.002871
   31  C  2  Y    0.000225   0.002382   0.000682  -0.005667  -0.003747
   32  C  2  Z   -0.008017   0.000972  -0.006106  -0.003590  -0.003457
   33  C  2 XX    0.000099  -0.000002  -0.000633  -0.007078  -0.000001
   34  C  2 YY   -0.000062   0.000074  -0.000490  -0.007245  -0.000017
   35  C  2 ZZ    0.000105   0.000044  -0.000412  -0.006797   0.000031
   36  C  2 XY    0.000035   0.000016  -0.000060  -0.000057  -0.000028
   37  C  2 XZ    0.000031   0.000028   0.000050   0.000109  -0.000021
   38  C  2 YZ   -0.000057   0.000021   0.000068  -0.000099  -0.000018
   39  S  3  S    0.000001  -0.000006  -0.000018   0.000011  -0.000004
   40  S  3  S    0.000000  -0.000139  -0.000386   0.000187  -0.000082
   41  S  3  X    0.000013   0.000023  -0.000003   0.000031   0.000010
   42  S  3  Y    0.000013  -0.000006   0.000056  -0.000025   0.000000
   43  S  3  Z   -0.000001  -0.000021   0.000002   0.000002  -0.000010
   44  S  3  S    0.000076  -0.000265  -0.001358   0.000836  -0.000273
   45  S  3  X   -0.000061  -0.000052   0.000061  -0.000161  -0.000099
   46  S  3  Y   -0.000054   0.000214  -0.000599   0.000197  -0.000019
   47  S  3  Z    0.000042   0.000435   0.000011  -0.000035   0.000109
   48  S  3  S   -0.000396   0.003660   0.012643  -0.008042   0.001369
   49  S  3  X   -0.000036   0.003519   0.006946  -0.003212   0.000794
   50  S  3  Y    0.001317   0.001363   0.000142   0.000323  -0.000182
   51  S  3  Z    0.001047  -0.000594  -0.000283   0.000283  -0.000073
   52  S  3  S    0.046662   0.001053   0.062345   0.007304  -0.004155
   53  S  3  X    0.009084  -0.001588   0.011372   0.000573   0.002526
   54  S  3  Y    0.004276   0.000907   0.008017   0.004185  -0.003469
   55  S  3  Z   -0.001063   0.001004   0.006826  -0.001110   0.007463
   56  S  3 XX   -0.000127  -0.000265  -0.000363  -0.000006  -0.000084
   57  S  3 YY    0.000011  -0.000138  -0.000138   0.000071  -0.000095
   58  S  3 ZZ    0.000079  -0.000153  -0.000180   0.000113  -0.000095
   59  S  3 XY   -0.000025   0.000004  -0.000204   0.000170   0.000008
   60  S  3 XZ   -0.000046   0.000068   0.000037   0.000005   0.000011
   61  S  3 YZ    0.000015  -0.000046   0.000063  -0.000050   0.000016
   62  H  4  S    0.000101  -0.000099   0.000051  -0.000189   0.000025
   63  H  4  S   -0.000193  -0.001702   0.003499  -0.002192   0.000271
   64  H  4  X    0.000013  -0.000034  -0.000002  -0.000032  -0.000005
   65  H  4  Y   -0.000034  -0.000131  -0.000046  -0.000024  -0.000007
   66  H  4  Z    0.000030   0.000017   0.000219   0.000019  -0.000020
   67  C  5  S   -0.000014  -0.000018   0.001238   0.000004  -0.000019
   68  C  5  S    0.000006  -0.000127  -0.000250   0.000225  -0.000042
   69  C  5  X   -0.000009   0.000015   0.000020  -0.000010  -0.000007
   70  C  5  Y   -0.000048   0.000068   0.000099  -0.000062  -0.000022
   71  C  5  Z   -0.000015   0.000048   0.000004  -0.000065   0.000005
   72  C  5  S   -0.000760   0.001390   0.006422  -0.002280   0.000326
   73  C  5  X   -0.000337   0.000227   0.001288  -0.001429   0.000052
   74  C  5  Y    0.000010   0.000431   0.001598  -0.001052   0.000174
   75  C  5  Z   -0.000382   0.000315   0.001299  -0.000755   0.000521
   76  C  5  S   -0.007141  -0.009846   0.013168  -0.009407   0.004444
   77  C  5  X   -0.001031  -0.000465   0.001190  -0.001574   0.000261
   78  C  5  Y   -0.000999  -0.001192   0.002762  -0.001818   0.001058
   79  C  5  Z   -0.000666  -0.001667   0.001449  -0.000847   0.000501
   80  C  5 XX   -0.000030  -0.000019  -0.000143   0.000087  -0.000009
   81  C  5 YY   -0.000033   0.000042  -0.000135  -0.000040  -0.000012
   82  C  5 ZZ   -0.000034  -0.000019  -0.000306   0.000059  -0.000011
   83  C  5 XY    0.000002   0.000033  -0.000039  -0.000055   0.000009
   84  C  5 XZ   -0.000020  -0.000010  -0.000107  -0.000079   0.000007
   85  C  5 YZ   -0.000012   0.000049  -0.000174  -0.000011   0.000026
   86  S  6  S   -0.000005   0.000004   0.000011  -0.000017  -0.000002
   87  S  6  S   -0.000125   0.000076   0.000189  -0.000371  -0.000029
   88  S  6  X   -0.000027  -0.000000  -0.000022  -0.000017   0.000025
   89  S  6  Y   -0.000004   0.000017  -0.000027   0.000058  -0.000011
   90  S  6  Z   -0.000014   0.000010   0.000010   0.000005   0.000009
   91  S  6  S   -0.000224   0.000215   0.000855  -0.001318  -0.000123
   92  S  6  X    0.000080   0.000033   0.000089   0.000162  -0.000180
   93  S  6  Y    0.000143  -0.000165   0.000171  -0.000604   0.000086
   94  S  6  Z    0.000375  -0.000194  -0.000091  -0.000020  -0.000069
   95  S  6  S    0.003318  -0.002224  -0.008422   0.011754   0.002560
   96  S  6  X   -0.003627   0.001947   0.002774  -0.006489  -0.000352
   97  S  6  Y    0.000926   0.000887   0.001589  -0.002172  -0.000643
   98  S  6  Z    0.000569   0.000855  -0.000030   0.000985   0.000617
   99  S  6  S    0.007521   0.039084   0.024883   0.065730  -0.027232
  100  S  6  X   -0.001300  -0.010118  -0.006663  -0.013541   0.008038
  101  S  6  Y    0.002579   0.001234   0.003814   0.002119   0.001541
  102  S  6  Z   -0.003368   0.000415   0.003443   0.008981  -0.002541
  103  S  6 XX   -0.000268   0.000038   0.000097  -0.000443   0.000026
  104  S  6 YY   -0.000128   0.000102  -0.000014  -0.000023  -0.000053
  105  S  6 ZZ   -0.000073   0.000130   0.000119  -0.000159  -0.000064
  106  S  6 XY   -0.000065   0.000018  -0.000163   0.000095  -0.000000
  107  S  6 XZ    0.000009   0.000072   0.000036  -0.000008   0.000038
  108  S  6 YZ   -0.000020   0.000049  -0.000015   0.000037   0.000022
  109  C  7  S   -0.000024  -0.000008   0.000105   0.001398  -0.000023
  110  C  7  S   -0.000112   0.000057   0.000260  -0.000203  -0.000053
  111  C  7  X    0.000007   0.000052   0.000005  -0.000041   0.000005
  112  C  7  Y    0.000003  -0.000073  -0.000033   0.000090   0.000103
  113  C  7  Z    0.000033  -0.000048  -0.000045   0.000029   0.000048
  114  C  7  S    0.000769  -0.001217  -0.002408   0.005781   0.000603
  115  C  7  X   -0.000409   0.000183   0.001208  -0.001944  -0.000238
  116  C  7  Y    0.000614  -0.000031  -0.000864   0.001054  -0.000770
  117  C  7  Z    0.000153  -0.000437  -0.001243   0.001493  -0.000794
  118  C  7  S   -0.008157   0.004983  -0.022308  -0.002062  -0.019031
  119  C  7  X   -0.002184   0.000453   0.004337  -0.000544   0.001406
  120  C  7  Y   -0.001156   0.000123  -0.002540   0.000339  -0.003885
  121  C  7  Z   -0.000970   0.000826  -0.003682  -0.000671  -0.002091
  122  C  7 XX   -0.000017  -0.000027   0.000040  -0.000139  -0.000026
  123  C  7 YY   -0.000012  -0.000036   0.000022  -0.000113   0.000031
  124  C  7 ZZ   -0.000016  -0.000029   0.000007  -0.000329  -0.000025
  125  C  7 XY   -0.000039   0.000017   0.000091  -0.000007   0.000010
  126  C  7 XZ   -0.000010   0.000021   0.000086   0.000099   0.000029
  127  C  7 YZ    0.000051  -0.000037  -0.000024  -0.000119  -0.000044
  128  C  8  S   -0.001582   0.000877   0.000090  -0.000273   0.000224
  129  C  8  S    0.000220   0.000172   0.000343   0.000395  -0.000029
  130  C  8  X    0.000027  -0.000043  -0.000027   0.000075  -0.000019
  131  C  8  Y    0.000013   0.000003   0.000093  -0.000077  -0.000004
  132  C  8  Z    0.000072  -0.000101  -0.000012   0.000027  -0.000006
  133  C  8  S   -0.001810  -0.001399  -0.002421  -0.002659  -0.003527
  134  C  8  X   -0.001583   0.002743   0.002512  -0.002606  -0.000181
  135  C  8  Y   -0.000048   0.000799   0.001406   0.000011  -0.001133
  136  C  8  Z   -0.001632  -0.000332  -0.002667   0.000774   0.002357
  137  C  8  S    0.013566  -0.082423  -0.075451  -0.013241  -0.089601
  138  C  8  X    0.004640   0.004416  -0.005131   0.029706  -0.026732
  139  C  8  Y    0.012178  -0.016637   0.001380   0.001549  -0.012755
  140  C  8  Z   -0.023809   0.019953   0.005620   0.003617   0.031156
  141  C  8 XX    0.000008   0.000038   0.000116   0.000002   0.000026
  142  C  8 YY    0.000095  -0.000064   0.000008   0.000127  -0.000017
  143  C  8 ZZ    0.000011  -0.000100  -0.000131   0.000144  -0.000002
  144  C  8 XY    0.000002   0.000082  -0.000014   0.000024   0.000013
  145  C  8 XZ   -0.000004  -0.000014  -0.000079   0.000021   0.000003
  146  C  8 YZ    0.000020   0.000084   0.000057   0.000032  -0.000025
  147  C  9  S    0.001019  -0.000516  -0.000521   0.000118  -0.007624
  148  C  9  S    0.000313   0.000148   0.000448   0.000270  -0.000685
  149  C  9  X    0.000012  -0.000032  -0.000051   0.000011  -0.000073
  150  C  9  Y    0.000011  -0.000008  -0.000117   0.000116  -0.000155
  151  C  9  Z   -0.000044   0.000107   0.000049  -0.000015   0.000315
  152  C  9  S   -0.002129  -0.000878  -0.002906  -0.001945   0.009240
  153  C  9  X   -0.001872   0.002544   0.002564  -0.003217  -0.000393
  154  C  9  Y   -0.000012   0.000450   0.001166   0.000269   0.002368
  155  C  9  Z   -0.000860  -0.001433   0.000060  -0.002246  -0.005009
  156  C  9  S   -0.083786   0.037465  -0.029348  -0.070667   0.167649
  157  C  9  X    0.005290  -0.010763  -0.029700   0.009969  -0.007382
  158  C  9  Y   -0.007458   0.016228  -0.011136   0.004063   0.009733
  159  C  9  Z    0.006919  -0.027857   0.010789   0.003247  -0.040825
  160  C  9 XX    0.000056  -0.000031   0.000053   0.000094  -0.000075
  161  C  9 YY   -0.000039   0.000102   0.000124   0.000016  -0.000082
  162  C  9 ZZ   -0.000100   0.000048   0.000179  -0.000168  -0.000226
  163  C  9 XY   -0.000027  -0.000021  -0.000054   0.000065  -0.000098
  164  C  9 XZ   -0.000045   0.000028  -0.000012   0.000016   0.000179
  165  C  9 YZ    0.000086  -0.000023   0.000029   0.000059   0.000161
  166  H 10  S   -0.000090  -0.000012   0.000152  -0.000170   0.000056
  167  H 10  S   -0.000212   0.000155  -0.001420  -0.001747  -0.000595
  168  H 10  X   -0.000007  -0.000003   0.000036   0.000048  -0.000013
  169  H 10  Y   -0.000022  -0.000008  -0.000021   0.000013  -0.000006
  170  H 10  Z   -0.000007  -0.000000  -0.000069  -0.000040  -0.000020
  171  H 11  S    0.000003   0.000038   0.000118  -0.000166  -0.000071
  172  H 11  S    0.000171   0.000395  -0.001143  -0.001247  -0.000422
  173  H 11  X    0.000023   0.000006   0.000018   0.000027  -0.000005
  174  H 11  Y   -0.000010   0.000016  -0.000048  -0.000015  -0.000033
  175  H 11  Z   -0.000019   0.000012  -0.000021   0.000044   0.000031
  176  C 12  S    0.000007   0.000011  -0.000014  -0.000055  -0.000039
  177  C 12  S    0.000023   0.000025  -0.000051  -0.000126  -0.000116
  178  C 12  X    0.000006  -0.000020   0.000024   0.000110  -0.000006
  179  C 12  Y    0.000022   0.000014  -0.000004  -0.000010  -0.000006
  180  C 12  Z   -0.000007   0.000018   0.000003  -0.000043  -0.000007
  181  C 12  S   -0.000212  -0.000032   0.000009   0.000313   0.000817
  182  C 12  X    0.000091  -0.000003   0.000089  -0.000072  -0.000327
  183  C 12  Y   -0.000301  -0.000195   0.000165   0.000003   0.000408
  184  C 12  Z    0.000054  -0.000086   0.000266   0.000137   0.000215
  185  C 12  S   -0.000656  -0.002204   0.004879   0.004959   0.002310
  186  C 12  X    0.000359   0.000735  -0.001171  -0.001117  -0.000670
  187  C 12  Y   -0.000466   0.000177   0.000931   0.000716   0.000584
  188  C 12  Z   -0.000596  -0.000149   0.001261   0.000923  -0.000262
  189  C 12 XX    0.000002   0.000024  -0.000009  -0.000056  -0.000020
  190  C 12 YY   -0.000009   0.000016  -0.000023  -0.000065  -0.000027
  191  C 12 ZZ    0.000008   0.000012  -0.000021  -0.000010  -0.000039
  192  C 12 XY    0.000014   0.000006  -0.000024   0.000005  -0.000024
  193  C 12 XZ    0.000000   0.000000  -0.000038  -0.000005  -0.000019
  194  C 12 YZ    0.000006  -0.000003  -0.000018   0.000044  -0.000017
  195  H 13  S   -0.000032  -0.000069  -0.000160   0.000174  -0.000072
  196  H 13  S    0.000105   0.000004  -0.001734  -0.001162   0.000826
  197  H 13  X    0.000018   0.000012  -0.000052  -0.000030   0.000010
  198  H 13  Y   -0.000010  -0.000007  -0.000014  -0.000039   0.000012
  199  H 13  Z    0.000002   0.000004  -0.000038  -0.000059   0.000034
  200  H 14  S    0.000018  -0.000023  -0.000150  -0.000004   0.000021
  201  H 14  S   -0.000212  -0.000272  -0.000683  -0.000769  -0.000337
  202  H 14  X   -0.000001  -0.000003  -0.000010  -0.000021  -0.000009
  203  H 14  Y   -0.000019  -0.000013  -0.000011   0.000032  -0.000013
  204  H 14  Z    0.000002   0.000001   0.000014   0.000043  -0.000010
  205  H 15  S    0.000021  -0.000025  -0.000169   0.000124   0.000028
  206  H 15  S    0.000514  -0.000187  -0.001280  -0.000600  -0.000265
  207  H 15  X   -0.000006  -0.000006  -0.000015  -0.000004  -0.000002
  208  H 15  Y    0.000015  -0.000030  -0.000040  -0.000018  -0.000005
  209  H 15  Z    0.000003  -0.000022   0.000022  -0.000026  -0.000022
  210  C 16  S    0.278821   0.953665  -0.000049  -0.000184   0.000007
  211  C 16  S    0.013538   0.046564   0.000347   0.000249   0.000041
  212  C 16  X   -0.000219   0.000118  -0.000065   0.000072  -0.000023
  213  C 16  Y   -0.000175  -0.000370   0.000049  -0.000027  -0.000030
  214  C 16  Z   -0.000152  -0.000583  -0.000101  -0.000031   0.000011
  215  C 16  S   -0.002578  -0.029549  -0.002400  -0.001589  -0.000819
  216  C 16  X    0.003972  -0.004462   0.001959  -0.002073  -0.000448
  217  C 16  Y    0.001281   0.000517   0.002001  -0.000517   0.000228
  218  C 16  Z    0.000517   0.002124   0.003698  -0.000918   0.000252
  219  C 16  S   -0.169081   0.099401  -0.063076   0.001887   0.056511
  220  C 16  X    0.024700   0.037723  -0.008741   0.025260   0.018259
  221  C 16  Y   -0.011369   0.001144   0.004177  -0.000694   0.014089
  222  C 16  Z   -0.032526  -0.011904   0.015010  -0.013571   0.012500
  223  C 16 XX   -0.002383  -0.006940   0.000119  -0.000025  -0.000008
  224  C 16 YY   -0.002156  -0.007339   0.000028   0.000084   0.000001
  225  C 16 ZZ   -0.002123  -0.007169  -0.000096   0.000094  -0.000006
  226  C 16 XY   -0.000049  -0.000008  -0.000026   0.000005  -0.000004
  227  C 16 XZ    0.000003  -0.000228   0.000027  -0.000028   0.000000
  228  C 16 YZ    0.000006   0.000081  -0.000066  -0.000035  -0.000011
  229  C 17  S    0.953619  -0.279028  -0.000063  -0.000005  -0.000009
  230  C 17  S    0.046512  -0.013685   0.000242   0.000328  -0.000098
  231  C 17  X    0.000065   0.000236  -0.000046   0.000017   0.000031
  232  C 17  Y   -0.000359   0.000118  -0.000021   0.000056  -0.000003
  233  C 17  Z   -0.000611   0.000158  -0.000004  -0.000106  -0.000008
  234  C 17  S   -0.026593   0.013880  -0.001632  -0.002098   0.000338
  235  C 17  X    0.001595  -0.005565   0.001608  -0.002204  -0.001006
  236  C 17  Y    0.001593  -0.000977  -0.000031   0.001192  -0.000250
  237  C 17  Z    0.002122   0.000122  -0.001362   0.003812  -0.000370
  238  C 17  S    0.005942  -0.190892  -0.023755  -0.087473  -0.058324
  239  C 17  X   -0.042484   0.001642  -0.025445   0.007089   0.015276
  240  C 17  Y   -0.020988  -0.009861  -0.006511   0.006702  -0.013629
  241  C 17  Z   -0.021443  -0.018108  -0.007531   0.011811  -0.022889
  242  C 17 XX   -0.007121   0.001728  -0.000011   0.000096  -0.000020
  243  C 17 YY   -0.007275   0.002106   0.000039   0.000052  -0.000044
  244  C 17 ZZ   -0.007203   0.002097   0.000049  -0.000089  -0.000017
  245  C 17 XY    0.000119  -0.000119  -0.000042   0.000045   0.000010
  246  C 17 XZ    0.000147  -0.000053   0.000040  -0.000028  -0.000001
  247  C 17 YZ    0.000114  -0.000061  -0.000032  -0.000071  -0.000033
  248  C 18  S    0.001972   0.007027   0.000033  -0.000017   0.000297
  249  C 18  S   -0.000038   0.000077   0.000040  -0.000021   0.000064
  250  C 18  X   -0.000016  -0.000184   0.000017   0.000011   0.000008
  251  C 18  Y    0.000030   0.000087  -0.000038  -0.000000   0.000015
  252  C 18  Z    0.000103   0.000221   0.000039   0.000003  -0.000017
  253  C 18  S    0.000428   0.004163  -0.001579   0.000880  -0.000519
  254  C 18  X   -0.001405   0.002921  -0.001568   0.000756   0.000111
  255  C 18  Y   -0.001152   0.000164  -0.000297   0.000338  -0.000013
  256  C 18  Z   -0.001718  -0.000603  -0.000618   0.000563   0.000234
  257  C 18  S    0.111058  -0.005099   0.026336   0.015044  -0.044382
  258  C 18  X    0.013139  -0.007107   0.005768  -0.000033  -0.008417
  259  C 18  Y   -0.011689  -0.002036   0.008580  -0.009021  -0.005623
  260  C 18  Z   -0.026179  -0.001179   0.014613  -0.015656  -0.006103
  261  C 18 XX    0.000011  -0.000210  -0.000034   0.000012   0.000009
  262  C 18 YY   -0.000044  -0.000128   0.000030  -0.000001   0.000024
  263  C 18 ZZ   -0.000050  -0.000354   0.000071  -0.000032   0.000013
  264  C 18 XY    0.000012   0.000056  -0.000007  -0.000004  -0.000004
  265  C 18 XZ    0.000007   0.000170   0.000008   0.000008   0.000004
  266  C 18 YZ    0.000003  -0.000125   0.000012  -0.000007   0.000002
  267  C 19  S    0.006773  -0.002061  -0.000022   0.000022  -0.000398
  268  C 19  S    0.000057  -0.000069  -0.000054   0.000018  -0.000082
  269  C 19  X    0.000157  -0.000073  -0.000015   0.000003   0.000002
  270  C 19  Y    0.000141  -0.000049  -0.000016  -0.000034  -0.000019
  271  C 19  Z    0.000221  -0.000021   0.000001   0.000047   0.000049
  272  C 19  S    0.003482  -0.002016   0.001332  -0.001334   0.000770
  273  C 19  X   -0.001615   0.002762  -0.000769   0.001496   0.000101
  274  C 19  Y   -0.000958  -0.000066   0.000007   0.000136  -0.000212
  275  C 19  Z   -0.001200  -0.001339   0.000446  -0.000957  -0.000794
  276  C 19  S    0.045961   0.088795   0.021055   0.037385   0.061692
  277  C 19  X    0.001545  -0.013072  -0.000410  -0.007393  -0.011614
  278  C 19  Y   -0.008840  -0.012607  -0.010347   0.003134   0.002069
  279  C 19  Z   -0.016524  -0.018477  -0.016831   0.010706   0.004635
  280  C 19 XX   -0.000155   0.000117   0.000007  -0.000038  -0.000022
  281  C 19 YY   -0.000165   0.000054  -0.000001   0.000017  -0.000020
  282  C 19 ZZ   -0.000283   0.000127  -0.000023   0.000060  -0.000002
  283  C 19 XY   -0.000081   0.000060   0.000012  -0.000016   0.000012
  284  C 19 XZ   -0.000126   0.000059  -0.000005   0.000006   0.000022
  285  C 19 YZ   -0.000143   0.000087  -0.000000   0.000012   0.000014
  286  C 20  S   -0.000004  -0.000021  -0.000006  -0.000017  -0.014817
  287  C 20  S    0.000037  -0.000160  -0.000084  -0.000019  -0.001139
  288  C 20  X   -0.000006   0.000013   0.000023   0.000001  -0.000051
  289  C 20  Y    0.000011   0.000015  -0.000038  -0.000014   0.000027
  290  C 20  Z   -0.000001   0.000041   0.000007  -0.000014  -0.000020
  291  C 20  S   -0.000946   0.001843   0.000105   0.000329   0.006003
  292  C 20  X   -0.000329   0.000132  -0.000747   0.000584   0.002372
  293  C 20  Y    0.000340  -0.000730  -0.000555   0.000228   0.000203
  294  C 20  Z   -0.000524   0.001180   0.001299  -0.000603  -0.000033
  295  C 20  S   -0.034762   0.070436   0.033535   0.026059   0.035091
  296  C 20  X   -0.004943   0.010500   0.003600   0.004728   0.007297
  297  C 20  Y   -0.003124   0.002546  -0.000225  -0.008415   0.000635
  298  C 20  Z    0.005181   0.003998  -0.004408   0.018968  -0.002579
  299  C 20 XX   -0.000014  -0.000020  -0.000036   0.000011   0.000034
  300  C 20 YY    0.000009  -0.000019  -0.000002   0.000001  -0.000034
  301  C 20 ZZ    0.000017   0.000039   0.000057  -0.000042   0.000036
  302  C 20 XY    0.000022  -0.000012  -0.000012  -0.000017   0.000013
  303  C 20 XZ    0.000002   0.000031   0.000023  -0.000013   0.000012
  304  C 20 YZ    0.000016  -0.000039  -0.000025   0.000000  -0.000057
  305  C 21  S   -0.000030   0.000011  -0.000010   0.000005   0.993125
  306  C 21  S   -0.000154   0.000098   0.000001  -0.000070   0.047867
  307  C 21  X   -0.000007   0.000006   0.000008   0.000003  -0.000425
  308  C 21  Y    0.000012   0.000008  -0.000019  -0.000060  -0.000297
  309  C 21  Z    0.000023  -0.000026  -0.000013   0.000014   0.000300
  310  C 21  S    0.001364  -0.001585   0.000112   0.000018  -0.026657
  311  C 21  X    0.000339  -0.000136  -0.000663   0.001068   0.005961
  312  C 21  Y   -0.000409   0.000631   0.000116  -0.000024   0.002248
  313  C 21  Z    0.000874  -0.000952  -0.000679   0.000990  -0.002002
  314  C 21  S    0.053839  -0.058119   0.028932   0.025993  -0.058621
  315  C 21  X   -0.008975   0.009435   0.003132  -0.003858   0.001148
  316  C 21  Y   -0.000598  -0.000747  -0.011106  -0.000057   0.011302
  317  C 21  Z    0.003161   0.001008   0.024032  -0.006299  -0.018402
  318  C 21 XX   -0.000039   0.000012   0.000005  -0.000030  -0.007384
  319  C 21 YY   -0.000027  -0.000002   0.000014  -0.000000  -0.007811
  320  C 21 ZZ    0.000039  -0.000011  -0.000047   0.000072  -0.007516
  321  C 21 XY   -0.000010  -0.000016   0.000013  -0.000012   0.000070
  322  C 21 XZ   -0.000007  -0.000007   0.000014   0.000008   0.000029
  323  C 21 YZ   -0.000032   0.000037   0.000006  -0.000026  -0.000203
  324  C 22  S    0.000036  -0.000190   0.000024  -0.000004   0.000008
  325  C 22  S   -0.000012  -0.000252   0.000087  -0.000009  -0.000005
  326  C 22  X    0.000010   0.000029   0.000010   0.000026   0.000002
  327  C 22  Y   -0.000000   0.000014  -0.000006   0.000001  -0.000008
  328  C 22  Z    0.000007   0.000013  -0.000008  -0.000023  -0.000014
  329  C 22  S   -0.001444   0.004288  -0.001248   0.001228   0.000432
  330  C 22  X    0.000861  -0.000883  -0.000073   0.000024   0.000067
  331  C 22  Y    0.000613  -0.001111   0.000372  -0.000442  -0.000069
  332  C 22  Z    0.000771  -0.001690   0.000624  -0.000615  -0.000056
  333  C 22  S    0.036563  -0.031662   0.004274  -0.024243  -0.030529
  334  C 22  X   -0.001558   0.012419   0.011636  -0.009171  -0.004249
  335  C 22  Y   -0.001640   0.002824  -0.001146   0.003858   0.002837
  336  C 22  Z   -0.002807   0.000527  -0.006848   0.009196   0.008186
  337  C 22 XX    0.000036  -0.000012   0.000002   0.000011   0.000019
  338  C 22 YY    0.000022  -0.000089   0.000026   0.000010   0.000006
  339  C 22 ZZ    0.000076  -0.000062   0.000002  -0.000014   0.000002
  340  C 22 XY    0.000008   0.000012  -0.000004  -0.000008  -0.000004
  341  C 22 XZ   -0.000002  -0.000016   0.000006  -0.000008  -0.000004
  342  C 22 YZ    0.000051   0.000028  -0.000015  -0.000001   0.000005
  343  C 23  S   -0.000141   0.000133   0.000001   0.000023   0.000047
  344  C 23  S   -0.000224   0.000124   0.000001   0.000080   0.000041
  345  C 23  X   -0.000030   0.000008  -0.000026  -0.000012   0.000008
  346  C 23  Y    0.000004  -0.000002  -0.000008  -0.000011  -0.000004
  347  C 23  Z    0.000017  -0.000002  -0.000021  -0.000005  -0.000012
  348  C 23  S    0.002931  -0.003587   0.001169  -0.001222  -0.000244
  349  C 23  X    0.000315  -0.001246   0.000088   0.000078  -0.000131
  350  C 23  Y   -0.000530   0.000724  -0.000411   0.000411   0.000082
  351  C 23  Z   -0.001060   0.001728  -0.000587   0.000602   0.000129
  352  C 23  S   -0.011885   0.042000  -0.021465   0.012531   0.029150
  353  C 23  X   -0.009448   0.008698   0.011799  -0.009038  -0.004499
  354  C 23  Y   -0.001194   0.000238   0.007238  -0.005011  -0.004328
  355  C 23  Z    0.001338  -0.002614   0.008531  -0.005574  -0.007105
  356  C 23 XX    0.000008   0.000037   0.000012   0.000003   0.000003
  357  C 23 YY   -0.000064   0.000062   0.000019   0.000022   0.000012
  358  C 23 ZZ   -0.000014   0.000099  -0.000013   0.000006   0.000019
  359  C 23 XY    0.000020  -0.000008   0.000005  -0.000007  -0.000006
  360  C 23 XZ   -0.000004  -0.000006   0.000002  -0.000001  -0.000003
  361  C 23 YZ    0.000052   0.000025  -0.000001  -0.000015  -0.000005
  362  H 24  S   -0.000125   0.000026  -0.000066   0.000027  -0.000026
  363  H 24  S   -0.000828   0.001005  -0.000490   0.000248   0.000436
  364  H 24  X   -0.000017   0.000053   0.000005  -0.000008   0.000014
  365  H 24  Y    0.000012   0.000017  -0.000014  -0.000001   0.000004
  366  H 24  Z    0.000029   0.000005   0.000009  -0.000016  -0.000008
  367  H 25  S   -0.000040  -0.000114   0.000024  -0.000062  -0.000010
  368  H 25  S    0.000397  -0.001208   0.000141  -0.000605  -0.000353
  369  H 25  X   -0.000037   0.000042   0.000011   0.000003   0.000007
  370  H 25  Y    0.000007   0.000014   0.000002  -0.000013   0.000002
  371  H 25  Z    0.000027   0.000013  -0.000012   0.000013   0.000020
  372  H 26  S   -0.000057   0.000018  -0.000005   0.000005  -0.000016
  373  H 26  S   -0.000446   0.000615  -0.000115   0.000224   0.000014
  374  H 26  X    0.000007  -0.000009   0.000006  -0.000012  -0.000000
  375  H 26  Y    0.000005  -0.000000  -0.000004   0.000007   0.000002
  376  H 26  Z    0.000010  -0.000001  -0.000007   0.000000   0.000001
  377  H 27  S   -0.000017  -0.000058   0.000006   0.000003  -0.000007
  378  H 27  S    0.000273  -0.000667   0.000221  -0.000156  -0.000113
  379  H 27  X    0.000003  -0.000011   0.000007  -0.000007  -0.000000
  380  H 27  Y    0.000005  -0.000000   0.000010  -0.000006  -0.000001
  381  H 27  Z    0.000003   0.000008  -0.000001  -0.000004   0.000007
  382  C 28  S    0.000011  -0.000010  -0.000033  -0.000005   0.000306
  383  C 28  S    0.000045   0.000002  -0.000047   0.000011   0.000104
  384  C 28  X   -0.000012  -0.000003  -0.000017  -0.000012  -0.000073
  385  C 28  Y   -0.000015  -0.000018   0.000025  -0.000001  -0.000035
  386  C 28  Z    0.000001  -0.000023  -0.000002  -0.000009   0.000018
  387  C 28  S   -0.000281   0.000319   0.001177  -0.000607  -0.004519
  388  C 28  X    0.000262  -0.000313  -0.000229   0.000113  -0.001507
  389  C 28  Y    0.000081   0.000024  -0.000464   0.000248   0.000998
  390  C 28  Z   -0.000089   0.000215   0.000533  -0.000327  -0.002302
  391  C 28  S    0.017243  -0.018331   0.006501  -0.001099  -0.008686
  392  C 28  X   -0.002645   0.000980   0.008381  -0.011626   0.001001
  393  C 28  Y   -0.002074   0.001638   0.004801  -0.004936   0.000816
  394  C 28  Z    0.004236  -0.005504  -0.004962   0.005467  -0.000076
  395  C 28 XX    0.000004  -0.000005  -0.000023  -0.000005   0.000068
  396  C 28 YY    0.000014  -0.000015  -0.000011   0.000003   0.000016
  397  C 28 ZZ    0.000003  -0.000014  -0.000038  -0.000015   0.000056
  398  C 28 XY    0.000004   0.000006   0.000005   0.000004  -0.000008
  399  C 28 XZ   -0.000004  -0.000008  -0.000016  -0.000008   0.000027
  400  C 28 YZ    0.000013   0.000016  -0.000004   0.000004  -0.000005
  401  C 29  S   -0.000007   0.000015  -0.000004  -0.000035   0.021342
  402  C 29  S    0.000017   0.000033   0.000013  -0.000048   0.000613
  403  C 29  X    0.000014   0.000009   0.000009   0.000007  -0.000133
  404  C 29  Y   -0.000014  -0.000003   0.000005   0.000034   0.000052
  405  C 29  Z   -0.000017   0.000008  -0.000012  -0.000005  -0.000219
  406  C 29  S    0.000181  -0.000379  -0.000568   0.001156   0.007850
  407  C 29  X    0.000167  -0.000354  -0.000332   0.000328  -0.000412
  408  C 29  Y    0.000070  -0.000066   0.000165  -0.000383  -0.002250
  409  C 29  Z    0.000115  -0.000116  -0.000333   0.000438   0.004588
  410  C 29  S   -0.019625   0.020910   0.008522   0.006728  -0.024554
  411  C 29  X   -0.002014   0.004148   0.014849  -0.010945  -0.005476
  412  C 29  Y    0.001505  -0.000740  -0.000911   0.000988   0.001169
  413  C 29  Z   -0.005186   0.004956   0.005018  -0.003056  -0.004984
  414  C 29 XX   -0.000000   0.000008  -0.000001  -0.000017  -0.000454
  415  C 29 YY   -0.000010   0.000015   0.000001  -0.000014  -0.000283
  416  C 29 ZZ   -0.000019   0.000013  -0.000018  -0.000046  -0.000460
  417  C 29 XY   -0.000003  -0.000003  -0.000003  -0.000009   0.000064
  418  C 29 XZ    0.000002   0.000002   0.000002   0.000008  -0.000219
  419  C 29 YZ    0.000023   0.000003   0.000007   0.000000   0.000078
  420  H 30  S   -0.000034   0.000038   0.000039  -0.000071  -0.000335
  421  H 30  S   -0.000314   0.000102   0.000215  -0.000328   0.000034
  422  H 30  X    0.000001   0.000001   0.000005  -0.000002   0.000307
  423  H 30  Y    0.000012  -0.000019   0.000003  -0.000022   0.000031
  424  H 30  Z   -0.000006   0.000010   0.000014  -0.000016   0.000006
  425  H 31  S    0.000013   0.000002   0.000018   0.000005  -0.000086
  426  H 31  S    0.000089  -0.000104  -0.000105  -0.000029  -0.000702
  427  H 31  X    0.000000   0.000009   0.000013   0.000000   0.000005
  428  H 31  Y   -0.000007  -0.000010   0.000016  -0.000006  -0.000003
  429  H 31  Z    0.000006  -0.000007  -0.000002   0.000008  -0.000008
  430  H 32  S    0.000003   0.000007   0.000012   0.000024   0.000038
  431  H 32  S   -0.000008   0.000123  -0.000085  -0.000102   0.001846
  432  H 32  X   -0.000005   0.000005   0.000005  -0.000015  -0.000049
  433  H 32  Y   -0.000013  -0.000001  -0.000003   0.000013  -0.000038
  434  H 32  Z    0.000001   0.000006   0.000008   0.000003   0.000047
  435  H 33  S    0.000020  -0.000052  -0.000092   0.000034   0.000037
  436  H 33  S   -0.000101  -0.000254  -0.000199   0.000249   0.000170
  437  H 33  X    0.000003  -0.000007   0.000012  -0.000004  -0.000010
  438  H 33  Y   -0.000010   0.000017  -0.000016   0.000007   0.000001
  439  H 33  Z    0.000009  -0.000007  -0.000019   0.000011   0.000001
  440  H 34  S   -0.000017   0.000122  -0.000156   0.000084  -0.000029
  441  H 34  S   -0.001481   0.000969  -0.002251   0.003175   0.000373
  442  H 34  X    0.000067  -0.000055   0.000049   0.000063  -0.000012
  443  H 34  Y   -0.000112   0.000043  -0.000007  -0.000046   0.000009
  444  H 34  Z    0.000024   0.000028   0.000023   0.000220   0.000006
  445  CL35  S   -0.000001  -0.000000   0.000002   0.000002   0.000000
  446  CL35  S   -0.000018  -0.000008   0.000048   0.000045   0.000002
  447  CL35  X   -0.000003  -0.000002  -0.000004  -0.000001   0.000000
  448  CL35  Y    0.000015   0.000007   0.000000   0.000001  -0.000003
  449  CL35  Z   -0.000003  -0.000001  -0.000003  -0.000003   0.000001
  450  CL35  S   -0.000037  -0.000017   0.000136   0.000130   0.000005
  451  CL35  X    0.000017   0.000014   0.000014   0.000006  -0.000002
  452  CL35  Y   -0.000095  -0.000045   0.000017   0.000011   0.000018
  453  CL35  Z    0.000022   0.000010   0.000003   0.000005  -0.000007
  454  CL35  S    0.000175   0.000071  -0.000922  -0.000858  -0.000012
  455  CL35  X   -0.000089  -0.000053   0.000004   0.000035   0.000002
  456  CL35  Y    0.000456   0.000216  -0.000307  -0.000277  -0.000095
  457  CL35  Z   -0.000182  -0.000087   0.000208   0.000180   0.000069
  458  CL35  S    0.002324   0.001094   0.001299   0.001320  -0.000856
  459  CL35  X   -0.000131  -0.000070  -0.000146  -0.000034  -0.000103
  460  CL35  Y    0.000943   0.000482   0.000551   0.000543  -0.000220
  461  CL35  Z   -0.000198  -0.000057  -0.000095  -0.000144   0.000321
  462  CL35 XX   -0.000051  -0.000020   0.000082   0.000081   0.000009
  463  CL35 YY    0.000010   0.000001   0.000045   0.000033   0.000000
  464  CL35 ZZ   -0.000048  -0.000022   0.000058   0.000057  -0.000000
  465  CL35 XY   -0.000006  -0.000017   0.000017   0.000000  -0.000001
  466  CL35 XZ    0.000006  -0.000003  -0.000009  -0.000006  -0.000002
  467  CL35 YZ   -0.000014  -0.000006   0.000038   0.000038   0.000007
  468  H 36  S    0.000043   0.000009  -0.000014   0.000049  -0.000023
  469  H 36  S   -0.000095   0.000170  -0.000400  -0.000546  -0.000007
  470  H 36  X   -0.000002  -0.000011   0.000025   0.000060   0.000007
  471  H 36  Y   -0.000007   0.000000  -0.000004  -0.000005   0.000011
  472  H 36  Z    0.000001   0.000007  -0.000031  -0.000026  -0.000004
  473  H 37  S   -0.000039  -0.000012   0.000033  -0.000018  -0.000008
  474  H 37  S    0.000158  -0.000119  -0.000174   0.000108   0.000379
  475  H 37  X   -0.000014   0.000010   0.000032  -0.000032  -0.000002
  476  H 37  Y    0.000016  -0.000001   0.000002   0.000007   0.000009
  477  H 37  Z   -0.000005  -0.000009  -0.000001   0.000006   0.000012
  478  H 38  S   -0.000001   0.000020   0.000011  -0.000012  -0.000052
  479  H 38  S   -0.000266  -0.000021  -0.000550  -0.000373   0.000241
  480  H 38  X    0.000011  -0.000003   0.000019   0.000052  -0.000009
  481  H 38  Y   -0.000002   0.000005  -0.000025  -0.000012  -0.000013
  482  H 38  Z    0.000002   0.000006  -0.000004  -0.000006  -0.000015

                     11         12         13         14         15
                  -10.3851   -10.3833   -10.3831   -10.3728   -10.3722
                     A          A          A          A          A   
    1  C  1  S   -0.000020  -0.000021   0.000007   0.000005   0.000001
    2  C  1  S   -0.000083  -0.000013   0.000003  -0.000036  -0.000060
    3  C  1  X    0.000021   0.000003  -0.000065   0.000015   0.000003
    4  C  1  Y    0.000001  -0.000015  -0.000049  -0.000015   0.000002
    5  C  1  Z   -0.000019   0.000029  -0.000029   0.000031  -0.000019
    6  C  1  S    0.000705   0.000098  -0.000213   0.000249   0.000588
    7  C  1  X   -0.000548  -0.000301   0.000744  -0.000026  -0.000112
    8  C  1  Y   -0.000261   0.000021   0.000499  -0.000063   0.000071
    9  C  1  Z   -0.000349  -0.000484   0.000378  -0.000286   0.000296
   10  C  1  S    0.024972   0.004149   0.028700  -0.006896   0.003849
   11  C  1  X    0.001212  -0.024401   0.010995   0.000500   0.000419
   12  C  1  Y   -0.005158  -0.018390   0.015034  -0.004423   0.000204
   13  C  1  Z   -0.004744  -0.021171   0.008816  -0.000743   0.000909
   14  C  1 XX   -0.000020  -0.000000   0.000008  -0.000016  -0.000015
   15  C  1 YY   -0.000005   0.000036  -0.000034  -0.000028  -0.000012
   16  C  1 ZZ    0.000019   0.000014  -0.000033  -0.000013  -0.000013
   17  C  1 XY    0.000024   0.000014   0.000002   0.000010   0.000000
   18  C  1 XZ    0.000030   0.000002   0.000004   0.000006   0.000003
   19  C  1 YZ   -0.000025   0.000053  -0.000013   0.000003   0.000007
   20  C  2  S    0.000006   0.000009  -0.000019   0.000004  -0.000000
   21  C  2  S    0.000005   0.000013  -0.000027  -0.000076   0.000043
   22  C  2  X    0.000025   0.000040   0.000043  -0.000004   0.000008
   23  C  2  Y   -0.000026  -0.000032  -0.000014  -0.000008  -0.000000
   24  C  2  Z    0.000012  -0.000046   0.000017   0.000025   0.000027
   25  C  2  S    0.000016  -0.000183   0.000157   0.000608  -0.000420
   26  C  2  X   -0.000644  -0.000557  -0.000082   0.000077  -0.000104
   27  C  2  Y    0.000082   0.000138   0.000110  -0.000067  -0.000182
   28  C  2  Z    0.000083   0.000581  -0.000448  -0.000235  -0.000371
   29  C  2  S   -0.021899   0.029861   0.012603   0.002154  -0.007848
   30  C  2  X    0.001154  -0.022167   0.020142  -0.000152   0.000745
   31  C  2  Y    0.000510   0.008514  -0.008526  -0.002687  -0.001943
   32  C  2  Z    0.003182   0.016329  -0.022570  -0.001155  -0.000646
   33  C  2 XX    0.000017   0.000013  -0.000006  -0.000017   0.000012
   34  C  2 YY   -0.000035  -0.000032   0.000014  -0.000038   0.000000
   35  C  2 ZZ   -0.000022  -0.000021   0.000004  -0.000016   0.000008
   36  C  2 XY    0.000004   0.000010  -0.000010  -0.000007  -0.000000
   37  C  2 XZ    0.000001  -0.000006  -0.000016  -0.000013   0.000001
   38  C  2 YZ   -0.000014  -0.000019   0.000046   0.000006  -0.000006
   39  S  3  S   -0.000002  -0.000001  -0.000004  -0.000002  -0.000000
   40  S  3  S   -0.000021  -0.000016  -0.000074  -0.000045  -0.000013
   41  S  3  X   -0.000014  -0.000023   0.000007   0.000002   0.000003
   42  S  3  Y   -0.000019  -0.000013   0.000007  -0.000005   0.000012
   43  S  3  Z    0.000013  -0.000009   0.000005  -0.000004  -0.000020
   44  S  3  S   -0.000098  -0.000080  -0.000245  -0.000160   0.000001
   45  S  3  X    0.000101   0.000167  -0.000078  -0.000023  -0.000027
   46  S  3  Y    0.000133   0.000092  -0.000067   0.000037  -0.000106
   47  S  3  Z   -0.000094   0.000062  -0.000055   0.000034   0.000186
   48  S  3  S    0.002120   0.002781   0.001401   0.001496  -0.001589
   49  S  3  X    0.000721   0.000382   0.000709   0.000638  -0.000760
   50  S  3  Y   -0.000063  -0.000157   0.000036   0.000187  -0.000107
   51  S  3  Z    0.000632  -0.000541  -0.000207  -0.000699  -0.000382
   52  S  3  S   -0.019555  -0.054092  -0.033245   0.020161  -0.005807
   53  S  3  X   -0.007285  -0.012723  -0.005689   0.004372  -0.001697
   54  S  3  Y   -0.002875  -0.001977  -0.004869  -0.000730  -0.000239
   55  S  3  Z   -0.002595  -0.000283  -0.005078  -0.001551  -0.003330
   56  S  3 XX    0.000012   0.000031  -0.000069  -0.000059  -0.000048
   57  S  3 YY   -0.000045  -0.000036  -0.000082  -0.000051  -0.000045
   58  S  3 ZZ   -0.000030  -0.000034  -0.000084  -0.000021  -0.000028
   59  S  3 XY    0.000035   0.000028   0.000009   0.000015  -0.000013
   60  S  3 XZ   -0.000052   0.000035  -0.000010  -0.000008   0.000015
   61  S  3 YZ    0.000008  -0.000015   0.000004  -0.000025  -0.000009
   62  H  4  S   -0.000019  -0.000014  -0.000029   0.000010  -0.000041
   63  H  4  S    0.000056   0.001112   0.000375   0.000192  -0.000229
   64  H  4  X    0.000023   0.000013   0.000003   0.000007   0.000000
   65  H  4  Y    0.000006   0.000024  -0.000002   0.000007  -0.000005
   66  H  4  Z    0.000013  -0.000007  -0.000019  -0.000009   0.000001
   67  C  5  S   -0.000000   0.000029  -0.000020  -0.000020  -0.000021
   68  C  5  S   -0.000002   0.000085  -0.000072  -0.000007  -0.000021
   69  C  5  X   -0.000033   0.000019   0.000006  -0.000020  -0.000001
   70  C  5  Y    0.000078   0.000013   0.000015  -0.000019   0.000005
   71  C  5  Z    0.000030   0.000038   0.000003   0.000024   0.000027
   72  C  5  S    0.000028  -0.000643   0.000777  -0.000159   0.000174
   73  C  5  X    0.000508  -0.000100   0.000109   0.000202   0.000126
   74  C  5  Y   -0.000533  -0.000252   0.000144   0.000022   0.000050
   75  C  5  Z   -0.000719  -0.000341   0.000342  -0.000034  -0.000230
   76  C  5  S   -0.019390  -0.047619   0.017205  -0.003882  -0.001890
   77  C  5  X   -0.001751  -0.002777   0.001610  -0.000178  -0.000280
   78  C  5  Y   -0.003926  -0.006652   0.001399  -0.000703  -0.000671
   79  C  5  Z   -0.002499  -0.007627   0.002902  -0.000706  -0.000118
   80  C  5 XX   -0.000034   0.000013  -0.000020  -0.000028  -0.000023
   81  C  5 YY    0.000028   0.000003   0.000000  -0.000017  -0.000012
   82  C  5 ZZ    0.000011   0.000019   0.000006  -0.000014  -0.000006
   83  C  5 XY   -0.000028  -0.000011   0.000004   0.000001   0.000003
   84  C  5 XZ   -0.000004  -0.000010   0.000008   0.000001  -0.000000
   85  C  5 YZ   -0.000042  -0.000023   0.000023  -0.000007  -0.000012
   86  S  6  S   -0.000004  -0.000004  -0.000002  -0.000002  -0.000000
   87  S  6  S   -0.000082  -0.000075  -0.000034  -0.000041   0.000003
   88  S  6  X   -0.000012  -0.000012   0.000023  -0.000003   0.000007
   89  S  6  Y   -0.000004   0.000001   0.000000  -0.000002  -0.000010
   90  S  6  Z   -0.000008   0.000008  -0.000013  -0.000011   0.000018
   91  S  6  S   -0.000275  -0.000244  -0.000148  -0.000126  -0.000037
   92  S  6  X    0.000126   0.000116  -0.000167   0.000031  -0.000069
   93  S  6  Y    0.000028  -0.000012   0.000000   0.000011   0.000090
   94  S  6  Z    0.000087  -0.000077   0.000088   0.000092  -0.000168
   95  S  6  S    0.001401   0.001005   0.003625   0.000581   0.001735
   96  S  6  X   -0.000862  -0.000828  -0.000689  -0.000235  -0.000978
   97  S  6  Y   -0.000574  -0.000134  -0.000256  -0.000197  -0.000139
   98  S  6  Z    0.000157  -0.000246  -0.000478  -0.000886   0.000376
   99  S  6  S    0.001161  -0.005444  -0.060647   0.017545   0.018975
  100  S  6  X   -0.000744   0.000754   0.015163  -0.004488  -0.003747
  101  S  6  Y   -0.004505  -0.004889  -0.000391   0.001050  -0.001649
  102  S  6  Z    0.004864  -0.007746  -0.005047   0.002289   0.001990
  103  S  6 XX   -0.000081  -0.000062   0.000018  -0.000060   0.000046
  104  S  6 YY   -0.000091  -0.000090  -0.000059  -0.000062   0.000024
  105  S  6 ZZ   -0.000091  -0.000089  -0.000033  -0.000038   0.000024
  106  S  6 XY   -0.000001  -0.000009  -0.000005  -0.000008  -0.000012
  107  S  6 XZ   -0.000018   0.000013  -0.000040   0.000022   0.000011
  108  S  6 YZ    0.000017   0.000013  -0.000028  -0.000021   0.000008
  109  C  7  S   -0.000028  -0.000022   0.000026  -0.000036   0.000023
  110  C  7  S   -0.000055  -0.000069   0.000061  -0.000006   0.000028
  111  C  7  X    0.000030  -0.000008  -0.000016   0.000043   0.000011
  112  C  7  Y   -0.000026   0.000015   0.000006  -0.000003  -0.000012
  113  C  7  Z    0.000006   0.000007   0.000039   0.000035  -0.000015
  114  C  7  S    0.000387   0.000707  -0.000401  -0.000148  -0.000319
  115  C  7  X   -0.000201  -0.000087   0.000183  -0.000393   0.000065
  116  C  7  Y    0.000174   0.000101  -0.000072  -0.000112  -0.000016
  117  C  7  Z    0.000358   0.000275  -0.000280  -0.000119   0.000108
  118  C  7  S    0.013694   0.024256  -0.042846  -0.007873   0.003027
  119  C  7  X   -0.000140   0.001435   0.003268   0.002033   0.000330
  120  C  7  Y    0.001444   0.002029  -0.004275  -0.002238   0.000529
  121  C  7  Z    0.001834   0.003217  -0.007275  -0.000885  -0.000003
  122  C  7 XX   -0.000021  -0.000015   0.000015  -0.000041   0.000011
  123  C  7 YY   -0.000018  -0.000011   0.000004  -0.000013   0.000009
  124  C  7 ZZ   -0.000003   0.000005   0.000016  -0.000021   0.000007
  125  C  7 XY   -0.000008  -0.000011   0.000001  -0.000004   0.000004
  126  C  7 XZ   -0.000008  -0.000010   0.000012   0.000013  -0.000004
  127  C  7 YZ    0.000018   0.000018  -0.000012  -0.000012   0.000006
  128  C  8  S   -0.007691  -0.000018   0.000012   0.000149   0.000074
  129  C  8  S   -0.000706  -0.000093  -0.000037  -0.000232   0.000270
  130  C  8  X    0.000168  -0.000025  -0.000050  -0.000036   0.000019
  131  C  8  Y   -0.000106  -0.000038  -0.000025  -0.000023   0.000030
  132  C  8  Z    0.000305   0.000025  -0.000019   0.000081  -0.000046
  133  C  8  S    0.009275   0.000310  -0.000269   0.001128  -0.007119
  134  C  8  X   -0.001189   0.000640   0.000083   0.000132  -0.000505
  135  C  8  Y    0.002127   0.000173   0.000069   0.000409  -0.001957
  136  C  8  Z   -0.004936   0.000267   0.000143  -0.001039   0.003788
  137  C  8  S    0.155695  -0.050748   0.068898  -0.007197   0.057893
  138  C  8  X   -0.003094  -0.007640  -0.002236  -0.005870   0.022838
  139  C  8  Y    0.012437  -0.016990   0.010770   0.003015   0.003999
  140  C  8  Z   -0.037710   0.021102  -0.013975  -0.005853  -0.006179
  141  C  8 XX   -0.000197  -0.000031  -0.000015   0.000008   0.000045
  142  C  8 YY   -0.000022  -0.000033  -0.000020  -0.000075   0.000083
  143  C  8 ZZ   -0.000180  -0.000008  -0.000043   0.000007   0.000066
  144  C  8 XY    0.000080  -0.000002  -0.000001  -0.000001  -0.000006
  145  C  8 XZ   -0.000232  -0.000005  -0.000001   0.000037  -0.000004
  146  C  8 YZ    0.000068   0.000033   0.000014  -0.000057   0.000011
  147  C  9  S   -0.000004   0.000011  -0.000016   0.000159  -0.000024
  148  C  9  S   -0.000057  -0.000015  -0.000127  -0.000120  -0.000331
  149  C  9  X    0.000018   0.000044   0.000050   0.000039   0.000052
  150  C  9  Y    0.000006  -0.000011  -0.000018  -0.000004  -0.000024
  151  C  9  Z    0.000008  -0.000023   0.000024   0.000048   0.000065
  152  C  9  S   -0.003173  -0.000321   0.000592  -0.001317   0.007175
  153  C  9  X    0.000981  -0.000100  -0.000713   0.000205  -0.001746
  154  C  9  Y   -0.000873   0.000173  -0.000032  -0.000221   0.001598
  155  C  9  Z    0.002001  -0.000083   0.000142   0.000389  -0.003799
  156  C  9  S   -0.083252   0.069024  -0.031733   0.011664  -0.062793
  157  C  9  X    0.033012  -0.012944   0.012458  -0.002226   0.022382
  158  C  9  Y   -0.002604   0.013077  -0.009714   0.000328   0.005322
  159  C  9  Z    0.021981  -0.018736   0.014575  -0.009099   0.000074
  160  C  9 XX    0.000022  -0.000009  -0.000042   0.000008  -0.000047
  161  C  9 YY   -0.000026  -0.000014  -0.000039  -0.000036  -0.000098
  162  C  9 ZZ   -0.000014  -0.000032  -0.000021   0.000036  -0.000057
  163  C  9 XY    0.000003   0.000007   0.000007   0.000016   0.000014
  164  C  9 XZ    0.000003  -0.000008  -0.000004  -0.000010  -0.000010
  165  C  9 YZ   -0.000017   0.000011   0.000029  -0.000056  -0.000035
  166  H 10  S   -0.000063   0.000004  -0.000013  -0.000081  -0.000018
  167  H 10  S    0.000628  -0.000150   0.000115   0.000913   0.000278
  168  H 10  X   -0.000012   0.000002  -0.000008  -0.000004  -0.000002
  169  H 10  Y    0.000009  -0.000003   0.000014   0.000014  -0.000005
  170  H 10  Z    0.000022  -0.000003   0.000008   0.000016   0.000014
  171  H 11  S    0.000030  -0.000025  -0.000004   0.000006   0.000016
  172  H 11  S   -0.000219  -0.000063   0.000223   0.000048  -0.000022
  173  H 11  X    0.000007   0.000006   0.000002   0.000006  -0.000002
  174  H 11  Y   -0.000006  -0.000002   0.000011  -0.000003  -0.000001
  175  H 11  Z   -0.000014  -0.000010   0.000008   0.000005  -0.000009
  176  C 12  S   -0.000003   0.000000  -0.000030  -0.000019   0.000004
  177  C 12  S   -0.000015   0.000003  -0.000063  -0.000064   0.000004
  178  C 12  X   -0.000013   0.000016  -0.000010  -0.000001  -0.000014
  179  C 12  Y   -0.000001  -0.000013  -0.000005  -0.000009   0.000003
  180  C 12  Z   -0.000018  -0.000022  -0.000000   0.000019  -0.000013
  181  C 12  S    0.000121  -0.000160   0.000354   0.000554   0.000012
  182  C 12  X    0.000091  -0.000073   0.000023  -0.000360   0.000092
  183  C 12  Y    0.000029   0.000110   0.000159   0.000060   0.000002
  184  C 12  Z    0.000054   0.000059   0.000143  -0.000101   0.000063
  185  C 12  S   -0.004339  -0.003085  -0.001138   0.000904  -0.002431
  186  C 12  X    0.001134   0.000640  -0.000032  -0.000280   0.000714
  187  C 12  Y   -0.000115   0.000064  -0.000581   0.000921  -0.000101
  188  C 12  Z   -0.000372   0.000678  -0.000198   0.000038  -0.000038
  189  C 12 XX   -0.000001  -0.000001  -0.000032   0.000013   0.000001
  190  C 12 YY    0.000002  -0.000003  -0.000021  -0.000013   0.000006
  191  C 12 ZZ    0.000001  -0.000006  -0.000027  -0.000025   0.000008
  192  C 12 XY    0.000008   0.000004   0.000001   0.000000   0.000001
  193  C 12 XZ    0.000003   0.000001  -0.000008  -0.000013   0.000006
  194  C 12 YZ    0.000001   0.000001  -0.000009   0.000003  -0.000003
  195  H 13  S    0.000059  -0.000020   0.000010  -0.000076  -0.000016
  196  H 13  S   -0.000529   0.000102  -0.000186   0.000823  -0.000047
  197  H 13  X    0.000012   0.000002  -0.000003   0.000012  -0.000000
  198  H 13  Y   -0.000004   0.000015  -0.000006   0.000017   0.000007
  199  H 13  Z   -0.000031   0.000003  -0.000003   0.000020  -0.000010
  200  H 14  S   -0.000024  -0.000027  -0.000027   0.000011  -0.000014
  201  H 14  S    0.001160   0.000351  -0.000062   0.000334   0.000296
  202  H 14  X    0.000043   0.000015   0.000002   0.000018   0.000014
  203  H 14  Y    0.000052   0.000012   0.000001   0.000003   0.000005
  204  H 14  Z    0.000016   0.000012  -0.000001  -0.000001   0.000004
  205  H 15  S   -0.000058   0.000008  -0.000002   0.000016  -0.000009
  206  H 15  S   -0.000285   0.000035  -0.000257   0.000014   0.000090
  207  H 15  X    0.000006   0.000002  -0.000000  -0.000004  -0.000004
  208  H 15  Y   -0.000027   0.000002  -0.000011   0.000002   0.000003
  209  H 15  Z    0.000026   0.000005  -0.000007  -0.000001   0.000013
  210  C 16  S   -0.000008  -0.007625  -0.000205   0.000004   0.000002
  211  C 16  S   -0.000062  -0.000708  -0.000005   0.000014  -0.000022
  212  C 16  X   -0.000030   0.000117  -0.000026   0.000011   0.000011
  213  C 16  Y   -0.000020  -0.000126  -0.000025  -0.000023   0.000001
  214  C 16  Z   -0.000016  -0.000287  -0.000009   0.000013  -0.000003
  215  C 16  S   -0.000005   0.009325  -0.003646  -0.000008   0.000353
  216  C 16  X    0.000985  -0.000068  -0.000744   0.000001  -0.000305
  217  C 16  Y    0.000106   0.002291  -0.001044   0.000255  -0.000232
  218  C 16  Z   -0.000447   0.004508  -0.001892   0.000262  -0.000034
  219  C 16  S   -0.066169   0.170378  -0.062956  -0.003327  -0.044071
  220  C 16  X   -0.009086   0.000648  -0.026135   0.004838  -0.008077
  221  C 16  Y   -0.017830   0.005158  -0.012261   0.000321  -0.009541
  222  C 16  Z   -0.020792   0.027472  -0.021315  -0.000925  -0.015005
  223  C 16 XX   -0.000008  -0.000143   0.000034   0.000007  -0.000018
  224  C 16 YY   -0.000034  -0.000032   0.000005  -0.000002   0.000003
  225  C 16 ZZ   -0.000010  -0.000239   0.000013   0.000003  -0.000014
  226  C 16 XY   -0.000002   0.000088   0.000023   0.000002  -0.000001
  227  C 16 XZ    0.000010   0.000227   0.000010  -0.000004  -0.000001
  228  C 16 YZ   -0.000031  -0.000100   0.000021   0.000002   0.000015
  229  C 17  S    0.000004   0.000403  -0.007388   0.000005  -0.000000
  230  C 17  S    0.000058   0.000050  -0.000680   0.000004   0.000039
  231  C 17  X    0.000033   0.000041  -0.000098  -0.000011   0.000010
  232  C 17  Y   -0.000018  -0.000001  -0.000161  -0.000022  -0.000006
  233  C 17  Z    0.000000   0.000009  -0.000279   0.000021   0.000001
  234  C 17  S   -0.000936  -0.004237   0.008876   0.000013  -0.000454
  235  C 17  X    0.000313   0.000807  -0.000135   0.000248  -0.000336
  236  C 17  Y    0.000363  -0.000927   0.002248   0.000099   0.000204
  237  C 17  Z    0.000302  -0.002229   0.004487  -0.000044   0.000212
  238  C 17  S    0.051646  -0.081817   0.165989  -0.016664   0.035364
  239  C 17  X   -0.020807   0.025145   0.003108  -0.001879  -0.011355
  240  C 17  Y    0.006712  -0.002503   0.004397  -0.001511   0.005938
  241  C 17  Z    0.012364  -0.025993   0.019927  -0.003944   0.015178
  242  C 17 XX   -0.000001   0.000052  -0.000116  -0.000007   0.000021
  243  C 17 YY    0.000009   0.000000  -0.000089  -0.000002   0.000002
  244  C 17 ZZ   -0.000003   0.000030  -0.000189  -0.000004   0.000015
  245  C 17 XY    0.000001   0.000009  -0.000135   0.000000   0.000004
  246  C 17 XZ    0.000003  -0.000004  -0.000196   0.000001   0.000007
  247  C 17 YZ   -0.000011   0.000029  -0.000152   0.000007  -0.000012
  248  C 18  S   -0.000635   0.992383   0.040078  -0.000046   0.000014
  249  C 18  S   -0.000102   0.047778   0.001557   0.000044  -0.000002
  250  C 18  X    0.000012   0.000511  -0.000019   0.000006  -0.000003
  251  C 18  Y   -0.000014  -0.000118   0.000002   0.000007   0.000002
  252  C 18  Z    0.000056  -0.000314   0.000012  -0.000001   0.000006
  253  C 18  S    0.000839  -0.026003   0.004061  -0.000448   0.000018
  254  C 18  X   -0.000125  -0.006270   0.002036  -0.000262  -0.000131
  255  C 18  Y   -0.000310  -0.000104   0.000237  -0.000049   0.000058
  256  C 18  Z   -0.000895   0.001688  -0.000250   0.000117   0.000075
  257  C 18  S    0.066656  -0.050808   0.030090   0.001103   0.037381
  258  C 18  X    0.010886  -0.004641   0.006906  -0.000649   0.006124
  259  C 18  Y    0.004457   0.009703   0.001783  -0.001593   0.001351
  260  C 18  Z    0.000297   0.016202   0.002366  -0.003255   0.000313
  261  C 18 XX   -0.000025  -0.007406  -0.000363   0.000017   0.000002
  262  C 18 YY   -0.000029  -0.007799  -0.000440   0.000020  -0.000007
  263  C 18 ZZ    0.000001  -0.007534  -0.000366   0.000008  -0.000005
  264  C 18 XY   -0.000011   0.000099   0.000022  -0.000001   0.000003
  265  C 18 XZ   -0.000025  -0.000048  -0.000011   0.000004  -0.000005
  266  C 18 YZ    0.000007   0.000224   0.000069   0.000000  -0.000005
  267  C 19  S    0.000396  -0.040260   0.992388  -0.000039  -0.000026
  268  C 19  S    0.000076  -0.002307   0.047743   0.000032   0.000017
  269  C 19  X   -0.000018   0.000055  -0.000488  -0.000006  -0.000007
  270  C 19  Y    0.000019   0.000030  -0.000281   0.000006   0.000001
  271  C 19  Z   -0.000016   0.000025  -0.000246  -0.000000  -0.000006
  272  C 19  S   -0.000570   0.006083  -0.025641  -0.000269  -0.000158
  273  C 19  X    0.000006  -0.002388   0.006043   0.000120   0.000014
  274  C 19  Y   -0.000064  -0.000521   0.001902   0.000024  -0.000079
  275  C 19  Z    0.000226   0.000025   0.000865   0.000104  -0.000030
  276  C 19  S   -0.038786   0.030830  -0.045430   0.015100  -0.032429
  277  C 19  X    0.008607  -0.006040   0.002722  -0.002215   0.006159
  278  C 19  Y   -0.003375  -0.001818   0.009863  -0.000179  -0.000657
  279  C 19  Z   -0.008059   0.000930   0.014295   0.001037  -0.003600
  280  C 19 XX    0.000009   0.000240  -0.007406   0.000017   0.000002
  281  C 19 YY    0.000025   0.000189  -0.007810   0.000016   0.000013
  282  C 19 ZZ    0.000016   0.000244  -0.007534   0.000005   0.000008
  283  C 19 XY   -0.000003   0.000011   0.000088   0.000002  -0.000002
  284  C 19 XZ   -0.000004  -0.000013  -0.000046  -0.000002  -0.000007
  285  C 19 YZ   -0.000001   0.000049   0.000228  -0.000001   0.000002
  286  C 20  S    0.993092   0.000621  -0.000354  -0.013714  -0.017815
  287  C 20  S    0.047819  -0.000034   0.000016  -0.000772  -0.001277
  288  C 20  X    0.000549   0.000001   0.000009  -0.000108  -0.000135
  289  C 20  Y   -0.000100  -0.000026   0.000006  -0.000101  -0.000118
  290  C 20  Z    0.000228  -0.000061   0.000020   0.000173   0.000179
  291  C 20  S   -0.026232   0.000606  -0.000037   0.001056   0.011132
  292  C 20  X   -0.006568  -0.000048   0.000250  -0.000188   0.006085
  293  C 20  Y   -0.000152  -0.000158  -0.000013   0.000512   0.001551
  294  C 20  Z   -0.000978   0.000776  -0.000136  -0.001031  -0.001231
  295  C 20  S   -0.053853   0.056542  -0.050838  -0.016494  -0.036312
  296  C 20  X   -0.007232   0.010400  -0.008425  -0.002708  -0.006204
  297  C 20  Y    0.009200   0.004283   0.000140   0.000598  -0.005818
  298  C 20  Z   -0.018059  -0.001420  -0.004903  -0.002077   0.011220
  299  C 20 XX   -0.007416  -0.000029   0.000016   0.000043  -0.000033
  300  C 20 YY   -0.007828  -0.000037   0.000030   0.000035  -0.000038
  301  C 20 ZZ   -0.007532  -0.000019   0.000032  -0.000099  -0.000206
  302  C 20 XY    0.000083  -0.000012  -0.000005  -0.000027  -0.000073
  303  C 20 XZ    0.000019   0.000025   0.000000   0.000050   0.000129
  304  C 20 YZ   -0.000210  -0.000002  -0.000006   0.000119   0.000161
  305  C 21  S    0.014613  -0.000282   0.000355  -0.017896   0.012328
  306  C 21  S    0.000283   0.000025  -0.000024  -0.001080   0.000953
  307  C 21  X    0.000025  -0.000010  -0.000004   0.000216  -0.000132
  308  C 21  Y    0.000029   0.000011  -0.000026  -0.000075   0.000033
  309  C 21  Z   -0.000019   0.000026  -0.000061   0.000188  -0.000100
  310  C 21  S    0.005130  -0.000218   0.000320   0.004444  -0.010216
  311  C 21  X   -0.002086  -0.000138   0.000380  -0.002264   0.005996
  312  C 21  Y   -0.000506  -0.000085  -0.000050   0.000251   0.000928
  313  C 21  Z    0.000217  -0.000212   0.000701  -0.001006  -0.000153
  314  C 21  S    0.034118  -0.057055   0.043947  -0.026528   0.031994
  315  C 21  X   -0.008382   0.009174  -0.009503   0.004729  -0.008803
  316  C 21  Y    0.000024   0.001800   0.000286   0.000512   0.003257
  317  C 21  Z   -0.003689  -0.003036   0.001180   0.001143  -0.010044
  318  C 21 XX   -0.000184   0.000015  -0.000037  -0.000032   0.000120
  319  C 21 YY   -0.000267   0.000029  -0.000021   0.000061   0.000008
  320  C 21 ZZ   -0.000183   0.000025  -0.000004  -0.000119   0.000132
  321  C 21 XY    0.000010  -0.000004   0.000007   0.000055  -0.000054
  322  C 21 XZ    0.000013   0.000009  -0.000018  -0.000164   0.000152
  323  C 21 YZ   -0.000060  -0.000003  -0.000008   0.000103  -0.000056
  324  C 22  S    0.000053  -0.000220   0.022083   0.000031   0.000112
  325  C 22  S    0.000042   0.000079   0.000628   0.000001   0.000030
  326  C 22  X   -0.000005   0.000077  -0.000104   0.000008   0.000001
  327  C 22  Y   -0.000008  -0.000004   0.000082   0.000003  -0.000002
  328  C 22  Z   -0.000014  -0.000023   0.000236  -0.000006  -0.000002
  329  C 22  S   -0.000182  -0.004576   0.007824  -0.000010  -0.000238
  330  C 22  X    0.000099   0.001083  -0.000952  -0.000039   0.000196
  331  C 22  Y    0.000122   0.001471  -0.002395  -0.000026   0.000064
  332  C 22  Z    0.000103   0.002300  -0.004197  -0.000016   0.000002
  333  C 22  S    0.030100  -0.008057  -0.015656  -0.005395   0.017843
  334  C 22  X    0.004371  -0.000080  -0.004555  -0.001357   0.002255
  335  C 22  Y   -0.002718   0.000136   0.000774   0.000726  -0.001792
  336  C 22  Z   -0.007509  -0.000256   0.003726   0.001648  -0.004161
  337  C 22 XX    0.000003   0.000068  -0.000415   0.000000  -0.000002
  338  C 22 YY    0.000014   0.000038  -0.000314   0.000001   0.000007
  339  C 22 ZZ    0.000020   0.000063  -0.000513   0.000004   0.000006
  340  C 22 XY    0.000002   0.000023   0.000070   0.000002  -0.000000
  341  C 22 XZ    0.000007   0.000019   0.000201   0.000000   0.000001
  342  C 22 YZ   -0.000005   0.000025  -0.000104   0.000002  -0.000003
  343  C 23  S    0.000006   0.022398   0.001593   0.000066  -0.000125
  344  C 23  S   -0.000005   0.000652   0.000127   0.000007  -0.000030
  345  C 23  X   -0.000004   0.000108  -0.000067  -0.000009  -0.000005
  346  C 23  Y   -0.000011   0.000115  -0.000021  -0.000002   0.000000
  347  C 23  Z   -0.000015   0.000223   0.000007  -0.000006  -0.000000
  348  C 23  S    0.000459   0.007967  -0.003934   0.000056   0.000263
  349  C 23  X   -0.000091   0.001188  -0.001179   0.000024   0.000222
  350  C 23  Y   -0.000098  -0.002120   0.000948  -0.000029  -0.000007
  351  C 23  Z   -0.000061  -0.004473   0.002112  -0.000062  -0.000053
  352  C 23  S   -0.029018  -0.017869  -0.011967   0.004437  -0.015360
  353  C 23  X    0.003169   0.004999   0.000943  -0.001344   0.001502
  354  C 23  Y    0.003798   0.002827   0.000882  -0.001108   0.002257
  355  C 23  Z    0.007333   0.003878   0.000623  -0.001157   0.003648
  356  C 23 XX    0.000018  -0.000406   0.000036   0.000001   0.000002
  357  C 23 YY    0.000011  -0.000365  -0.000004   0.000002  -0.000005
  358  C 23 ZZ    0.000003  -0.000474   0.000028   0.000006  -0.000004
  359  C 23 XY    0.000010  -0.000115  -0.000013  -0.000002   0.000002
  360  C 23 XZ    0.000002  -0.000167  -0.000038  -0.000001  -0.000001
  361  C 23 YZ    0.000006  -0.000154   0.000005   0.000002   0.000003
  362  H 24  S   -0.000019  -0.000344   0.000018   0.000004   0.000027
  363  H 24  S   -0.000320  -0.000007   0.000397  -0.000179  -0.000331
  364  H 24  X   -0.000003  -0.000297  -0.000019  -0.000007  -0.000011
  365  H 24  Y    0.000002  -0.000072  -0.000004  -0.000001  -0.000005
  366  H 24  Z    0.000022  -0.000004   0.000001  -0.000003   0.000002
  367  H 25  S   -0.000026   0.000050  -0.000341   0.000011  -0.000022
  368  H 25  S    0.000366   0.000257  -0.000039  -0.000121   0.000205
  369  H 25  X   -0.000012  -0.000000   0.000300   0.000006  -0.000008
  370  H 25  Y    0.000001   0.000001   0.000028   0.000000   0.000002
  371  H 25  Z   -0.000006   0.000000  -0.000043  -0.000003  -0.000001
  372  H 26  S   -0.000008  -0.000089   0.000043   0.000001  -0.000000
  373  H 26  S   -0.000118  -0.000698   0.001619   0.000031  -0.000057
  374  H 26  X    0.000002  -0.000005  -0.000054  -0.000000  -0.000004
  375  H 26  Y   -0.000001   0.000000  -0.000036   0.000001  -0.000000
  376  H 26  Z    0.000007   0.000009  -0.000037   0.000000   0.000004
  377  H 27  S   -0.000016   0.000047  -0.000087   0.000003   0.000002
  378  H 27  S    0.000003   0.001700  -0.000604   0.000016   0.000063
  379  H 27  X    0.000001   0.000058   0.000012   0.000000  -0.000004
  380  H 27  Y    0.000003  -0.000020  -0.000000   0.000002  -0.000000
  381  H 27  Z    0.000002  -0.000045   0.000006   0.000002  -0.000003
  382  C 28  S    0.022101   0.000034   0.000055   0.584120   0.803222
  383  C 28  S    0.000634  -0.000009   0.000055   0.027486   0.038622
  384  C 28  X    0.000064   0.000002   0.000011  -0.000134   0.000370
  385  C 28  Y    0.000106  -0.000009  -0.000005  -0.000138  -0.000108
  386  C 28  Z   -0.000233   0.000016   0.000013   0.000217   0.000325
  387  C 28  S    0.007804   0.000477  -0.000421  -0.006339  -0.024829
  388  C 28  X    0.001871   0.000016  -0.000230   0.001447  -0.005813
  389  C 28  Y   -0.001873  -0.000100   0.000113   0.000354   0.001922
  390  C 28  Z    0.004350   0.000101  -0.000232  -0.000208  -0.005607
  391  C 28  S   -0.024778  -0.034089   0.024366   0.000932   0.062952
  392  C 28  X    0.004239  -0.001210   0.003833   0.000654   0.002721
  393  C 28  Y    0.003086   0.002190  -0.000512  -0.000489  -0.005347
  394  C 28  Z   -0.005520  -0.006235   0.003301   0.001137   0.011451
  395  C 28 XX   -0.000364   0.000016   0.000005  -0.004832  -0.005789
  396  C 28 YY   -0.000346   0.000011   0.000018  -0.004775  -0.006341
  397  C 28 ZZ   -0.000529   0.000002   0.000015  -0.004591  -0.006087
  398  C 28 XY   -0.000085   0.000009  -0.000006  -0.000024   0.000118
  399  C 28 XZ    0.000155  -0.000003   0.000009   0.000044  -0.000015
  400  C 28 YZ    0.000161  -0.000009   0.000009  -0.000122  -0.000206
  401  C 29  S    0.000995   0.000057   0.000031   0.802980  -0.584488
  402  C 29  S    0.000122   0.000055  -0.000012   0.038049  -0.028288
  403  C 29  X    0.000080  -0.000007   0.000005   0.000120   0.000306
  404  C 29  Y    0.000005  -0.000005  -0.000007  -0.000147   0.000191
  405  C 29  Z    0.000003   0.000016   0.000021   0.000294  -0.000299
  406  C 29  S   -0.004334  -0.000388   0.000593  -0.013838   0.021627
  407  C 29  X    0.000651   0.000099   0.000020  -0.000219  -0.004136
  408  C 29  Y    0.001277   0.000146  -0.000149   0.001023  -0.003556
  409  C 29  Z   -0.002346  -0.000214   0.000155  -0.002003   0.006067
  410  C 29  S   -0.014944   0.027680  -0.032091   0.018974  -0.060658
  411  C 29  X   -0.002069  -0.000208   0.001611   0.000319  -0.001181
  412  C 29  Y    0.000416  -0.002138   0.001777  -0.002017   0.005166
  413  C 29  Z   -0.001143   0.005137  -0.005069   0.004551  -0.010863
  414  C 29 XX    0.000035  -0.000001   0.000022  -0.006367   0.004003
  415  C 29 YY    0.000019   0.000020   0.000008  -0.006491   0.004568
  416  C 29 ZZ    0.000040   0.000019   0.000003  -0.006240   0.004379
  417  C 29 XY    0.000021   0.000001  -0.000006   0.000009  -0.000099
  418  C 29 XZ   -0.000031  -0.000007   0.000002   0.000051  -0.000013
  419  C 29 YZ   -0.000017   0.000007  -0.000008  -0.000174   0.000150
  420  H 30  S    0.000036  -0.000023  -0.000006  -0.000003  -0.000129
  421  H 30  S    0.000140   0.000402  -0.000422   0.000640  -0.001680
  422  H 30  X    0.000019  -0.000011   0.000003  -0.000060   0.000043
  423  H 30  Y    0.000006   0.000000   0.000003  -0.000021   0.000019
  424  H 30  Z    0.000001   0.000009  -0.000018   0.000016  -0.000019
  425  H 31  S    0.000040  -0.000018  -0.000010  -0.000191  -0.000386
  426  H 31  S    0.001832   0.000085  -0.000172   0.001389  -0.000962
  427  H 31  X    0.000067  -0.000000  -0.000003  -0.000078  -0.000163
  428  H 31  Y   -0.000014   0.000001  -0.000001   0.000019   0.000083
  429  H 31  Z    0.000042  -0.000000  -0.000006  -0.000069  -0.000218
  430  H 32  S   -0.000085  -0.000010  -0.000019  -0.000301   0.000311
  431  H 32  S   -0.000592  -0.000119   0.000120   0.001002   0.001353
  432  H 32  X   -0.000008   0.000002  -0.000001   0.000079  -0.000067
  433  H 32  Y   -0.000004  -0.000000   0.000003   0.000079  -0.000110
  434  H 32  Z   -0.000002  -0.000005   0.000000  -0.000150   0.000204
  435  H 33  S   -0.000341  -0.000006  -0.000017  -0.000053   0.000125
  436  H 33  S    0.000031  -0.000358   0.000406   0.000091   0.001738
  437  H 33  X   -0.000291  -0.000006   0.000012   0.000048   0.000066
  438  H 33  Y   -0.000077   0.000000   0.000003   0.000003   0.000000
  439  H 33  Z    0.000055  -0.000019   0.000005   0.000004   0.000015
  440  H 34  S    0.000007  -0.000026  -0.000016  -0.000012   0.000041
  441  H 34  S    0.000355  -0.000012   0.001283   0.000131   0.000237
  442  H 34  X    0.000002   0.000006  -0.000021  -0.000008  -0.000007
  443  H 34  Y   -0.000004  -0.000010   0.000023   0.000003   0.000007
  444  H 34  Z   -0.000020  -0.000017  -0.000008  -0.000007  -0.000001
  445  CL35  S   -0.000000   0.000000   0.000000  -0.000000  -0.000000
  446  CL35  S   -0.000004   0.000014   0.000004  -0.000007  -0.000001
  447  CL35  X    0.000001   0.000000  -0.000001   0.000001  -0.000001
  448  CL35  Y   -0.000003   0.000005   0.000009  -0.000002  -0.000001
  449  CL35  Z    0.000001   0.000004   0.000005  -0.000001   0.000000
  450  CL35  S   -0.000011   0.000033   0.000007  -0.000019  -0.000003
  451  CL35  X   -0.000006  -0.000001   0.000008  -0.000004   0.000006
  452  CL35  Y    0.000019  -0.000030  -0.000049   0.000014   0.000005
  453  CL35  Z   -0.000004  -0.000023  -0.000030   0.000003  -0.000002
  454  CL35  S    0.000127  -0.000360  -0.000133   0.000180   0.000031
  455  CL35  X    0.000050   0.000011  -0.000036   0.000018  -0.000016
  456  CL35  Y   -0.000084   0.000073   0.000193  -0.000054  -0.000019
  457  CL35  Z    0.000045   0.000084   0.000082  -0.000004   0.000009
  458  CL35  S   -0.001298   0.001264   0.001436  -0.001201  -0.000310
  459  CL35  X    0.000228  -0.000171  -0.000098   0.000101   0.000084
  460  CL35  Y   -0.000328   0.000498   0.000538  -0.000251  -0.000072
  461  CL35  Z    0.000358  -0.000168  -0.000188   0.000461   0.000072
  462  CL35 XX   -0.000007   0.000017  -0.000005  -0.000011  -0.000001
  463  CL35 YY   -0.000007   0.000030   0.000027  -0.000009  -0.000001
  464  CL35 ZZ   -0.000007   0.000016  -0.000002  -0.000014  -0.000001
  465  CL35 XY    0.000005  -0.000011  -0.000000   0.000001  -0.000000
  466  CL35 XZ   -0.000002  -0.000017   0.000009  -0.000002   0.000002
  467  CL35 YZ    0.000005   0.000007   0.000010   0.000004   0.000001
  468  H 36  S    0.000021  -0.000005  -0.000001  -0.000028   0.000014
  469  H 36  S   -0.000280   0.000035  -0.000235   0.000105  -0.000152
  470  H 36  X    0.000005   0.000004   0.000002  -0.000004   0.000002
  471  H 36  Y    0.000004  -0.000001   0.000008  -0.000000   0.000003
  472  H 36  Z   -0.000007  -0.000000  -0.000010  -0.000001  -0.000003
  473  H 37  S    0.000007   0.000025  -0.000033  -0.000009  -0.000000
  474  H 37  S   -0.000032   0.000074   0.000312  -0.000025   0.000029
  475  H 37  X   -0.000006  -0.000001  -0.000010   0.000010  -0.000004
  476  H 37  Y   -0.000000   0.000005   0.000007  -0.000003   0.000001
  477  H 37  Z   -0.000003   0.000006   0.000010   0.000005  -0.000002
  478  H 38  S   -0.000024  -0.000035  -0.000019  -0.000003  -0.000009
  479  H 38  S   -0.000039   0.000335  -0.000141   0.000146  -0.000082
  480  H 38  X    0.000001  -0.000005   0.000000  -0.000002   0.000003
  481  H 38  Y   -0.000003  -0.000001  -0.000007   0.000004  -0.000005
  482  H 38  Z    0.000002  -0.000008  -0.000003  -0.000014   0.000006

                     16         17         18         19         20
                  -10.3710   -10.3703   -10.3464   -10.3391   -10.3163
                     A          A          A          A          A   
    1  C  1  S    0.000007   0.000002   0.000043  -0.001479  -0.000016
    2  C  1  S    0.000046   0.000048   0.000244  -0.000234  -0.000058
    3  C  1  X   -0.000011  -0.000015  -0.000015   0.000084   0.000011
    4  C  1  Y   -0.000038  -0.000000   0.000016   0.000001   0.000041
    5  C  1  Z   -0.000009  -0.000025   0.000014   0.000032   0.000007
    6  C  1  S   -0.000363  -0.000487  -0.002425   0.005799   0.000210
    7  C  1  X    0.000128   0.000146  -0.000724  -0.001101   0.000468
    8  C  1  Y    0.000273  -0.000159   0.001399  -0.002893  -0.000390
    9  C  1  Z   -0.000244   0.000404   0.001323  -0.002362  -0.000029
   10  C  1  S   -0.002965   0.008316  -0.050321   0.110022  -0.014708
   11  C  1  X   -0.007364   0.006500  -0.013343   0.009935  -0.006040
   12  C  1  Y   -0.005345   0.003919   0.007054  -0.003479  -0.007004
   13  C  1  Z   -0.005321   0.003820   0.010501  -0.021067   0.000185
   14  C  1 XX    0.000021   0.000008   0.000005  -0.000118   0.000039
   15  C  1 YY    0.000005  -0.000002   0.000045  -0.000269  -0.000050
   16  C  1 ZZ   -0.000011   0.000021   0.000009  -0.000193  -0.000048
   17  C  1 XY   -0.000007   0.000001   0.000010  -0.000079   0.000015
   18  C  1 XZ    0.000002  -0.000001   0.000024  -0.000153  -0.000017
   19  C  1 YZ    0.000005  -0.000002   0.000013  -0.000139  -0.000004
   20  C  2  S    0.000006   0.000002  -0.001632   0.000043   0.000010
   21  C  2  S    0.000059  -0.000022  -0.000251   0.000259  -0.000120
   22  C  2  X    0.000018   0.000011  -0.000046   0.000035  -0.000197
   23  C  2  Y   -0.000020  -0.000011   0.000002   0.000057  -0.000007
   24  C  2  Z   -0.000031   0.000016   0.000051   0.000021   0.000060
   25  C  2  S   -0.000514   0.000242   0.005897  -0.002869  -0.000561
   26  C  2  X   -0.000140  -0.000177   0.001886   0.000485   0.000823
   27  C  2  Y   -0.000018   0.000259  -0.002918   0.001426   0.000537
   28  C  2  Z    0.000212  -0.000391  -0.002984   0.001423   0.000386
   29  C  2  S    0.015316  -0.002501   0.088970  -0.050088   0.020912
   30  C  2  X   -0.004946   0.008495  -0.013248   0.015099  -0.010663
   31  C  2  Y   -0.001778  -0.001548  -0.008553   0.017567   0.020503
   32  C  2  Z    0.000048  -0.007294  -0.015793   0.010231   0.002999
   33  C  2 XX    0.000014  -0.000004  -0.000083   0.000026  -0.000050
   34  C  2 YY    0.000006   0.000007  -0.000225   0.000023  -0.000038
   35  C  2 ZZ    0.000008  -0.000023  -0.000262  -0.000020  -0.000046
   36  C  2 XY    0.000010   0.000006   0.000092  -0.000015  -0.000020
   37  C  2 XZ   -0.000003  -0.000004   0.000124  -0.000026   0.000038
   38  C  2 YZ   -0.000004  -0.000001  -0.000103  -0.000005   0.000024
   39  S  3  S   -0.000001  -0.000001   0.000004  -0.000006  -0.000002
   40  S  3  S   -0.000035  -0.000005   0.000077  -0.000103  -0.000036
   41  S  3  X    0.000001  -0.000005  -0.000014   0.000009  -0.000003
   42  S  3  Y    0.000006  -0.000010   0.000010  -0.000029  -0.000005
   43  S  3  Z    0.000009  -0.000017   0.000004  -0.000013  -0.000001
   44  S  3  S   -0.000098  -0.000063   0.000277  -0.000322  -0.000156
   45  S  3  X   -0.000013   0.000047   0.000102  -0.000086   0.000013
   46  S  3  Y   -0.000051   0.000096  -0.000061   0.000266   0.000044
   47  S  3  Z   -0.000083   0.000159  -0.000018   0.000116   0.000006
   48  S  3  S    0.000589   0.002010  -0.001989   0.000820   0.001734
   49  S  3  X    0.000136   0.000912  -0.001830   0.000714   0.000516
   50  S  3  Y    0.000122   0.000263  -0.000437   0.000481  -0.000212
   51  S  3  Z    0.000709  -0.000257   0.000037  -0.001259  -0.000115
   52  S  3  S   -0.007029   0.012378  -0.038414  -0.035937  -0.016375
   53  S  3  X   -0.000867   0.002152  -0.007813  -0.007283  -0.003680
   54  S  3  Y   -0.000092  -0.000312  -0.000889  -0.002469  -0.002852
   55  S  3  Z    0.001291  -0.002380  -0.005780   0.008299  -0.005030
   56  S  3 XX   -0.000060   0.000027   0.000071  -0.000174  -0.000030
   57  S  3 YY   -0.000038   0.000029   0.000069  -0.000166  -0.000002
   58  S  3 ZZ   -0.000026   0.000017   0.000057  -0.000093  -0.000021
   59  S  3 XY    0.000008   0.000016  -0.000024   0.000037   0.000008
   60  S  3 XZ    0.000008   0.000014  -0.000027  -0.000047   0.000012
   61  S  3 YZ    0.000031   0.000003   0.000043  -0.000016  -0.000000
   62  H  4  S   -0.000046  -0.000013   0.000041  -0.000092  -0.000023
   63  H  4  S    0.000897  -0.000204   0.000025  -0.002110   0.000094
   64  H  4  X    0.000007  -0.000003   0.000011  -0.000008  -0.000021
   65  H  4  Y    0.000018  -0.000003  -0.000053   0.000027   0.000002
   66  H  4  Z   -0.000026   0.000008  -0.000048   0.000032  -0.000008
   67  C  5  S   -0.000009  -0.000003  -0.001071   0.993512   0.000011
   68  C  5  S   -0.000028  -0.000019  -0.000483   0.048298  -0.000032
   69  C  5  X    0.000015   0.000003  -0.000096   0.000217  -0.000063
   70  C  5  Y    0.000003   0.000016  -0.000012   0.000389  -0.000017
   71  C  5  Z    0.000024   0.000006   0.000025   0.000270  -0.000011
   72  C  5  S    0.000188   0.000308   0.003312  -0.023834  -0.000112
   73  C  5  X   -0.000065   0.000087   0.001252  -0.001968   0.000315
   74  C  5  Y    0.000059   0.000062   0.000412  -0.002445   0.000203
   75  C  5  Z    0.000003   0.000059   0.000391  -0.002385  -0.000017
   76  C  5  S   -0.013709   0.007047   0.021413  -0.042106  -0.003698
   77  C  5  X   -0.001110   0.000409   0.005038  -0.005413   0.001749
   78  C  5  Y   -0.001871   0.000765   0.001947  -0.005936  -0.000974
   79  C  5  Z   -0.002372   0.001207   0.001726  -0.005525  -0.001908
   80  C  5 XX   -0.000010  -0.000001  -0.000174  -0.007492  -0.000052
   81  C  5 YY   -0.000012   0.000013  -0.000125  -0.007624  -0.000023
   82  C  5 ZZ    0.000007  -0.000002  -0.000119  -0.007615  -0.000015
   83  C  5 XY   -0.000003   0.000005   0.000000  -0.000100  -0.000003
   84  C  5 XZ    0.000000   0.000000   0.000044  -0.000136   0.000001
   85  C  5 YZ    0.000004   0.000006   0.000006  -0.000176   0.000015
   86  S  6  S   -0.000002   0.000000  -0.000006   0.000002   0.000004
   87  S  6  S   -0.000033  -0.000011  -0.000128   0.000047   0.000064
   88  S  6  X    0.000001  -0.000005  -0.000010   0.000011   0.000021
   89  S  6  Y    0.000001   0.000011  -0.000031   0.000021  -0.000007
   90  S  6  Z   -0.000002   0.000020  -0.000015   0.000004   0.000000
   91  S  6  S   -0.000122   0.000011  -0.000401   0.000156   0.000313
   92  S  6  X   -0.000004   0.000048   0.000080  -0.000079  -0.000142
   93  S  6  Y    0.000000  -0.000103   0.000283  -0.000135   0.000031
   94  S  6  Z    0.000019  -0.000188   0.000132  -0.000016  -0.000005
   95  S  6  S    0.001447  -0.001385   0.001218  -0.000638  -0.002746
   96  S  6  X   -0.000682   0.000828  -0.001945   0.001295   0.001179
   97  S  6  Y    0.000111   0.000208   0.000104   0.000455   0.001473
   98  S  6  Z    0.000414   0.000422  -0.001138  -0.000030  -0.000184
   99  S  6  S    0.010735  -0.019660   0.007405  -0.066720  -0.026060
  100  S  6  X   -0.001950   0.003837  -0.002034   0.012897   0.004742
  101  S  6  Y   -0.001660   0.001161  -0.000662   0.004278   0.010376
  102  S  6  Z    0.000205   0.002715   0.002379  -0.009956   0.012590
  103  S  6 XX   -0.000028  -0.000055  -0.000148   0.000046   0.000018
  104  S  6 YY   -0.000030  -0.000031  -0.000219   0.000067  -0.000045
  105  S  6 ZZ   -0.000004  -0.000031  -0.000114   0.000040   0.000036
  106  S  6 XY   -0.000015   0.000004  -0.000028   0.000030   0.000054
  107  S  6 XZ   -0.000018   0.000009   0.000066   0.000009   0.000014
  108  S  6 YZ    0.000026   0.000018  -0.000005   0.000051  -0.000035
  109  C  7  S   -0.000016  -0.000012   0.993627   0.000871  -0.003720
  110  C  7  S   -0.000041  -0.000015   0.048366  -0.000370  -0.000318
  111  C  7  X   -0.000012  -0.000001  -0.000239   0.000209  -0.000099
  112  C  7  Y    0.000002  -0.000018   0.000273   0.000041  -0.000042
  113  C  7  Z    0.000028   0.000004   0.000331  -0.000012  -0.000057
  114  C  7  S    0.000379  -0.000042  -0.026546   0.002853   0.005036
  115  C  7  X   -0.000023   0.000167   0.000642  -0.002087   0.002963
  116  C  7  Y    0.000146   0.000068  -0.001705   0.000164   0.000214
  117  C  7  Z   -0.000036  -0.000054  -0.003066   0.000609  -0.000082
  118  C  7  S   -0.004673  -0.011501  -0.034580   0.034410   0.055492
  119  C  7  X    0.000680   0.000368   0.013261   0.000388   0.009378
  120  C  7  Y   -0.000455  -0.001113  -0.002503   0.002011   0.005993
  121  C  7  Z   -0.001185  -0.001879  -0.007649   0.004658   0.008402
  122  C  7 XX   -0.000007  -0.000008  -0.007490  -0.000211  -0.000366
  123  C  7 YY   -0.000009  -0.000018  -0.007301  -0.000143  -0.000107
  124  C  7 ZZ    0.000002   0.000000  -0.007427  -0.000097  -0.000067
  125  C  7 XY   -0.000005   0.000007   0.000073  -0.000021  -0.000019
  126  C  7 XZ    0.000000   0.000004   0.000165  -0.000029  -0.000015
  127  C  7 YZ    0.000006  -0.000002  -0.000166   0.000005  -0.000022
  128  C  8  S    0.000003  -0.000000  -0.000007   0.000030   0.000001
  129  C  8  S   -0.000024   0.000013  -0.000023   0.000193   0.000010
  130  C  8  X    0.000004  -0.000014   0.000092   0.000003  -0.000012
  131  C  8  Y   -0.000023  -0.000008  -0.000042  -0.000045  -0.000020
  132  C  8  Z   -0.000012  -0.000008  -0.000026   0.000038  -0.000000
  133  C  8  S    0.000291  -0.000271   0.000482  -0.000552  -0.000142
  134  C  8  X   -0.000245   0.000349  -0.000437   0.000150  -0.000024
  135  C  8  Y    0.000023   0.000269  -0.000417   0.001161   0.000254
  136  C  8  Z   -0.000041  -0.000137   0.001134  -0.001224  -0.000361
  137  C  8  S   -0.002127   0.040026   0.007561  -0.000369  -0.005729
  138  C  8  X   -0.004998   0.001456  -0.000514  -0.000807  -0.006176
  139  C  8  Y   -0.002868   0.009143  -0.000207  -0.005361  -0.001580
  140  C  8  Z    0.004705  -0.016112  -0.006092   0.020708  -0.004880
  141  C  8 XX   -0.000013   0.000015  -0.000017   0.000093  -0.000012
  142  C  8 YY   -0.000006  -0.000007   0.000014  -0.000001  -0.000009
  143  C  8 ZZ   -0.000012   0.000003   0.000040   0.000094   0.000002
  144  C  8 XY   -0.000001   0.000004  -0.000031  -0.000007  -0.000008
  145  C  8 XZ    0.000007  -0.000001   0.000036   0.000007  -0.000014
  146  C  8 YZ   -0.000006   0.000014   0.000010   0.000031   0.000011
  147  C  9  S    0.000002   0.000001   0.000037  -0.000006   0.000002
  148  C  9  S   -0.000015  -0.000039   0.000243  -0.000024   0.000032
  149  C  9  X    0.000011  -0.000007   0.000006  -0.000055   0.000045
  150  C  9  Y   -0.000023  -0.000008  -0.000047  -0.000058  -0.000065
  151  C  9  Z   -0.000015  -0.000003   0.000062  -0.000010  -0.000019
  152  C  9  S    0.000160   0.000463  -0.000978   0.000237  -0.000450
  153  C  9  X   -0.000179   0.000433  -0.000690   0.000606  -0.000319
  154  C  9  Y    0.000174  -0.000093   0.001247  -0.000252  -0.000299
  155  C  9  Z   -0.000161   0.000085  -0.001691   0.000919   0.000992
  156  C  9  S    0.016202  -0.031639  -0.017509   0.036477   0.020286
  157  C  9  X   -0.001754   0.009571  -0.000543   0.006592  -0.003123
  158  C  9  Y    0.003815  -0.006680  -0.001147   0.003699   0.000205
  159  C  9  Z   -0.007800   0.014272   0.013536  -0.010190   0.007109
  160  C  9 XX   -0.000002  -0.000022   0.000077  -0.000040   0.000046
  161  C  9 YY   -0.000010  -0.000004   0.000023   0.000023   0.000033
  162  C  9 ZZ   -0.000009  -0.000015   0.000106   0.000030   0.000012
  163  C  9 XY    0.000002  -0.000009   0.000051   0.000007   0.000001
  164  C  9 XZ   -0.000007   0.000005  -0.000022  -0.000019   0.000008
  165  C  9 YZ   -0.000000  -0.000014   0.000024  -0.000002   0.000012
  166  H 10  S   -0.000019  -0.000009  -0.000029  -0.000099  -0.000038
  167  H 10  S   -0.000142  -0.000012   0.003474  -0.001600  -0.001723
  168  H 10  X   -0.000003  -0.000004  -0.000111   0.000128  -0.000011
  169  H 10  Y   -0.000005  -0.000007   0.000127   0.000036  -0.000022
  170  H 10  Z   -0.000008  -0.000004  -0.000168  -0.000098  -0.000005
  171  H 11  S   -0.000005   0.000007   0.000045  -0.000196  -0.000083
  172  H 11  S    0.000026   0.000085   0.003742  -0.000941  -0.000943
  173  H 11  X    0.000006  -0.000002  -0.000040   0.000081   0.000009
  174  H 11  Y    0.000004   0.000009  -0.000214  -0.000019   0.000022
  175  H 11  Z   -0.000003   0.000000   0.000065  -0.000010   0.000005
  176  C 12  S   -0.000010  -0.000002   0.003495  -0.000038   0.993450
  177  C 12  S   -0.000016   0.000004  -0.000059  -0.000102   0.047887
  178  C 12  X    0.000008  -0.000002  -0.000044  -0.000026  -0.000219
  179  C 12  Y   -0.000000   0.000004   0.000082  -0.000011   0.000077
  180  C 12  Z   -0.000001   0.000007   0.000053  -0.000001   0.000030
  181  C 12  S    0.000030  -0.000078   0.005526   0.000898  -0.021890
  182  C 12  X   -0.000016   0.000117  -0.002131  -0.000268   0.002577
  183  C 12  Y   -0.000029  -0.000058  -0.000397  -0.000052  -0.000315
  184  C 12  Z    0.000050  -0.000002   0.000240  -0.000151  -0.000338
  185  C 12  S    0.000614   0.000052  -0.007717  -0.011449  -0.025755
  186  C 12  X   -0.000104  -0.000005   0.001927   0.002577   0.005810
  187  C 12  Y    0.000021  -0.000095   0.000659  -0.000388   0.000507
  188  C 12  Z    0.000265  -0.000222   0.001251  -0.000618  -0.000550
  189  C 12 XX   -0.000011  -0.000008  -0.000462   0.000027  -0.007868
  190  C 12 YY   -0.000010  -0.000002  -0.000112  -0.000030  -0.007557
  191  C 12 ZZ   -0.000008   0.000002  -0.000106  -0.000032  -0.007544
  192  C 12 XY    0.000002  -0.000000  -0.000091   0.000016  -0.000019
  193  C 12 XZ   -0.000005  -0.000002  -0.000080   0.000018   0.000001
  194  C 12 YZ    0.000002   0.000001  -0.000031   0.000008   0.000014
  195  H 13  S   -0.000019  -0.000002  -0.000119  -0.000014  -0.000021
  196  H 13  S   -0.000009  -0.000067  -0.000934   0.002966  -0.000101
  197  H 13  X    0.000003  -0.000002  -0.000089   0.000089  -0.000028
  198  H 13  Y   -0.000006   0.000001  -0.000015   0.000138  -0.000014
  199  H 13  Z   -0.000007   0.000000  -0.000036  -0.000176  -0.000002
  200  H 14  S   -0.000028  -0.000006  -0.000013  -0.000089  -0.000014
  201  H 14  S    0.000064   0.000032   0.000204   0.002854   0.000655
  202  H 14  X    0.000005   0.000001   0.000030  -0.000242   0.000041
  203  H 14  Y   -0.000000   0.000001  -0.000001   0.000034   0.000009
  204  H 14  Z    0.000006   0.000001  -0.000032   0.000126  -0.000005
  205  H 15  S   -0.000009  -0.000003  -0.000104   0.000002  -0.000043
  206  H 15  S    0.000087  -0.000110  -0.001135   0.003032   0.000297
  207  H 15  X   -0.000005  -0.000002  -0.000085   0.000154  -0.000016
  208  H 15  Y    0.000005  -0.000008  -0.000075  -0.000150   0.000002
  209  H 15  Z   -0.000002  -0.000001   0.000019   0.000048   0.000002
  210  C 16  S    0.000167  -0.000006  -0.000007  -0.000008   0.000005
  211  C 16  S   -0.000041  -0.000323  -0.000081  -0.000000   0.000038
  212  C 16  X   -0.000021  -0.000039   0.000011   0.000008  -0.000006
  213  C 16  Y   -0.000032  -0.000048  -0.000014   0.000036  -0.000038
  214  C 16  Z   -0.000028  -0.000068   0.000037   0.000037   0.000001
  215  C 16  S   -0.002353   0.006811   0.000915  -0.000428  -0.000240
  216  C 16  X   -0.000190   0.001055   0.000010  -0.000171   0.000028
  217  C 16  Y   -0.000460   0.002198  -0.000195  -0.000171   0.000450
  218  C 16  Z   -0.000889   0.003654  -0.000845   0.000021   0.000387
  219  C 16  S    0.024209  -0.056060   0.016174   0.028074   0.002542
  220  C 16  X    0.007266  -0.021965  -0.016960   0.011930  -0.011578
  221  C 16  Y   -0.000821  -0.000869  -0.004477   0.002160  -0.006394
  222  C 16  Z    0.001910   0.002203  -0.005343   0.002041  -0.005894
  223  C 16 XX    0.000038  -0.000035  -0.000011  -0.000033   0.000018
  224  C 16 YY   -0.000012  -0.000099  -0.000025  -0.000011   0.000010
  225  C 16 ZZ    0.000062  -0.000046  -0.000023  -0.000035   0.000014
  226  C 16 XY    0.000003   0.000007   0.000024   0.000014   0.000001
  227  C 16 XZ   -0.000025  -0.000020   0.000008   0.000018   0.000008
  228  C 16 YZ    0.000051   0.000037   0.000007   0.000004  -0.000008
  229  C 17  S    0.000135   0.000089  -0.000004  -0.000006  -0.000004
  230  C 17  S   -0.000202   0.000259   0.000023  -0.000058  -0.000015
  231  C 17  X    0.000046  -0.000025  -0.000020   0.000011   0.000006
  232  C 17  Y   -0.000036   0.000018   0.000041  -0.000015  -0.000021
  233  C 17  Z   -0.000070   0.000044   0.000026   0.000034   0.000022
  234  C 17  S    0.001575  -0.007098  -0.000541   0.000508  -0.000050
  235  C 17  X   -0.000425   0.001145   0.000260  -0.000279  -0.000099
  236  C 17  Y    0.000629  -0.001795   0.000059  -0.000199  -0.000451
  237  C 17  Z    0.001286  -0.003754   0.000494  -0.000695  -0.000837
  238  C 17  S   -0.016590   0.059517   0.003580   0.012555   0.005736
  239  C 17  X    0.006335  -0.021312  -0.009578   0.020445  -0.009246
  240  C 17  Y    0.002674  -0.007065   0.000459  -0.001591   0.002031
  241  C 17  Z    0.000223  -0.000261   0.007976  -0.012391   0.003800
  242  C 17 XX    0.000012   0.000051  -0.000022   0.000002   0.000001
  243  C 17 YY   -0.000052   0.000078  -0.000020  -0.000033   0.000005
  244  C 17 ZZ    0.000021   0.000076  -0.000033  -0.000022  -0.000003
  245  C 17 XY    0.000031  -0.000005  -0.000018  -0.000015  -0.000007
  246  C 17 XZ    0.000012   0.000000  -0.000017  -0.000018  -0.000006
  247  C 17 YZ    0.000070  -0.000007   0.000002  -0.000003  -0.000001
  248  C 18  S   -0.020227   0.010588   0.000000  -0.000003  -0.000000
  249  C 18  S   -0.001256   0.000845  -0.000042   0.000037  -0.000003
  250  C 18  X   -0.000189   0.000089  -0.000009   0.000014  -0.000015
  251  C 18  Y   -0.000167   0.000063   0.000010  -0.000003   0.000000
  252  C 18  Z   -0.000200   0.000078  -0.000010   0.000012  -0.000004
  253  C 18  S    0.005803  -0.009702   0.000592  -0.000577  -0.000182
  254  C 18  X    0.002765  -0.005635   0.000365  -0.000010  -0.000092
  255  C 18  Y    0.001147  -0.001101  -0.000061  -0.000112  -0.000038
  256  C 18  Z    0.000943   0.000093   0.000050  -0.000384   0.000137
  257  C 18  S   -0.023865   0.025702  -0.007394  -0.007495   0.000175
  258  C 18  X   -0.004774   0.005967  -0.000775  -0.000255   0.000607
  259  C 18  Y   -0.002083   0.005883   0.003640  -0.003831   0.002547
  260  C 18  Z   -0.003749   0.009640   0.008402  -0.007401   0.003841
  261  C 18 XX    0.000006   0.000072   0.000001   0.000017  -0.000002
  262  C 18 YY    0.000006   0.000056  -0.000010   0.000011   0.000003
  263  C 18 ZZ   -0.000128   0.000111  -0.000017   0.000024  -0.000002
  264  C 18 XY   -0.000087   0.000071  -0.000006  -0.000007  -0.000005
  265  C 18 XZ   -0.000121   0.000104  -0.000005  -0.000025   0.000006
  266  C 18 YZ   -0.000168   0.000091   0.000014  -0.000004   0.000010
  267  C 19  S   -0.011477  -0.019315  -0.000003  -0.000003  -0.000007
  268  C 19  S   -0.000625  -0.001373   0.000041  -0.000054  -0.000093
  269  C 19  X    0.000123   0.000187  -0.000005   0.000007   0.000008
  270  C 19  Y   -0.000065  -0.000076  -0.000017   0.000007  -0.000018
  271  C 19  Z   -0.000149  -0.000197   0.000013  -0.000001   0.000012
  272  C 19  S   -0.000119   0.011352  -0.000790   0.000658   0.001022
  273  C 19  X    0.000599  -0.006325   0.000203  -0.000349  -0.000592
  274  C 19  Y    0.000590  -0.000590   0.000068  -0.000245  -0.000207
  275  C 19  Z    0.000808   0.001179  -0.000284  -0.000128  -0.000357
  276  C 19  S   -0.004796  -0.031654  -0.011630   0.000187   0.007426
  277  C 19  X    0.000499   0.007336   0.002095  -0.001029  -0.002557
  278  C 19  Y    0.001367  -0.003725  -0.005619   0.003635   0.000321
  279  C 19  Z    0.002572  -0.010925  -0.010590   0.008617   0.003930
  280  C 19 XX    0.000032  -0.000077   0.000019  -0.000009  -0.000032
  281  C 19 YY    0.000045   0.000002   0.000011  -0.000006  -0.000023
  282  C 19 ZZ   -0.000070  -0.000207   0.000018  -0.000012  -0.000023
  283  C 19 XY    0.000021   0.000071   0.000004   0.000012   0.000005
  284  C 19 XZ    0.000064   0.000183   0.000022   0.000005   0.000009
  285  C 19 YZ   -0.000082  -0.000121   0.000000   0.000018   0.000011
  286  C 20  S   -0.000024  -0.000015   0.000008   0.000001   0.000000
  287  C 20  S    0.000038   0.000014  -0.000022   0.000002   0.000000
  288  C 20  X    0.000001   0.000005  -0.000024  -0.000021  -0.000007
  289  C 20  Y    0.000008   0.000002   0.000016  -0.000037   0.000002
  290  C 20  Z    0.000005   0.000009  -0.000011   0.000031  -0.000007
  291  C 20  S   -0.000332  -0.000089   0.000448  -0.000227  -0.000298
  292  C 20  X   -0.000186   0.000068   0.000595  -0.000465  -0.000110
  293  C 20  Y    0.000005  -0.000076  -0.000023   0.000100  -0.000098
  294  C 20  Z   -0.000178   0.000037   0.000011  -0.000467   0.000117
  295  C 20  S    0.004770  -0.035886  -0.000329   0.009360   0.003214
  296  C 20  X    0.000972  -0.006030   0.001271   0.001754   0.001680
  297  C 20  Y    0.001269  -0.000125   0.001129  -0.004157   0.003477
  298  C 20  Z   -0.002195  -0.001950  -0.000165   0.004824  -0.003585
  299  C 20 XX    0.000015   0.000003  -0.000013  -0.000027  -0.000003
  300  C 20 YY    0.000017   0.000013  -0.000015   0.000022  -0.000001
  301  C 20 ZZ    0.000006   0.000012  -0.000038   0.000007  -0.000000
  302  C 20 XY    0.000000  -0.000004  -0.000015  -0.000008  -0.000010
  303  C 20 XZ   -0.000004  -0.000004  -0.000006  -0.000039   0.000005
  304  C 20 YZ    0.000001  -0.000006   0.000005  -0.000006  -0.000002
  305  C 21  S   -0.000024   0.000000   0.000007   0.000003  -0.000013
  306  C 21  S    0.000040   0.000004  -0.000016  -0.000021  -0.000132
  307  C 21  X   -0.000006   0.000003   0.000036   0.000028   0.000019
  308  C 21  Y    0.000002   0.000000  -0.000014   0.000028  -0.000028
  309  C 21  Z    0.000007  -0.000005   0.000026  -0.000011  -0.000013
  310  C 21  S   -0.000348  -0.000045  -0.000396   0.000393   0.001355
  311  C 21  X    0.000177   0.000065   0.000391  -0.000687  -0.000627
  312  C 21  Y    0.000022   0.000105   0.000261  -0.000291  -0.000425
  313  C 21  Z   -0.000111  -0.000110  -0.000635   0.000190   0.000719
  314  C 21  S   -0.017444   0.030715   0.010317  -0.009627  -0.007639
  315  C 21  X    0.002502  -0.005105   0.000634  -0.003568   0.004343
  316  C 21  Y    0.000764  -0.001330  -0.002381   0.005203  -0.002421
  317  C 21  Z   -0.000550   0.001594   0.002689  -0.009741   0.000914
  318  C 21 XX    0.000014   0.000005  -0.000037  -0.000022  -0.000049
  319  C 21 YY    0.000020  -0.000003   0.000008  -0.000002  -0.000020
  320  C 21 ZZ    0.000009  -0.000003  -0.000020  -0.000022  -0.000023
  321  C 21 XY   -0.000002   0.000002  -0.000017   0.000010   0.000005
  322  C 21 XZ    0.000006  -0.000006   0.000047  -0.000001   0.000000
  323  C 21 YZ   -0.000000   0.000003   0.000017  -0.000001  -0.000020
  324  C 22  S    0.483446   0.867544   0.000001   0.000002   0.000002
  325  C 22  S    0.022620   0.041630  -0.000048  -0.000002  -0.000002
  326  C 22  X    0.000209  -0.000286   0.000001   0.000001  -0.000005
  327  C 22  Y   -0.000051  -0.000240  -0.000002  -0.000002   0.000005
  328  C 22  Z   -0.000164  -0.000345   0.000011   0.000009   0.000010
  329  C 22  S   -0.003169  -0.025355   0.000570  -0.000078  -0.000244
  330  C 22  X   -0.002008   0.004535   0.000067   0.000097   0.000206
  331  C 22  Y   -0.000643   0.003900  -0.000198   0.000159   0.000054
  332  C 22  Z   -0.000481   0.005585  -0.000350   0.000155   0.000091
  333  C 22  S   -0.005879   0.063173   0.002313   0.005899  -0.013705
  334  C 22  X   -0.000499  -0.000846   0.009973  -0.008133   0.000252
  335  C 22  Y    0.000070  -0.006417  -0.000520   0.000384   0.001191
  336  C 22  Z    0.000113  -0.011350  -0.005302   0.003135   0.000886
  337  C 22 XX   -0.004115  -0.006323  -0.000003  -0.000004  -0.000005
  338  C 22 YY   -0.003980  -0.006863  -0.000017  -0.000008  -0.000002
  339  C 22 ZZ   -0.003847  -0.006613  -0.000005  -0.000001  -0.000013
  340  C 22 XY   -0.000019   0.000106  -0.000001   0.000001  -0.000004
  341  C 22 XZ    0.000002  -0.000081  -0.000009  -0.000006  -0.000007
  342  C 22 YZ    0.000110   0.000213   0.000013  -0.000001  -0.000003
  343  C 23  S    0.867319  -0.483838   0.000003  -0.000005   0.000000
  344  C 23  S    0.041135  -0.023524   0.000003  -0.000040  -0.000015
  345  C 23  X   -0.000017  -0.000361   0.000000   0.000001   0.000000
  346  C 23  Y   -0.000182   0.000062   0.000000  -0.000001   0.000002
  347  C 23  Z   -0.000314   0.000252   0.000011   0.000006   0.000006
  348  C 23  S   -0.016121   0.019944  -0.000255   0.000519   0.000265
  349  C 23  X   -0.000832   0.005117  -0.000070  -0.000101   0.000163
  350  C 23  Y    0.001292  -0.002040   0.000147  -0.000185   0.000031
  351  C 23  Z    0.002631  -0.005663   0.000179  -0.000272  -0.000069
  352  C 23  S    0.027767  -0.057199   0.009719  -0.002004   0.000080
  353  C 23  X    0.000378  -0.001110   0.008142  -0.008276   0.002902
  354  C 23  Y   -0.003361   0.005217   0.002713  -0.003389   0.000437
  355  C 23  Z   -0.006071   0.009777   0.001937  -0.003067   0.000550
  356  C 23 XX   -0.006826   0.003215  -0.000004   0.000003   0.000001
  357  C 23 YY   -0.006984   0.003739  -0.000009  -0.000010  -0.000008
  358  C 23 ZZ   -0.006750   0.003604  -0.000000  -0.000002  -0.000009
  359  C 23 XY    0.000053  -0.000121  -0.000001   0.000007  -0.000001
  360  C 23 XZ   -0.000020   0.000034   0.000007   0.000004   0.000001
  361  C 23 YZ    0.000209  -0.000127  -0.000001   0.000014  -0.000004
  362  H 24  S    0.000010  -0.000138   0.000011  -0.000025   0.000022
  363  H 24  S    0.000903  -0.001472   0.000041   0.000260  -0.000210
  364  H 24  X    0.000070  -0.000035  -0.000002   0.000016  -0.000005
  365  H 24  Y    0.000003   0.000003   0.000006   0.000003   0.000002
  366  H 24  Z   -0.000016   0.000018  -0.000001   0.000007  -0.000001
  367  H 25  S   -0.000067   0.000118  -0.000006   0.000001  -0.000038
  368  H 25  S   -0.000027   0.001774  -0.000043   0.000118   0.000629
  369  H 25  X   -0.000041  -0.000068  -0.000007  -0.000005  -0.000019
  370  H 25  Y   -0.000009  -0.000023  -0.000004   0.000005  -0.000003
  371  H 25  Z    0.000001  -0.000014   0.000010   0.000003   0.000007
  372  H 26  S   -0.000140  -0.000405   0.000002  -0.000001  -0.000006
  373  H 26  S    0.001429  -0.000844   0.000094  -0.000196  -0.000035
  374  H 26  X    0.000049   0.000129  -0.000009   0.000003  -0.000004
  375  H 26  Y    0.000029   0.000144   0.000000  -0.000002  -0.000001
  376  H 26  Z    0.000042   0.000224   0.000003   0.000002  -0.000004
  377  H 27  S   -0.000337   0.000271   0.000003  -0.000001   0.000009
  378  H 27  S    0.000785   0.001458  -0.000151   0.000033  -0.000017
  379  H 27  X   -0.000116   0.000093  -0.000002   0.000008  -0.000003
  380  H 27  Y    0.000064  -0.000079  -0.000004   0.000005  -0.000002
  381  H 27  Z    0.000171  -0.000180   0.000000   0.000004  -0.000000
  382  C 28  S   -0.000000  -0.000116   0.000007   0.000010  -0.000001
  383  C 28  S   -0.000001   0.000020   0.000021  -0.000036  -0.000024
  384  C 28  X   -0.000003   0.000002  -0.000007  -0.000019   0.000007
  385  C 28  Y   -0.000001  -0.000001   0.000016   0.000034   0.000005
  386  C 28  Z    0.000006   0.000002  -0.000012  -0.000019  -0.000000
  387  C 28  S    0.000044  -0.000250  -0.000672   0.000499   0.000504
  388  C 28  X    0.000097  -0.000212  -0.000315   0.000551   0.000158
  389  C 28  Y    0.000008  -0.000004  -0.000029  -0.000032  -0.000051
  390  C 28  Z    0.000009  -0.000018   0.000010   0.000007   0.000154
  391  C 28  S   -0.005076   0.014577  -0.012573   0.014108  -0.020278
  392  C 28  X    0.000786   0.001498  -0.002662  -0.000956  -0.001456
  393  C 28  Y    0.000727  -0.000824  -0.000125  -0.001572   0.000275
  394  C 28  Z   -0.001325   0.002220  -0.001154   0.004478  -0.002851
  395  C 28 XX    0.000002   0.000001  -0.000011  -0.000009   0.000004
  396  C 28 YY   -0.000000   0.000008   0.000005  -0.000015  -0.000003
  397  C 28 ZZ    0.000004   0.000008  -0.000008  -0.000035  -0.000006
  398  C 28 XY   -0.000002  -0.000003   0.000005  -0.000005   0.000004
  399  C 28 XZ    0.000003   0.000001  -0.000014  -0.000004  -0.000008
  400  C 28 YZ    0.000000   0.000004   0.000001   0.000002  -0.000004
  401  C 29  S   -0.000088   0.000089   0.000022   0.000005   0.000002
  402  C 29  S    0.000007  -0.000018  -0.000037   0.000020  -0.000017
  403  C 29  X    0.000003   0.000002   0.000001  -0.000001  -0.000021
  404  C 29  Y   -0.000001   0.000000   0.000049   0.000018   0.000012
  405  C 29  Z    0.000007   0.000000  -0.000017  -0.000015  -0.000015
  406  C 29  S   -0.000055   0.000236   0.000466  -0.000674  -0.000032
  407  C 29  X    0.000042  -0.000204  -0.000452   0.000367   0.000420
  408  C 29  Y   -0.000003  -0.000070  -0.000255   0.000094   0.000098
  409  C 29  Z    0.000022   0.000056   0.000086  -0.000069  -0.000169
  410  C 29  S    0.004564  -0.014967   0.016994  -0.017133   0.020343
  411  C 29  X    0.000788   0.000535  -0.001629  -0.003616  -0.001775
  412  C 29  Y   -0.000510   0.001185  -0.001344   0.000639  -0.000854
  413  C 29  Z    0.001146  -0.002399   0.002466  -0.003831   0.003516
  414  C 29 XX   -0.000000   0.000001  -0.000018  -0.000003  -0.000009
  415  C 29 YY    0.000007  -0.000007  -0.000015   0.000001  -0.000008
  416  C 29 ZZ    0.000009  -0.000004  -0.000039  -0.000013  -0.000021
  417  C 29 XY    0.000001   0.000001   0.000003  -0.000007  -0.000004
  418  C 29 XZ   -0.000001  -0.000001   0.000003   0.000012   0.000010
  419  C 29 YZ    0.000000  -0.000003   0.000002   0.000009  -0.000000
  420  H 30  S    0.000002   0.000030   0.000003   0.000029  -0.000048
  421  H 30  S   -0.000093  -0.000308  -0.000105   0.000476   0.000892
  422  H 30  X    0.000003   0.000011   0.000000  -0.000018  -0.000023
  423  H 30  Y    0.000001  -0.000002  -0.000010   0.000007  -0.000012
  424  H 30  Z    0.000003  -0.000001   0.000024   0.000003  -0.000004
  425  H 31  S   -0.000001  -0.000001   0.000010   0.000059  -0.000011
  426  H 31  S    0.000043  -0.000063   0.000046  -0.000187   0.000142
  427  H 31  X   -0.000002   0.000003   0.000012  -0.000013   0.000002
  428  H 31  Y   -0.000000   0.000001   0.000001   0.000006   0.000000
  429  H 31  Z   -0.000000  -0.000003   0.000004   0.000006   0.000004
  430  H 32  S   -0.000003   0.000000   0.000059   0.000009   0.000001
  431  H 32  S    0.000025   0.000073  -0.000182  -0.000004  -0.000302
  432  H 32  X   -0.000001   0.000004   0.000008  -0.000011  -0.000006
  433  H 32  Y    0.000000   0.000000   0.000013  -0.000001   0.000005
  434  H 32  Z   -0.000001   0.000002   0.000007   0.000005  -0.000002
  435  H 33  S    0.000021  -0.000023   0.000026   0.000032   0.000000
  436  H 33  S   -0.000228   0.000252   0.000273  -0.000362  -0.000068
  437  H 33  X   -0.000008   0.000008   0.000007  -0.000005   0.000001
  438  H 33  Y   -0.000002   0.000005   0.000012  -0.000010   0.000005
  439  H 33  Z    0.000004   0.000001   0.000002   0.000020  -0.000005
  440  H 34  S   -0.000037  -0.000004  -0.000151   0.000068  -0.000024
  441  H 34  S    0.000247   0.000511  -0.001647  -0.000251  -0.001222
  442  H 34  X   -0.000007  -0.000015  -0.000006   0.000006  -0.000073
  443  H 34  Y    0.000006   0.000009   0.000038  -0.000047  -0.000041
  444  H 34  Z   -0.000007  -0.000013   0.000014  -0.000041   0.000069
  445  CL35  S    0.000000   0.000000   0.000001   0.000001  -0.000000
  446  CL35  S    0.000013   0.000001   0.000042   0.000045  -0.000013
  447  CL35  X   -0.000000  -0.000000  -0.000007   0.000017  -0.000004
  448  CL35  Y    0.000003   0.000001  -0.000006  -0.000003   0.000004
  449  CL35  Z    0.000007   0.000002   0.000004   0.000007   0.000005
  450  CL35  S    0.000029   0.000002   0.000087   0.000096  -0.000031
  451  CL35  X    0.000001   0.000003   0.000048  -0.000115   0.000020
  452  CL35  Y   -0.000012  -0.000008   0.000049   0.000025  -0.000031
  453  CL35  Z   -0.000039  -0.000013  -0.000039  -0.000057  -0.000026
  454  CL35  S   -0.000276  -0.000022  -0.000725  -0.000680   0.000304
  455  CL35  X   -0.000008  -0.000007  -0.000207   0.000511  -0.000055
  456  CL35  Y    0.000014   0.000030  -0.000325  -0.000210   0.000217
  457  CL35  Z    0.000136   0.000038   0.000244   0.000264  -0.000038
  458  CL35  S    0.000548   0.000201   0.001055   0.001065   0.001568
  459  CL35  X   -0.000081   0.000048   0.000130  -0.000345   0.000370
  460  CL35  Y    0.000225   0.000080   0.000438   0.000273   0.000458
  461  CL35  Z   -0.000117  -0.000044  -0.000242  -0.000159  -0.000305
  462  CL35 XX    0.000020   0.000001   0.000097   0.000077  -0.000023
  463  CL35 YY    0.000025   0.000006   0.000058   0.000085   0.000001
  464  CL35 ZZ    0.000019   0.000002   0.000050   0.000065  -0.000023
  465  CL35 XY   -0.000002  -0.000000  -0.000011   0.000034   0.000009
  466  CL35 XZ   -0.000003   0.000003   0.000017  -0.000046   0.000009
  467  CL35 YZ    0.000010   0.000003   0.000043   0.000036  -0.000002
  468  H 36  S   -0.000004   0.000001  -0.000149  -0.000017  -0.000159
  469  H 36  S    0.000095   0.000030  -0.000392  -0.000183   0.003745
  470  H 36  X   -0.000003  -0.000003   0.000005   0.000009  -0.000021
  471  H 36  Y   -0.000003  -0.000002  -0.000018   0.000004   0.000227
  472  H 36  Z    0.000000  -0.000000  -0.000017   0.000012  -0.000015
  473  H 37  S   -0.000004  -0.000008  -0.000188  -0.000018  -0.000122
  474  H 37  S    0.000074   0.000000  -0.000448  -0.000257   0.002778
  475  H 37  X   -0.000003  -0.000003   0.000020   0.000007   0.000040
  476  H 37  Y    0.000003  -0.000000   0.000003  -0.000002  -0.000158
  477  H 37  Z    0.000001  -0.000003  -0.000027   0.000004  -0.000193
  478  H 38  S   -0.000005   0.000014  -0.000183  -0.000005  -0.000083
  479  H 38  S    0.000042  -0.000120  -0.000585  -0.000147   0.003267
  480  H 38  X    0.000002   0.000002  -0.000029   0.000004   0.000017
  481  H 38  Y   -0.000000  -0.000001  -0.000009   0.000003  -0.000064
  482  H 38  Z   -0.000001   0.000003   0.000000  -0.000003   0.000216

                     21         22         23         24         25
                   -9.4872    -8.2322    -8.2321    -7.2299    -7.2298
                     A          A          A          A          A   
    1  C  1  S    0.000056  -0.000146   0.000051  -0.000000   0.000019
    2  C  1  S    0.000290  -0.000303   0.000285   0.000074   0.000038
    3  C  1  X   -0.000000   0.000096  -0.000054  -0.000135   0.000079
    4  C  1  Y    0.000027  -0.000094  -0.000014   0.000154  -0.000080
    5  C  1  Z   -0.000064  -0.000062   0.000024  -0.000050   0.000059
    6  C  1  S   -0.002010   0.005892  -0.003580  -0.001121   0.000025
    7  C  1  X   -0.000811  -0.000068  -0.000444   0.000234  -0.000064
    8  C  1  Y    0.000040   0.003636  -0.002088  -0.000466   0.000793
    9  C  1  Z   -0.000394   0.001355  -0.000748  -0.000397   0.000091
   10  C  1  S   -0.006773   0.033118  -0.045551  -0.055067  -0.030136
   11  C  1  X   -0.010738   0.004045   0.002155   0.002685  -0.031569
   12  C  1  Y   -0.010447   0.000602  -0.005630  -0.015745   0.033458
   13  C  1  Z   -0.014948  -0.010874   0.008527   0.004923   0.012501
   14  C  1 XX    0.000056  -0.000326   0.000012  -0.000041   0.000046
   15  C  1 YY    0.000032  -0.000300   0.000048  -0.000070   0.000116
   16  C  1 ZZ    0.000060  -0.000176  -0.000016  -0.000045   0.000003
   17  C  1 XY    0.000078   0.000274   0.000091   0.000064  -0.000066
   18  C  1 XZ    0.000018   0.000002  -0.000026   0.000000   0.000018
   19  C  1 YZ    0.000077  -0.000067   0.000027   0.000036  -0.000017
   20  C  2  S    0.000051   0.000050  -0.000131  -0.000007   0.000008
   21  C  2  S    0.000238   0.000244  -0.000249   0.000018  -0.000020
   22  C  2  X   -0.000013   0.000109  -0.000058   0.000080   0.000009
   23  C  2  Y    0.000031  -0.000009  -0.000124   0.000160  -0.000030
   24  C  2  Z   -0.000073   0.000029  -0.000057  -0.000047   0.000068
   25  C  2  S   -0.001511  -0.003673   0.005409  -0.000536   0.000282
   26  C  2  X    0.000480   0.000553  -0.001137  -0.000255  -0.000390
   27  C  2  Y   -0.000170  -0.001866   0.003306  -0.000359  -0.000545
   28  C  2  Z   -0.000554  -0.001178   0.001532  -0.000649  -0.000505
   29  C  2  S    0.076013  -0.061493   0.009991   0.007397   0.067888
   30  C  2  X   -0.018761   0.008041   0.002842  -0.020328  -0.014565
   31  C  2  Y   -0.020125   0.000561  -0.003169  -0.019113   0.007310
   32  C  2  Z   -0.017542   0.009790  -0.012057   0.009730  -0.002756
   33  C  2 XX    0.000096   0.000076  -0.000121  -0.000006   0.000061
   34  C  2 YY   -0.000001   0.000019  -0.000444  -0.000098   0.000092
   35  C  2 ZZ    0.000092  -0.000031  -0.000177  -0.000027  -0.000010
   36  C  2 XY   -0.000036  -0.000036  -0.000222  -0.000033   0.000039
   37  C  2 XZ   -0.000041  -0.000003   0.000024  -0.000017  -0.000036
   38  C  2 YZ    0.000088   0.000040  -0.000022   0.000046   0.000009
   39  S  3  S   -0.000001  -0.279449  -0.014575  -0.000004   0.000004
   40  S  3  S   -0.000030   1.023226   0.052851  -0.000067   0.000058
   41  S  3  X   -0.000002   0.008900   0.000484  -0.000004  -0.000013
   42  S  3  Y   -0.000009   0.002496   0.000130  -0.000005   0.000013
   43  S  3  Z   -0.000001  -0.000738  -0.000041  -0.000000  -0.000004
   44  S  3  S   -0.000091   0.076809   0.002330  -0.000278   0.000233
   45  S  3  X   -0.000004   0.002087  -0.000232   0.000009   0.000116
   46  S  3  Y    0.000079   0.000336  -0.000009   0.000053  -0.000113
   47  S  3  Z    0.000005  -0.000240   0.000011  -0.000001   0.000033
   48  S  3  S    0.000782  -0.057337   0.007149   0.002498  -0.001447
   49  S  3  X    0.000148  -0.011498   0.004228   0.000962  -0.001555
   50  S  3  Y   -0.000541  -0.001308   0.001094  -0.001361   0.000652
   51  S  3  Z   -0.000304   0.001716  -0.000667   0.000127   0.000012
   52  S  3  S   -0.030922  -0.006943   0.136979   0.036520  -0.110247
   53  S  3  X   -0.005914   0.002924   0.025832   0.006216  -0.021164
   54  S  3  Y   -0.004464   0.002381   0.008955  -0.005321   0.005037
   55  S  3  Z    0.006126   0.007796  -0.005843  -0.008704  -0.007674
   56  S  3 XX   -0.000023  -0.013269  -0.000969  -0.000057   0.000041
   57  S  3 YY   -0.000038  -0.012935  -0.001073   0.000014   0.000026
   58  S  3 ZZ   -0.000056  -0.012840  -0.000964  -0.000087   0.000060
   59  S  3 XY   -0.000023   0.000020  -0.000017  -0.000047   0.000011
   60  S  3 XZ   -0.000008   0.000057   0.000001   0.000001   0.000004
   61  S  3 YZ   -0.000017   0.000046  -0.000023  -0.000012   0.000017
   62  H  4  S   -0.000129  -0.000069   0.000125  -0.000187   0.000044
   63  H  4  S    0.000148  -0.001326   0.000537   0.001038   0.001171
   64  H  4  X    0.000054  -0.000125  -0.000037   0.000114  -0.000036
   65  H  4  Y   -0.000007   0.000065   0.000025  -0.000083   0.000002
   66  H  4  Z   -0.000046  -0.000019  -0.000009  -0.000047  -0.000043
   67  C  5  S    0.000068  -0.000081   0.000026   0.000026  -0.000081
   68  C  5  S    0.000329  -0.000462   0.000106   0.000143  -0.000415
   69  C  5  X    0.000075  -0.000007   0.000069   0.000009  -0.000004
   70  C  5  Y    0.000087  -0.000060   0.000080  -0.000002   0.000001
   71  C  5  Z    0.000079   0.000005  -0.000022   0.000030  -0.000022
   72  C  5  S   -0.001643   0.002002  -0.000721  -0.000640   0.002725
   73  C  5  X   -0.000797  -0.000260  -0.000684  -0.000242   0.000675
   74  C  5  Y   -0.000897   0.000970  -0.000447   0.000009  -0.000092
   75  C  5  Z   -0.001051   0.000079   0.000177  -0.000295   0.001017
   76  C  5  S   -0.034528  -0.011059   0.009939  -0.003718   0.033247
   77  C  5  X   -0.004634  -0.002649   0.001019  -0.000300   0.007916
   78  C  5  Y   -0.003574  -0.001498   0.001510  -0.000490   0.000124
   79  C  5  Z   -0.006126  -0.000639   0.000937  -0.001200   0.005647
   80  C  5 XX    0.000067  -0.000139   0.000086  -0.000011  -0.000043
   81  C  5 YY    0.000096   0.000042   0.000052   0.000064  -0.000094
   82  C  5 ZZ    0.000080  -0.000088  -0.000000   0.000000  -0.000070
   83  C  5 XY   -0.000026  -0.000063  -0.000028  -0.000008  -0.000032
   84  C  5 XZ   -0.000052   0.000001  -0.000017  -0.000038   0.000048
   85  C  5 YZ   -0.000033   0.000059   0.000014   0.000024  -0.000033
   86  S  6  S   -0.000001   0.014527  -0.279451  -0.000003   0.000001
   87  S  6  S   -0.000023  -0.053697   1.023211  -0.000047  -0.000001
   88  S  6  X    0.000005   0.000458  -0.009196   0.000005   0.000006
   89  S  6  Y   -0.000006   0.000043  -0.000934  -0.000000   0.000015
   90  S  6  Z    0.000001  -0.000034   0.000690  -0.000002  -0.000006
   91  S  6  S   -0.000075  -0.005618   0.076694  -0.000193  -0.000013
   92  S  6  X   -0.000025   0.000437  -0.001993  -0.000030  -0.000045
   93  S  6  Y    0.000067   0.000104  -0.000439   0.000026  -0.000117
   94  S  6  Z   -0.000015  -0.000044   0.000036   0.000007   0.000039
   95  S  6  S    0.000522   0.013172  -0.057148   0.001578   0.000387
   96  S  6  X   -0.000214  -0.005371   0.010562   0.000025  -0.000101
   97  S  6  Y   -0.000333  -0.000605   0.003156  -0.001166   0.000705
   98  S  6  Z    0.000086   0.000250   0.000486   0.000228  -0.000235
   99  S  6  S    0.010996   0.093014   0.028362   0.042934  -0.040929
  100  S  6  X    0.001020  -0.017879  -0.012130  -0.005881   0.010342
  101  S  6  Y   -0.009247  -0.002193  -0.000573  -0.010115   0.000563
  102  S  6  Z    0.007172  -0.006717   0.002110  -0.008631  -0.001399
  103  S  6 XX   -0.000017   0.000399  -0.013221  -0.000060   0.000010
  104  S  6 YY   -0.000011   0.000295  -0.013013   0.000026   0.000010
  105  S  6 ZZ   -0.000039   0.000369  -0.012825  -0.000065   0.000037
  106  S  6 XY    0.000015   0.000053  -0.000146  -0.000006  -0.000007
  107  S  6 XZ    0.000001   0.000004  -0.000007   0.000005   0.000012
  108  S  6 YZ   -0.000012  -0.000032   0.000040  -0.000014  -0.000006
  109  C  7  S    0.000047   0.000036  -0.000074   0.000017   0.000006
  110  C  7  S    0.000221   0.000154  -0.000426   0.000099   0.000017
  111  C  7  X   -0.000134  -0.000125   0.000013  -0.000034   0.000071
  112  C  7  Y    0.000040   0.000064  -0.000079   0.000025  -0.000004
  113  C  7  Z    0.000160  -0.000024  -0.000008   0.000042   0.000014
  114  C  7  S   -0.000610  -0.000862   0.001568  -0.000320  -0.000746
  115  C  7  X    0.001706   0.001084  -0.000031   0.000497  -0.000714
  116  C  7  Y   -0.000433  -0.000449   0.001072  -0.000313  -0.000045
  117  C  7  Z   -0.002084   0.000143   0.000032  -0.000600   0.000113
  118  C  7  S   -0.049941   0.023649  -0.007186  -0.011966   0.001645
  119  C  7  X    0.009082  -0.004330   0.003520   0.001394   0.001247
  120  C  7  Y   -0.002668   0.002372  -0.000779   0.000591  -0.001664
  121  C  7  Z   -0.011620   0.003880  -0.002669  -0.003071   0.001553
  122  C  7 XX    0.000112   0.000084  -0.000137   0.000007  -0.000016
  123  C  7 YY    0.000059   0.000067   0.000035   0.000052   0.000018
  124  C  7 ZZ    0.000022   0.000022  -0.000063  -0.000036   0.000045
  125  C  7 XY    0.000017   0.000031  -0.000010  -0.000004   0.000022
  126  C  7 XZ    0.000072   0.000001  -0.000011   0.000029   0.000003
  127  C  7 YZ   -0.000037   0.000015   0.000055   0.000020  -0.000033
  128  C  8  S   -0.000001  -0.000159   0.000057   0.000020  -0.000027
  129  C  8  S   -0.000013  -0.000303   0.000236   0.000097  -0.000123
  130  C  8  X    0.000024   0.000132  -0.000054   0.000026  -0.000019
  131  C  8  Y   -0.000071   0.000143   0.000000  -0.000006   0.000006
  132  C  8  Z   -0.000021  -0.000241  -0.000024  -0.000012  -0.000022
  133  C  8  S    0.000472   0.007051  -0.005655  -0.000804   0.000821
  134  C  8  X   -0.000071   0.000141   0.001404  -0.000061   0.000377
  135  C  8  Y    0.000345  -0.001597   0.000491   0.000200  -0.000418
  136  C  8  Z    0.000313   0.002812  -0.000445  -0.000057   0.000637
  137  C  8  S    0.035221   0.074785  -0.097264  -0.030132   0.028336
  138  C  8  X   -0.022059   0.036316  -0.020322   0.004246  -0.006103
  139  C  8  Y    0.000226  -0.017411   0.018752  -0.005302  -0.003481
  140  C  8  Z   -0.004870   0.034603  -0.038984   0.007497   0.005817
  141  C  8 XX    0.000006  -0.000235   0.000186   0.000022  -0.000035
  142  C  8 YY   -0.000018  -0.000126   0.000042   0.000010  -0.000029
  143  C  8 ZZ    0.000026  -0.000324  -0.000013   0.000032  -0.000044
  144  C  8 XY   -0.000020  -0.000125   0.000009  -0.000005   0.000004
  145  C  8 XZ    0.000003   0.000191   0.000012  -0.000010  -0.000003
  146  C  8 YZ    0.000018   0.000177   0.000019   0.000013  -0.000002
  147  C  9  S   -0.000002   0.000062  -0.000147   0.000019  -0.000003
  148  C  9  S   -0.000029   0.000213  -0.000258   0.000089  -0.000009
  149  C  9  X    0.000003   0.000063  -0.000209  -0.000027   0.000038
  150  C  9  Y   -0.000078   0.000024   0.000061  -0.000003  -0.000037
  151  C  9  Z   -0.000016  -0.000005  -0.000209  -0.000001   0.000002
  152  C  9  S    0.000835  -0.006049   0.006466  -0.000632  -0.000205
  153  C  9  X   -0.000049  -0.001405   0.001042   0.000095  -0.000152
  154  C  9  Y    0.000548  -0.000010  -0.001275   0.000156   0.000247
  155  C  9  Z   -0.000098  -0.000385   0.002515  -0.000123  -0.000102
  156  C  9  S    0.046096  -0.112341   0.024436  -0.013736   0.017814
  157  C  9  X    0.006158   0.020350  -0.017033  -0.012729   0.006161
  158  C  9  Y    0.010499   0.027781  -0.021417  -0.006817   0.004791
  159  C  9  Z   -0.016378  -0.036648   0.036368   0.008251  -0.006487
  160  C  9 XX    0.000001   0.000182  -0.000337   0.000016  -0.000004
  161  C  9 YY   -0.000006   0.000050  -0.000057   0.000015   0.000000
  162  C  9 ZZ    0.000037   0.000015  -0.000251   0.000036  -0.000018
  163  C  9 XY    0.000029   0.000038   0.000067   0.000012  -0.000011
  164  C  9 XZ   -0.000004  -0.000027  -0.000248   0.000006   0.000003
  165  C  9 YZ    0.000004  -0.000008   0.000077   0.000008   0.000007
  166  H 10  S    0.000021   0.000137  -0.000050  -0.000049  -0.000001
  167  H 10  S   -0.001665   0.000585  -0.002188   0.000667  -0.000004
  168  H 10  X   -0.000045   0.000005  -0.000009  -0.000023   0.000015
  169  H 10  Y    0.000037   0.000014  -0.000094   0.000010  -0.000004
  170  H 10  Z   -0.000038   0.000028  -0.000063   0.000034  -0.000025
  171  H 11  S    0.000090   0.000012  -0.000027   0.000071  -0.000014
  172  H 11  S   -0.001845   0.000072   0.000348  -0.001079   0.001636
  173  H 11  X    0.000037  -0.000052  -0.000021   0.000010  -0.000051
  174  H 11  Y    0.000003  -0.000001   0.000022  -0.000021  -0.000022
  175  H 11  Z   -0.000048  -0.000003   0.000018  -0.000032   0.000031
  176  C 12  S    0.000007  -0.000005   0.000004  -0.000022  -0.000019
  177  C 12  S    0.000056  -0.000001   0.000032  -0.000109  -0.000095
  178  C 12  X   -0.000012   0.000029   0.000047   0.000007  -0.000028
  179  C 12  Y   -0.000004  -0.000008  -0.000031  -0.000059   0.000011
  180  C 12  Z   -0.000011   0.000008  -0.000035  -0.000011  -0.000021
  181  C 12  S   -0.000810  -0.000241  -0.001011   0.000890   0.000726
  182  C 12  X    0.000654   0.000132   0.000553   0.000093  -0.000398
  183  C 12  Y    0.000129   0.000342  -0.000230   0.000523  -0.000079
  184  C 12  Z    0.000753  -0.000107   0.000302   0.000397  -0.000043
  185  C 12  S    0.000046  -0.004185  -0.007249   0.008555  -0.001575
  186  C 12  X    0.000074   0.001317   0.002634  -0.002561   0.000274
  187  C 12  Y    0.000476  -0.000980   0.000173  -0.000188   0.000235
  188  C 12  Z    0.001687  -0.000940   0.000427   0.001918  -0.000397
  189  C 12 XX   -0.000069  -0.000039  -0.000008  -0.000040   0.000008
  190  C 12 YY    0.000020  -0.000002  -0.000005   0.000007  -0.000039
  191  C 12 ZZ    0.000021  -0.000023  -0.000033  -0.000025  -0.000032
  192  C 12 XY   -0.000018  -0.000022   0.000021  -0.000002   0.000005
  193  C 12 XZ   -0.000036   0.000000  -0.000011  -0.000006  -0.000008
  194  C 12 YZ   -0.000030  -0.000003   0.000012  -0.000014  -0.000002
  195  H 13  S    0.000053  -0.000060   0.000052  -0.000073  -0.000001
  196  H 13  S   -0.001078  -0.001913   0.000826   0.000800   0.000088
  197  H 13  X   -0.000012   0.000019  -0.000005   0.000015  -0.000013
  198  H 13  Y    0.000027  -0.000094  -0.000002   0.000003  -0.000004
  199  H 13  Z   -0.000030  -0.000051   0.000031   0.000026  -0.000004
  200  H 14  S   -0.000079  -0.000029  -0.000050  -0.000031  -0.000011
  201  H 14  S    0.000385  -0.001489  -0.000079   0.000773  -0.000663
  202  H 14  X    0.000009   0.000014  -0.000027   0.000020  -0.000016
  203  H 14  Y    0.000021  -0.000034   0.000034   0.000022   0.000000
  204  H 14  Z    0.000064   0.000015   0.000001   0.000024  -0.000033
  205  H 15  S    0.000047  -0.000056  -0.000021   0.000110  -0.000014
  206  H 15  S   -0.001654   0.000354   0.000442  -0.000905   0.000662
  207  H 15  X   -0.000067   0.000012   0.000044  -0.000025   0.000079
  208  H 15  Y   -0.000030   0.000010   0.000010  -0.000023  -0.000053
  209  H 15  Z   -0.000037   0.000020  -0.000009  -0.000020  -0.000004
  210  C 16  S   -0.000007  -0.000145   0.000059  -0.000043   0.000009
  211  C 16  S   -0.000013  -0.000248   0.000260  -0.000192   0.000036
  212  C 16  X   -0.000013   0.000148  -0.000047  -0.000027  -0.000011
  213  C 16  Y    0.000011   0.000138   0.000031   0.000036  -0.000027
  214  C 16  Z    0.000046   0.000144   0.000065  -0.000043   0.000014
  215  C 16  S   -0.000349   0.006995  -0.006308   0.001147  -0.000449
  216  C 16  X   -0.000124  -0.000200   0.001262   0.000007   0.000032
  217  C 16  Y   -0.000185  -0.001196   0.000026  -0.000114  -0.000176
  218  C 16  Z   -0.000480  -0.001696  -0.000450   0.000410  -0.000552
  219  C 16  S    0.044051   0.050987  -0.106490   0.024861   0.035310
  220  C 16  X   -0.003252   0.029603  -0.016238  -0.010778   0.001486
  221  C 16  Y   -0.005448  -0.017113   0.018265   0.005480  -0.007728
  222  C 16  Z   -0.002065  -0.032126   0.028006   0.015173  -0.014502
  223  C 16 XX   -0.000023  -0.000266   0.000167  -0.000057   0.000011
  224  C 16 YY   -0.000031  -0.000129   0.000036  -0.000048   0.000021
  225  C 16 ZZ   -0.000026  -0.000216  -0.000009  -0.000073   0.000012
  226  C 16 XY    0.000001  -0.000166  -0.000001  -0.000025   0.000001
  227  C 16 XZ    0.000025  -0.000191  -0.000050  -0.000002   0.000003
  228  C 16 YZ   -0.000013  -0.000168  -0.000034  -0.000013  -0.000001
  229  C 17  S   -0.000011   0.000068  -0.000132  -0.000047   0.000010
  230  C 17  S   -0.000038   0.000248  -0.000194  -0.000211   0.000049
  231  C 17  X    0.000030   0.000059  -0.000152   0.000010   0.000028
  232  C 17  Y   -0.000004   0.000042   0.000064   0.000035  -0.000020
  233  C 17  Z    0.000036   0.000036   0.000175  -0.000039   0.000010
  234  C 17  S    0.000107  -0.006723   0.006243   0.001329  -0.000608
  235  C 17  X   -0.000398  -0.001368   0.000155  -0.000115  -0.000425
  236  C 17  Y    0.000066  -0.000427  -0.000903  -0.000244   0.000066
  237  C 17  Z   -0.000217  -0.000153  -0.001610   0.000120  -0.000086
  238  C 17  S   -0.007097  -0.092470   0.022662  -0.002503   0.010705
  239  C 17  X    0.002437   0.021403  -0.028116   0.005445   0.008890
  240  C 17  Y   -0.001629   0.023410  -0.024976   0.007339   0.002667
  241  C 17  Z   -0.009061   0.026430  -0.022326   0.004285  -0.006467
  242  C 17 XX   -0.000012   0.000192  -0.000252  -0.000070   0.000018
  243  C 17 YY   -0.000036   0.000061  -0.000049  -0.000037   0.000019
  244  C 17 ZZ   -0.000025   0.000000  -0.000277  -0.000082  -0.000001
  245  C 17 XY    0.000002   0.000040   0.000069   0.000012  -0.000003
  246  C 17 XZ   -0.000021   0.000009   0.000257   0.000007  -0.000011
  247  C 17 YZ   -0.000018  -0.000002  -0.000104  -0.000014  -0.000006
  248  C 18  S    0.000011   0.000016  -0.000066  -0.000019  -0.000017
  249  C 18  S    0.000040   0.000020  -0.000340  -0.000069  -0.000074
  250  C 18  X   -0.000006   0.000084   0.000000  -0.000022  -0.000022
  251  C 18  Y    0.000019   0.000042   0.000003   0.000083  -0.000013
  252  C 18  Z   -0.000020   0.000045   0.000025  -0.000040  -0.000020
  253  C 18  S   -0.000084  -0.002105   0.003767   0.000106   0.000677
  254  C 18  X    0.000264  -0.001964   0.001331  -0.000133   0.000565
  255  C 18  Y   -0.000045  -0.000784  -0.000661  -0.000266  -0.000004
  256  C 18  Z    0.000037  -0.000779  -0.001797   0.000312  -0.000188
  257  C 18  S   -0.001970   0.033591   0.013028  -0.034179  -0.013479
  258  C 18  X    0.000956  -0.000588   0.005703  -0.005050  -0.002638
  259  C 18  Y    0.006168   0.002635   0.002790   0.001263  -0.007366
  260  C 18  Z    0.009066   0.001690   0.007273   0.004044  -0.009897
  261  C 18 XX    0.000035   0.000042  -0.000042  -0.000048  -0.000033
  262  C 18 YY    0.000015   0.000017  -0.000090  -0.000031  -0.000018
  263  C 18 ZZ    0.000026   0.000039  -0.000014  -0.000036  -0.000023
  264  C 18 XY   -0.000009   0.000009  -0.000001  -0.000008  -0.000006
  265  C 18 XZ   -0.000012  -0.000018  -0.000037  -0.000001  -0.000000
  266  C 18 YZ    0.000015   0.000021   0.000057  -0.000001   0.000010
  267  C 19  S    0.000000  -0.000065   0.000009  -0.000031  -0.000018
  268  C 19  S   -0.000007  -0.000333  -0.000012  -0.000121  -0.000077
  269  C 19  X   -0.000008   0.000017  -0.000084  -0.000015   0.000007
  270  C 19  Y    0.000036   0.000002   0.000004   0.000092   0.000033
  271  C 19  Z   -0.000029   0.000022   0.000059  -0.000044  -0.000035
  272  C 19  S    0.000239   0.003966  -0.001700   0.000625   0.000469
  273  C 19  X    0.000150  -0.001512   0.001962   0.000204  -0.000135
  274  C 19  Y   -0.000190  -0.001056  -0.000109  -0.000355  -0.000381
  275  C 19  Z    0.000091  -0.001531  -0.001053   0.000144  -0.000197
  276  C 19  S    0.016154  -0.001031   0.025361  -0.021792   0.006633
  277  C 19  X   -0.004093  -0.004366   0.002987   0.003963  -0.002049
  278  C 19  Y    0.000736   0.000489  -0.001881  -0.002529   0.002555
  279  C 19  Z    0.002670   0.006180  -0.007400  -0.004830   0.006878
  280  C 19 XX    0.000010  -0.000044   0.000044  -0.000068  -0.000041
  281  C 19 YY    0.000008  -0.000082   0.000003  -0.000041  -0.000018
  282  C 19 ZZ    0.000006  -0.000020   0.000029  -0.000053  -0.000026
  283  C 19 XY    0.000017   0.000022   0.000011   0.000002   0.000005
  284  C 19 XZ   -0.000002   0.000021   0.000003   0.000007   0.000002
  285  C 19 YZ    0.000021   0.000061   0.000027   0.000003   0.000014
  286  C 20  S   -0.000008   0.000005  -0.000067   0.000012  -0.000004
  287  C 20  S   -0.000031  -0.000044  -0.000335   0.000049  -0.000030
  288  C 20  X   -0.000018   0.000083  -0.000013   0.000008  -0.000000
  289  C 20  Y    0.000036   0.000031   0.000015   0.000006  -0.000044
  290  C 20  Z    0.000018  -0.000043  -0.000042  -0.000018  -0.000019
  291  C 20  S    0.000192  -0.001258   0.003179  -0.000277   0.000581
  292  C 20  X    0.000245  -0.001223   0.001213  -0.000144   0.000324
  293  C 20  Y   -0.000250  -0.000745  -0.000653  -0.000075   0.000218
  294  C 20  Z   -0.000105   0.001252   0.001647   0.000097   0.000216
  295  C 20  S   -0.028375   0.005430   0.008010   0.039765  -0.005418
  296  C 20  X   -0.003967  -0.005540   0.004534   0.005357   0.000674
  297  C 20  Y    0.004708  -0.003554   0.004768   0.005839   0.000677
  298  C 20  Z   -0.010743   0.008630  -0.011017  -0.006512  -0.004750
  299  C 20 XX   -0.000017   0.000051  -0.000053   0.000028   0.000002
  300  C 20 YY   -0.000003  -0.000003  -0.000099   0.000014  -0.000006
  301  C 20 ZZ   -0.000027   0.000031  -0.000034   0.000018   0.000008
  302  C 20 XY   -0.000020   0.000006  -0.000010  -0.000002   0.000001
  303  C 20 XZ   -0.000010   0.000028   0.000039   0.000002   0.000012
  304  C 20 YZ   -0.000010  -0.000027  -0.000049  -0.000001  -0.000002
  305  C 21  S    0.000003  -0.000071  -0.000006   0.000011  -0.000003
  306  C 21  S    0.000024  -0.000345  -0.000090   0.000047  -0.000014
  307  C 21  X    0.000003   0.000016  -0.000091  -0.000016   0.000013
  308  C 21  Y    0.000025   0.000022  -0.000009   0.000001  -0.000005
  309  C 21  Z    0.000019  -0.000042  -0.000035  -0.000008  -0.000020
  310  C 21  S   -0.000436   0.003418  -0.000926  -0.000277  -0.000043
  311  C 21  X    0.000178  -0.000826   0.001602   0.000191  -0.000110
  312  C 21  Y   -0.000075  -0.000972  -0.000163   0.000079  -0.000115
  313  C 21  Z   -0.000302   0.001686   0.000975  -0.000089   0.000225
  314  C 21  S   -0.050919   0.018476   0.016176   0.024962  -0.007685
  315  C 21  X    0.007135  -0.012377   0.004706  -0.002950  -0.001390
  316  C 21  Y    0.001750   0.003797  -0.000556  -0.000158   0.002321
  317  C 21  Z   -0.001099  -0.015471   0.004086   0.003079  -0.004728
  318  C 21 XX   -0.000006  -0.000079   0.000032   0.000023  -0.000016
  319  C 21 YY    0.000017  -0.000096  -0.000020   0.000010   0.000005
  320  C 21 ZZ   -0.000026  -0.000034   0.000014   0.000012   0.000004
  321  C 21 XY    0.000005   0.000015   0.000010   0.000002   0.000004
  322  C 21 XZ    0.000019  -0.000016  -0.000016   0.000000  -0.000004
  323  C 21 YZ    0.000000  -0.000055  -0.000036   0.000003  -0.000009
  324  C 22  S    0.000007   0.000012  -0.000047  -0.000010  -0.000016
  325  C 22  S    0.000033   0.000082  -0.000253  -0.000036  -0.000067
  326  C 22  X    0.000007   0.000008   0.000010  -0.000011  -0.000016
  327  C 22  Y    0.000015  -0.000000  -0.000009   0.000046   0.000039
  328  C 22  Z   -0.000004  -0.000000   0.000018  -0.000009   0.000014
  329  C 22  S   -0.000118  -0.001564   0.003524   0.000141   0.000545
  330  C 22  X   -0.000196   0.001077  -0.000399  -0.000011   0.000068
  331  C 22  Y    0.000006   0.000655  -0.000855  -0.000113  -0.000123
  332  C 22  Z    0.000047   0.000884  -0.001601  -0.000049  -0.000138
  333  C 22  S   -0.014358  -0.044552   0.033430   0.010059  -0.003992
  334  C 22  X    0.000473   0.005019  -0.004826   0.004109  -0.005396
  335  C 22  Y    0.000330   0.003724  -0.003781  -0.000974   0.000670
  336  C 22  Z    0.000764   0.003433  -0.004397  -0.003365   0.003925
  337  C 22 XX    0.000012  -0.000003  -0.000015  -0.000023  -0.000019
  338  C 22 YY    0.000008   0.000000  -0.000062  -0.000021  -0.000033
  339  C 22 ZZ    0.000012  -0.000016  -0.000002  -0.000009  -0.000026
  340  C 22 XY    0.000011  -0.000013   0.000006   0.000001  -0.000000
  341  C 22 XZ    0.000002  -0.000020  -0.000013  -0.000016  -0.000015
  342  C 22 YZ   -0.000005  -0.000021   0.000047  -0.000010  -0.000005
  343  C 23  S    0.000012  -0.000050   0.000007  -0.000005  -0.000013
  344  C 23  S    0.000054  -0.000271   0.000056  -0.000017  -0.000049
  345  C 23  X   -0.000007  -0.000006  -0.000005  -0.000006   0.000011
  346  C 23  Y    0.000004  -0.000010  -0.000001   0.000040   0.000035
  347  C 23  Z    0.000000   0.000018   0.000001  -0.000011   0.000021
  348  C 23  S   -0.000507   0.003774  -0.001219   0.000012   0.000139
  349  C 23  X   -0.000069   0.000498  -0.001078   0.000064  -0.000190
  350  C 23  Y    0.000074  -0.000789   0.000203  -0.000081  -0.000055
  351  C 23  Z    0.000096  -0.001783   0.000820  -0.000056   0.000089
  352  C 23  S   -0.008287   0.023427  -0.045686   0.008795   0.022385
  353  C 23  X    0.005014   0.010579  -0.002029   0.002059  -0.006842
  354  C 23  Y    0.001834   0.000317   0.003858   0.000179  -0.004381
  355  C 23  Z    0.001964  -0.001899   0.006299  -0.000066  -0.006996
  356  C 23 XX    0.000017  -0.000016  -0.000006  -0.000013  -0.000023
  357  C 23 YY    0.000012  -0.000062  -0.000001  -0.000014  -0.000023
  358  C 23 ZZ    0.000017  -0.000002  -0.000020  -0.000008  -0.000032
  359  C 23 XY   -0.000007   0.000019   0.000009  -0.000002   0.000006
  360  C 23 XZ   -0.000003  -0.000002   0.000025   0.000016   0.000010
  361  C 23 YZ   -0.000004   0.000050  -0.000009  -0.000006  -0.000000
  362  H 24  S    0.000031  -0.000156  -0.000031   0.000011  -0.000010
  363  H 24  S   -0.000068  -0.000619   0.000046  -0.000349   0.000458
  364  H 24  X   -0.000010  -0.000013  -0.000009  -0.000001   0.000020
  365  H 24  Y    0.000012   0.000021   0.000023   0.000011   0.000004
  366  H 24  Z   -0.000002   0.000045   0.000054  -0.000007   0.000002
  367  H 25  S    0.000030  -0.000005  -0.000145  -0.000005  -0.000020
  368  H 25  S   -0.000500   0.000088  -0.000836  -0.000313   0.000154
  369  H 25  X    0.000016   0.000007   0.000022  -0.000007  -0.000015
  370  H 25  Y    0.000022   0.000022   0.000028   0.000011   0.000009
  371  H 25  Z   -0.000005   0.000049   0.000048  -0.000004   0.000006
  372  H 26  S    0.000016  -0.000087   0.000040   0.000016   0.000014
  373  H 26  S   -0.000009  -0.000240   0.000163  -0.000014  -0.000117
  374  H 26  X    0.000007  -0.000018  -0.000012  -0.000004  -0.000004
  375  H 26  Y    0.000003  -0.000008   0.000002   0.000005   0.000004
  376  H 26  Z   -0.000002  -0.000011   0.000022  -0.000010  -0.000005
  377  H 27  S    0.000010   0.000047  -0.000088   0.000015   0.000020
  378  H 27  S   -0.000042   0.000176  -0.000160   0.000037  -0.000307
  379  H 27  X   -0.000003   0.000013   0.000021   0.000001   0.000002
  380  H 27  Y    0.000001   0.000009  -0.000002   0.000005   0.000005
  381  H 27  Z    0.000002   0.000022  -0.000012  -0.000010  -0.000000
  382  C 28  S   -0.000006  -0.000056  -0.000000   0.000007   0.000002
  383  C 28  S   -0.000024  -0.000287   0.000017   0.000027   0.000011
  384  C 28  X    0.000008  -0.000006  -0.000013  -0.000018   0.000004
  385  C 28  Y    0.000021   0.000007   0.000002  -0.000016  -0.000009
  386  C 28  Z    0.000002  -0.000032   0.000003   0.000012  -0.000005
  387  C 28  S    0.000031   0.003474  -0.000717  -0.000091  -0.000120
  388  C 28  X   -0.000106   0.000382  -0.000993   0.000044  -0.000035
  389  C 28  Y   -0.000007  -0.000713   0.000064   0.000049   0.000035
  390  C 28  Z   -0.000018   0.001620  -0.000466   0.000006  -0.000135
  391  C 28  S   -0.004162   0.055399  -0.059235  -0.021463  -0.003063
  392  C 28  X    0.004216   0.006806  -0.003804   0.004464   0.000573
  393  C 28  Y    0.001723  -0.004256   0.004124   0.003036   0.000969
  394  C 28  Z   -0.002684   0.009285  -0.008256  -0.005806   0.000415
  395  C 28 XX   -0.000010  -0.000038  -0.000016   0.000015   0.000004
  396  C 28 YY   -0.000015  -0.000077  -0.000009   0.000009   0.000010
  397  C 28 ZZ   -0.000007  -0.000012  -0.000022   0.000011  -0.000006
  398  C 28 XY   -0.000003   0.000015   0.000016   0.000001   0.000001
  399  C 28 XZ   -0.000009   0.000003  -0.000036   0.000005   0.000003
  400  C 28 YZ    0.000003  -0.000051   0.000001   0.000003  -0.000002
  401  C 29  S   -0.000007  -0.000000  -0.000059   0.000006   0.000000
  402  C 29  S   -0.000032   0.000019  -0.000297   0.000027  -0.000002
  403  C 29  X   -0.000017   0.000015  -0.000008   0.000021   0.000001
  404  C 29  Y    0.000019   0.000015   0.000014  -0.000004  -0.000007
  405  C 29  Z    0.000008   0.000001  -0.000030   0.000010  -0.000000
  406  C 29  S    0.000253  -0.000835   0.003472  -0.000125   0.000113
  407  C 29  X    0.000012   0.000706   0.000081  -0.000107   0.000059
  408  C 29  Y   -0.000102   0.000391  -0.000784   0.000009   0.000016
  409  C 29  Z    0.000108  -0.000743   0.001575  -0.000027   0.000042
  410  C 29  S    0.009534  -0.072598   0.043556  -0.007788  -0.007845
  411  C 29  X    0.003821  -0.001829  -0.005496   0.001268  -0.001437
  412  C 29  Y   -0.001202   0.006046  -0.004883  -0.000317  -0.000065
  413  C 29  Z    0.003370  -0.011473   0.007279   0.000145  -0.001673
  414  C 29 XX   -0.000016   0.000002  -0.000034   0.000007   0.000006
  415  C 29 YY   -0.000011  -0.000017  -0.000088   0.000009   0.000002
  416  C 29 ZZ   -0.000008  -0.000037  -0.000023   0.000013  -0.000002
  417  C 29 XY    0.000005  -0.000009  -0.000005   0.000001  -0.000000
  418  C 29 XZ    0.000007   0.000029   0.000022  -0.000006   0.000001
  419  C 29 YZ    0.000001   0.000017  -0.000046   0.000000   0.000000
  420  H 30  S    0.000009  -0.000012  -0.000160   0.000001  -0.000005
  421  H 30  S   -0.000110  -0.000097  -0.000406  -0.000184   0.000226
  422  H 30  X   -0.000004  -0.000004   0.000001   0.000011  -0.000012
  423  H 30  Y    0.000008   0.000027   0.000022   0.000005  -0.000000
  424  H 30  Z    0.000005  -0.000049  -0.000054   0.000001  -0.000001
  425  H 31  S   -0.000010   0.000056  -0.000091  -0.000003   0.000001
  426  H 31  S   -0.000001  -0.000086   0.000003   0.000072  -0.000088
  427  H 31  X    0.000003   0.000015   0.000026  -0.000001  -0.000003
  428  H 31  Y    0.000001   0.000014  -0.000002  -0.000003  -0.000000
  429  H 31  Z    0.000003  -0.000027   0.000014  -0.000003  -0.000000
  430  H 32  S   -0.000011  -0.000088   0.000043  -0.000000  -0.000005
  431  H 32  S    0.000111  -0.000015  -0.000001   0.000048   0.000005
  432  H 32  X   -0.000003  -0.000017  -0.000023   0.000003  -0.000001
  433  H 32  Y    0.000001  -0.000008   0.000007  -0.000002   0.000001
  434  H 32  Z    0.000005   0.000021  -0.000018  -0.000002  -0.000000
  435  H 33  S   -0.000005  -0.000162  -0.000046   0.000006   0.000011
  436  H 33  S    0.000177  -0.000298  -0.000051  -0.000200   0.000140
  437  H 33  X    0.000009  -0.000010  -0.000013  -0.000012   0.000003
  438  H 33  Y    0.000013   0.000016   0.000027   0.000002  -0.000004
  439  H 33  Z    0.000002  -0.000051  -0.000054   0.000000  -0.000001
  440  H 34  S   -0.000103   0.000152  -0.000049  -0.000101  -0.000032
  441  H 34  S   -0.000677   0.000888  -0.001431   0.000620   0.001105
  442  H 34  X   -0.000046   0.000009   0.000095  -0.000079  -0.000013
  443  H 34  Y   -0.000040   0.000034   0.000101  -0.000149   0.000009
  444  H 34  Z   -0.000011  -0.000017  -0.000034  -0.000007  -0.000036
  445  CL35  S   -0.284819  -0.000001  -0.000000   0.000094  -0.000036
  446  CL35  S    1.023768  -0.000016  -0.000012  -0.000180  -0.000047
  447  CL35  X   -0.000090  -0.000001  -0.000004  -0.216559   0.505491
  448  CL35  Y    0.000170   0.000004   0.000003   0.965530   0.066993
  449  CL35  Z    0.000036  -0.000005  -0.000002   0.052837   0.849695
  450  CL35  S    0.069805  -0.000041  -0.000027   0.000464  -0.000449
  451  CL35  X   -0.000110   0.000013   0.000025  -0.006471   0.015015
  452  CL35  Y    0.000495  -0.000037  -0.000027   0.028784   0.001659
  453  CL35  Z   -0.000470   0.000036   0.000020   0.001219   0.025230
  454  CL35  S   -0.023514   0.000264   0.000148  -0.001847   0.002407
  455  CL35  X    0.000436  -0.000071  -0.000119   0.002919  -0.006609
  456  CL35  Y   -0.002096   0.000247   0.000212  -0.012778   0.000564
  457  CL35  Z    0.002040  -0.000191  -0.000123   0.000647  -0.011135
  458  CL35  S    0.010549   0.001170   0.000925  -0.008341   0.006878
  459  CL35  X   -0.000794  -0.000426   0.000307  -0.000450   0.001758
  460  CL35  Y    0.003141   0.000363   0.000467   0.001790   0.002403
  461  CL35  Z   -0.002041  -0.000051  -0.000084   0.001905   0.002575
  462  CL35 XX   -0.013454  -0.000029  -0.000027   0.000288  -0.000287
  463  CL35 YY   -0.013493  -0.000020   0.000000   0.000193  -0.000249
  464  CL35 ZZ   -0.013547  -0.000032  -0.000024   0.000230  -0.000221
  465  CL35 XY    0.000008  -0.000017   0.000002   0.000020  -0.000043
  466  CL35 XZ   -0.000023   0.000005   0.000007  -0.000027   0.000046
  467  CL35 YZ    0.000092  -0.000013  -0.000012   0.000097  -0.000088
  468  H 36  S   -0.000034  -0.000003   0.000015  -0.000052  -0.000002
  469  H 36  S    0.000471  -0.000246  -0.000388  -0.000358  -0.000123
  470  H 36  X   -0.000025  -0.000007  -0.000036  -0.000004   0.000015
  471  H 36  Y   -0.000004   0.000010  -0.000008   0.000023  -0.000004
  472  H 36  Z   -0.000028  -0.000003   0.000008  -0.000017  -0.000002
  473  H 37  S   -0.000012  -0.000003   0.000012   0.000064  -0.000010
  474  H 37  S    0.000783   0.000187   0.000259  -0.000080  -0.000123
  475  H 37  X   -0.000022   0.000004  -0.000025  -0.000006   0.000013
  476  H 37  Y    0.000008  -0.000010   0.000024  -0.000006   0.000007
  477  H 37  Z    0.000016   0.000015   0.000001  -0.000001  -0.000001
  478  H 38  S   -0.000018   0.000004   0.000029   0.000049  -0.000098
  479  H 38  S   -0.000169   0.000254  -0.000656  -0.000740   0.000498
  480  H 38  X    0.000039  -0.000007   0.000039   0.000029  -0.000016
  481  H 38  Y    0.000001  -0.000016  -0.000056  -0.000012  -0.000002
  482  H 38  Z    0.000009  -0.000015  -0.000019   0.000014  -0.000015

                     26         27         28         29         30
                   -7.2298    -6.1806    -6.1805    -6.1796    -6.1795
                     A          A          A          A          A   
    1  C  1  S    0.000015  -0.000035  -0.000021  -0.000153   0.000012
    2  C  1  S    0.000116  -0.000170  -0.000097  -0.001768  -0.000064
    3  C  1  X    0.000034   0.000067   0.000034  -0.000031   0.000026
    4  C  1  Y    0.000015   0.000002   0.000033   0.000038   0.000078
    5  C  1  Z   -0.000024  -0.000147   0.000021   0.000122  -0.000093
    6  C  1  S   -0.000865   0.001366   0.000465   0.002812   0.002175
    7  C  1  X   -0.000862  -0.000302   0.000111  -0.001234  -0.000889
    8  C  1  Y    0.000460  -0.000441  -0.000120   0.000209   0.001137
    9  C  1  Z    0.000448   0.000897  -0.000617  -0.002718   0.001819
   10  C  1  S   -0.168020  -0.041447   0.000956  -0.141759   0.018948
   11  C  1  X   -0.044062   0.001128   0.004616  -0.002336  -0.006685
   12  C  1  Y    0.015756  -0.003469  -0.002236  -0.056015   0.017993
   13  C  1  Z    0.029678  -0.000713  -0.002872   0.011079  -0.001131
   14  C  1 XX   -0.000080  -0.000013  -0.000002   0.000302   0.000077
   15  C  1 YY    0.000004  -0.000061  -0.000046   0.000562   0.000070
   16  C  1 ZZ    0.000034  -0.000074  -0.000046  -0.000256   0.000093
   17  C  1 XY   -0.000005  -0.000014  -0.000003  -0.000795  -0.000222
   18  C  1 XZ   -0.000002   0.000213   0.000039   0.000005   0.000035
   19  C  1 YZ   -0.000027  -0.000077  -0.000042   0.000155  -0.000026
   20  C  2  S   -0.000005   0.000002  -0.000030   0.000048  -0.000152
   21  C  2  S   -0.000014   0.000005  -0.000103   0.000235  -0.001721
   22  C  2  X    0.000080  -0.000022  -0.000097  -0.000134  -0.000026
   23  C  2  Y    0.000063   0.000056  -0.000034   0.000080   0.000028
   24  C  2  Z   -0.000040   0.000080  -0.000111  -0.000128   0.000121
   25  C  2  S   -0.000239  -0.000132   0.000870   0.001372   0.002304
   26  C  2  X   -0.000713  -0.000063   0.000645   0.001677   0.001192
   27  C  2  Y   -0.000683  -0.000013   0.000058   0.001061   0.000798
   28  C  2  Z   -0.000111  -0.000888   0.000596   0.002480  -0.002415
   29  C  2  S    0.149519   0.020169  -0.023226   0.128769  -0.025676
   30  C  2  X   -0.043578  -0.001935   0.000347  -0.034389  -0.012415
   31  C  2  Y   -0.060766   0.000155   0.002645   0.013836  -0.054812
   32  C  2  Z   -0.025011  -0.003877  -0.005813  -0.002615   0.006769
   33  C  2 XX    0.000059   0.000015  -0.000086  -0.000051  -0.000207
   34  C  2 YY   -0.000083   0.000012  -0.000086   0.000110   0.000966
   35  C  2 ZZ    0.000002  -0.000011  -0.000021   0.000182  -0.000207
   36  C  2 XY    0.000027   0.000006  -0.000001   0.000057   0.000522
   37  C  2 XZ    0.000003   0.000031  -0.000170   0.000023  -0.000075
   38  C  2 YZ    0.000036  -0.000002  -0.000157  -0.000073   0.000042
   39  S  3  S   -0.000000  -0.000008  -0.000001   0.000552   0.000044
   40  S  3  S    0.000010  -0.000023   0.000003  -0.002443   0.000028
   41  S  3  X    0.000002   0.067939   0.012008  -0.061273  -0.003933
   42  S  3  Y   -0.000004   0.044723   0.008259   0.985686   0.061682
   43  S  3  Z    0.000003   0.971503   0.172661  -0.041219  -0.002126
   44  S  3  S    0.000038  -0.000180  -0.000010  -0.001353   0.000756
   45  S  3  X   -0.000017   0.002385   0.000336  -0.002074  -0.000148
   46  S  3  Y    0.000030   0.001786   0.000299   0.034385   0.001331
   47  S  3  Z   -0.000019   0.035216   0.005221  -0.001342  -0.000008
   48  S  3  S   -0.000441   0.000648  -0.000218   0.015868  -0.008267
   49  S  3  X   -0.000284  -0.000790  -0.000019   0.009520  -0.005637
   50  S  3  Y   -0.000772  -0.001696   0.000010  -0.019104  -0.002505
   51  S  3  Z    0.000195  -0.022238  -0.003392  -0.000649   0.000081
   52  S  3  S   -0.012275   0.029346   0.032484  -0.067966  -0.087302
   53  S  3  X    0.000338   0.005993   0.006945  -0.011482  -0.017951
   54  S  3  Y    0.010158  -0.000385   0.002314  -0.014751  -0.001939
   55  S  3  Z   -0.010358  -0.018774   0.010415   0.000856   0.000219
   56  S  3 XX    0.000008   0.000145   0.000006  -0.000498   0.000059
   57  S  3 YY   -0.000001   0.000015   0.000009  -0.000276   0.000030
   58  S  3 ZZ   -0.000028  -0.000315  -0.000000   0.000728  -0.000068
   59  S  3 XY   -0.000017   0.000180   0.000027   0.001705  -0.000073
   60  S  3 XZ    0.000007   0.001596   0.000066  -0.000031  -0.000031
   61  S  3 YZ    0.000018   0.001306   0.000125  -0.000206   0.000039
   62  H  4  S    0.000026  -0.000022   0.000032  -0.000168  -0.000096
   63  H  4  S    0.000297  -0.000023   0.000571   0.000964  -0.001600
   64  H  4  X   -0.000047  -0.000090  -0.000028   0.000286   0.000062
   65  H  4  Y    0.000013   0.000190   0.000017  -0.000291   0.000019
   66  H  4  Z    0.000001  -0.000025  -0.000015  -0.000078   0.000061
   67  C  5  S   -0.000049   0.000058  -0.000010   0.000100  -0.000059
   68  C  5  S   -0.000231   0.000356  -0.000002   0.000677  -0.000281
   69  C  5  X    0.000058   0.000003  -0.000103  -0.000024  -0.000052
   70  C  5  Y    0.000001   0.000022  -0.000052  -0.000029  -0.000081
   71  C  5  Z   -0.000057  -0.000065  -0.000050  -0.000098   0.000094
   72  C  5  S    0.002039  -0.001132  -0.000475  -0.003087   0.001896
   73  C  5  X   -0.000377   0.000419   0.000669   0.000760   0.001091
   74  C  5  Y    0.000112  -0.000934  -0.000119  -0.003515   0.000785
   75  C  5  Z    0.000897   0.000288   0.000184  -0.000375  -0.000684
   76  C  5  S    0.045149   0.013837   0.001687  -0.007478   0.003312
   77  C  5  X    0.007873   0.001054  -0.000390  -0.002620  -0.000008
   78  C  5  Y    0.004123   0.003137   0.000627   0.003901  -0.000294
   79  C  5  Z    0.005364   0.002649   0.000066  -0.004057   0.001372
   80  C  5 XX   -0.000034   0.000148  -0.000043   0.000146  -0.000077
   81  C  5 YY   -0.000058  -0.000123  -0.000060  -0.000265  -0.000025
   82  C  5 ZZ   -0.000088   0.000018  -0.000032   0.000082  -0.000095
   83  C  5 XY    0.000026   0.000054   0.000021   0.000033   0.000059
   84  C  5 XZ    0.000010   0.000023   0.000018   0.000099   0.000024
   85  C  5 YZ    0.000010  -0.000028   0.000002  -0.000201  -0.000030
   86  S  6  S   -0.000000   0.000004  -0.000014  -0.000025   0.000572
   87  S  6  S   -0.000018   0.000027   0.000032   0.000354  -0.002461
   88  S  6  X   -0.000003  -0.013103   0.074890   0.019497  -0.311532
   89  S  6  Y   -0.000005  -0.000804   0.002241  -0.058448   0.937838
   90  S  6  Z    0.000005  -0.172536   0.972068  -0.001679   0.021667
   91  S  6  S   -0.000067   0.000134  -0.000050   0.000984  -0.001147
   92  S  6  X    0.000022  -0.000519   0.002680   0.000991  -0.010944
   93  S  6  Y    0.000055  -0.000130   0.000350  -0.002795   0.032586
   94  S  6  Z   -0.000050  -0.007217   0.034858   0.000018   0.000954
   95  S  6  S    0.000174  -0.001520  -0.001045  -0.011321   0.012897
   96  S  6  X   -0.000737   0.000498  -0.001347   0.005942  -0.000449
   97  S  6  Y   -0.000235   0.000512  -0.001259   0.002748  -0.021067
   98  S  6  Z    0.000331   0.004258  -0.022524  -0.001081  -0.001401
   99  S  6  S    0.127094   0.030080   0.026017  -0.007846  -0.040888
  100  S  6  X   -0.018837  -0.006111  -0.008798   0.001674   0.011974
  101  S  6  Y   -0.015780   0.002842   0.004135   0.002096  -0.011272
  102  S  6  Z    0.013238   0.019309  -0.006986   0.002690   0.006145
  103  S  6 XX   -0.000004   0.000101  -0.000293  -0.000027   0.000568
  104  S  6 YY    0.000013   0.000041  -0.000021   0.000244  -0.001255
  105  S  6 ZZ   -0.000007  -0.000040   0.000136  -0.000133   0.000682
  106  S  6 XY   -0.000018   0.000005   0.000048   0.000260  -0.001284
  107  S  6 XZ    0.000009   0.000587  -0.001846  -0.000025   0.000103
  108  S  6 YZ   -0.000018  -0.000133   0.000615   0.000033   0.000068
  109  C  7  S    0.000041  -0.000024   0.000065  -0.000042   0.000068
  110  C  7  S    0.000193  -0.000095   0.000390  -0.000224   0.000497
  111  C  7  X    0.000049   0.000142   0.000024   0.000079   0.000026
  112  C  7  Y    0.000030  -0.000031   0.000074  -0.000089   0.000053
  113  C  7  Z    0.000086  -0.000029  -0.000114   0.000119  -0.000085
  114  C  7  S   -0.000973  -0.000393  -0.001514   0.001297  -0.001204
  115  C  7  X    0.000816  -0.000827  -0.000630  -0.001839   0.000928
  116  C  7  Y   -0.000132   0.000060  -0.001519   0.001159  -0.003875
  117  C  7  Z   -0.001538   0.000123   0.001089  -0.000737   0.000009
  118  C  7  S   -0.058222  -0.008207   0.003553  -0.027264  -0.037700
  119  C  7  X    0.016819   0.004124   0.002658   0.001861   0.001177
  120  C  7  Y   -0.000321  -0.002153  -0.000439  -0.003690   0.000134
  121  C  7  Z   -0.014167  -0.001649   0.002380  -0.004097  -0.008544
  122  C  7 XX    0.000094  -0.000076   0.000104  -0.000033   0.000137
  123  C  7 YY    0.000043  -0.000014  -0.000070   0.000001  -0.000249
  124  C  7 ZZ    0.000009  -0.000035   0.000028  -0.000062   0.000017
  125  C  7 XY    0.000002  -0.000015   0.000039  -0.000078   0.000094
  126  C  7 XZ    0.000028  -0.000003  -0.000041  -0.000016  -0.000010
  127  C  7 YZ    0.000030   0.000010  -0.000028  -0.000007  -0.000217
  128  C  8  S   -0.000009   0.000067  -0.000056   0.000030  -0.000002
  129  C  8  S   -0.000043  -0.000626  -0.000487   0.000750   0.000041
  130  C  8  X    0.000014  -0.000016   0.000084  -0.000030   0.000021
  131  C  8  Y    0.000054   0.000009  -0.000104  -0.000187   0.000201
  132  C  8  Z   -0.000020  -0.000153   0.000314   0.000156  -0.000254
  133  C  8  S    0.000433  -0.007696   0.009648   0.001560  -0.004430
  134  C  8  X    0.000141  -0.003115  -0.001367   0.001628   0.000230
  135  C  8  Y   -0.000509  -0.004953   0.002658   0.007175  -0.004749
  136  C  8  Z    0.000368   0.010647  -0.006740  -0.011019   0.007862
  137  C  8  S   -0.001818  -0.123418  -0.073093   0.079037   0.054833
  138  C  8  X    0.004987   0.070963   0.002948  -0.046443   0.005871
  139  C  8  Y   -0.006055   0.034165  -0.007553  -0.036279   0.004464
  140  C  8  Z    0.002596  -0.072191   0.031616   0.036854  -0.000954
  141  C  8 XX   -0.000006   0.000115  -0.000045   0.000042  -0.000028
  142  C  8 YY   -0.000024   0.000204  -0.000027   0.000147  -0.000024
  143  C  8 ZZ   -0.000003   0.000543   0.000155  -0.000502  -0.000039
  144  C  8 XY   -0.000007   0.000325   0.000071  -0.000064  -0.000093
  145  C  8 XZ    0.000000  -0.000373  -0.000124   0.000325   0.000108
  146  C  8 YZ   -0.000002  -0.000581  -0.000193   0.000283   0.000067
  147  C  9  S    0.000026  -0.000080   0.000051  -0.000002   0.000040
  148  C  9  S    0.000110  -0.000254  -0.000730  -0.000023   0.000739
  149  C  9  X    0.000006   0.000026  -0.000020  -0.000130   0.000117
  150  C  9  Y   -0.000051  -0.000115  -0.000032   0.000193  -0.000166
  151  C  9  Z    0.000013   0.000327  -0.000047  -0.000291   0.000104
  152  C  9  S   -0.000613   0.011563  -0.004379  -0.005052   0.001006
  153  C  9  X    0.000135  -0.002777   0.005727   0.003030  -0.005415
  154  C  9  Y    0.000726   0.003573  -0.002364  -0.005056   0.005287
  155  C  9  Z   -0.000567  -0.009315   0.007709   0.009237  -0.008847
  156  C  9  S   -0.046351  -0.034391  -0.144320   0.042619   0.088612
  157  C  9  X   -0.011848   0.038382  -0.075784  -0.027595   0.047278
  158  C  9  Y    0.005615  -0.009472  -0.000868   0.006662  -0.017400
  159  C  9  Z   -0.004991   0.046335  -0.043223  -0.014894   0.023566
  160  C  9 XX    0.000036  -0.000119   0.000465  -0.000083  -0.000060
  161  C  9 YY    0.000029  -0.000076  -0.000026   0.000004   0.000188
  162  C  9 ZZ    0.000053  -0.000054   0.000449   0.000019  -0.000348
  163  C  9 XY   -0.000003   0.000038  -0.000325   0.000060   0.000028
  164  C  9 XZ    0.000000  -0.000006   0.000631  -0.000060  -0.000468
  165  C  9 YZ   -0.000004   0.000014  -0.000367   0.000008   0.000117
  166  H 10  S   -0.000070  -0.000116   0.000151  -0.000248   0.000143
  167  H 10  S   -0.000759   0.000287   0.002649  -0.000852   0.003120
  168  H 10  X   -0.000031   0.000008   0.000042  -0.000016   0.000036
  169  H 10  Y    0.000007  -0.000013   0.000050   0.000015   0.000089
  170  H 10  Z   -0.000005   0.000013   0.000041  -0.000037   0.000066
  171  H 11  S    0.000002  -0.000030  -0.000055   0.000086  -0.000021
  172  H 11  S   -0.001436   0.000087  -0.000279  -0.000749  -0.002242
  173  H 11  X    0.000003   0.000028  -0.000008   0.000089  -0.000037
  174  H 11  Y    0.000027  -0.000006  -0.000007  -0.000015   0.000001
  175  H 11  Z   -0.000023  -0.000005  -0.000013  -0.000007  -0.000028
  176  C 12  S    0.000029  -0.000003  -0.000009   0.000005   0.000051
  177  C 12  S    0.000116  -0.000041  -0.000062   0.000003   0.000229
  178  C 12  X   -0.000131  -0.000051  -0.000036  -0.000000  -0.000125
  179  C 12  Y   -0.000068   0.000019   0.000009   0.000033   0.000068
  180  C 12  Z    0.000011   0.000006   0.000074   0.000037   0.000167
  181  C 12  S   -0.000654   0.000551   0.001403   0.000476   0.000585
  182  C 12  X    0.001108  -0.000077  -0.000561  -0.000381   0.000105
  183  C 12  Y    0.000465  -0.000251   0.000360  -0.000766   0.000565
  184  C 12  Z    0.000633  -0.000138  -0.001008  -0.000157  -0.001491
  185  C 12  S   -0.011874  -0.002374   0.001711   0.014379   0.015226
  186  C 12  X    0.003460   0.000683  -0.000790  -0.003582  -0.004056
  187  C 12  Y    0.001182   0.000974   0.001410   0.000946   0.001409
  188  C 12  Z    0.001523  -0.000106   0.000131   0.002298   0.001407
  189  C 12 XX   -0.000013   0.000036   0.000014   0.000038   0.000051
  190  C 12 YY    0.000094   0.000003   0.000007   0.000021   0.000082
  191  C 12 ZZ    0.000071   0.000006   0.000012   0.000004   0.000109
  192  C 12 XY   -0.000008   0.000011  -0.000025   0.000043  -0.000031
  193  C 12 XZ    0.000003  -0.000001   0.000028  -0.000023   0.000026
  194  C 12 YZ   -0.000027   0.000012   0.000007   0.000020  -0.000039
  195  H 13  S   -0.000027   0.000129  -0.000010   0.000188  -0.000196
  196  H 13  S    0.000799   0.001815   0.000494   0.002365  -0.000661
  197  H 13  X    0.000009  -0.000021  -0.000008  -0.000058   0.000001
  198  H 13  Y   -0.000007   0.000065   0.000013   0.000106   0.000038
  199  H 13  Z    0.000036   0.000031   0.000016   0.000047  -0.000021
  200  H 14  S   -0.000050   0.000039   0.000083   0.000079   0.000061
  201  H 14  S   -0.000694   0.000766   0.000238   0.002479   0.000121
  202  H 14  X   -0.000040  -0.000038   0.000018  -0.000023   0.000018
  203  H 14  Y   -0.000003   0.000013  -0.000015   0.000002  -0.000055
  204  H 14  Z   -0.000020  -0.000046  -0.000026  -0.000048   0.000008
  205  H 15  S   -0.000007   0.000024  -0.000020   0.000076   0.000077
  206  H 15  S   -0.000382  -0.000167  -0.000096  -0.002084  -0.001480
  207  H 15  X   -0.000022   0.000008  -0.000015   0.000003  -0.000076
  208  H 15  Y   -0.000008   0.000028   0.000001   0.000018  -0.000046
  209  H 15  Z   -0.000009   0.000005  -0.000003   0.000002   0.000007
  210  C 16  S   -0.000006  -0.000070   0.000060  -0.000047  -0.000039
  211  C 16  S   -0.000026   0.000641   0.000496   0.000373  -0.000157
  212  C 16  X    0.000009   0.000010  -0.000008  -0.000004   0.000023
  213  C 16  Y    0.000022   0.000014   0.000116  -0.000112   0.000194
  214  C 16  Z   -0.000004  -0.000181   0.000277  -0.000050   0.000194
  215  C 16  S    0.000152   0.007862  -0.009159   0.003399  -0.002506
  216  C 16  X   -0.000377   0.004244   0.000540   0.003612  -0.000987
  217  C 16  Y   -0.000343   0.005984  -0.002608   0.006246  -0.004704
  218  C 16  Z   -0.000143   0.010947  -0.005917   0.008134  -0.006678
  219  C 16  S    0.014403   0.092388   0.047890   0.077738   0.089438
  220  C 16  X    0.011772  -0.074515   0.011836  -0.040261  -0.014470
  221  C 16  Y   -0.001493  -0.037655   0.015887  -0.025006   0.000220
  222  C 16  Z   -0.002373  -0.062590   0.037003  -0.005683   0.006751
  223  C 16 XX   -0.000012  -0.000233   0.000037  -0.000149  -0.000060
  224  C 16 YY   -0.000013  -0.000287   0.000011   0.000047  -0.000067
  225  C 16 ZZ    0.000005  -0.000389  -0.000089  -0.000513  -0.000050
  226  C 16 XY   -0.000007  -0.000447  -0.000098  -0.000105  -0.000074
  227  C 16 XZ   -0.000005  -0.000412  -0.000152  -0.000372  -0.000100
  228  C 16 YZ   -0.000000  -0.000556  -0.000183  -0.000284  -0.000038
  229  C 17  S   -0.000009   0.000081  -0.000050  -0.000020  -0.000064
  230  C 17  S   -0.000044   0.000263   0.000726  -0.000137   0.000321
  231  C 17  X   -0.000004   0.000007  -0.000055  -0.000084   0.000026
  232  C 17  Y   -0.000002   0.000131   0.000036   0.000166  -0.000117
  233  C 17  Z   -0.000005   0.000330  -0.000030   0.000182  -0.000021
  234  C 17  S    0.000615  -0.011745   0.004259  -0.003126   0.003502
  235  C 17  X   -0.000181   0.001442  -0.003578   0.002675  -0.003554
  236  C 17  Y    0.000276  -0.004463   0.002824  -0.004428   0.004539
  237  C 17  Z    0.000463  -0.009888   0.007835  -0.007494   0.007816
  238  C 17  S   -0.057330   0.004755   0.111455   0.048609   0.070790
  239  C 17  X    0.001692  -0.039338   0.067222  -0.005569   0.036140
  240  C 17  Y    0.010166   0.017207  -0.003260   0.013846  -0.001599
  241  C 17  Z    0.017079   0.063652  -0.049180   0.009670  -0.010089
  242  C 17 XX   -0.000007   0.000127  -0.000332  -0.000072  -0.000124
  243  C 17 YY   -0.000017   0.000077  -0.000005  -0.000018   0.000072
  244  C 17 ZZ   -0.000008   0.000055  -0.000555   0.000033  -0.000660
  245  C 17 XY    0.000001  -0.000027   0.000298   0.000058  -0.000007
  246  C 17 XZ    0.000000  -0.000006   0.000593   0.000058   0.000395
  247  C 17 YZ    0.000003   0.000011  -0.000424   0.000004  -0.000138
  248  C 18  S    0.000002   0.000096  -0.000052   0.000073  -0.000036
  249  C 18  S    0.000006   0.000448  -0.000373   0.000339  -0.000245
  250  C 18  X    0.000009   0.000133   0.000114   0.000065   0.000062
  251  C 18  Y   -0.000031   0.000154  -0.000026   0.000076  -0.000023
  252  C 18  Z    0.000008   0.000203  -0.000077   0.000126  -0.000085
  253  C 18  S    0.000104  -0.013423   0.007850  -0.009083   0.006645
  254  C 18  X    0.000218  -0.010235   0.003326  -0.006535   0.003522
  255  C 18  Y    0.000331  -0.003280  -0.000802  -0.002282   0.000429
  256  C 18  Z    0.000162  -0.002346  -0.002527  -0.001341  -0.001002
  257  C 18  S   -0.027535  -0.030954  -0.040045  -0.033130  -0.049036
  258  C 18  X   -0.007050  -0.002596  -0.000970  -0.002149  -0.003271
  259  C 18  Y   -0.009195   0.026558   0.000555   0.017741   0.002515
  260  C 18  Z   -0.012784   0.054437  -0.003145   0.028480   0.005610
  261  C 18 XX    0.000007  -0.000049   0.000050  -0.000013   0.000061
  262  C 18 YY    0.000003   0.000156  -0.000015   0.000091  -0.000052
  263  C 18 ZZ    0.000004   0.000152   0.000063   0.000134   0.000037
  264  C 18 XY    0.000008   0.000031  -0.000003  -0.000074   0.000019
  265  C 18 XZ    0.000006   0.000046  -0.000053   0.000066  -0.000034
  266  C 18 YZ   -0.000007   0.000038   0.000095   0.000023  -0.000002
  267  C 19  S    0.000009  -0.000081   0.000073  -0.000048   0.000057
  268  C 19  S    0.000043  -0.000502   0.000297  -0.000287   0.000265
  269  C 19  X   -0.000021  -0.000063  -0.000173  -0.000056  -0.000083
  270  C 19  Y    0.000022  -0.000103   0.000073  -0.000031   0.000056
  271  C 19  Z    0.000007  -0.000136   0.000194  -0.000094   0.000143
  272  C 19  S   -0.000497   0.012205  -0.009660   0.007393  -0.008289
  273  C 19  X    0.000644  -0.006639   0.008078  -0.004144   0.006385
  274  C 19  Y    0.000047  -0.001869  -0.000479  -0.000677  -0.000134
  275  C 19  Z    0.000095  -0.000859  -0.004149   0.000004  -0.002209
  276  C 19  S    0.023007  -0.023668  -0.041073  -0.036044  -0.029209
  277  C 19  X   -0.005266   0.000114  -0.000732   0.003398  -0.000950
  278  C 19  Y    0.004951  -0.009295   0.029012  -0.003267   0.015087
  279  C 19  Z    0.008752  -0.022009   0.058986  -0.003425   0.027549
  280  C 19 XX    0.000019   0.000057   0.000013   0.000055  -0.000064
  281  C 19 YY    0.000009  -0.000039   0.000096  -0.000069   0.000093
  282  C 19 ZZ    0.000003  -0.000004   0.000163  -0.000010   0.000120
  283  C 19 XY    0.000003   0.000070  -0.000063   0.000023   0.000028
  284  C 19 XZ   -0.000001   0.000036  -0.000005   0.000029  -0.000030
  285  C 19 YZ   -0.000004   0.000084   0.000055   0.000002  -0.000007
  286  C 20  S    0.000000  -0.000090   0.000057   0.000100  -0.000024
  287  C 20  S   -0.000001  -0.000407   0.000409   0.000474  -0.000201
  288  C 20  X    0.000014  -0.000091  -0.000129   0.000038   0.000080
  289  C 20  Y   -0.000020  -0.000139   0.000034   0.000042  -0.000024
  290  C 20  Z   -0.000000   0.000227  -0.000084  -0.000106   0.000084
  291  C 20  S    0.000294   0.012548  -0.008621  -0.010676   0.007076
  292  C 20  X    0.000032   0.008964  -0.004089  -0.007302   0.004083
  293  C 20  Y    0.000235   0.003344   0.000558  -0.001977   0.000456
  294  C 20  Z   -0.000062  -0.004287  -0.002163   0.001346   0.000919
  295  C 20  S    0.006088   0.034668   0.043100  -0.001668  -0.018786
  296  C 20  X   -0.000012   0.009919   0.000776  -0.004391   0.002363
  297  C 20  Y    0.001940  -0.025627  -0.002982   0.024968  -0.005886
  298  C 20  Z   -0.003295   0.060803   0.001345  -0.045626   0.010738
  299  C 20 XX    0.000011   0.000054  -0.000074  -0.000022   0.000104
  300  C 20 YY   -0.000006  -0.000145   0.000026   0.000137  -0.000035
  301  C 20 ZZ    0.000005  -0.000163  -0.000065   0.000179   0.000059
  302  C 20 XY    0.000012  -0.000015   0.000011  -0.000068   0.000027
  303  C 20 XZ   -0.000002   0.000001  -0.000065  -0.000090   0.000039
  304  C 20 YZ    0.000004   0.000050   0.000093  -0.000012   0.000004
  305  C 21  S    0.000003   0.000082  -0.000065  -0.000039   0.000095
  306  C 21  S    0.000025   0.000502  -0.000258  -0.000281   0.000444
  307  C 21  X   -0.000009   0.000037   0.000198  -0.000060  -0.000062
  308  C 21  Y    0.000027   0.000084  -0.000061  -0.000062   0.000006
  309  C 21  Z    0.000013  -0.000160   0.000165   0.000123  -0.000071
  310  C 21  S   -0.000569  -0.011872   0.009507   0.008864  -0.009194
  311  C 21  X    0.000407   0.006178  -0.008887  -0.004744   0.006767
  312  C 21  Y   -0.000074   0.001873   0.000320  -0.001176   0.000691
  313  C 21  Z   -0.000253  -0.001627  -0.003414   0.001617   0.000066
  314  C 21  S    0.002701   0.029292   0.055711  -0.031956  -0.007054
  315  C 21  X    0.004413  -0.003296   0.006941   0.007817  -0.007412
  316  C 21  Y   -0.005128   0.007102  -0.024755  -0.010481   0.018622
  317  C 21  Z    0.012159  -0.021474   0.055423   0.021759  -0.034216
  318  C 21 XX    0.000001  -0.000040   0.000001   0.000095   0.000008
  319  C 21 YY    0.000009   0.000048  -0.000092  -0.000050   0.000155
  320  C 21 ZZ   -0.000020  -0.000010  -0.000161   0.000057   0.000141
  321  C 21 XY    0.000002  -0.000058   0.000081   0.000034   0.000006
  322  C 21 XZ    0.000011   0.000042  -0.000041  -0.000057   0.000123
  323  C 21 YZ    0.000001   0.000089   0.000060  -0.000024   0.000019
  324  C 22  S    0.000007   0.000066  -0.000092   0.000036  -0.000064
  325  C 22  S    0.000019   0.000380  -0.000529   0.000207  -0.000370
  326  C 22  X    0.000008  -0.000029   0.000005  -0.000024   0.000023
  327  C 22  Y   -0.000017  -0.000015  -0.000051   0.000012   0.000006
  328  C 22  Z   -0.000018  -0.000002  -0.000087  -0.000002  -0.000085
  329  C 22  S    0.000198  -0.006984   0.010569  -0.004345   0.007558
  330  C 22  X   -0.000322   0.001827   0.000678   0.000948  -0.000010
  331  C 22  Y   -0.000096   0.002537  -0.002291   0.001435  -0.001838
  332  C 22  Z   -0.000174   0.003961  -0.004396   0.002498  -0.003326
  333  C 22  S   -0.030941  -0.064161   0.009320  -0.012301  -0.006196
  334  C 22  X   -0.005500   0.034143  -0.039181   0.012180  -0.015526
  335  C 22  Y    0.003206   0.001506  -0.001645  -0.000668   0.000029
  336  C 22  Z    0.009884  -0.008452   0.010292  -0.006862   0.005045
  337  C 22 XX    0.000020  -0.000015  -0.000017  -0.000021  -0.000010
  338  C 22 YY    0.000012   0.000070  -0.000088   0.000042  -0.000063
  339  C 22 ZZ    0.000021  -0.000002   0.000030   0.000003   0.000022
  340  C 22 XY    0.000008  -0.000015  -0.000006  -0.000016   0.000007
  341  C 22 XZ    0.000004   0.000015  -0.000047   0.000014  -0.000047
  342  C 22 YZ    0.000001  -0.000062   0.000098  -0.000026   0.000054
  343  C 23  S    0.000010  -0.000108   0.000031  -0.000061   0.000029
  344  C 23  S    0.000048  -0.000627   0.000177  -0.000352   0.000170
  345  C 23  X    0.000011  -0.000008   0.000026  -0.000029   0.000016
  346  C 23  Y   -0.000016  -0.000060  -0.000023  -0.000015   0.000009
  347  C 23  Z   -0.000000  -0.000088  -0.000035  -0.000074  -0.000012
  348  C 23  S   -0.000664   0.012675  -0.002803   0.007653  -0.003571
  349  C 23  X   -0.000199   0.000255  -0.001947   0.000118  -0.001225
  350  C 23  Y    0.000121  -0.002971   0.000980  -0.001843   0.000931
  351  C 23  Z    0.000270  -0.005561   0.002439  -0.003523   0.002284
  352  C 23  S    0.034790   0.043225  -0.055369   0.002680  -0.011273
  353  C 23  X   -0.007193   0.043920  -0.020896   0.018752  -0.006402
  354  C 23  Y   -0.005189   0.010954  -0.007273   0.005553  -0.003366
  355  C 23  Z   -0.008929   0.003576  -0.003765   0.003811  -0.003946
  356  C 23 XX   -0.000002  -0.000018  -0.000019   0.000000  -0.000028
  357  C 23 YY    0.000018  -0.000091   0.000036  -0.000056   0.000038
  358  C 23 ZZ    0.000014   0.000025   0.000006   0.000015   0.000005
  359  C 23 XY   -0.000006   0.000045  -0.000008   0.000019  -0.000007
  360  C 23 XZ   -0.000008   0.000015   0.000014   0.000028  -0.000002
  361  C 23 YZ   -0.000000   0.000118  -0.000025   0.000063  -0.000023
  362  H 24  S   -0.000003  -0.000412  -0.000089  -0.000257   0.000034
  363  H 24  S    0.000319  -0.004099   0.000819  -0.002339   0.000902
  364  H 24  X    0.000007  -0.000025  -0.000023  -0.000002  -0.000018
  365  H 24  Y   -0.000013   0.000053   0.000037   0.000031  -0.000004
  366  H 24  Z   -0.000004   0.000106   0.000058   0.000047   0.000024
  367  H 25  S    0.000014   0.000051  -0.000409   0.000061  -0.000266
  368  H 25  S   -0.000655   0.002218  -0.003186   0.001157  -0.002223
  369  H 25  X    0.000021   0.000011   0.000020   0.000019  -0.000000
  370  H 25  Y    0.000009   0.000018   0.000069  -0.000002   0.000034
  371  H 25  Z   -0.000003   0.000020   0.000123   0.000008   0.000053
  372  H 26  S   -0.000016  -0.000179   0.000006  -0.000072   0.000031
  373  H 26  S    0.000368  -0.001159  -0.000027  -0.000888   0.000331
  374  H 26  X    0.000004   0.000008  -0.000057   0.000010  -0.000035
  375  H 26  Y   -0.000004  -0.000016   0.000044  -0.000003   0.000023
  376  H 26  Z   -0.000005  -0.000029   0.000089  -0.000015   0.000053
  377  H 27  S   -0.000004   0.000066  -0.000164   0.000037  -0.000073
  378  H 27  S   -0.000137   0.000285  -0.001090   0.000371  -0.000938
  379  H 27  X   -0.000000   0.000048   0.000009   0.000036  -0.000003
  380  H 27  Y   -0.000002   0.000062   0.000003   0.000032  -0.000003
  381  H 27  Z    0.000006   0.000093   0.000001   0.000054  -0.000004
  382  C 28  S    0.000004   0.000110  -0.000024  -0.000058   0.000043
  383  C 28  S    0.000022   0.000628  -0.000147  -0.000343   0.000237
  384  C 28  X   -0.000002  -0.000008  -0.000037  -0.000015   0.000026
  385  C 28  Y   -0.000004   0.000044   0.000014  -0.000021  -0.000008
  386  C 28  Z   -0.000003  -0.000088  -0.000025   0.000083  -0.000001
  387  C 28  S   -0.000336  -0.012344   0.002729   0.008186  -0.004174
  388  C 28  X   -0.000005  -0.000689   0.002281   0.001351  -0.001927
  389  C 28  Y    0.000062   0.002664  -0.000858  -0.001460   0.000774
  390  C 28  Z   -0.000151  -0.005496   0.002361   0.003481  -0.002109
  391  C 28  S    0.004568  -0.031671   0.051524   0.000098  -0.024042
  392  C 28  X    0.003964  -0.043678   0.016483   0.032971  -0.018209
  393  C 28  Y    0.001882  -0.012819   0.005845   0.011845  -0.006684
  394  C 28  Z   -0.001704   0.012318  -0.005640  -0.015264   0.009827
  395  C 28 XX    0.000003   0.000029   0.000028   0.000006  -0.000007
  396  C 28 YY    0.000008   0.000105  -0.000026  -0.000060   0.000055
  397  C 28 ZZ    0.000001  -0.000026   0.000010   0.000028   0.000020
  398  C 28 XY    0.000001  -0.000033   0.000005   0.000001  -0.000009
  399  C 28 XZ    0.000004   0.000010   0.000007  -0.000008   0.000011
  400  C 28 YZ   -0.000001   0.000113  -0.000027  -0.000045   0.000032
  401  C 29  S   -0.000006  -0.000056   0.000103   0.000055  -0.000047
  402  C 29  S   -0.000027  -0.000329   0.000579   0.000301  -0.000279
  403  C 29  X   -0.000004   0.000030  -0.000008  -0.000032   0.000038
  404  C 29  Y    0.000010   0.000003   0.000044  -0.000020  -0.000011
  405  C 29  Z    0.000005  -0.000006  -0.000096   0.000002   0.000064
  406  C 29  S    0.000277   0.006370  -0.011178  -0.005293   0.007015
  407  C 29  X   -0.000014  -0.000977  -0.001547   0.001221  -0.000242
  408  C 29  Y   -0.000098  -0.002185   0.002061   0.001635  -0.001439
  409  C 29  Z    0.000208   0.004178  -0.004519  -0.002946   0.003102
  410  C 29  S    0.006432   0.057200  -0.014967  -0.015711   0.008674
  411  C 29  X    0.007194  -0.034966   0.034996   0.028981  -0.029090
  412  C 29  Y   -0.000525  -0.001258   0.003952  -0.000231  -0.001632
  413  C 29  Z    0.002145  -0.005539   0.002375   0.010436  -0.005521
  414  C 29 XX   -0.000010   0.000024   0.000022  -0.000009   0.000006
  415  C 29 YY   -0.000013  -0.000061   0.000115   0.000070  -0.000043
  416  C 29 ZZ    0.000000   0.000017  -0.000013   0.000024   0.000028
  417  C 29 XY    0.000004   0.000007   0.000016  -0.000015   0.000018
  418  C 29 XZ    0.000005   0.000013  -0.000057  -0.000023   0.000021
  419  C 29 YZ    0.000000  -0.000055   0.000084   0.000034  -0.000031
  420  H 30  S   -0.000000  -0.000066   0.000429   0.000056  -0.000198
  421  H 30  S   -0.000262  -0.001979   0.003294   0.001384  -0.002765
  422  H 30  X    0.000004  -0.000011   0.000004   0.000024   0.000026
  423  H 30  Y    0.000006  -0.000020  -0.000070   0.000000   0.000028
  424  H 30  Z    0.000000   0.000020   0.000136  -0.000031  -0.000035
  425  H 31  S    0.000006  -0.000050   0.000161   0.000055  -0.000072
  426  H 31  S   -0.000056  -0.000215   0.001253   0.000354  -0.000945
  427  H 31  X   -0.000002  -0.000039  -0.000006   0.000006   0.000002
  428  H 31  Y   -0.000002  -0.000061  -0.000001   0.000020  -0.000006
  429  H 31  Z    0.000000   0.000100   0.000003  -0.000061  -0.000005
  430  H 32  S   -0.000010   0.000166   0.000009  -0.000095   0.000063
  431  H 32  S    0.000180   0.001205   0.000081  -0.001006   0.000196
  432  H 32  X   -0.000004  -0.000016   0.000074   0.000004  -0.000016
  433  H 32  Y   -0.000002   0.000010  -0.000036  -0.000009   0.000010
  434  H 32  Z    0.000003  -0.000029   0.000086   0.000003  -0.000056
  435  H 33  S    0.000003   0.000416   0.000070  -0.000231   0.000047
  436  H 33  S   -0.000051   0.003648  -0.000823  -0.002840   0.001030
  437  H 33  X   -0.000007   0.000029   0.000035  -0.000029  -0.000027
  438  H 33  Y   -0.000006  -0.000051  -0.000033   0.000019  -0.000008
  439  H 33  Z    0.000001   0.000114   0.000061  -0.000029  -0.000031
  440  H 34  S    0.000020   0.000046  -0.000014  -0.000080  -0.000144
  441  H 34  S   -0.001616   0.000496   0.000497  -0.003097   0.000027
  442  H 34  X   -0.000042  -0.000007   0.000009  -0.000035  -0.000192
  443  H 34  Y   -0.000061  -0.000040   0.000193   0.000017  -0.000395
  444  H 34  Z    0.000056   0.000006  -0.000039   0.000115  -0.000021
  445  CL35  S    0.000004   0.000000  -0.000001   0.000002   0.000002
  446  CL35  S    0.000096  -0.000005  -0.000016   0.000038   0.000037
  447  CL35  X    0.824366   0.000001   0.000001  -0.000000   0.000006
  448  CL35  Y    0.212587   0.000002   0.000000  -0.000004   0.000002
  449  CL35  Z   -0.507157  -0.000004  -0.000010   0.000017   0.000016
  450  CL35  S    0.000270  -0.000011  -0.000043   0.000121   0.000124
  451  CL35  X    0.024409  -0.000001  -0.000003  -0.000007  -0.000030
  452  CL35  Y    0.006483  -0.000015  -0.000014   0.000033   0.000006
  453  CL35  Z   -0.015115   0.000024   0.000054  -0.000098  -0.000092
  454  CL35  S   -0.001520   0.000028   0.000260  -0.000849  -0.000901
  455  CL35  X   -0.010392  -0.000071   0.000009   0.000239   0.000134
  456  CL35  Y   -0.003535   0.000186   0.000319  -0.000634  -0.000582
  457  CL35  Z    0.006880  -0.000133  -0.000316   0.000747   0.000740
  458  CL35  S   -0.004369   0.001401   0.002469  -0.007516  -0.007403
  459  CL35  X    0.003917  -0.000368   0.000129   0.002144  -0.000702
  460  CL35  Y   -0.000332   0.000538   0.001079  -0.002072  -0.002478
  461  CL35  Z   -0.001435  -0.000016  -0.000048   0.001123   0.001536
  462  CL35 XX    0.000213  -0.000003  -0.000030   0.000059   0.000062
  463  CL35 YY    0.000144   0.000003  -0.000003   0.000049   0.000050
  464  CL35 ZZ    0.000128  -0.000009  -0.000021   0.000020   0.000006
  465  CL35 XY   -0.000042  -0.000015   0.000006   0.000009   0.000006
  466  CL35 XZ    0.000061   0.000007  -0.000002  -0.000022  -0.000011
  467  CL35 YZ    0.000082  -0.000010  -0.000021   0.000028   0.000024
  468  H 36  S   -0.000099   0.000025  -0.000033   0.000045   0.000026
  469  H 36  S    0.000201  -0.000216  -0.000473   0.000432  -0.000167
  470  H 36  X   -0.000028   0.000001   0.000094  -0.000010   0.000092
  471  H 36  Y    0.000030   0.000004  -0.000002  -0.000001  -0.000009
  472  H 36  Z   -0.000025   0.000010  -0.000030   0.000015   0.000004
  473  H 37  S   -0.000050  -0.000028  -0.000048  -0.000032  -0.000075
  474  H 37  S    0.001002  -0.000252  -0.000757  -0.000457  -0.000490
  475  H 37  X   -0.000060   0.000001   0.000036   0.000011   0.000020
  476  H 37  Y   -0.000023  -0.000001  -0.000052   0.000012  -0.000081
  477  H 37  Z    0.000023  -0.000015   0.000008  -0.000027   0.000004
  478  H 38  S    0.000070  -0.000013   0.000037   0.000023   0.000118
  479  H 38  S   -0.001043  -0.000077   0.000522  -0.000227   0.001981
  480  H 38  X    0.000092   0.000000  -0.000019   0.000015  -0.000124
  481  H 38  Y   -0.000005   0.000006   0.000005   0.000029   0.000123
  482  H 38  Z    0.000009   0.000006  -0.000001   0.000006   0.000058

                     31         32         33         34         35
                   -6.1747    -6.1745    -1.1120    -1.0447    -1.0282
                     A          A          A          A          A   
    1  C  1  S   -0.000031   0.000176  -0.045080  -0.001296   0.038166
    2  C  1  S    0.000437   0.000985   0.081647   0.002471  -0.068140
    3  C  1  X    0.000097   0.000071  -0.001345   0.000129   0.043888
    4  C  1  Y   -0.000216   0.000118   0.030895   0.001475  -0.025901
    5  C  1  Z    0.000004  -0.000011  -0.002944   0.005197   0.000418
    6  C  1  S   -0.000593  -0.004858   0.065506   0.002715  -0.081589
    7  C  1  X   -0.000315  -0.001374   0.001941  -0.001499   0.011294
    8  C  1  Y    0.000457  -0.002792   0.011668   0.000123  -0.020363
    9  C  1  Z    0.000522   0.000377  -0.001212   0.003916   0.000730
   10  C  1  S    0.093003  -0.094251  -0.072321  -0.147385   0.048971
   11  C  1  X   -0.030833  -0.012073   0.040993   0.056440  -0.029559
   12  C  1  Y    0.037245  -0.009654   0.019314   0.003995  -0.024897
   13  C  1  Z   -0.003873   0.004180   0.047749   0.046054  -0.049946
   14  C  1 XX   -0.000251   0.000110   0.001348   0.000009   0.002185
   15  C  1 YY   -0.000568  -0.000089   0.002270   0.000095  -0.003210
   16  C  1 ZZ    0.000007   0.000319  -0.002824  -0.000093   0.001799
   17  C  1 XY    0.000378  -0.000199  -0.001355  -0.000043   0.005360
   18  C  1 XZ    0.000022   0.000036  -0.000045  -0.000039  -0.000880
   19  C  1 YZ   -0.000015   0.000009   0.000311   0.000611  -0.000840
   20  C  2  S   -0.000172   0.000011  -0.044072  -0.000013  -0.041491
   21  C  2  S   -0.000904  -0.000580   0.079920  -0.000102   0.074327
   22  C  2  X    0.000099   0.000079  -0.010532  -0.000677   0.030503
   23  C  2  Y   -0.000125   0.000233   0.028075   0.000294   0.038456
   24  C  2  Z    0.000018  -0.000007  -0.001266   0.005408  -0.006951
   25  C  2  S    0.004852   0.001209   0.062674   0.002006   0.085647
   26  C  2  X   -0.002302  -0.000421  -0.005326   0.002114   0.002979
   27  C  2  Y    0.002572  -0.000506   0.010434  -0.000750   0.023597
   28  C  2  Z   -0.000394  -0.000428  -0.000740   0.002002  -0.001241
   29  C  2  S    0.075782  -0.071958  -0.119703  -0.158471  -0.039487
   30  C  2  X   -0.003688  -0.028391  -0.011568  -0.028330  -0.025315
   31  C  2  Y    0.010827  -0.048581  -0.003611  -0.014282   0.018252
   32  C  2  Z   -0.005415   0.013073   0.043678   0.046975   0.057745
   33  C  2 XX   -0.000011   0.000113   0.000659   0.000089  -0.004686
   34  C  2 YY   -0.000100   0.000760   0.002796  -0.000043   0.005539
   35  C  2 ZZ   -0.000297  -0.000044  -0.002586  -0.000029  -0.001572
   36  C  2 XY   -0.000220   0.000171   0.000574   0.000035   0.002052
   37  C  2 XZ   -0.000022  -0.000053  -0.000802  -0.000194  -0.000559
   38  C  2 YZ    0.000052  -0.000014   0.000178   0.000596   0.000256
   39  S  3  S    0.002720   0.000128   0.033651   0.001338  -0.044409
   40  S  3  S   -0.010304  -0.000492  -0.155158  -0.006126   0.201134
   41  S  3  X    0.985145   0.048295  -0.032171  -0.002913   0.023789
   42  S  3  Y    0.058213   0.002730  -0.011151  -0.001111   0.007996
   43  S  3  Z   -0.071545  -0.003557   0.003137  -0.025954  -0.003000
   44  S  3  S    0.001123  -0.000149   0.294812   0.012139  -0.411101
   45  S  3  X    0.032961   0.001933   0.073637   0.006620  -0.057818
   46  S  3  Y    0.002072   0.000306   0.025810   0.002826  -0.019154
   47  S  3  Z   -0.002449  -0.000129  -0.007086   0.059412   0.007160
   48  S  3  S    0.014292   0.006821   0.109670   0.001119  -0.095008
   49  S  3  X   -0.019903   0.002928   0.014211   0.000259   0.016135
   50  S  3  Y   -0.000616   0.000192  -0.002641  -0.001181   0.007392
   51  S  3  Z    0.001591  -0.000701  -0.001969  -0.003164   0.000797
   52  S  3  S   -0.396069   0.111106   0.098539   0.215299  -0.028130
   53  S  3  X   -0.079163   0.019694   0.013028   0.043338  -0.009073
   54  S  3  Y   -0.018673   0.010141   0.007522  -0.000217   0.004632
   55  S  3  Z    0.002035  -0.001740  -0.006068   0.019017   0.003659
   56  S  3 XX    0.000886  -0.000072  -0.000368   0.001162   0.007671
   57  S  3 YY   -0.000622   0.000290   0.001147   0.000564  -0.005398
   58  S  3 ZZ   -0.000826   0.000125   0.005738  -0.001625  -0.009899
   59  S  3 XY    0.000446   0.000083   0.003552   0.001167  -0.000093
   60  S  3 XZ   -0.000142  -0.000001   0.000253   0.009900  -0.001182
   61  S  3 YZ   -0.000031  -0.000012  -0.000022   0.010928  -0.000168
   62  H  4  S   -0.000019  -0.000046   0.019449   0.002499  -0.019801
   63  H  4  S    0.000778   0.001338   0.000843  -0.002552  -0.002476
   64  H  4  X   -0.000051   0.000088   0.000100  -0.000045   0.000278
   65  H  4  Y    0.000117   0.000124   0.001457   0.000377  -0.001293
   66  H  4  Z    0.000011   0.000050  -0.002012  -0.000061   0.001973
   67  C  5  S   -0.000003  -0.000066  -0.013595   0.001052   0.018814
   68  C  5  S   -0.000020  -0.000301   0.023676  -0.001906  -0.033128
   69  C  5  X   -0.000040  -0.000082   0.004804  -0.000360  -0.000936
   70  C  5  Y   -0.000101  -0.000011   0.011380  -0.000965  -0.013835
   71  C  5  Z    0.000026   0.000060   0.008190   0.000424  -0.010771
   72  C  5  S    0.000093   0.001726   0.017795   0.000643  -0.026902
   73  C  5  X    0.000040   0.001242   0.001328   0.002371   0.001090
   74  C  5  Y    0.001474   0.000688   0.002809  -0.001642  -0.003911
   75  C  5  Z   -0.000381  -0.000424   0.004363  -0.000942  -0.002629
   76  C  5  S    0.004921   0.006567   0.094478   0.112160  -0.096133
   77  C  5  X    0.004440   0.000732   0.004560   0.007958  -0.007169
   78  C  5  Y   -0.000884   0.001249   0.016119   0.017067  -0.016833
   79  C  5  Z    0.000955   0.000644   0.015010   0.015326  -0.012713
   80  C  5 XX   -0.000083  -0.000120  -0.000553   0.000051   0.001199
   81  C  5 YY    0.000011  -0.000003   0.000805  -0.000226  -0.000552
   82  C  5 ZZ    0.000060  -0.000126   0.000055   0.000080   0.000031
   83  C  5 XY    0.000068   0.000062   0.000757  -0.000024  -0.000261
   84  C  5 XZ    0.000030   0.000005   0.000815   0.000023  -0.000596
   85  C  5 YZ   -0.000027  -0.000003   0.001626  -0.000001  -0.001764
   86  S  6  S    0.000140  -0.002710   0.032671   0.000139   0.044943
   87  S  6  S   -0.000482   0.010267  -0.150769  -0.000639  -0.203657
   88  S  6  X   -0.045954   0.935922   0.033341  -0.001499   0.025486
   89  S  6  Y   -0.015187   0.312671   0.001039  -0.000621   0.001969
   90  S  6  Z    0.003628  -0.072833  -0.001722  -0.025674  -0.001067
   91  S  6  S    0.000424  -0.001132   0.285786   0.001300   0.415601
   92  S  6  X   -0.001176   0.031435  -0.076373   0.003423  -0.061906
   93  S  6  Y   -0.000618   0.010268  -0.002079   0.001770  -0.004881
   94  S  6  Z    0.000055  -0.002396   0.004108   0.058681   0.002741
   95  S  6  S   -0.006792  -0.014546   0.107956  -0.003461   0.097209
   96  S  6  X    0.005552  -0.019240  -0.011851   0.001069   0.017819
   97  S  6  Y    0.001439  -0.006289  -0.008429  -0.003165  -0.001477
   98  S  6  Z    0.000024   0.001694  -0.000650  -0.002514  -0.004325
   99  S  6  S   -0.133154   0.385827   0.073478   0.170247   0.011309
  100  S  6  X    0.026099  -0.077966  -0.008384  -0.033191  -0.002260
  101  S  6  Y    0.004507  -0.020218   0.002627   0.003083  -0.004949
  102  S  6  Z    0.004420  -0.002432  -0.003827   0.049825  -0.002063
  103  S  6 XX    0.000075  -0.000887   0.002074  -0.001510  -0.005837
  104  S  6 YY   -0.000241   0.000647  -0.001379   0.000131   0.003749
  105  S  6 ZZ   -0.000209   0.000855   0.005539   0.001274   0.009872
  106  S  6 XY    0.000223  -0.000278  -0.002999   0.000239  -0.004733
  107  S  6 XZ   -0.000034   0.000148   0.000565  -0.012977   0.001490
  108  S  6 YZ   -0.000037   0.000029   0.000542   0.006530   0.000909
  109  C  7  S    0.000041   0.000046  -0.013820   0.001845  -0.022429
  110  C  7  S    0.000183   0.000242   0.024373  -0.003360   0.039637
  111  C  7  X   -0.000151  -0.000039  -0.005890   0.000719  -0.001615
  112  C  7  Y    0.000005   0.000113   0.008865  -0.001216   0.013220
  113  C  7  Z   -0.000064  -0.000011   0.009199   0.000024   0.012209
  114  C  7  S   -0.000821  -0.001663   0.016649   0.000022   0.032609
  115  C  7  X    0.002356  -0.000343  -0.001571  -0.001191   0.000979
  116  C  7  Y   -0.000572  -0.001893   0.001466  -0.003266   0.003266
  117  C  7  Z    0.000442  -0.000096   0.005664  -0.001720   0.003575
  118  C  7  S   -0.000465   0.012858   0.056523   0.099432   0.111396
  119  C  7  X    0.007458   0.003918  -0.029080   0.007924  -0.005949
  120  C  7  Y   -0.001846   0.004848   0.012090   0.006861   0.014120
  121  C  7  Z   -0.000094  -0.002057   0.013901   0.016898   0.015473
  122  C  7 XX    0.000077   0.000036  -0.000192   0.000006  -0.000769
  123  C  7 YY    0.000013   0.000091   0.000200  -0.000161  -0.000078
  124  C  7 ZZ    0.000070   0.000005   0.000439   0.000028   0.000175
  125  C  7 XY    0.000075   0.000081  -0.000766   0.000165  -0.000540
  126  C  7 XZ    0.000012   0.000001  -0.001163   0.000062  -0.000904
  127  C  7 YZ   -0.000012  -0.000000   0.001404  -0.000116   0.001642
  128  C  8  S   -0.000207   0.000073  -0.074280   0.078335   0.048065
  129  C  8  S   -0.000553   0.000525   0.136885  -0.144932  -0.090493
  130  C  8  X    0.000186   0.000108   0.019633  -0.021645   0.050517
  131  C  8  Y    0.000040  -0.000093  -0.010102  -0.018062   0.024524
  132  C  8  Z   -0.000077   0.000234   0.023613   0.037809  -0.031571
  133  C  8  S    0.007898  -0.000528   0.088992  -0.113402  -0.080001
  134  C  8  X   -0.004981  -0.006195   0.008699  -0.005138   0.018925
  135  C  8  Y    0.002177   0.003310  -0.007026   0.003880   0.013719
  136  C  8  Z   -0.005608  -0.008053   0.013876  -0.002974  -0.021196
  137  C  8  S    0.139770   0.084300   0.060907  -0.085256   0.116042
  138  C  8  X    0.050372   0.075903  -0.013382   0.071018   0.004734
  139  C  8  Y   -0.012215   0.012230   0.017158   0.006185  -0.030904
  140  C  8  Z    0.043171  -0.015439  -0.041495   0.040611   0.037127
  141  C  8 XX   -0.000192  -0.000204   0.002563  -0.003236   0.004092
  142  C  8 YY   -0.000301   0.000084  -0.004519   0.005746   0.001171
  143  C  8 ZZ   -0.000484   0.000069   0.002204   0.000653  -0.005232
  144  C  8 XY   -0.000046   0.000052   0.001845  -0.001468  -0.001355
  145  C  8 XZ    0.000096  -0.000154  -0.000258  -0.000765   0.002151
  146  C  8 YZ    0.000274   0.000073  -0.005615   0.004521   0.005813
  147  C  9  S   -0.000091   0.000197  -0.073441   0.079374  -0.046498
  148  C  9  S   -0.000578   0.000495   0.135383  -0.146926   0.087703
  149  C  9  X   -0.000001   0.000190  -0.012199   0.030861   0.060684
  150  C  9  Y    0.000115   0.000030  -0.015483  -0.008252  -0.005367
  151  C  9  Z   -0.000263   0.000027   0.025135   0.033017   0.023994
  152  C  9  S    0.001438  -0.007633   0.087315  -0.114912   0.077256
  153  C  9  X   -0.002886  -0.003251  -0.003513   0.003054   0.025554
  154  C  9  Y   -0.004847  -0.003791  -0.009545   0.005479  -0.005632
  155  C  9  Z    0.008584   0.006553   0.015664  -0.003677   0.017966
  156  C  9  S   -0.041774  -0.194202   0.065223  -0.046483  -0.115247
  157  C  9  X    0.057152   0.050494   0.011749  -0.031894  -0.012231
  158  C  9  Y    0.003970   0.035437   0.023315  -0.047291   0.027416
  159  C  9  Z    0.007963  -0.045463  -0.022035   0.053966  -0.029230
  160  C  9 XX    0.000082   0.000295   0.003295  -0.003038  -0.001761
  161  C  9 YY   -0.000055   0.000241  -0.004886   0.005726  -0.002336
  162  C  9 ZZ   -0.000045   0.000438   0.001775   0.000508   0.004201
  163  C  9 XY    0.000137  -0.000094   0.000620  -0.001541  -0.002727
  164  C  9 XZ   -0.000180   0.000201   0.001883  -0.000325   0.005387
  165  C  9 YZ   -0.000124  -0.000220  -0.005016   0.004739  -0.004022
  166  H 10  S    0.000234   0.000092   0.006589  -0.001682   0.010731
  167  H 10  S   -0.000192   0.001100   0.009215  -0.002899   0.001822
  168  H 10  X   -0.000007  -0.000008   0.000081   0.000068   0.000470
  169  H 10  Y   -0.000024  -0.000011   0.000076  -0.000161  -0.000120
  170  H 10  Z    0.000011   0.000020   0.000948  -0.000245   0.001067
  171  H 11  S    0.000011  -0.000014   0.005126  -0.000710   0.008122
  172  H 11  S    0.000025  -0.000998   0.000823  -0.002723   0.000747
  173  H 11  X   -0.000095  -0.000027  -0.000012  -0.000038   0.000189
  174  H 11  Y    0.000023  -0.000049   0.000607  -0.000129   0.001049
  175  H 11  Z   -0.000003  -0.000003  -0.000059   0.000066   0.000009
  176  C 12  S    0.000033  -0.000066  -0.004209   0.000671  -0.010513
  177  C 12  S    0.000189  -0.000292   0.007256  -0.001320   0.019101
  178  C 12  X    0.000026   0.000030  -0.004279   0.000600  -0.008994
  179  C 12  Y   -0.000032  -0.000059   0.001038  -0.000294   0.002152
  180  C 12  Z    0.000010  -0.000052   0.001029   0.000047   0.002048
  181  C 12  S   -0.001993   0.001745   0.005868   0.000882   0.011927
  182  C 12  X    0.000965  -0.000872  -0.001865  -0.000542  -0.000708
  183  C 12  Y    0.000479   0.000753   0.000719   0.001350   0.001527
  184  C 12  Z   -0.000208   0.000409  -0.000418   0.000027  -0.000179
  185  C 12  S   -0.010957  -0.009207   0.035794  -0.013643  -0.013961
  186  C 12  X    0.002399   0.003410  -0.008924   0.003067   0.003730
  187  C 12  Y    0.000711  -0.000834  -0.002446   0.005161  -0.001129
  188  C 12  Z   -0.000480   0.001134  -0.000697  -0.001053  -0.000310
  189  C 12 XX   -0.000031  -0.000031   0.000583  -0.000076   0.000947
  190  C 12 YY    0.000043  -0.000094  -0.000284   0.000031  -0.000477
  191  C 12 ZZ    0.000036  -0.000150  -0.000399   0.000054  -0.000727
  192  C 12 XY   -0.000035  -0.000050  -0.000064  -0.000026  -0.000109
  193  C 12 XZ    0.000006  -0.000018  -0.000038  -0.000030  -0.000208
  194  C 12 YZ   -0.000003  -0.000017   0.000058  -0.000018   0.000099
  195  H 13  S   -0.000008  -0.000224   0.006141  -0.001115  -0.008632
  196  H 13  S   -0.001811   0.000565   0.007477  -0.002883  -0.001723
  197  H 13  X   -0.000043   0.000008   0.000057  -0.000050   0.000194
  198  H 13  Y    0.000009   0.000024   0.000131  -0.000179   0.000108
  199  H 13  Z   -0.000047   0.000016   0.000900  -0.000193  -0.000978
  200  H 14  S    0.000047   0.000041   0.005704  -0.000386  -0.010487
  201  H 14  S   -0.000103   0.000974   0.001050   0.001914  -0.000579
  202  H 14  X    0.000003   0.000045   0.000644  -0.000035  -0.001034
  203  H 14  Y   -0.000095  -0.000032   0.000214   0.000022  -0.000365
  204  H 14  Z   -0.000013   0.000007  -0.000124   0.000020   0.000056
  205  H 15  S   -0.000001  -0.000010   0.004668  -0.000383  -0.006449
  206  H 15  S    0.000948  -0.000313   0.000749  -0.002291  -0.001591
  207  H 15  X   -0.000050  -0.000064  -0.000129   0.000010   0.000339
  208  H 15  Y    0.000029  -0.000047   0.000558  -0.000066  -0.000817
  209  H 15  Z    0.000024   0.000007  -0.000062   0.000045  -0.000045
  210  C 16  S   -0.000184   0.000054  -0.072604  -0.080730   0.044933
  211  C 16  S   -0.000434   0.000431   0.133444   0.149753  -0.084626
  212  C 16  X    0.000154   0.000072   0.015510   0.025873   0.053935
  213  C 16  Y    0.000066  -0.000104  -0.012068   0.017414   0.026020
  214  C 16  Z    0.000061  -0.000242  -0.025929   0.029672   0.024166
  215  C 16  S    0.006950   0.000359   0.090536   0.116276  -0.073581
  216  C 16  X   -0.004004  -0.005151   0.006130   0.003111   0.023248
  217  C 16  Y    0.002806   0.003733  -0.007021  -0.003666   0.015981
  218  C 16  Z    0.006311   0.008568  -0.014830  -0.003101   0.020152
  219  C 16  S    0.153166   0.107730   0.087765  -0.107582   0.145354
  220  C 16  X    0.040407   0.056887  -0.059487  -0.019185  -0.005287
  221  C 16  Y   -0.030880   0.013995   0.048389   0.032925  -0.039732
  222  C 16  Z   -0.063087   0.010308   0.072226   0.064447  -0.013315
  223  C 16 XX   -0.000180  -0.000170   0.002546   0.003049   0.003435
  224  C 16 YY   -0.000318   0.000053  -0.003951  -0.005368   0.000453
  225  C 16 ZZ   -0.000404   0.000008   0.001591  -0.000653  -0.003842
  226  C 16 XY   -0.000078   0.000046   0.002485   0.001970  -0.002271
  227  C 16 XZ   -0.000128   0.000184   0.000134  -0.001241  -0.003514
  228  C 16 YZ   -0.000284  -0.000076   0.005683   0.004957  -0.005740
  229  C 17  S   -0.000081   0.000173  -0.071423  -0.079279  -0.047299
  230  C 17  S   -0.000515   0.000381   0.131374   0.147026   0.089042
  231  C 17  X    0.000038   0.000175  -0.015811  -0.028010   0.054115
  232  C 17  Y    0.000169   0.000013  -0.015391   0.009824  -0.005703
  233  C 17  Z    0.000270  -0.000086  -0.023487   0.033685  -0.031256
  234  C 17  S    0.000414  -0.006644   0.088030   0.113795   0.077202
  235  C 17  X   -0.004222  -0.004229  -0.004837  -0.002956   0.024054
  236  C 17  Y   -0.005536  -0.004076  -0.009227  -0.004987  -0.007946
  237  C 17  Z   -0.008142  -0.005708  -0.015035  -0.004592  -0.024520
  238  C 17  S   -0.052844  -0.192718   0.146334  -0.106963  -0.135171
  239  C 17  X    0.044018   0.052507   0.043838   0.029022  -0.013273
  240  C 17  Y    0.004940   0.041810   0.057166   0.043730   0.037634
  241  C 17  Z   -0.011655   0.051534   0.076073   0.069292   0.018763
  242  C 17 XX    0.000113   0.000214   0.002733   0.003091  -0.002977
  243  C 17 YY   -0.000039   0.000239  -0.004496  -0.005403  -0.002201
  244  C 17 ZZ   -0.000098   0.000444   0.001963  -0.000734   0.005041
  245  C 17 XY    0.000159  -0.000074   0.001161   0.002109  -0.002106
  246  C 17 XZ    0.000140  -0.000159  -0.002031  -0.000938  -0.004152
  247  C 17 YZ    0.000087   0.000236   0.005138   0.004778   0.004731
  248  C 18  S    0.000137   0.000068  -0.028407  -0.064120   0.025764
  249  C 18  S    0.000678   0.000387   0.050979   0.118093  -0.048707
  250  C 18  X   -0.000046  -0.000080   0.019142   0.044984  -0.006762
  251  C 18  Y   -0.000045  -0.000009  -0.005852   0.000978   0.009685
  252  C 18  Z   -0.000049   0.000022  -0.018021  -0.014328   0.020121
  253  C 18  S   -0.008526  -0.008113   0.041666   0.085366  -0.032457
  254  C 18  X   -0.003215  -0.002503   0.006966   0.010857  -0.001151
  255  C 18  Y    0.002164   0.001806  -0.003039  -0.000821   0.000854
  256  C 18  Z    0.005248   0.004310  -0.006743  -0.004989   0.001215
  257  C 18  S    0.004751  -0.049202  -0.157155  -0.039892   0.052278
  258  C 18  X   -0.002799  -0.010553  -0.014687   0.000409   0.002744
  259  C 18  Y   -0.029138  -0.012429   0.013431   0.010662   0.041194
  260  C 18  Z   -0.057352  -0.021266   0.045548   0.010372   0.061041
  261  C 18 XX    0.000154  -0.000029  -0.000043   0.000785   0.000881
  262  C 18 YY    0.000204   0.000087  -0.002211  -0.004630   0.001423
  263  C 18 ZZ    0.000054   0.000033   0.001118   0.000619  -0.001424
  264  C 18 XY   -0.000001   0.000001  -0.000217   0.000785   0.000293
  265  C 18 XZ    0.000040   0.000065  -0.001789  -0.001843   0.001208
  266  C 18 YZ   -0.000114  -0.000029   0.002444   0.004331  -0.002205
  267  C 19  S   -0.000047  -0.000141  -0.027877  -0.063152  -0.027693
  268  C 19  S   -0.000296  -0.000696   0.049988   0.116247   0.052294
  269  C 19  X   -0.000082  -0.000054  -0.018302  -0.044154  -0.007353
  270  C 19  Y   -0.000033   0.000023  -0.011677  -0.013365  -0.011829
  271  C 19  Z   -0.000027   0.000051  -0.015110  -0.007933  -0.019349
  272  C 19  S    0.007521   0.008773   0.041798   0.085781   0.035696
  273  C 19  X   -0.002440  -0.002663  -0.007530  -0.011951  -0.002099
  274  C 19  Y   -0.002322  -0.003206  -0.005263  -0.004756  -0.001424
  275  C 19  Z   -0.003564  -0.005006  -0.005818  -0.003678  -0.000945
  276  C 19  S    0.040646  -0.008902  -0.169128  -0.007982  -0.055482
  277  C 19  X   -0.009777  -0.002998   0.017253  -0.013004   0.006978
  278  C 19  Y    0.010175   0.024106   0.024728   0.024066  -0.035847
  279  C 19  Z    0.024469   0.050067   0.046897   0.042035  -0.056763
  280  C 19 XX    0.000064  -0.000159  -0.000133   0.000756  -0.000922
  281  C 19 YY   -0.000044  -0.000204  -0.001776  -0.004276  -0.001290
  282  C 19 ZZ   -0.000023  -0.000061   0.000758   0.000356   0.001227
  283  C 19 XY    0.000046   0.000034   0.001309   0.001885   0.000809
  284  C 19 XZ    0.000046   0.000011   0.001067   0.000292   0.000778
  285  C 19 YZ    0.000030   0.000116   0.002732   0.004536   0.002568
  286  C 20  S    0.000117   0.000073  -0.029523   0.064633   0.028896
  287  C 20  S    0.000599   0.000410   0.053391  -0.119521  -0.054723
  288  C 20  X   -0.000046  -0.000079   0.022446  -0.047042  -0.011417
  289  C 20  Y    0.000006  -0.000011  -0.004632  -0.003096   0.008378
  290  C 20  Z    0.000023  -0.000017   0.015872  -0.006613  -0.020050
  291  C 20  S   -0.008273  -0.008236   0.042117  -0.085495  -0.034480
  292  C 20  X   -0.003816  -0.003136   0.007813  -0.011745  -0.000217
  293  C 20  Y    0.001429   0.001428  -0.002147  -0.000250   0.001001
  294  C 20  Z   -0.004438  -0.003840   0.006070  -0.003347  -0.000982
  295  C 20  S   -0.003344  -0.030589  -0.066273   0.089939   0.063118
  296  C 20  X    0.006102  -0.003178  -0.009794   0.006378  -0.003738
  297  C 20  Y   -0.028956  -0.018856   0.009138  -0.019743   0.027664
  298  C 20  Z    0.062046   0.040574  -0.024349   0.030736  -0.051770
  299  C 20 XX    0.000110  -0.000033   0.000490  -0.001314   0.000558
  300  C 20 YY    0.000184   0.000094  -0.002492   0.004985   0.001845
  301  C 20 ZZ    0.000003   0.000053   0.000989  -0.000634  -0.001356
  302  C 20 XY   -0.000003  -0.000005  -0.000347  -0.000519   0.000451
  303  C 20 XZ   -0.000040  -0.000050   0.002033  -0.001709  -0.001646
  304  C 20 YZ    0.000107   0.000022  -0.002214   0.004028   0.002117
  305  C 21  S   -0.000051  -0.000131  -0.029241   0.065285  -0.027013
  306  C 21  S   -0.000306  -0.000662   0.052770  -0.120516   0.051221
  307  C 21  X   -0.000071  -0.000051  -0.016628   0.043524  -0.003132
  308  C 21  Y   -0.000033  -0.000025  -0.011682   0.013872  -0.011150
  309  C 21  Z    0.000028  -0.000011   0.018658  -0.014285   0.021114
  310  C 21  S    0.007307   0.008943   0.042934  -0.087256   0.032476
  311  C 21  X   -0.001729  -0.002164  -0.005803   0.009712   0.000302
  312  C 21  Y   -0.001997  -0.002652  -0.005207   0.004522  -0.001118
  313  C 21  Z    0.003725   0.005112   0.007305  -0.005716   0.000752
  314  C 21  S    0.023895   0.022251  -0.041162   0.091770  -0.049942
  315  C 21  X   -0.009769  -0.019573  -0.002698   0.001952   0.012500
  316  C 21  Y    0.009362   0.030110   0.013127  -0.010473  -0.027204
  317  C 21  Z   -0.024258  -0.068494  -0.038935   0.020076   0.050639
  318  C 21 XX    0.000040  -0.000128  -0.000347  -0.000687  -0.001165
  319  C 21 YY   -0.000050  -0.000200  -0.002035   0.004758  -0.001383
  320  C 21 ZZ   -0.000029  -0.000026   0.001342  -0.000904   0.001594
  321  C 21 XY    0.000041   0.000012   0.000951  -0.001372   0.000399
  322  C 21 XZ   -0.000050   0.000022  -0.000901   0.000239  -0.000356
  323  C 21 YZ   -0.000030  -0.000108  -0.002845   0.004521  -0.002461
  324  C 22  S    0.000014   0.000008  -0.014817  -0.053042  -0.007550
  325  C 22  S    0.000086   0.000065   0.026774   0.097773   0.013478
  326  C 22  X   -0.000017  -0.000104  -0.003674  -0.015642   0.007042
  327  C 22  Y    0.000006   0.000022  -0.006827  -0.019733  -0.003113
  328  C 22  Z    0.000023   0.000051  -0.011584  -0.031161  -0.008480
  329  C 22  S   -0.002468  -0.001795   0.016220   0.062405   0.012428
  330  C 22  X    0.002860   0.003570   0.000650  -0.003358  -0.002058
  331  C 22  Y    0.000606   0.000608  -0.000741  -0.004143  -0.002104
  332  C 22  Z    0.000118  -0.000070  -0.001145  -0.006416  -0.003043
  333  C 22  S    0.005112  -0.035357  -0.033171  -0.081838  -0.030832
  334  C 22  X   -0.027998  -0.035564  -0.010745  -0.016058   0.067574
  335  C 22  Y    0.004142   0.005850   0.001348   0.006462  -0.001687
  336  C 22  Z    0.016471   0.021781   0.007244   0.020197  -0.031519
  337  C 22 XX   -0.000034  -0.000040   0.000240   0.001436  -0.000613
  338  C 22 YY    0.000019  -0.000010  -0.001149  -0.003902  -0.000507
  339  C 22 ZZ    0.000018  -0.000007   0.000326   0.000241   0.000828
  340  C 22 XY   -0.000008  -0.000016   0.000216   0.000865  -0.000363
  341  C 22 XZ    0.000009  -0.000021  -0.000459  -0.001368  -0.000793
  342  C 22 YZ    0.000002  -0.000006   0.001186   0.003333   0.000870
  343  C 23  S   -0.000011  -0.000008  -0.014916  -0.053308   0.005679
  344  C 23  S   -0.000079  -0.000056   0.026896   0.098193  -0.009930
  345  C 23  X   -0.000093  -0.000018   0.004059   0.016757   0.007344
  346  C 23  Y   -0.000054  -0.000018  -0.005677  -0.014756   0.004953
  347  C 23  Z   -0.000038  -0.000026  -0.012195  -0.033531   0.006464
  348  C 23  S    0.002031   0.002115   0.017387   0.064067  -0.010777
  349  C 23  X    0.003505   0.002987  -0.000168   0.004049  -0.002058
  350  C 23  Y    0.000494   0.000404  -0.001162  -0.003274   0.001481
  351  C 23  Z   -0.000499  -0.000382  -0.001504  -0.007397   0.003376
  352  C 23  S    0.050156  -0.005527  -0.040490  -0.035666   0.021389
  353  C 23  X   -0.037497  -0.026079   0.004874  -0.003276   0.068368
  354  C 23  Y   -0.019479  -0.012351   0.004424  -0.001117   0.024418
  355  C 23  Z   -0.020292  -0.011755   0.003972   0.002859   0.024171
  356  C 23 XX    0.000034   0.000041   0.000213   0.001349   0.000732
  357  C 23 YY    0.000000  -0.000006  -0.001077  -0.003678   0.000159
  358  C 23 ZZ    0.000014  -0.000011   0.000275   0.000101  -0.000658
  359  C 23 XY   -0.000006   0.000009   0.000475   0.001632  -0.000350
  360  C 23 XZ   -0.000028  -0.000004   0.000065   0.000042  -0.000685
  361  C 23 YZ    0.000002  -0.000003   0.001280   0.003572  -0.000960
  362  H 24  S    0.000205   0.000062   0.009365   0.022222  -0.013166
  363  H 24  S   -0.001388   0.000052   0.002848   0.005516  -0.002037
  364  H 24  X   -0.000059   0.000044   0.001157   0.002693  -0.001378
  365  H 24  Y   -0.000073  -0.000043   0.000190   0.000378  -0.000073
  366  H 24  Z   -0.000136  -0.000107  -0.000108  -0.000294   0.000382
  367  H 25  S   -0.000046  -0.000184   0.009085   0.021722   0.013749
  368  H 25  S    0.000173   0.000814   0.003625   0.006174   0.002700
  369  H 25  X    0.000043  -0.000045  -0.001141  -0.002635  -0.001444
  370  H 25  Y    0.000048   0.000062  -0.000190  -0.000500  -0.000392
  371  H 25  Z    0.000088   0.000153   0.000044   0.000058  -0.000207
  372  H 26  S   -0.000001  -0.000124   0.003652   0.017413   0.002912
  373  H 26  S   -0.000826  -0.000425   0.000652   0.003745   0.002312
  374  H 26  X   -0.000043  -0.000075  -0.000249  -0.000999  -0.000080
  375  H 26  Y    0.000009  -0.000000  -0.000240  -0.001058  -0.000159
  376  H 26  Z    0.000034   0.000023  -0.000395  -0.001604  -0.000273
  377  H 27  S    0.000134   0.000003   0.003688   0.017539  -0.002268
  378  H 27  S    0.000346   0.000876   0.000826   0.003815  -0.002222
  379  H 27  X   -0.000073  -0.000046   0.000260   0.001071  -0.000056
  380  H 27  Y   -0.000023  -0.000025  -0.000157  -0.000725   0.000105
  381  H 27  Z   -0.000008  -0.000030  -0.000429  -0.001743   0.000219
  382  C 28  S   -0.000021  -0.000004  -0.015690   0.055032   0.007919
  383  C 28  S   -0.000126  -0.000042   0.028611  -0.101645  -0.014120
  384  C 28  X   -0.000093  -0.000017   0.006137  -0.022472   0.005860
  385  C 28  Y   -0.000042  -0.000028  -0.005202   0.012689   0.005361
  386  C 28  Z    0.000060   0.000028   0.012426  -0.032333  -0.009128
  387  C 28  S    0.002306   0.002086   0.017231  -0.065340  -0.014551
  388  C 28  X    0.003328   0.002936  -0.000107  -0.004753  -0.003239
  389  C 28  Y    0.000382   0.000486  -0.000676   0.002543   0.001306
  390  C 28  Z    0.000249   0.000060   0.001260  -0.006577  -0.003905
  391  C 28  S    0.039965  -0.009361  -0.045221   0.024573   0.037450
  392  C 28  X   -0.039655  -0.036418  -0.000342  -0.006843   0.057739
  393  C 28  Y   -0.019531  -0.016825   0.001781  -0.003628   0.020505
  394  C 28  Z    0.026725   0.023071  -0.004415   0.007945  -0.027005
  395  C 28 XX    0.000029   0.000049   0.000248  -0.001382   0.000844
  396  C 28 YY   -0.000013   0.000000  -0.001208   0.004080   0.000389
  397  C 28 ZZ    0.000007  -0.000007   0.000477  -0.000480  -0.000954
  398  C 28 XY    0.000001   0.000014   0.000340  -0.001290  -0.000240
  399  C 28 XZ    0.000007  -0.000003  -0.000025   0.000198   0.000468
  400  C 28 YZ   -0.000011   0.000003  -0.001285   0.003567   0.001102
  401  C 29  S    0.000006   0.000011  -0.015648   0.055196  -0.006057
  402  C 29  S    0.000049   0.000088   0.028525  -0.101841   0.010678
  403  C 29  X   -0.000014  -0.000113  -0.001997   0.011178   0.009163
  404  C 29  Y    0.000014   0.000030  -0.006605   0.018697  -0.002079
  405  C 29  Z   -0.000022  -0.000041   0.013009  -0.035207   0.006877
  406  C 29  S   -0.002188  -0.002145   0.017059  -0.066561   0.012020
  407  C 29  X    0.002635   0.003307   0.000609   0.002341  -0.001954
  408  C 29  Y    0.000575   0.000659  -0.000387   0.004212  -0.002057
  409  C 29  Z   -0.000518  -0.000705   0.001176  -0.007772   0.004004
  410  C 29  S    0.026822  -0.047287  -0.043459   0.026803  -0.040615
  411  C 29  X   -0.033155  -0.055209  -0.016374  -0.002856   0.063949
  412  C 29  Y    0.001229   0.004190   0.003508  -0.000732   0.002244
  413  C 29  Z   -0.010866  -0.024507  -0.009086   0.002689   0.017053
  414  C 29 XX   -0.000044  -0.000042   0.000400  -0.001792  -0.000455
  415  C 29 YY    0.000008  -0.000002  -0.001290   0.004344  -0.000482
  416  C 29 ZZ    0.000008  -0.000024   0.000404  -0.000308   0.000732
  417  C 29 XY   -0.000010  -0.000015   0.000142  -0.000648  -0.000468
  418  C 29 XZ    0.000004   0.000012   0.000489  -0.001239   0.001051
  419  C 29 YZ   -0.000006   0.000010  -0.001155   0.003252  -0.000642
  420  H 30  S   -0.000034  -0.000172   0.009619  -0.022699   0.013823
  421  H 30  S   -0.000058   0.000931   0.002797  -0.005129   0.001427
  422  H 30  X    0.000032  -0.000056  -0.001165   0.002693  -0.001374
  423  H 30  Y    0.000041   0.000047  -0.000225   0.000578  -0.000413
  424  H 30  Z   -0.000092  -0.000142   0.000120  -0.000326   0.000427
  425  H 31  S    0.000118   0.000005   0.003924  -0.018220  -0.003073
  426  H 31  S    0.000500   0.000907   0.000573  -0.003378  -0.002693
  427  H 31  X   -0.000059  -0.000039   0.000324  -0.001345  -0.000136
  428  H 31  Y   -0.000018  -0.000029  -0.000143   0.000626   0.000127
  429  H 31  Z    0.000023   0.000032   0.000405  -0.001663  -0.000284
  430  H 32  S    0.000014  -0.000116   0.003918  -0.018289   0.002433
  431  H 32  S   -0.000923  -0.000484   0.000466  -0.003687   0.002546
  432  H 32  X   -0.000046  -0.000069  -0.000185   0.000775  -0.000007
  433  H 32  Y    0.000012   0.000002  -0.000240   0.001009  -0.000125
  434  H 32  Z   -0.000027  -0.000008   0.000443  -0.001844   0.000237
  435  H 33  S    0.000175   0.000062   0.009784  -0.022425  -0.014463
  436  H 33  S   -0.001197  -0.000015   0.002651  -0.005020  -0.001710
  437  H 33  X   -0.000027   0.000054   0.001191  -0.002705  -0.001564
  438  H 33  Y   -0.000053  -0.000031   0.000207  -0.000427  -0.000137
  439  H 33  Z    0.000140   0.000098  -0.000064   0.000111  -0.000191
  440  H 34  S    0.000070   0.000036   0.018796   0.001656   0.021548
  441  H 34  S   -0.000582  -0.001076   0.001867  -0.001478   0.001978
  442  H 34  X    0.000088   0.000002  -0.000964  -0.000083  -0.000642
  443  H 34  Y   -0.000063  -0.000126   0.001278   0.000328   0.001368
  444  H 34  Z   -0.000071  -0.000025  -0.001825  -0.000003  -0.002054
  445  CL35  S    0.000001  -0.000001   0.000205   0.000017   0.000035
  446  CL35  S    0.000002  -0.000000  -0.001016  -0.000124  -0.000167
  447  CL35  X   -0.000003  -0.000000   0.000080   0.000020  -0.000127
  448  CL35  Y   -0.000007   0.000005  -0.000334  -0.000105  -0.000070
  449  CL35  Z   -0.000012   0.000012   0.000182  -0.000006   0.000042
  450  CL35  S    0.000010  -0.000002   0.001471   0.000018   0.000280
  451  CL35  X    0.000015   0.000001  -0.000207  -0.000095   0.000179
  452  CL35  Y    0.000028  -0.000021   0.000844   0.000531   0.000154
  453  CL35  Z    0.000061  -0.000061  -0.000390   0.000028  -0.000086
  454  CL35  S   -0.000007  -0.000053   0.002251   0.002117   0.000253
  455  CL35  X   -0.000148  -0.000073   0.000212   0.000412   0.000641
  456  CL35  Y    0.000054  -0.000097  -0.000682  -0.002130   0.000037
  457  CL35  Z   -0.000322   0.000334  -0.000221   0.000199  -0.000093
  458  CL35  S    0.005748  -0.005469  -0.014776  -0.021661  -0.000675
  459  CL35  X   -0.000733   0.000060   0.001070   0.001766  -0.001753
  460  CL35  Y    0.001459  -0.001475  -0.005839  -0.007640  -0.000532
  461  CL35  Z   -0.001157   0.001178   0.001452   0.003662   0.000359
  462  CL35 XX    0.000002  -0.000002  -0.000101   0.000013  -0.000059
  463  CL35 YY   -0.000002   0.000010   0.000002  -0.000095   0.000041
  464  CL35 ZZ    0.000037  -0.000033  -0.000041  -0.000010   0.000010
  465  CL35 XY    0.000009   0.000003  -0.000033   0.000027   0.000099
  466  CL35 XZ    0.000007  -0.000003   0.000034  -0.000003  -0.000077
  467  CL35 YZ    0.000000  -0.000003  -0.000156   0.000010  -0.000041
  468  H 36  S   -0.000022  -0.000097   0.002348  -0.000611   0.006344
  469  H 36  S   -0.000082  -0.000783   0.001124  -0.000385   0.001957
  470  H 36  X    0.000000  -0.000075  -0.000208   0.000098  -0.000470
  471  H 36  Y    0.000006   0.000018  -0.000158   0.000027  -0.000398
  472  H 36  Z   -0.000009   0.000028   0.000097  -0.000026   0.000219
  473  H 37  S    0.000066  -0.000015   0.001191  -0.000161   0.003778
  474  H 37  S   -0.000026   0.000771  -0.000093  -0.000382  -0.000028
  475  H 37  X   -0.000001   0.000011  -0.000079   0.000040  -0.000225
  476  H 37  Y   -0.000026   0.000012   0.000087  -0.000045   0.000227
  477  H 37  Z    0.000013   0.000048   0.000154  -0.000010   0.000350
  478  H 38  S    0.000053  -0.000092   0.001951  -0.000300   0.005248
  479  H 38  S    0.000118   0.000201   0.000488   0.000910   0.001169
  480  H 38  X   -0.000006   0.000042  -0.000122  -0.000012  -0.000366
  481  H 38  Y   -0.000016  -0.000079   0.000121  -0.000028   0.000244
  482  H 38  Z   -0.000015  -0.000048  -0.000155   0.000010  -0.000435

                     36         37         38         39         40
                   -1.0169    -0.9640    -0.9325    -0.9278    -0.9207
                     A          A          A          A          A   
    1  C  1  S   -0.074427  -0.084282   0.002581   0.008989   0.072084
    2  C  1  S    0.137886   0.158585  -0.005389  -0.017134  -0.135532
    3  C  1  X    0.011085   0.031131   0.000792  -0.001020   0.048165
    4  C  1  Y    0.015754  -0.024215   0.002126  -0.001016   0.012019
    5  C  1  Z   -0.009493  -0.020089   0.005868  -0.011828   0.013090
    6  C  1  S    0.123037   0.145574  -0.002105  -0.016886  -0.142612
    7  C  1  X   -0.002540  -0.000262  -0.002172   0.000854   0.017535
    8  C  1  Y    0.013104   0.004293  -0.001152  -0.001905  -0.009112
    9  C  1  Z   -0.002194  -0.001529  -0.001324  -0.006484   0.005304
   10  C  1  S    0.006058   0.042177   0.119078   0.058920  -0.045393
   11  C  1  X   -0.001471   0.041401   0.071503  -0.001457   0.035334
   12  C  1  Y   -0.063777   0.022705   0.058018   0.006511   0.033965
   13  C  1  Z   -0.025409   0.016748   0.040595   0.001290   0.039701
   14  C  1 XX    0.002642   0.003620  -0.000135  -0.000055   0.003018
   15  C  1 YY   -0.000215  -0.003695   0.000078   0.000076  -0.000425
   16  C  1 ZZ   -0.003455  -0.001871  -0.000058   0.000312   0.000691
   17  C  1 XY   -0.000343   0.001850  -0.000166   0.000005   0.001043
   18  C  1 XZ    0.000213   0.000368  -0.000554   0.000176  -0.002591
   19  C  1 YZ    0.001087   0.001919   0.000289  -0.001286  -0.002431
   20  C  2  S   -0.073951  -0.090572   0.000233   0.002744  -0.040266
   21  C  2  S    0.136741   0.170197   0.000060  -0.005403   0.075028
   22  C  2  X   -0.017394  -0.016937   0.002250   0.005339   0.065286
   23  C  2  Y    0.008510  -0.038716  -0.001640  -0.000721   0.002628
   24  C  2  Z   -0.006654  -0.020367  -0.006910  -0.014481  -0.028843
   25  C  2  S    0.122635   0.155480  -0.003138  -0.004441   0.081770
   26  C  2  X   -0.002715  -0.000598  -0.002276  -0.000094   0.014774
   27  C  2  Y    0.012268   0.004101  -0.000019  -0.000961   0.010000
   28  C  2  Z   -0.002237  -0.002766   0.001809  -0.007133  -0.009047
   29  C  2  S   -0.001960  -0.123284  -0.121365   0.026338   0.124318
   30  C  2  X    0.016091   0.039925   0.085695   0.022336   0.049182
   31  C  2  Y   -0.051206   0.005541  -0.028448   0.003524  -0.006064
   32  C  2  Z   -0.012980   0.007036  -0.053434  -0.009798  -0.060951
   33  C  2 XX    0.001864   0.002993  -0.000052  -0.000420  -0.005177
   34  C  2 YY    0.000156  -0.004130  -0.000088   0.000071   0.001303
   35  C  2 ZZ   -0.002915  -0.000898   0.000297   0.000376   0.001854
   36  C  2 XY    0.001242   0.001097  -0.000178  -0.000360  -0.001182
   37  C  2 XZ   -0.001840  -0.002841  -0.000367   0.000071  -0.002427
   38  C  2 YZ    0.000839   0.001962  -0.000498  -0.000998   0.001934
   39  S  3  S    0.015915  -0.011560   0.001125  -0.000546  -0.006626
   40  S  3  S   -0.072864   0.053009  -0.005052   0.002490   0.030303
   41  S  3  X   -0.015539   0.006195  -0.002763   0.003938   0.008861
   42  S  3  Y    0.018471   0.031967  -0.002501  -0.002628  -0.035752
   43  S  3  Z    0.001911   0.000260  -0.033064   0.040619  -0.003875
   44  S  3  S    0.145627  -0.107668   0.010879  -0.005157  -0.062439
   45  S  3  X    0.036536  -0.014828   0.006556  -0.009299  -0.021492
   46  S  3  Y   -0.042210  -0.075101   0.005998   0.006045   0.084130
   47  S  3  Z   -0.004440  -0.000747   0.077769  -0.095978   0.009494
   48  S  3  S    0.052791  -0.045907   0.000958  -0.001241  -0.034230
   49  S  3  X    0.006809  -0.006891  -0.000478  -0.000008  -0.006344
   50  S  3  Y    0.003091   0.006265   0.000386  -0.000270  -0.008840
   51  S  3  Z   -0.001193   0.001379  -0.006191   0.010308   0.000906
   52  S  3  S    0.075113   0.028469   0.028102  -0.068461   0.007567
   53  S  3  X    0.012252   0.013452  -0.000747  -0.013448   0.021712
   54  S  3  Y   -0.022102  -0.012580  -0.003116  -0.005689  -0.000619
   55  S  3  Z   -0.013541   0.003828  -0.031596  -0.012353   0.026556
   56  S  3 XX    0.002504   0.001781   0.000652  -0.002472  -0.002642
   57  S  3 YY    0.004117   0.005784   0.000410  -0.001326  -0.007716
   58  S  3 ZZ   -0.005657  -0.006719  -0.001020   0.003805   0.010264
   59  S  3 XY   -0.008878  -0.014539   0.001630   0.000027   0.011443
   60  S  3 XZ   -0.000936  -0.000944   0.006368  -0.015905   0.002299
   61  S  3 YZ    0.000520   0.001394   0.012471  -0.014100  -0.000195
   62  H  4  S    0.036927   0.046265   0.000497  -0.009852  -0.045306
   63  H  4  S    0.002817  -0.000394   0.000301  -0.002893  -0.004304
   64  H  4  X    0.000529   0.000901  -0.000056  -0.000011  -0.000002
   65  H  4  Y    0.001843   0.001531   0.000339  -0.000791  -0.001713
   66  H  4  Z   -0.003727  -0.004363   0.000137   0.000621   0.004106
   67  C  5  S   -0.034120  -0.056712   0.004988   0.000990   0.065684
   68  C  5  S    0.061640   0.104228  -0.008545  -0.002343  -0.121842
   69  C  5  X    0.012847   0.021846  -0.000377  -0.000521  -0.006914
   70  C  5  Y    0.019608   0.021063  -0.002405   0.000611  -0.024066
   71  C  5  Z    0.018505   0.024115  -0.000754  -0.003119  -0.027365
   72  C  5  S    0.048341   0.086424  -0.011327  -0.001807  -0.104718
   73  C  5  X    0.003623   0.004639   0.000772  -0.001556  -0.000032
   74  C  5  Y    0.001675   0.005221  -0.003784   0.002181  -0.004420
   75  C  5  Z    0.001496   0.002618  -0.001980  -0.000484  -0.002512
   76  C  5  S   -0.102853   0.051808   0.076793  -0.016674   0.101105
   77  C  5  X   -0.009530   0.002084   0.002169  -0.000299   0.004066
   78  C  5  Y   -0.013940   0.009314   0.005651  -0.004743   0.018244
   79  C  5  Z   -0.016886   0.010803   0.016363  -0.000299   0.015859
   80  C  5 XX   -0.001036  -0.001276   0.000232  -0.000097   0.002642
   81  C  5 YY    0.000312  -0.000871  -0.000218   0.000354   0.000647
   82  C  5 ZZ    0.000069  -0.000198   0.000194  -0.000294   0.000283
   83  C  5 XY    0.001392   0.002019  -0.000075  -0.000099  -0.001038
   84  C  5 XZ    0.001735   0.002479  -0.000092  -0.000230  -0.001609
   85  C  5 YZ    0.002677   0.002938  -0.000193  -0.000300  -0.003229
   86  S  6  S    0.014533  -0.014007  -0.001119  -0.000345   0.006329
   87  S  6  S   -0.066657   0.064032   0.005030   0.001506  -0.028872
   88  S  6  X    0.007285  -0.018934   0.001711   0.002721  -0.002415
   89  S  6  Y    0.022642   0.030582   0.000845   0.000220   0.023822
   90  S  6  Z    0.000476   0.003247   0.034140   0.039213  -0.000134
   91  S  6  S    0.132633  -0.130964  -0.010824  -0.003464   0.059933
   92  S  6  X   -0.017479   0.044964  -0.003880  -0.006429   0.004981
   93  S  6  Y   -0.052064  -0.071679  -0.002116  -0.000645  -0.056168
   94  S  6  Z   -0.000946  -0.007851  -0.080348  -0.092651   0.000115
   95  S  6  S    0.051117  -0.047994  -0.000352   0.002523   0.032835
   96  S  6  X   -0.007785   0.002442  -0.000267   0.000678  -0.004762
   97  S  6  Y   -0.000043   0.009036  -0.000091   0.000301   0.003280
   98  S  6  Z   -0.001483   0.001226   0.007163   0.009909  -0.002142
   99  S  6  S    0.069385  -0.064616  -0.072529  -0.082732  -0.187721
  100  S  6  X   -0.003100   0.016282   0.017250   0.015596   0.051686
  101  S  6  Y   -0.028483  -0.022743  -0.008352   0.003623   0.016790
  102  S  6  Z   -0.021629  -0.033207   0.016783  -0.020864  -0.026790
  103  S  6 XX   -0.002064  -0.005881   0.001374   0.002644  -0.001278
  104  S  6 YY    0.008743   0.014659  -0.000182  -0.000531   0.008631
  105  S  6 ZZ   -0.005987  -0.008220  -0.001222  -0.002175  -0.007327
  106  S  6 XY    0.006133   0.009947  -0.000517  -0.000639   0.002074
  107  S  6 XZ   -0.000070  -0.000035   0.010907   0.019386  -0.001586
  108  S  6 YZ   -0.000296   0.000008  -0.009333  -0.006805   0.001582
  109  C  7  S   -0.037563  -0.075438  -0.005305  -0.007309  -0.074366
  110  C  7  S    0.067981   0.139052   0.009115   0.013001   0.138149
  111  C  7  X   -0.011495  -0.012616   0.000936   0.000761   0.019254
  112  C  7  Y    0.013744   0.013708   0.001846   0.002674   0.014741
  113  C  7  Z    0.021579   0.031454  -0.000098  -0.000598   0.017753
  114  C  7  S    0.054082   0.113959   0.011599   0.011483   0.118905
  115  C  7  X   -0.001622  -0.003102  -0.000045   0.000647   0.003761
  116  C  7  Y    0.000234   0.004694   0.004439   0.003147   0.003845
  117  C  7  Z    0.002365   0.004800   0.001756  -0.000944   0.000406
  118  C  7  S   -0.097590   0.024250  -0.055091  -0.040662  -0.163356
  119  C  7  X    0.001610  -0.026099  -0.000047  -0.007984  -0.009281
  120  C  7  Y   -0.013453   0.007655  -0.001055  -0.007843  -0.021708
  121  C  7  Z   -0.016324   0.007012  -0.014227  -0.003123  -0.019977
  122  C  7 XX   -0.000187   0.000244  -0.000025  -0.000076   0.000136
  123  C  7 YY   -0.000907  -0.002934   0.000067   0.000071  -0.002493
  124  C  7 ZZ    0.000600   0.000194  -0.000233  -0.000449  -0.001360
  125  C  7 XY   -0.000991  -0.001004  -0.000146  -0.000175  -0.000017
  126  C  7 XZ   -0.002204  -0.003151  -0.000042   0.000102  -0.000718
  127  C  7 YZ    0.002172   0.002473   0.000127   0.000040   0.001801
  128  C  8  S    0.033164   0.025870   0.053132  -0.076861  -0.034962
  129  C  8  S   -0.061241  -0.050767  -0.102557   0.149022   0.067207
  130  C  8  X   -0.006643  -0.020800   0.074648   0.044259  -0.047354
  131  C  8  Y   -0.032671   0.010325  -0.004380  -0.006112   0.017030
  132  C  8  Z    0.053214  -0.043902   0.037291   0.012438  -0.035147
  133  C  8  S   -0.052791  -0.034720  -0.087474   0.129156   0.057781
  134  C  8  X    0.000951  -0.007143   0.015724   0.007174  -0.012934
  135  C  8  Y   -0.005815   0.005322   0.009509  -0.014757  -0.004679
  136  C  8  Z    0.008173  -0.019136  -0.009065   0.022505   0.009198
  137  C  8  S   -0.001041  -0.005217   0.776830   0.128839  -0.208456
  138  C  8  X   -0.012512  -0.007077   0.098093  -0.090936  -0.061656
  139  C  8  Y   -0.000496  -0.000692   0.140235  -0.006260  -0.006005
  140  C  8  Z   -0.014026  -0.006858  -0.250387  -0.016030   0.080737
  141  C  8 XX   -0.001575  -0.001634   0.002453   0.004512  -0.000934
  142  C  8 YY    0.003595   0.002210   0.002753  -0.004605  -0.003109
  143  C  8 ZZ    0.000296  -0.000109  -0.002589  -0.003387   0.001793
  144  C  8 XY   -0.000512  -0.001506   0.001574   0.002117  -0.001842
  145  C  8 XZ   -0.001212   0.001138  -0.004576  -0.000827   0.003930
  146  C  8 YZ    0.001016   0.000649   0.003545  -0.002615  -0.001348
  147  C  9  S    0.034593   0.030264  -0.056316  -0.071251   0.031437
  148  C  9  S   -0.064099  -0.059324   0.108623   0.138310  -0.060662
  149  C  9  X    0.023876   0.003633   0.059582  -0.043099  -0.034238
  150  C  9  Y   -0.026770   0.014599   0.028809  -0.024385  -0.029155
  151  C  9  Z    0.049903  -0.046218  -0.047063   0.023610   0.043644
  152  C  9  S   -0.054004  -0.041109   0.093515   0.119004  -0.050481
  153  C  9  X    0.000828  -0.000905   0.019150   0.000013  -0.015104
  154  C  9  Y   -0.005479   0.007207  -0.003815  -0.015440   0.000058
  155  C  9  Z    0.007119  -0.022656   0.006958   0.021478  -0.003404
  156  C  9  S    0.003018   0.053837  -0.755594   0.203696   0.285304
  157  C  9  X   -0.010345  -0.011652   0.186428   0.061670  -0.051305
  158  C  9  Y    0.000311   0.008175  -0.086940   0.026592  -0.021233
  159  C  9  Z   -0.045466  -0.007533   0.229346  -0.047579  -0.055765
  160  C  9 XX   -0.000914  -0.002110  -0.003866   0.005271   0.003228
  161  C  9 YY    0.003351   0.002844  -0.002276  -0.004519   0.001244
  162  C  9 ZZ   -0.000175  -0.000245   0.003327  -0.003921  -0.002532
  163  C  9 XY   -0.001247  -0.000262   0.000521   0.001412  -0.001582
  164  C  9 XZ    0.000846  -0.001159  -0.001841   0.000390   0.002371
  165  C  9 YZ    0.001650   0.000540  -0.004988  -0.001889   0.003081
  166  H 10  S    0.017808   0.038804   0.003648   0.005433   0.038683
  167  H 10  S    0.004090  -0.000414   0.001343   0.002907  -0.000243
  168  H 10  X    0.000459   0.001162   0.000101   0.000006   0.001805
  169  H 10  Y   -0.000476  -0.001151   0.000076   0.000060  -0.001152
  170  H 10  Z    0.001933   0.003626   0.000290   0.000490   0.003327
  171  H 11  S    0.018249   0.042418   0.002377   0.003387   0.037932
  172  H 11  S    0.000178   0.005440   0.001201   0.001470   0.003977
  173  H 11  X    0.000057   0.000464   0.000092   0.000095   0.001276
  174  H 11  Y    0.001954   0.004291   0.000251   0.000344   0.003881
  175  H 11  Z    0.000096   0.000103  -0.000071  -0.000055  -0.000177
  176  C 12  S   -0.014481  -0.036277  -0.003808  -0.004943  -0.056469
  177  C 12  S    0.025665   0.066474   0.006996   0.009072   0.104015
  178  C 12  X   -0.013101  -0.028341  -0.002268  -0.002960  -0.033133
  179  C 12  Y    0.000868  -0.000889   0.000404   0.000279  -0.000145
  180  C 12  Z    0.002490   0.003511  -0.000181  -0.000240   0.003088
  181  C 12  S    0.020673   0.050606   0.004469   0.006423   0.087784
  182  C 12  X   -0.002413  -0.003089   0.000703  -0.000863  -0.005505
  183  C 12  Y    0.002655   0.000102  -0.000471  -0.000137   0.001697
  184  C 12  Z    0.000741   0.001527   0.000288   0.000757   0.002403
  185  C 12  S    0.007416   0.007346  -0.018758   0.012780   0.038884
  186  C 12  X   -0.001817  -0.000891   0.004939  -0.002887  -0.009645
  187  C 12  Y   -0.000645  -0.007132  -0.003809  -0.000434  -0.001755
  188  C 12  Z   -0.001115  -0.003831  -0.001861  -0.000545  -0.001288
  189  C 12 XX    0.001506   0.003144   0.000140   0.000304   0.002888
  190  C 12 YY   -0.000905  -0.002097  -0.000156  -0.000225  -0.002758
  191  C 12 ZZ   -0.001075  -0.002036  -0.000256  -0.000334  -0.002839
  192  C 12 XY   -0.000021   0.000347   0.000055   0.000027   0.000280
  193  C 12 XZ   -0.000327  -0.000434   0.000018  -0.000013  -0.000429
  194  C 12 YZ    0.000036   0.000046   0.000010   0.000001   0.000107
  195  H 13  S    0.016112   0.029776  -0.003179   0.000941  -0.033793
  196  H 13  S    0.003114  -0.000873  -0.002338   0.003364  -0.001212
  197  H 13  X    0.000041   0.000027   0.000054   0.000114   0.000439
  198  H 13  Y   -0.000290  -0.000686  -0.000055   0.000198   0.000937
  199  H 13  Z    0.001825   0.002951  -0.000332   0.000091  -0.003401
  200  H 14  S    0.015364   0.026793  -0.002821  -0.000747  -0.039118
  201  H 14  S    0.004382   0.001787   0.001753  -0.000882  -0.006604
  202  H 14  X    0.001768   0.002874  -0.000251  -0.000043  -0.003814
  203  H 14  Y    0.000548   0.000539  -0.000026  -0.000009  -0.000934
  204  H 14  Z   -0.000097  -0.000233   0.000051  -0.000018   0.000241
  205  H 15  S    0.015701   0.031268  -0.002245  -0.000898  -0.033515
  206  H 15  S   -0.000888   0.003850  -0.000983   0.001018  -0.004402
  207  H 15  X   -0.000417  -0.000848   0.000100   0.000055   0.001499
  208  H 15  Y    0.001657   0.003158  -0.000202  -0.000099  -0.003270
  209  H 15  Z    0.000026  -0.000015   0.000065  -0.000052  -0.000019
  210  C 16  S    0.036073   0.025591  -0.055127   0.067670  -0.043436
  211  C 16  S   -0.066327  -0.050004   0.106527  -0.131588   0.083885
  212  C 16  X   -0.015220  -0.015307  -0.070175  -0.043530  -0.035356
  213  C 16  Y   -0.034774   0.016411   0.005889   0.011353   0.016732
  214  C 16  Z   -0.049612   0.048532   0.042334   0.021776   0.034839
  215  C 16  S   -0.058250  -0.034344   0.090458  -0.112776   0.072856
  216  C 16  X   -0.000342  -0.004491  -0.017586  -0.004586  -0.014444
  217  C 16  Y   -0.005484   0.008074  -0.010220   0.014536  -0.004319
  218  C 16  Z   -0.007438   0.021134  -0.008674   0.019812  -0.006265
  219  C 16  S   -0.046954  -0.031423  -0.804219  -0.113964  -0.153658
  220  C 16  X    0.048861   0.010424  -0.156380   0.065800  -0.027170
  221  C 16  Y   -0.020853   0.014325  -0.123842  -0.001650   0.022939
  222  C 16  Z   -0.021111   0.000383  -0.193531  -0.043540   0.009369
  223  C 16 XX   -0.001347  -0.001898  -0.003447  -0.004519  -0.001180
  224  C 16 YY    0.003584   0.001917  -0.002342   0.003646  -0.003056
  225  C 16 ZZ    0.000265   0.000430   0.003238   0.003695   0.001928
  226  C 16 XY   -0.000497  -0.001605  -0.001034  -0.002238  -0.001292
  227  C 16 XZ    0.001524  -0.000849  -0.003132   0.000238  -0.003024
  228  C 16 YZ   -0.001349  -0.000525   0.004415  -0.002158   0.002286
  229  C 17  S    0.037397   0.030869   0.056723   0.069383   0.021377
  230  C 17  S   -0.068887  -0.059965  -0.109598  -0.134976  -0.041441
  231  C 17  X    0.017366   0.009363  -0.067499   0.038437  -0.045016
  232  C 17  Y   -0.028724   0.019371  -0.029007   0.022262  -0.029543
  233  C 17  Z   -0.050945   0.047237  -0.032943   0.015041  -0.034994
  234  C 17  S   -0.060282  -0.043889  -0.093824  -0.114680  -0.034052
  235  C 17  X    0.000902   0.002051  -0.018620   0.001020  -0.015032
  236  C 17  Y   -0.005099   0.010348   0.004373   0.015302  -0.004211
  237  C 17  Z   -0.007017   0.023686   0.012033   0.021106  -0.000853
  238  C 17  S   -0.059156   0.059395   0.813732  -0.098594   0.288099
  239  C 17  X   -0.021973   0.005156  -0.164435  -0.063437   0.018266
  240  C 17  Y   -0.027436  -0.013422   0.064983  -0.038056  -0.027797
  241  C 17  Z   -0.045311  -0.021431   0.198751  -0.043748  -0.011369
  242  C 17 XX   -0.001198  -0.001724   0.003412  -0.004451   0.002999
  243  C 17 YY    0.003304   0.002715   0.001874   0.004142   0.000133
  244  C 17 ZZ    0.000431  -0.000363  -0.002620   0.003215  -0.002017
  245  C 17 XY   -0.001423  -0.000127  -0.001298  -0.001501  -0.001689
  246  C 17 XZ   -0.000595   0.001481  -0.002402   0.001634  -0.003029
  247  C 17 YZ   -0.001823  -0.000630  -0.005215  -0.002018  -0.002637
  248  C 18  S    0.055297  -0.030623  -0.089223  -0.016580  -0.064466
  249  C 18  S   -0.103779   0.059410   0.171630   0.033126   0.124682
  250  C 18  X   -0.039566   0.020164   0.024444   0.008497   0.016941
  251  C 18  Y   -0.010318   0.020021  -0.004515   0.038063  -0.004722
  252  C 18  Z   -0.003032   0.031301  -0.016710   0.065116  -0.016874
  253  C 18  S   -0.068157   0.031059   0.140391   0.013614   0.101603
  254  C 18  X   -0.006092  -0.002443  -0.002315  -0.005374   0.000186
  255  C 18  Y   -0.001867   0.003503  -0.004508   0.004601  -0.001790
  256  C 18  Z   -0.001798   0.009094  -0.007642   0.010993  -0.003421
  257  C 18  S    0.085507  -0.020064   0.426325   0.115117  -0.083114
  258  C 18  X    0.005636  -0.008650   0.072123   0.002718  -0.009615
  259  C 18  Y   -0.009056  -0.012155   0.015778  -0.033175  -0.017796
  260  C 18  Z   -0.037346  -0.018454   0.001693  -0.054020  -0.014842
  261  C 18 XX   -0.001078   0.000619  -0.001445   0.000256  -0.000895
  262  C 18 YY    0.003775  -0.001358  -0.005175  -0.000048  -0.003974
  263  C 18 ZZ    0.000098  -0.001020   0.000892  -0.000907   0.000527
  264  C 18 XY   -0.001492   0.002160   0.000668   0.003623   0.000157
  265  C 18 XZ    0.000142   0.002752  -0.001537   0.006036  -0.001780
  266  C 18 YZ   -0.003232   0.001721   0.005122   0.001209   0.003273
  267  C 19  S    0.055932  -0.025111   0.089096  -0.013069   0.067608
  268  C 19  S   -0.105057   0.048967  -0.171386   0.026449  -0.131125
  269  C 19  X    0.040195  -0.019803   0.023943  -0.010735   0.019274
  270  C 19  Y    0.003318   0.014371   0.012991   0.034684  -0.000432
  271  C 19  Z   -0.007653   0.035999   0.014344   0.066556  -0.007390
  272  C 19  S   -0.068696   0.022079  -0.140900   0.007067  -0.102706
  273  C 19  X    0.006304   0.002777  -0.001562   0.005819  -0.002026
  274  C 19  Y   -0.000110   0.004629   0.003475   0.006645  -0.000575
  275  C 19  Z   -0.002317   0.009313   0.007504   0.010356  -0.000756
  276  C 19  S    0.098683  -0.032201  -0.412297   0.130275   0.021693
  277  C 19  X   -0.009202   0.013368   0.073440  -0.001639  -0.011870
  278  C 19  Y   -0.009074  -0.004221   0.002446  -0.031547   0.027724
  279  C 19  Z   -0.022342  -0.021046  -0.022597  -0.054710   0.040687
  280  C 19 XX   -0.001112   0.000954   0.001491   0.000801   0.000795
  281  C 19 YY    0.003958  -0.001946   0.004941  -0.001709   0.003985
  282  C 19 ZZ   -0.000062  -0.000423  -0.000702   0.000473  -0.000326
  283  C 19 XY   -0.000933  -0.001094  -0.001551  -0.003031  -0.000460
  284  C 19 XZ    0.001074  -0.003485  -0.000229  -0.006287   0.001257
  285  C 19 YZ   -0.003189   0.000543  -0.005355  -0.000564  -0.003444
  286  C 20  S    0.054404  -0.027029   0.091618   0.009630  -0.070164
  287  C 20  S   -0.102174   0.052521  -0.176324  -0.019633   0.135627
  288  C 20  X   -0.037808   0.013316  -0.027148   0.004226   0.019644
  289  C 20  Y   -0.011203   0.016899   0.001910  -0.036577   0.001961
  290  C 20  Z    0.010052  -0.033180  -0.010864   0.073848   0.004563
  291  C 20  S   -0.066406   0.026944  -0.143705  -0.002239   0.114074
  292  C 20  X   -0.005721  -0.003679   0.001439   0.007350   0.001621
  293  C 20  Y   -0.001646   0.002805   0.004218  -0.004255  -0.000930
  294  C 20  Z    0.002429  -0.008298  -0.007366   0.011789   0.001840
  295  C 20  S    0.013908  -0.049610  -0.448712  -0.130839  -0.046874
  296  C 20  X    0.002332  -0.011653  -0.075668  -0.010325  -0.005696
  297  C 20  Y    0.015139  -0.003612  -0.009361   0.024730  -0.027520
  298  C 20  Z   -0.015471   0.010937  -0.012113  -0.052110   0.017964
  299  C 20 XX   -0.001004  -0.000107   0.001070   0.001397  -0.000628
  300  C 20 YY    0.003982  -0.001219   0.005778  -0.000444  -0.004546
  301  C 20 ZZ   -0.000162  -0.000168  -0.000888  -0.000654   0.000490
  302  C 20 XY   -0.001191   0.001630  -0.000281  -0.003216   0.000393
  303  C 20 XZ    0.000154  -0.002833  -0.001780   0.006792   0.001185
  304  C 20 YZ    0.003068  -0.001809   0.004817   0.001559  -0.003329
  305  C 21  S    0.055367  -0.022641  -0.090988   0.019333   0.070701
  306  C 21  S   -0.103869   0.044157   0.175033  -0.038330  -0.136690
  307  C 21  X    0.040420  -0.022328  -0.021524   0.022554   0.018997
  308  C 21  Y    0.003574   0.011104  -0.012593  -0.032557   0.003874
  309  C 21  Z    0.003105  -0.032205   0.017811   0.070977  -0.003637
  310  C 21  S   -0.068525   0.019521   0.143697  -0.018104  -0.113935
  311  C 21  X    0.006729   0.002076   0.004115  -0.003739   0.000066
  312  C 21  Y    0.001030   0.003863  -0.003436  -0.005958   0.001185
  313  C 21  Z    0.001616  -0.008968   0.007432   0.012276  -0.001451
  314  C 21  S    0.001408  -0.040207   0.440711  -0.146380   0.031611
  315  C 21  X   -0.007284   0.007878  -0.073715  -0.005125  -0.017507
  316  C 21  Y    0.008033   0.003959  -0.013788   0.026855   0.020576
  317  C 21  Z    0.001486   0.002204   0.017353  -0.053016  -0.017632
  318  C 21 XX   -0.001296   0.001641  -0.001550  -0.002355   0.000774
  319  C 21 YY    0.004238  -0.001790  -0.005514   0.002194   0.004470
  320  C 21 ZZ   -0.000035  -0.001112   0.001117   0.001098  -0.000470
  321  C 21 XY   -0.000652  -0.000845   0.000950   0.002623  -0.000557
  322  C 21 XZ   -0.001000   0.003025   0.000158  -0.006693  -0.000645
  323  C 21 YZ    0.002889  -0.000206  -0.005150  -0.000938   0.003490
  324  C 22  S    0.059765  -0.058155   0.037802  -0.082666   0.043877
  325  C 22  S   -0.111218   0.110624  -0.071824   0.159669  -0.084466
  326  C 22  X    0.019340  -0.025170  -0.045991  -0.041582  -0.030633
  327  C 22  Y    0.019511  -0.012859   0.011488  -0.010502   0.010002
  328  C 22  Z    0.029572  -0.014686   0.038367  -0.004840   0.030348
  329  C 22  S   -0.074995   0.080746  -0.063727   0.124429  -0.069018
  330  C 22  X    0.004292  -0.004110  -0.003446  -0.003760  -0.002749
  331  C 22  Y    0.004578  -0.002527   0.003155  -0.000736   0.001547
  332  C 22  Z    0.006737  -0.003624   0.007190  -0.000009   0.003828
  333  C 22  S    0.021551   0.058402   0.178766   0.037220  -0.030611
  334  C 22  X   -0.001568   0.004343   0.014148   0.015759  -0.035353
  335  C 22  Y   -0.001340  -0.004507  -0.015738   0.003633   0.001933
  336  C 22  Z   -0.000307  -0.005159  -0.037075   0.000314   0.023737
  337  C 22 XX   -0.001859   0.002562   0.003104   0.004260   0.001799
  338  C 22 YY    0.004280  -0.003988   0.002144  -0.005571   0.002575
  339  C 22 ZZ    0.000189  -0.001408  -0.003256  -0.003126  -0.001974
  340  C 22 XY   -0.001063   0.001254   0.001953   0.001960   0.001192
  341  C 22 XZ    0.001385  -0.000960   0.003741  -0.001097   0.003086
  342  C 22 YZ   -0.003301   0.002172  -0.003375   0.002049  -0.002886
  343  C 23  S    0.059654  -0.060174  -0.038763  -0.084396  -0.017836
  344  C 23  S   -0.111028   0.114403   0.073578   0.163024   0.033936
  345  C 23  X   -0.020761   0.023641  -0.043974   0.039842  -0.042639
  346  C 23  Y    0.013028  -0.006075  -0.026329   0.001828  -0.021233
  347  C 23  Z    0.032018  -0.019859  -0.032453  -0.011666  -0.024032
  348  C 23  S   -0.074874   0.083733   0.066263   0.126334   0.030105
  349  C 23  X   -0.004548   0.003913  -0.003356   0.003123  -0.003941
  350  C 23  Y    0.003031  -0.001502  -0.004464   0.000453  -0.002924
  351  C 23  Z    0.007083  -0.004434  -0.007118  -0.000200  -0.003841
  352  C 23  S    0.014015   0.027267  -0.160562   0.043465   0.019756
  353  C 23  X   -0.009872  -0.010478   0.010420  -0.016659  -0.029003
  354  C 23  Y   -0.005726  -0.003837   0.018251  -0.001778  -0.013062
  355  C 23  Z   -0.002675  -0.003299   0.032810   0.000398  -0.020904
  356  C 23 XX   -0.001825   0.002338  -0.003336   0.004099  -0.003334
  357  C 23 YY    0.004076  -0.003948  -0.001121  -0.005566  -0.000031
  358  C 23 ZZ    0.000358  -0.001336   0.002397  -0.003078   0.002387
  359  C 23 XY   -0.001714   0.001654   0.001871   0.002182   0.001077
  360  C 23 XZ    0.000096  -0.000214   0.003389  -0.000611   0.002780
  361  C 23 YZ   -0.003459   0.002499   0.004339   0.002282   0.003014
  362  H 24  S   -0.019507   0.012097   0.048915   0.007324   0.036067
  363  H 24  S   -0.004041  -0.000133   0.005155  -0.002335   0.007112
  364  H 24  X   -0.002298   0.001293   0.004773   0.000633   0.003532
  365  H 24  Y   -0.000390   0.000349   0.000680   0.000512   0.000491
  366  H 24  Z    0.000183   0.000149  -0.000506   0.000651  -0.000441
  367  H 25  S   -0.019830   0.009287  -0.048643   0.005560  -0.037321
  368  H 25  S   -0.004250  -0.001070  -0.005552  -0.003167  -0.005598
  369  H 25  X    0.002340  -0.001013   0.004742  -0.000498   0.003620
  370  H 25  Y    0.000394  -0.000023   0.000910   0.000314   0.000582
  371  H 25  Z   -0.000109   0.000323  -0.000095   0.000724  -0.000248
  372  H 26  S   -0.021793   0.026076  -0.019827   0.042969  -0.023827
  373  H 26  S   -0.004183   0.003896  -0.004086   0.006164  -0.004205
  374  H 26  X    0.001203  -0.001414   0.000407  -0.002340   0.000721
  375  H 26  Y    0.001229  -0.001335   0.001018  -0.002047   0.001181
  376  H 26  Z    0.001875  -0.001964   0.001748  -0.002975   0.001954
  377  H 27  S   -0.021765   0.027026   0.020387   0.043904   0.009901
  378  H 27  S   -0.003949   0.004292   0.004095   0.006206   0.002179
  379  H 27  X   -0.001280   0.001533   0.000519   0.002497   0.000012
  380  H 27  Y    0.000824  -0.000905  -0.000890  -0.001307  -0.000529
  381  H 27  Z    0.002029  -0.002246  -0.001840  -0.003372  -0.001000
  382  C 28  S    0.059903  -0.055369   0.041751   0.087103  -0.031253
  383  C 28  S   -0.111362   0.105342  -0.079449  -0.168330   0.059952
  384  C 28  X   -0.025374   0.024473   0.039299  -0.047245  -0.035527
  385  C 28  Y    0.010527  -0.003939   0.025879  -0.005844  -0.021121
  386  C 28  Z   -0.029204   0.014804  -0.040973  -0.002224   0.033263
  387  C 28  S   -0.076432   0.077392  -0.070643  -0.130683   0.049052
  388  C 28  X   -0.005319   0.004029   0.002385  -0.003683  -0.003679
  389  C 28  Y    0.003041  -0.000792   0.003918  -0.000728  -0.002424
  390  C 28  Z   -0.007101   0.003179  -0.007897   0.000853   0.003568
  391  C 28  S   -0.022344   0.035747   0.162336  -0.021929   0.092928
  392  C 28  X    0.011656  -0.003210   0.011972   0.015080  -0.010664
  393  C 28  Y    0.005127  -0.003027  -0.007522   0.000680  -0.007735
  394  C 28  Z   -0.009808   0.003437   0.025235   0.002855   0.029873
  395  C 28 XX   -0.001759   0.002133   0.004115  -0.004645  -0.003607
  396  C 28 YY    0.004413  -0.003804   0.001662   0.006011  -0.001162
  397  C 28 ZZ    0.000059  -0.001031  -0.003580   0.003418   0.002983
  398  C 28 XY   -0.001400   0.001329  -0.001139  -0.002152   0.000771
  399  C 28 XZ    0.000278  -0.000331   0.002440   0.000452  -0.001959
  400  C 28 YZ    0.003396  -0.002279   0.004476   0.002164  -0.003454
  401  C 29  S    0.060161  -0.053812  -0.037717   0.091419   0.035450
  402  C 29  S   -0.111761   0.102426   0.071611  -0.176564  -0.068117
  403  C 29  X    0.014979  -0.021001   0.053749   0.039661  -0.043374
  404  C 29  Y    0.017788  -0.011289  -0.008443   0.011650   0.006690
  405  C 29  Z   -0.032695   0.016824   0.033134  -0.013181  -0.027197
  406  C 29  S   -0.077017   0.075566   0.064895  -0.138056  -0.055696
  407  C 29  X    0.002883  -0.003087   0.004922   0.003603  -0.004751
  408  C 29  Y    0.004517  -0.002107  -0.002765   0.000845   0.000908
  409  C 29  Z   -0.007821   0.003837   0.007367  -0.000431  -0.002997
  410  C 29  S   -0.050349   0.002190  -0.169857  -0.028755  -0.083275
  411  C 29  X    0.005603   0.004865   0.002618  -0.012870  -0.016166
  412  C 29  Y    0.002353   0.000349   0.009814  -0.003922   0.002757
  413  C 29  Z   -0.005980  -0.002735  -0.027328   0.003752  -0.025162
  414  C 29 XX   -0.002114   0.002475  -0.002181  -0.004449   0.001684
  415  C 29 YY    0.004651  -0.003829  -0.002516   0.006319   0.002315
  416  C 29 ZZ    0.000220  -0.001254   0.002686   0.003153  -0.001989
  417  C 29 XY   -0.000857   0.001059  -0.002224  -0.001920   0.001676
  418  C 29 XZ   -0.001090   0.000278   0.004956  -0.000207  -0.004006
  419  C 29 YZ    0.003107  -0.001966  -0.002699   0.002418   0.002224
  420  H 30  S   -0.019681   0.008443   0.050099  -0.009052  -0.039307
  421  H 30  S   -0.005204  -0.000964   0.004816   0.001812  -0.007190
  422  H 30  X    0.002333  -0.000952  -0.004798   0.000952   0.003784
  423  H 30  Y    0.000435  -0.000054  -0.001039  -0.000226   0.000751
  424  H 30  Z   -0.000216  -0.000188   0.000584   0.000687  -0.000353
  425  H 31  S   -0.022041   0.024999  -0.021971  -0.045630   0.017180
  426  H 31  S   -0.003517   0.003967  -0.004371  -0.006584   0.002347
  427  H 31  X   -0.001580   0.001697  -0.000858  -0.003123   0.000589
  428  H 31  Y    0.000680  -0.000702   0.000836   0.001094  -0.000661
  429  H 31  Z   -0.001894   0.001901  -0.001922  -0.003161   0.001541
  430  H 32  S   -0.022186   0.024270   0.019936  -0.048004  -0.019470
  431  H 32  S   -0.003304   0.004186   0.004178  -0.007006  -0.002773
  432  H 32  X    0.000929  -0.001029  -0.000117   0.002031   0.000179
  433  H 32  Y    0.001137  -0.001162  -0.000927   0.002128   0.000878
  434  H 32  Z   -0.002106   0.002053   0.001854  -0.003791  -0.001774
  435  H 33  S   -0.019165   0.010671  -0.050208  -0.003495   0.039115
  436  H 33  S   -0.004330  -0.000259  -0.005014   0.002584   0.006894
  437  H 33  X   -0.002269   0.001097  -0.004902  -0.000149   0.003783
  438  H 33  Y   -0.000434   0.000313  -0.000806  -0.000445   0.000661
  439  H 33  Z    0.000173  -0.000328   0.000230   0.000803  -0.000210
  440  H 34  S    0.036735   0.050407  -0.002155  -0.005585   0.026876
  441  H 34  S    0.002809   0.001578  -0.000600  -0.001742   0.003581
  442  H 34  X   -0.001800  -0.002265   0.000143   0.000308  -0.000314
  443  H 34  Y    0.001547   0.001262  -0.000402  -0.000554   0.001033
  444  H 34  Z   -0.003435  -0.004454  -0.000011   0.000198  -0.002511
  445  CL35  S    0.000812   0.001852  -0.000034  -0.000228  -0.000285
  446  CL35  S   -0.003832  -0.008646   0.000140   0.001010   0.001347
  447  CL35  X    0.000202   0.000340  -0.000011  -0.000074  -0.000628
  448  CL35  Y   -0.000842  -0.001557   0.000030   0.000179   0.000120
  449  CL35  Z    0.000654   0.001202  -0.000011  -0.000080  -0.000040
  450  CL35  S    0.006510   0.015289  -0.000333  -0.002025  -0.002340
  451  CL35  X   -0.000424  -0.000743   0.000001   0.000173   0.001316
  452  CL35  Y    0.001717   0.003411  -0.000083  -0.000419  -0.000241
  453  CL35  Z   -0.001633  -0.002731   0.000022   0.000244   0.000081
  454  CL35  S    0.003929   0.008878   0.000248  -0.000212  -0.001607
  455  CL35  X   -0.000222  -0.000434   0.000182   0.000045   0.001143
  456  CL35  Y    0.001353   0.002133   0.000148  -0.000157  -0.000261
  457  CL35  Z    0.000707  -0.001267   0.000005  -0.000301   0.000152
  458  CL35  S   -0.013978  -0.002459  -0.000499  -0.002038   0.002035
  459  CL35  X    0.000994   0.000057  -0.000125   0.000181  -0.000492
  460  CL35  Y   -0.003758  -0.001844  -0.000310  -0.000359   0.000690
  461  CL35  Z    0.003861  -0.000348   0.000017   0.001279  -0.000356
  462  CL35 XX   -0.000272  -0.000450  -0.000018  -0.000013  -0.000046
  463  CL35 YY    0.000187   0.000177  -0.000012  -0.000083   0.000070
  464  CL35 ZZ   -0.000180  -0.000183  -0.000011  -0.000002   0.000114
  465  CL35 XY   -0.000126  -0.000167   0.000017   0.000039   0.000324
  466  CL35 XZ    0.000062   0.000120   0.000002  -0.000021  -0.000247
  467  CL35 YZ   -0.000323  -0.000621   0.000006   0.000046   0.000005
  468  H 36  S    0.007091   0.017669   0.002534   0.002942   0.030883
  469  H 36  S    0.000479   0.001722  -0.000059   0.001431   0.004391
  470  H 36  X   -0.000492  -0.000996  -0.000196  -0.000233  -0.001474
  471  H 36  Y   -0.000554  -0.001625  -0.000147  -0.000226  -0.002697
  472  H 36  Z    0.000212   0.000406   0.000037   0.000059   0.000568
  473  H 37  S    0.005437   0.016541   0.001859   0.002556   0.028781
  474  H 37  S    0.002379   0.002059   0.000630   0.001341   0.005178
  475  H 37  X   -0.000344  -0.000917  -0.000134  -0.000145  -0.001454
  476  H 37  Y    0.000349   0.000971   0.000131   0.000185   0.001624
  477  H 37  Z    0.000528   0.001265   0.000140   0.000192   0.002096
  478  H 38  S    0.007006   0.018712   0.001867   0.002399   0.030829
  479  H 38  S    0.001888   0.001084  -0.001139  -0.000267   0.002553
  480  H 38  X   -0.000474  -0.001077  -0.000076  -0.000095  -0.001538
  481  H 38  Y    0.000233   0.000593   0.000065   0.000082   0.000924
  482  H 38  Z   -0.000637  -0.001537  -0.000163  -0.000245  -0.002554

                     41         42         43         44         45
                   -0.8912    -0.8655    -0.8292    -0.8005    -0.7850
                     A          A          A          A          A   
    1  C  1  S    0.045071  -0.030490  -0.020360   0.004830  -0.018088
    2  C  1  S   -0.086458   0.058096   0.041479  -0.009535   0.034658
    3  C  1  X    0.003736  -0.009292   0.127791  -0.013315  -0.009465
    4  C  1  Y    0.024503  -0.085124   0.038605  -0.009693   0.006081
    5  C  1  Z    0.009058  -0.042468   0.052262   0.011952   0.032975
    6  C  1  S   -0.082292   0.058260   0.036937  -0.012698   0.048045
    7  C  1  X    0.003880  -0.002710   0.034284  -0.001608  -0.007724
    8  C  1  Y    0.000661  -0.013143   0.009583  -0.006335   0.006630
    9  C  1  Z    0.003101  -0.010743   0.014673   0.004832   0.014994
   10  C  1  S    0.118942   0.133601  -0.207755  -0.048995   0.035735
   11  C  1  X   -0.023945   0.013758  -0.033594  -0.005137   0.008537
   12  C  1  Y   -0.031184   0.065509  -0.070188  -0.025546  -0.001522
   13  C  1  Z   -0.052716   0.007728  -0.001654  -0.008880  -0.023252
   14  C  1 XX    0.000875  -0.002028   0.006475  -0.001245  -0.001122
   15  C  1 YY    0.001474  -0.003199  -0.003748   0.000529  -0.000091
   16  C  1 ZZ    0.000042   0.003322  -0.003750   0.000755  -0.000230
   17  C  1 XY   -0.002910   0.004304   0.001402  -0.000577  -0.001075
   18  C  1 XZ   -0.001926   0.002725  -0.004153   0.000439  -0.001840
   19  C  1 YZ   -0.001600   0.003664  -0.003781  -0.000326   0.000765
   20  C  2  S   -0.000884   0.016764  -0.106867   0.017543   0.009998
   21  C  2  S    0.001710  -0.031944   0.207024  -0.034013  -0.019394
   22  C  2  X    0.050219  -0.022191  -0.034612   0.005801  -0.016727
   23  C  2  Y   -0.048911  -0.052478  -0.021917  -0.004869   0.000476
   24  C  2  Z   -0.044565  -0.016982   0.043575   0.011696  -0.009748
   25  C  2  S   -0.005949  -0.038014   0.232471  -0.043592  -0.024901
   26  C  2  X    0.011633  -0.007025  -0.012034   0.002158  -0.007610
   27  C  2  Y   -0.011232  -0.015527   0.014684  -0.009267  -0.003041
   28  C  2  Z   -0.011199  -0.002760   0.012059   0.003576  -0.005646
   29  C  2  S   -0.032619   0.061112   0.100365   0.084555  -0.021657
   30  C  2  X   -0.017968   0.025140  -0.066046  -0.036941   0.009568
   31  C  2  Y    0.045564   0.021980  -0.008068  -0.046609   0.002254
   32  C  2  Z    0.049141  -0.026577   0.014138  -0.011936   0.017384
   33  C  2 XX   -0.001431   0.002553  -0.000478  -0.000127   0.001444
   34  C  2 YY   -0.003510  -0.003356  -0.004167   0.000492  -0.000330
   35  C  2 ZZ    0.004628   0.001871  -0.002332   0.000581  -0.000233
   36  C  2 XY   -0.003639   0.000033   0.000355  -0.000244   0.000076
   37  C  2 XZ   -0.003359  -0.000102   0.000499   0.000229  -0.001264
   38  C  2 YZ    0.002741   0.000956  -0.000485  -0.000597  -0.001899
   39  S  3  S    0.014459  -0.029580  -0.010124   0.001567   0.000976
   40  S  3  S   -0.065065   0.134644   0.045645  -0.007254  -0.004452
   41  S  3  X   -0.004628   0.008244  -0.008577   0.000793  -0.004904
   42  S  3  Y   -0.021881   0.003560  -0.007840  -0.002315   0.012486
   43  S  3  Z   -0.000518   0.001960  -0.006363  -0.001164  -0.073617
   44  S  3  S    0.140734  -0.286064  -0.100747   0.015096   0.009651
   45  S  3  X    0.012856  -0.021745   0.020417  -0.001891   0.012163
   46  S  3  Y    0.052741  -0.009339   0.018699   0.005766  -0.030627
   47  S  3  Z    0.001264  -0.004759   0.015498   0.002874   0.181625
   48  S  3  S    0.052077  -0.141938  -0.048293   0.014070   0.007666
   49  S  3  X   -0.002265  -0.020182   0.003393   0.002470  -0.000170
   50  S  3  Y   -0.003389  -0.004032  -0.000256  -0.001371   0.001063
   51  S  3  Z    0.000633  -0.000271   0.006597  -0.000388  -0.009385
   52  S  3  S   -0.162067  -0.355492   0.194581   0.008743   0.032298
   53  S  3  X   -0.040163  -0.059289   0.045246   0.000125   0.009816
   54  S  3  Y    0.002182  -0.027442   0.003249  -0.006253  -0.006796
   55  S  3  Z    0.021424   0.001361  -0.001547   0.001782  -0.014157
   56  S  3 XX   -0.001470   0.000151   0.005943  -0.000721   0.002289
   57  S  3 YY   -0.002683   0.002450  -0.004935   0.000308   0.003165
   58  S  3 ZZ    0.005118  -0.000371   0.000860  -0.000011  -0.005656
   59  S  3 XY    0.008848   0.001481  -0.001486   0.001495  -0.003579
   60  S  3 XZ    0.000932  -0.000949   0.002135   0.000602   0.017236
   61  S  3 YZ   -0.000831   0.002309  -0.002670  -0.000478   0.021024
   62  H  4  S   -0.030458   0.019075   0.021213   0.009287   0.026947
   63  H  4  S   -0.004776   0.005017   0.008147   0.006267   0.005756
   64  H  4  X   -0.000379   0.000312   0.001894   0.000318  -0.000250
   65  H  4  Y   -0.000864  -0.000449   0.001177  -0.000544   0.001524
   66  H  4  Z    0.002685  -0.002015  -0.000928   0.000072  -0.001369
   67  C  5  S    0.047233  -0.092896   0.091666  -0.000687   0.013239
   68  C  5  S   -0.088330   0.174430  -0.172816   0.001736  -0.024131
   69  C  5  X   -0.005561   0.013172   0.020150  -0.001991   0.002164
   70  C  5  Y   -0.011539   0.003876  -0.000118  -0.006204   0.002109
   71  C  5  Z   -0.017084   0.013145   0.003047   0.002734   0.012762
   72  C  5  S   -0.080765   0.168830  -0.176406  -0.000562  -0.031330
   73  C  5  X    0.000395   0.003710   0.007979  -0.002907   0.002100
   74  C  5  Y   -0.003056   0.005975  -0.007715  -0.001564  -0.003840
   75  C  5  Z   -0.005167   0.002462   0.002711   0.000124   0.003557
   76  C  5  S   -0.110920   0.049359  -0.042498  -0.037872  -0.014941
   77  C  5  X   -0.014141   0.004056   0.001565  -0.006898  -0.002022
   78  C  5  Y   -0.013472   0.003397  -0.004066  -0.003281  -0.000878
   79  C  5  Z   -0.013532   0.011893  -0.013017  -0.006270  -0.000537
   80  C  5 XX    0.001535  -0.002449   0.003315  -0.000064   0.000395
   81  C  5 YY    0.000917  -0.003063   0.002263   0.000033  -0.000096
   82  C  5 ZZ    0.000250  -0.001584   0.002625   0.000204   0.001085
   83  C  5 XY   -0.000906   0.000852   0.001280  -0.000566   0.000335
   84  C  5 XZ   -0.001329   0.001396   0.001570  -0.000055   0.000534
   85  C  5 YZ   -0.001784   0.000839  -0.000014  -0.000234   0.000991
   86  S  6  S   -0.022859  -0.017763  -0.019799   0.002245   0.000570
   87  S  6  S    0.103761   0.081364   0.089159  -0.010262  -0.002380
   88  S  6  X   -0.012894   0.002408  -0.002742   0.001377   0.003263
   89  S  6  Y   -0.002605  -0.022586   0.043881  -0.010499  -0.006518
   90  S  6  Z    0.003040  -0.000104  -0.004822  -0.001039   0.069041
   91  S  6  S   -0.219837  -0.170479  -0.196681   0.022017   0.006273
   92  S  6  X    0.033098  -0.005143   0.008644  -0.003611  -0.008200
   93  S  6  Y    0.006318   0.054042  -0.106833   0.025815   0.015862
   94  S  6  Z   -0.007590   0.000255   0.011151   0.002634  -0.170290
   95  S  6  S   -0.096986  -0.093295  -0.088454   0.015214  -0.000832
   96  S  6  X    0.010274   0.020118  -0.009422   0.000188   0.005577
   97  S  6  Y    0.000005   0.000115   0.008048  -0.003026  -0.000478
   98  S  6  Z   -0.004372  -0.001900   0.011232  -0.000925   0.009187
   99  S  6  S   -0.098798  -0.353588   0.304229   0.052225  -0.065604
  100  S  6  X    0.009614   0.066119  -0.059743  -0.004881   0.013541
  101  S  6  Y   -0.011196   0.010390  -0.020376  -0.013508  -0.003453
  102  S  6  Z   -0.025719   0.009843   0.011865   0.012926   0.011954
  103  S  6 XX   -0.000198   0.004378  -0.002635   0.001069   0.001777
  104  S  6 YY   -0.000042  -0.007488   0.015064  -0.003496  -0.002237
  105  S  6 ZZ   -0.000051   0.005670  -0.010615   0.002009   0.000626
  106  S  6 XY   -0.002171  -0.005944   0.014121  -0.003236  -0.001447
  107  S  6 XZ   -0.000480  -0.000296  -0.001324  -0.000325   0.021971
  108  S  6 YZ    0.003014   0.001849  -0.004085  -0.000285  -0.013956
  109  C  7  S   -0.096474  -0.019522   0.021734   0.004352   0.003102
  110  C  7  S    0.180491   0.036848  -0.040564  -0.008050  -0.007377
  111  C  7  X    0.041427  -0.001375  -0.084845   0.017447   0.006580
  112  C  7  Y   -0.000460  -0.013904   0.019030  -0.009254   0.003274
  113  C  7  Z    0.001463  -0.007264   0.055672  -0.005921  -0.007780
  114  C  7  S    0.164986   0.036617  -0.040908  -0.010714  -0.001834
  115  C  7  X    0.005821  -0.005022  -0.013248   0.006523   0.003025
  116  C  7  Y    0.005642  -0.000320  -0.003279  -0.001731   0.004877
  117  C  7  Z    0.000816  -0.001160   0.015668  -0.003181  -0.002744
  118  C  7  S    0.062749  -0.066389   0.077475  -0.094322   0.014913
  119  C  7  X   -0.031040  -0.013950   0.045467   0.002763   0.006804
  120  C  7  Y    0.004021  -0.008785   0.004024  -0.004216  -0.001099
  121  C  7  Z    0.015181  -0.002937   0.002110  -0.018051  -0.002136
  122  C  7 XX    0.002225   0.001002  -0.005880   0.001097   0.000489
  123  C  7 YY   -0.004315  -0.001448   0.001562   0.000059   0.000429
  124  C  7 ZZ   -0.003527  -0.001192   0.006472  -0.000605  -0.000701
  125  C  7 XY    0.000885   0.000446  -0.002779   0.000738  -0.000057
  126  C  7 XZ    0.000207  -0.000009  -0.004338   0.000715   0.000320
  127  C  7 YZ   -0.000050  -0.001343   0.003322  -0.000855  -0.000358
  128  C  8  S   -0.009380  -0.043447  -0.026864   0.002403   0.064978
  129  C  8  S    0.018045   0.083161   0.053369  -0.004506  -0.132356
  130  C  8  X    0.022098   0.042802   0.017023   0.000852   0.062330
  131  C  8  Y   -0.013632   0.045287   0.021273  -0.000834   0.031099
  132  C  8  Z    0.043366  -0.078825  -0.036791   0.007636  -0.032364
  133  C  8  S    0.024214   0.089584   0.056098  -0.006751  -0.122261
  134  C  8  X    0.005334   0.004299   0.001122   0.000703   0.021622
  135  C  8  Y   -0.004347   0.005633   0.002745   0.001212   0.033093
  136  C  8  Z    0.016656  -0.010408  -0.006638   0.001888  -0.049224
  137  C  8  S    0.084018   0.247651  -0.023528  -0.007300  -0.148115
  138  C  8  X   -0.017374  -0.078866  -0.017339  -0.014527   0.041641
  139  C  8  Y   -0.016568  -0.003022  -0.005257  -0.004543   0.065998
  140  C  8  Z    0.026983  -0.004992  -0.009403   0.008479  -0.138864
  141  C  8 XX    0.000007   0.003931   0.001234  -0.000009   0.002669
  142  C  8 YY   -0.000467  -0.003805  -0.002045   0.000001   0.001924
  143  C  8 ZZ    0.000260  -0.004374  -0.001479   0.000322   0.000046
  144  C  8 XY    0.002466   0.000231  -0.000062   0.000150  -0.001782
  145  C  8 XZ   -0.004794   0.002518   0.000117  -0.000098   0.001816
  146  C  8 YZ   -0.000800   0.001204  -0.000315   0.000105   0.003270
  147  C  9  S   -0.017560  -0.050342  -0.009024  -0.001061  -0.058529
  148  C  9  S    0.033384   0.096778   0.018116   0.002450   0.118526
  149  C  9  X   -0.015704  -0.054090  -0.056037   0.005636   0.101983
  150  C  9  Y    0.027355   0.016400   0.014388  -0.000011   0.010474
  151  C  9  Z   -0.057973  -0.039287  -0.061298   0.010221  -0.006133
  152  C  9  S    0.029083   0.105850   0.016188   0.000725   0.119849
  153  C  9  X   -0.000331  -0.003720  -0.012019   0.001208   0.048160
  154  C  9  Y    0.004860  -0.001027   0.005881   0.000725  -0.014040
  155  C  9  Z   -0.010197   0.005120  -0.028251   0.005230   0.029753
  156  C  9  S    0.065733   0.280467  -0.031985   0.037151   0.217982
  157  C  9  X    0.015408   0.069070  -0.012967  -0.005801   0.098042
  158  C  9  Y    0.011518   0.004433   0.040850  -0.004598  -0.029879
  159  C  9  Z   -0.009226   0.008501  -0.068144   0.004718   0.102708
  160  C  9 XX   -0.000996   0.002749   0.000588   0.000071  -0.001408
  161  C  9 YY   -0.000731  -0.004025   0.000290  -0.000386  -0.002633
  162  C  9 ZZ   -0.000238  -0.003092  -0.002330   0.000447  -0.000046
  163  C  9 XY    0.002361   0.001802   0.001602  -0.000076  -0.001910
  164  C  9 XZ   -0.005063  -0.000792  -0.003732   0.000461   0.002655
  165  C  9 YZ   -0.001086   0.000051  -0.000573   0.000144  -0.002443
  166  H 10  S    0.054874   0.015097  -0.019824  -0.005100   0.000523
  167  H 10  S    0.005811   0.002525   0.000116  -0.002167  -0.002422
  168  H 10  X    0.002506   0.000213  -0.001481   0.000066   0.000034
  169  H 10  Y   -0.001612  -0.000517   0.000900  -0.000017   0.000203
  170  H 10  Z    0.004325   0.000972  -0.000557  -0.000483  -0.000158
  171  H 11  S    0.056771   0.020172  -0.014280   0.001606  -0.004913
  172  H 11  S    0.009351   0.006581  -0.008404   0.000768  -0.000369
  173  H 11  X    0.001902   0.000032  -0.001313   0.000177   0.000043
  174  H 11  Y    0.005341   0.001481  -0.000888  -0.000381  -0.000379
  175  H 11  Z   -0.000545  -0.000107   0.000958   0.000270  -0.000079
  176  C 12  S   -0.090936  -0.013718   0.098370  -0.015699  -0.007120
  177  C 12  S    0.169159   0.025498  -0.184647   0.029575   0.013496
  178  C 12  X   -0.042288  -0.005932   0.004679   0.003958   0.003001
  179  C 12  Y   -0.004952  -0.004398   0.002521  -0.001651   0.002045
  180  C 12  Z   -0.000345  -0.002355   0.010135  -0.000576  -0.002432
  181  C 12  S    0.147886   0.025344  -0.184712   0.030221   0.011958
  182  C 12  X   -0.007332  -0.001961   0.004326   0.000225   0.001090
  183  C 12  Y   -0.000823  -0.002704   0.000457  -0.000472   0.000596
  184  C 12  Z    0.001266  -0.001440  -0.000239   0.000863   0.000203
  185  C 12  S    0.040964   0.040069  -0.090450   0.034890  -0.017743
  186  C 12  X   -0.008874  -0.010228   0.021164  -0.008852   0.004582
  187  C 12  Y   -0.002094   0.000881   0.002011   0.000925  -0.000102
  188  C 12  Z   -0.000111  -0.001247   0.000996   0.004178   0.000033
  189  C 12 XX    0.003272   0.000676   0.001623  -0.000838  -0.000528
  190  C 12 YY   -0.004114  -0.000760   0.002684  -0.000356   0.000045
  191  C 12 ZZ   -0.004044  -0.000569   0.003268  -0.000295  -0.000318
  192  C 12 XY    0.000922   0.000529  -0.000725   0.000159  -0.000051
  193  C 12 XZ   -0.000089   0.000192  -0.000742   0.000047   0.000112
  194  C 12 YZ    0.000098  -0.000024  -0.000209  -0.000042   0.000003
  195  H 13  S   -0.025005   0.058413  -0.063544  -0.001712  -0.015187
  196  H 13  S   -0.005307   0.007985  -0.008244  -0.001517  -0.002327
  197  H 13  X    0.000399  -0.000431   0.000900  -0.000043   0.000106
  198  H 13  Y    0.000668  -0.001563   0.001987  -0.000102   0.000266
  199  H 13  Z   -0.002547   0.005015  -0.005062  -0.000114  -0.000887
  200  H 14  S   -0.028734   0.056293  -0.071027   0.001835  -0.009372
  201  H 14  S   -0.003114   0.009303  -0.014393   0.000376  -0.001668
  202  H 14  X   -0.002676   0.005308  -0.005811   0.000132  -0.000792
  203  H 14  Y   -0.000474   0.000475  -0.000834  -0.000052  -0.000032
  204  H 14  Z    0.000298  -0.000800   0.000904   0.000078   0.000324
  205  H 15  S   -0.026438   0.062194  -0.058264   0.005367  -0.009562
  206  H 15  S   -0.003660   0.013158  -0.015618   0.001289  -0.004639
  207  H 15  X    0.001222  -0.002232   0.002702   0.000062   0.000321
  208  H 15  Y   -0.002453   0.005358  -0.004790   0.000000  -0.000640
  209  H 15  Z    0.000061  -0.000418   0.000741   0.000344   0.000291
  210  C 16  S   -0.011230  -0.050068  -0.022574   0.002660  -0.048506
  211  C 16  S    0.021393   0.096590   0.045428  -0.005521   0.098361
  212  C 16  X    0.024001   0.058153   0.017463   0.000975  -0.077543
  213  C 16  Y   -0.018356   0.055376   0.008514  -0.004235  -0.030455
  214  C 16  Z   -0.050174   0.072730   0.022505  -0.010662  -0.000883
  215  C 16  S    0.031603   0.100755   0.039659  -0.005398   0.097209
  216  C 16  X    0.006185   0.004998   0.003721   0.000962  -0.029929
  217  C 16  Y   -0.004902   0.007196  -0.001128  -0.001035  -0.029080
  218  C 16  Z   -0.015504   0.007873   0.002622  -0.003112  -0.025154
  219  C 16  S    0.239743   0.225138  -0.101676   0.076425   0.105310
  220  C 16  X   -0.009689  -0.111074   0.063007  -0.015782  -0.078624
  221  C 16  Y   -0.000157  -0.019716  -0.000123   0.004320  -0.050548
  222  C 16  Z    0.055173  -0.014443  -0.009297   0.024494  -0.102529
  223  C 16 XX    0.001711   0.003792   0.000676  -0.000091  -0.002261
  224  C 16 YY   -0.000488  -0.004856  -0.000900   0.000098  -0.000245
  225  C 16 ZZ   -0.001455  -0.003489  -0.001586   0.000145  -0.000827
  226  C 16 XY    0.003288  -0.000246  -0.000194   0.000140   0.002011
  227  C 16 XZ    0.004912  -0.004001  -0.000086   0.000208   0.001387
  228  C 16 YZ    0.000319  -0.000971   0.000297  -0.000089   0.003075
  229  C 17  S   -0.025848  -0.056744  -0.003343  -0.000678   0.053082
  230  C 17  S    0.049817   0.109838   0.007465   0.001045  -0.108387
  231  C 17  X   -0.007722  -0.053669  -0.041086   0.003355  -0.060263
  232  C 17  Y    0.035792   0.020453   0.008115  -0.003841   0.005089
  233  C 17  Z    0.064305   0.045542   0.058984  -0.013816   0.021532
  234  C 17  S    0.041810   0.118309  -0.003745   0.002502  -0.100208
  235  C 17  X    0.004607  -0.004925  -0.012746   0.000678  -0.026545
  236  C 17  Y    0.005392   0.000773   0.003734  -0.002013   0.019109
  237  C 17  Z    0.006182  -0.003668   0.026801  -0.006934   0.035422
  238  C 17  S   -0.007644   0.386007  -0.293495  -0.003320  -0.080142
  239  C 17  X    0.049092   0.066155  -0.052227   0.012700  -0.079047
  240  C 17  Y    0.005139   0.012923   0.012935   0.009423   0.022867
  241  C 17  Z   -0.052481   0.012679   0.007342   0.008327   0.104691
  242  C 17 XX    0.000343   0.003487   0.001171  -0.000177   0.001192
  243  C 17 YY   -0.001302  -0.004644   0.001148  -0.000303   0.002289
  244  C 17 ZZ   -0.001507  -0.003309  -0.003306   0.000407   0.000204
  245  C 17 XY    0.003290   0.001679   0.001493  -0.000186   0.001722
  246  C 17 XZ    0.005206  -0.000419   0.002960  -0.000453   0.002224
  247  C 17 YZ    0.001240  -0.000040  -0.000032  -0.000106  -0.002380
  248  C 18  S    0.059329  -0.032559   0.001407   0.003751   0.013384
  249  C 18  S   -0.115794   0.064452  -0.002378  -0.007643  -0.026729
  250  C 18  X   -0.013538   0.020894   0.009484  -0.001572  -0.002710
  251  C 18  Y   -0.020819  -0.022196  -0.018036   0.003752  -0.062028
  252  C 18  Z   -0.034734  -0.050744  -0.034341   0.007091  -0.107518
  253  C 18  S   -0.097356   0.051454  -0.004053  -0.005226  -0.024823
  254  C 18  X    0.001489   0.004453   0.000983   0.001100  -0.000620
  255  C 18  Y   -0.002486   0.000512  -0.002424   0.000560  -0.015483
  256  C 18  Z   -0.006727  -0.000214  -0.004762   0.000743  -0.027247
  257  C 18  S   -0.062628  -0.178432   0.050565  -0.045494  -0.061533
  258  C 18  X    0.000771  -0.015574  -0.002691  -0.003841  -0.012700
  259  C 18  Y    0.025408   0.017563  -0.018022   0.010553   0.025387
  260  C 18  Z    0.035175   0.041559  -0.033716   0.018681   0.058628
  261  C 18 XX    0.000545   0.001024   0.000646  -0.000078  -0.000234
  262  C 18 YY    0.002934  -0.003154  -0.000376   0.000334   0.000258
  263  C 18 ZZ    0.000771  -0.000967  -0.000225   0.000244   0.001192
  264  C 18 XY   -0.002085  -0.002190  -0.001492   0.000247  -0.003037
  265  C 18 XZ   -0.002099  -0.005774  -0.002767   0.000575  -0.005018
  266  C 18 YZ   -0.003001  -0.000189  -0.000610   0.000069  -0.000474
  267  C 19  S   -0.063659  -0.003096  -0.019569   0.005528  -0.021776
  268  C 19  S    0.124238   0.006644   0.039102  -0.011284   0.044148
  269  C 19  X   -0.018792  -0.011054  -0.013102   0.001644  -0.002027
  270  C 19  Y   -0.003650  -0.037997  -0.003381   0.001053   0.057822
  271  C 19  Z   -0.000752  -0.068929   0.004739   0.000131   0.105532
  272  C 19  S    0.105531   0.000334   0.033247  -0.007686   0.034652
  273  C 19  X   -0.002578  -0.004126  -0.000108  -0.001071   0.004543
  274  C 19  Y    0.000586  -0.003559   0.002145  -0.000871   0.015979
  275  C 19  Z    0.003101  -0.005430   0.005625  -0.001096   0.027685
  276  C 19  S   -0.083493  -0.215235   0.119844  -0.003705   0.018816
  277  C 19  X    0.016522   0.018041  -0.007422  -0.004677   0.000319
  278  C 19  Y   -0.005515   0.028015  -0.020965   0.004882  -0.035859
  279  C 19  Z   -0.006945   0.042682  -0.029497   0.011161  -0.074593
  280  C 19 XX   -0.000250   0.000584   0.000581  -0.000068   0.000423
  281  C 19 YY   -0.003689   0.000360  -0.000867   0.000274  -0.002099
  282  C 19 ZZ   -0.000844  -0.001653  -0.001558   0.000426  -0.000383
  283  C 19 XY    0.001439   0.003591   0.001014  -0.000222  -0.002375
  284  C 19 XZ    0.000604   0.006371   0.000762  -0.000181  -0.005250
  285  C 19 YZ    0.002813   0.000349   0.000416  -0.000070  -0.000573
  286  C 20  S    0.050398  -0.029008  -0.004775   0.001773  -0.029773
  287  C 20  S   -0.098600   0.057482   0.010465  -0.003692   0.060532
  288  C 20  X   -0.007362   0.025495   0.018468  -0.002275  -0.023175
  289  C 20  Y   -0.015883  -0.017696  -0.015884   0.003016   0.061785
  290  C 20  Z    0.032027   0.043101   0.039469  -0.005365  -0.129477
  291  C 20  S   -0.079955   0.044859   0.000888  -0.001876   0.046223
  292  C 20  X    0.003170   0.003658  -0.000473   0.000471  -0.015031
  293  C 20  Y   -0.001596   0.000064  -0.001242   0.000130   0.014654
  294  C 20  Z    0.005893  -0.000510   0.004042  -0.000557  -0.034411
  295  C 20  S    0.019006  -0.187429  -0.059334   0.028155  -0.003829
  296  C 20  X    0.007985  -0.024747  -0.009424   0.004566   0.009633
  297  C 20  Y    0.002229   0.008620   0.001802   0.008075  -0.030065
  298  C 20  Z   -0.008742  -0.027428  -0.003612  -0.014335   0.068690
  299  C 20 XX    0.000899   0.002210   0.001629  -0.000195  -0.001571
  300  C 20 YY    0.002682  -0.002734  -0.001019   0.000157  -0.000876
  301  C 20 ZZ    0.000082  -0.002196  -0.001349   0.000263  -0.000477
  302  C 20 XY   -0.001317  -0.001589  -0.001219   0.000178   0.003103
  303  C 20 XZ    0.001731   0.004801   0.003188  -0.000388  -0.006219
  304  C 20 YZ    0.002584   0.000584   0.001083  -0.000090  -0.001549
  305  C 21  S   -0.054269  -0.004590  -0.023098   0.003574   0.010535
  306  C 21  S    0.105990   0.009443   0.046887  -0.007257  -0.020510
  307  C 21  X   -0.015601  -0.001579  -0.015507   0.001761   0.030460
  308  C 21  Y   -0.002174  -0.030896  -0.006738   0.000538  -0.064575
  309  C 21  Z   -0.000835   0.064325   0.006572   0.001609   0.137148
  310  C 21  S    0.088908   0.005152   0.030599  -0.005106  -0.022917
  311  C 21  X   -0.001139  -0.003682   0.000793  -0.000252   0.009110
  312  C 21  Y    0.000359  -0.003350   0.003115  -0.000778  -0.015114
  313  C 21  Z   -0.003485   0.006028  -0.005971   0.001211   0.033903
  314  C 21  S   -0.085819  -0.160843  -0.109141  -0.015588  -0.116302
  315  C 21  X    0.010882   0.012708   0.018782   0.005212   0.009246
  316  C 21  Y    0.006334   0.010059   0.003000  -0.002631   0.032225
  317  C 21  Z   -0.008388  -0.023072  -0.001978   0.007752  -0.064039
  318  C 21 XX   -0.000280  -0.000896   0.000259  -0.000047  -0.002383
  319  C 21 YY   -0.003298   0.000285  -0.001192   0.000148   0.001761
  320  C 21 ZZ   -0.000483  -0.000105  -0.001445   0.000296   0.001458
  321  C 21 XY    0.000812   0.002838   0.001334  -0.000130   0.002510
  322  C 21 XZ   -0.000288  -0.006006  -0.002010   0.000120  -0.006306
  323  C 21 YZ   -0.002274  -0.000987  -0.000564   0.000068  -0.001559
  324  C 22  S   -0.016744   0.071848   0.005954  -0.003081  -0.053340
  325  C 22  S    0.032620  -0.142014  -0.011292   0.006236   0.108593
  326  C 22  X    0.056628   0.028101   0.031570  -0.008589   0.077603
  327  C 22  Y   -0.007932  -0.003394  -0.006705   0.002162   0.003160
  328  C 22  Z   -0.035820  -0.016873  -0.022999   0.006957  -0.023711
  329  C 22  S    0.022899  -0.121176  -0.016014   0.005995   0.088419
  330  C 22  X    0.006417  -0.001621   0.003045  -0.001114   0.021033
  331  C 22  Y    0.000444  -0.005470  -0.000625   0.000820   0.008812
  332  C 22  Z   -0.001862  -0.009339  -0.002062   0.001825   0.008069
  333  C 22  S    0.050044   0.030823  -0.019409  -0.033081  -0.166699
  334  C 22  X    0.013022  -0.010996   0.009970   0.000142   0.088473
  335  C 22  Y   -0.006751  -0.008770   0.004266   0.002212   0.012972
  336  C 22  Z   -0.019753  -0.011710   0.004380   0.003811  -0.007137
  337  C 22 XX   -0.003952  -0.003131  -0.002207   0.000526  -0.003916
  338  C 22 YY   -0.000652   0.004602   0.000750  -0.000242  -0.002572
  339  C 22 ZZ    0.003504   0.003444   0.001951  -0.000521   0.001184
  340  C 22 XY   -0.002109  -0.001219  -0.000970   0.000260  -0.001195
  341  C 22 XZ   -0.002886   0.001248  -0.000591   0.000157  -0.002196
  342  C 22 YZ    0.002443  -0.000895   0.000895  -0.000197   0.002396
  343  C 23  S    0.056184   0.049765   0.031027  -0.006741   0.057437
  344  C 23  S   -0.109910  -0.098321  -0.061689   0.013699  -0.116994
  345  C 23  X    0.032077  -0.054541   0.001064   0.003572   0.067500
  346  C 23  Y    0.019308  -0.025177  -0.004123   0.003321   0.017277
  347  C 23  Z    0.023780  -0.026935  -0.007786   0.004820   0.008779
  348  C 23  S   -0.087346  -0.087947  -0.054730   0.011535  -0.094280
  349  C 23  X    0.005772  -0.002160   0.003775  -0.000385   0.020378
  350  C 23  Y   -0.000097  -0.004547  -0.002621   0.001408  -0.003657
  351  C 23  Z   -0.001924  -0.007666  -0.005993   0.002591  -0.013590
[truncated: 16,093,591 more chars]
