# Supplementary material for: Stereospecific syn-dihalogenations and regiodivergent syn-interhalogenation of alkenes via vicinal double electrophilic activation strategy
Source: Nat Commun. 2024 May 2;15:3710. doi: 10.1038/s41467-024-47942-w (PMC11066093; doi:10.1038/s41467-024-47942-w)
Supplement: Supplementary file 4 — Supplementary Dataset 1 [file 41467_2024_47942_MOESM4_ESM.zip › TS_TT-Z-pentene-Cl_major.log]

----- GAMESS execution script 'rungms' -----
This job is running on host wonjin-desktop
under operating system Linux at 2023. 11. 01. (수) 08:04:37 KST
Available scratch disk space (Kbyte units) at beginning of the job is
Filesystem     1K-blocks     Used Available Use% Mounted on
/dev/nvme0n1p1 245023004 73145896 159357840  32% /
GAMESS temporary binary files will be written to /home/won-jin/gamess/scr
GAMESS supplementary output files will be written to /home/won-jin/gamess/scr
Copying input file SAD_HES_wB97X-D_6-31plsG-dp_TS_pf76_TT-Z-pentene-Cl-A.inp to your run's scratch directory...
cp SAD_HES_wB97X-D_6-31plsG-dp_TS_pf76_TT-Z-pentene-Cl-A.inp /home/won-jin/gamess/scr/SAD_HES_wB97X-D_6-31plsG-dp_TS_pf76_TT-Z-pentene-Cl-A.F05
unset echo
 
Assuming a single but multicore node.
 
/home/won-jin/gamess/ddikick.x /home/won-jin/gamess/gamess.00.x SAD_HES_wB97X-D_6-31plsG-dp_TS_pf76_TT-Z-pentene-Cl-A -ddi 1 16 wonjin-desktop:cpus=16 -scr /home/won-jin/gamess/scr

 Distributed Data Interface kickoff program.
 Initiating 16 compute processes on 1 nodes to run the following command:
 /home/won-jin/gamess/gamess.00.x SAD_HES_wB97X-D_6-31plsG-dp_TS_pf76_TT-Z-pentene-Cl-A 

          ******************************************************
          *      GAMESS VERSION = 30 JUN 2019 R1 Patch 1       *
          *             FROM IOWA STATE UNIVERSITY             *
          * M.W.SCHMIDT, K.K.BALDRIDGE, J.A.BOATZ, S.T.ELBERT, *
          *   M.S.GORDON, J.H.JENSEN, S.KOSEKI, N.MATSUNAGA,   *
          *          K.A.NGUYEN, S.J.SU, T.L.WINDUS,           *
          *       TOGETHER WITH M.DUPUIS, J.A.MONTGOMERY       *
          *         J.COMPUT.CHEM.  14, 1347-1363(1993)        *
          **************** 64 BIT LINUX VERSION ****************

  SINCE 1993, STUDENTS AND POSTDOCS WORKING AT IOWA STATE UNIVERSITY
  AND ALSO IN THEIR VARIOUS JOBS AFTER LEAVING ISU HAVE MADE IMPORTANT
  CONTRIBUTIONS TO THE CODE:
     IVANA ADAMOVIC, CHRISTINE AIKENS, YURI ALEXEEV, POOJA ARORA,
     ANDREY ASADCHEV, ROB BELL, PRADIPTA BANDYOPADHYAY, JONATHAN BENTZ,
     COLLEEN BERTONI, BRETT BODE, KURT BRORSEN, CALEB CARLIN, GALINA CHABAN,
     WEI CHEN, CHEOL HO CHOI, PAUL DAY, ALBERT DEFUSCO, NUWAN DESILVA,
     TIM DUDLEY, DMITRI FEDOROV, ALEX FINDLATER, GRAHAM FLETCHER, 
     MARK FREITAG, KURT GLAESEMANN, ANASTASIA GUNINA,
     DAN KEMP, GRANT MERRILL, NORIYUKI MINEZAWA, JONATHAN MULLIN,
     TAKESHI NAGATA, SEAN NEDD, HEATHER NETZLOFF, BOSILJKA NJEGIC, RYAN OLSON,
     MIKE PAK, BUU PHAM,
     SPENCER PRUITT, LUKE ROSKOP, JIM SHOEMAKER, LYUDMILA SLIPCHENKO,
     TONY SMITH, SAROM SOK LEANG, JIE SONG, TETSUYA TAKETSUGU, SIMON WEBB,
     PENG XU, SOOHAENG YOO, FEDERICO ZAHARIEV

  ADDITIONAL CODE HAS BEEN PROVIDED BY COLLABORATORS IN OTHER GROUPS:
     IOWA STATE UNIVERSITY:
          JOE IVANIC, AARON WEST, LAIMUTIS BYTAUTAS, KLAUS RUEDENBERG
     UNIVERSITY OF TOKYO: KIMIHIKO HIRAO, TAKAHITO NAKAJIMA,
          TAKAO TSUNEDA, MUNEAKI KAMIYA, SUSUMU YANAGISAWA,
          KIYOSHI YAGI, MAHITO CHIBA, SEIKEN TOKURA, NAOAKI KAWAKAMI
     UNIVERSITY OF AARHUS: FRANK JENSEN
     UNIVERSITY OF IOWA: VISVALDAS KAIRYS, HUI LI
     NATIONAL INST. OF STANDARDS AND TECHNOLOGY: WALT STEVENS, DAVID GARMER
     UNIVERSITY OF PISA: BENEDETTA MENNUCCI, JACOPO TOMASI
     UNIVERSITY OF MEMPHIS: HENRY KURTZ, PRAKASHAN KORAMBATH
     UNIVERSITY OF ALBERTA: TOBY ZENG, MARIUSZ KLOBUKOWSKI
     UNIVERSITY OF NEW ENGLAND: MARK SPACKMAN
     MIE UNIVERSITY: HIROAKI UMEDA
     NAT. INST. OF ADVANCED INDUSTRIAL SCIENCE AND TECHNOLOGY: KAZUO KITAURA
     MICHIGAN STATE UNIVERSITY:
          KAROL KOWALSKI, MARTA WLOCH, JEFFREY GOUR, JESSE LUTZ,
          WEI LI, JUN SHEN, J. EMILIANO DEUSTUA, PIOTR PIECUCH
     UNIVERSITY OF MINNESOTA:
          YINAN SHU
     UNIVERSITY OF SILESIA: MONIKA MUSIAL, STANISLAW KUCHARSKI
     FACULTES UNIVERSITAIRES NOTRE-DAME DE LA PAIX:
          OLIVIER QUINET, BENOIT CHAMPAGNE
     UNIVERSITY OF CALIFORNIA - SANTA BARBARA: BERNARD KIRTMAN
     INSTITUTE FOR MOLECULAR SCIENCE:
          KAZUYA ISHIMURA, MICHIO KATOUDA, AND SHIGERU NAGASE
     UNIVERSITY OF NOTRE DAME: ANNA POMOGAEVA, DAN CHIPMAN
     KYUSHU UNIVERSITY:
          HARUYUKI NAKANO,
          FENG LONG GU, JACEK KORCHOWIEC, MARCIN MAKOWSKI, AND YURIKO AOKI,
          HIROTOSHI MORI AND EISAKU MIYOSHI
     PENNSYLVANIA STATE UNIVERSITY:
          TZVETELIN IORDANOV, CHET SWALINA, JONATHAN SKONE,
          SHARON HAMMES-SCHIFFER
     WASEDA UNIVERSITY:
          MASATO KOBAYASHI, TOMOKO AKAMA, TSUGUKI TOUMA,
          TAKESHI YOSHIKAWA, YASUHIRO IKABATA, JUNJI SEINO,
          YUYA NAKAJIMA, HIROMI NAKAI
     NANJING UNIVERSITY: SHUHUA LI
     UNIVERSITY OF NEBRASKA:
          PEIFENG SU, DEJUN SI, NANDUN THELLAMUREGE, YALI WANG, HUI LI
     UNIVERSITY OF ZURICH: ROBERTO PEVERATI, KIM BALDRIDGE
     N. COPERNICUS UNIVERSITY AND JACKSON STATE UNIVERSITY:
          MARIA BARYSZ
     UNIVERSITY OF COPENHAGEN: Jimmy Kromann, CASPER STEINMANN
     TOKYO INSTITUTE OF TECHNOLOGY: HIROYA NAKATA
     NAGOYA UNIVERSITY: YOSHIO NISHIMOTO, STEPHAN IRLE
     MOSCOW STATE UNIVERSITY: VLADIMIR MIRONOV
     A.N.NESMEYANOV INSTITUTE OF ORGANOELEMENT COMPOUNDS OF RUSSIAN ACADEMY OF SCIENCES:
          IGOR S. GERASIMOV


 PARALLEL VERSION RUNNING ON       16 PROCESSORS IN        1 NODES.

 EXECUTION OF GAMESS BEGUN Wed Nov  1 08:04:37 2023

            ECHO OF THE FIRST FEW INPUT CARDS -
 INPUT CARD>!   File created by MacMolPlt 7.7                                               
 INPUT CARD> $CONTRL SCFTYP=RHF RUNTYP=SADPOINT EXETYP=RUN DFTTYP=WB97X-D MAXIT=30 ICHARG=1 
 INPUT CARD>    MULT=1 $END                                                                 
 INPUT CARD> $SYSTEM TIMLIM=525600 MEMORY=250000000 PARALL=.TRUE. $END                      
 INPUT CARD> $BASIS GBASIS=N31 NGAUSS=6 NDFUNC=1 NPFUNC=1 DIFFSP=.TRUE. $END                
 INPUT CARD> $GUESS GUESS=MOREAD NORB=84 $END                                               
 INPUT CARD> $SCF DIRSCF=.TRUE. $END                                                        
 INPUT CARD> $STATPT OPTTOL=0.0001 NSTEP=500 HSSEND=.t. $END                                
 INPUT CARD>! A $HESS group must be manually added to this file!                            
 INPUT CARD> $FORCE METHOD=SEMINUM VIBSIZ=0.010000 VIBANL=.TRUE. $END                       
 INPUT CARD> $PCM SOLVNT=CH2CL2 $END                                                        
 INPUT CARD> $DATA                                                                          
 INPUT CARD>TS pf76 rxn path TT-Z-pentene-Cl-A, PM6                                         
 INPUT CARD>C1                                                                              
 INPUT CARD>C     6.0    -0.00431     0.00179    -0.00583                                   
 INPUT CARD>C     6.0     1.50517     0.00447    -0.00113                                   
 INPUT CARD>S    16.0    -0.92120     1.57407    -0.01265                                   
 INPUT CARD>H     1.0    -0.33782    -0.49128     0.97593                                   
 INPUT CARD>C     6.0    -0.62912    -0.78745    -1.14412                                   
 INPUT CARD>S    16.0     2.08305     2.23699    -0.29609                                   
 INPUT CARD>C     6.0     2.26576    -0.44353    -1.19657                                   
 INPUT CARD>C     6.0    -0.36409     2.35716    -1.46267                                   
 INPUT CARD>C     6.0     0.99168     2.69114    -1.60531                                   
 INPUT CARD>H     1.0     2.03051     0.14996    -2.11154                                   
 INPUT CARD>H     1.0     1.90700    -1.46616    -1.51128                                   
 INPUT CARD>C     6.0     3.76907    -0.51439    -0.96246                                   
 INPUT CARD>H     1.0    -0.40922    -0.38604    -2.14314                                   
 INPUT CARD>H     1.0    -1.72454    -0.87939    -1.05276                                   
 INPUT CARD>H     1.0    -0.26170    -1.83376    -1.13906                                   
 INPUT CARD>C     6.0    -0.13872     2.49082     1.23911                                   
 INPUT CARD>C     6.0     1.21435     2.84624     1.11506                                   
 INPUT CARD>C     6.0    -0.86570     2.88335     2.35889                                   
 INPUT CARD>C     6.0     1.86372     3.57728     2.09133                                   
 INPUT CARD>C     6.0    -1.27099     2.66419    -2.47292                                   
 INPUT CARD>C     6.0     1.46869     3.31134    -2.74557                                   
 INPUT CARD>C     6.0     1.12958     3.96580     3.23364                                   
 INPUT CARD>C     6.0    -0.21396     3.62542     3.36247                                   
 INPUT CARD>H     1.0    -1.92628     2.62650     2.47394                                   
 INPUT CARD>H     1.0     2.91903     3.85714     2.00198                                   
 INPUT CARD>H     1.0     1.63020     4.54365     4.01966                                   
 INPUT CARD>H     1.0    -0.77775     3.93464     4.25015                                   
 INPUT CARD>C     6.0    -0.79722     3.29531    -3.63821                                   
 INPUT CARD>C     6.0     0.55231     3.61088    -3.77613                                   
 INPUT CARD>H     1.0     2.52531     3.57633    -2.86299                                   
 INPUT CARD>H     1.0    -1.50377     3.54118    -4.43948                                   
 INPUT CARD>H     1.0     0.91285     4.10287    -4.68759                                   
 INPUT CARD>H     1.0    -2.33827     2.42812    -2.37818                                   
 INPUT CARD>H     1.0     2.01397     0.15241     0.97197                                   
 INPUT CARD>Cl    17.0     1.54693    -2.20571     1.02776                                  
 INPUT CARD>H     1.0     4.22024     0.45586    -0.72719                                   
  250000000 WORDS OF MEMORY AVAILABLE

     BASIS OPTIONS
     -------------
     GBASIS=N31          IGAUSS=       6      POLAR=POPN31  
     NDFUNC=       1     NFFUNC=       0     DIFFSP=       T
     NPFUNC=       1      DIFFS=       F     BASNAM=        


     RUN TITLE
     ---------
 TS pf76 rxn path TT-Z-pentene-Cl-A, PM6                                         

 THE POINT GROUP OF THE MOLECULE IS C1      
 THE ORDER OF THE PRINCIPAL AXIS IS     0

 ATOM      ATOMIC                      COORDINATES (BOHR)
           CHARGE         X                   Y                   Z
 C           6.0    -0.0081447190        0.0033826095       -0.0110171025
 C           6.0     2.8443588649        0.0084470752       -0.0021353904
 S          16.0    -1.7408155799        2.9745609855       -0.0239050337
 H           1.0    -0.6383872332       -0.9283845832        1.8442402832
 C           6.0    -1.1888644134       -1.4880647290       -2.1620732971
 S          16.0     3.9363937187        4.2272981373       -0.5595289677
 C           6.0     4.2816655539       -0.8381501673       -2.2611894251
 C           6.0    -0.6880303349        4.4543865092       -2.7640455105
 C           6.0     1.8740034675        5.0855171946       -3.0335960253
 H           1.0     3.8371075153        0.2833833091       -3.9902320121
 H           1.0     3.6037074586       -2.7706406542       -2.8559050907
 C           6.0     7.1225095285       -0.9720561508       -1.8187856741
 H           1.0    -0.7733136687       -0.7295098203       -4.0499473533
 H           1.0    -3.2589080549       -1.6618061363       -1.9894279308
 H           1.0    -0.4945412910       -3.4653039272       -2.1525112836
 C           6.0    -0.2621427890        4.7069672847        2.3415783686
 C           6.0     2.2947887532        5.3786136953        2.1071578599
 C           6.0    -1.6359357876        5.4487414267        4.4576557352
 C           6.0     3.5219201178        6.7600789814        3.9520406499
 C           6.0    -2.4018228331        5.0345890792       -4.6731411896
 C           6.0     2.7754216609        6.2575252522       -5.1883749801
 C           6.0     2.1345966812        7.4942753221        6.1106935429
 C           6.0    -0.4043257723        6.8510503904        6.3541469419
 H           1.0    -3.6401413756        4.9633653068        4.6750687101
 H           1.0     5.5161668499        7.2889376963        3.7831936329
 H           1.0     3.0806313052        8.5862534841        7.5960559638
 H           1.0    -1.4697343870        7.4353914603        8.0316189067
 C           6.0    -1.5065273519        6.2272329446       -6.8752199858
 C           6.0     1.0437145603        6.8235737745       -7.1358509940
 H           1.0     4.7721439341        6.7582837417       -5.4102666056
 H           1.0    -2.8417132486        6.6918598732       -8.3894007280
 H           1.0     1.7250363679        7.7533000632       -8.8582606428
 H           1.0    -4.4186895853        4.5884814653       -4.4941085495
 H           1.0     3.8058514475        0.2880131378        1.8367569683
 CL         17.0     2.9232738222       -4.1681875084        1.9421847811
 H           1.0     7.9750972024        0.8614504888       -1.3741898410
 H           1.0     8.0958506930       -1.6948574439       -3.5068212072
 H           1.0     7.5808058751       -2.2719986578       -0.2592326110

          INTERNUCLEAR DISTANCES (ANGS.)
          ------------------------------

                1 C          2 C          3 S          4 H          5 C     

   1 C       0.0000000    1.5094897 *  1.8201094 *  1.1481288 *  1.5195366 *
   2 C       1.5094897 *  0.0000000    2.8898180 *  2.1440677 *  2.5473039 *
   3 S       1.8201094 *  2.8898180 *  0.0000000    2.3628993 *  2.6348267 *
   4 H       1.1481288 *  2.1440677 *  2.3628993 *  0.0000000    2.1603667 *
   5 C       1.5195366 *  2.5473039 *  2.6348267 *  2.1603667 *  0.0000000  
   6 S       3.0720419    2.3248854 *  3.0895500    3.8629139    4.1499709  
   7 C       2.6018050 *  1.4860276 *  3.9533644    3.3912631    2.9157096 *
   8 C       2.7927750 *  3.3414641    1.7395860 *  3.7498094    3.1717956  
   9 C       3.2837381    3.1710032    2.7282817 *  4.3079191    3.8652655  
  10 H       2.9319723 *  2.1796742 *  3.8917888    3.9436844    2.9813203 *
  11 H       2.8415423 *  2.1458735 *  4.4144768    3.4893870    2.6509165 *
  12 C       3.9268282    2.5136854 *  5.2213444    4.5414134    4.4104010  
  13 H       2.2096285 *  2.8992402 *  2.9399222 *  3.1216616    1.0988753 *
  14 H       2.1981201 *  3.5097238    2.7832804 *  2.4878113 *  1.1030615 *
  15 H       2.1724879 *  2.7920967 *  3.6492527    2.5062381 *  1.1089579 *
  16 C       2.7862541 *  3.2283906    1.7377021 *  3.0003041    4.0825643  
  17 C       3.2912646    3.0669387    2.7296007 *  3.6834262    4.6589676  
  18 C       3.8258700    4.4134645    2.7095196 *  3.6850188    5.0795494  
  19 C       4.5466191    4.1559497    4.0243461    4.7585792    5.9777300  
  20 C       3.8443966    4.5706587    2.7136033 *  4.7667980    3.7538680  
  21 C       4.5419187    4.2975192    4.0247401    5.6189821    4.8749901  
  22 C       5.2434004    5.1280542    4.5237672    5.2073102    6.6971034  
  23 C       4.9517767    5.2326372    4.0124382    4.7600560    6.3210073  
  24 H       4.0905171    4.9775357    2.8811325 *  3.8062831    5.1408206  
  25 H       5.2384102    4.5666745    4.9008682    5.5288884    6.6377353  
  26 H       6.2852752    6.0651908    5.6202821    6.2038629    7.7582071  
  27 H       5.8462710    6.2234509    4.8748674    5.5229361    7.1706606  
  28 C       4.9669070    5.4183926    4.0153111    5.9866184    4.7872405  
  29 C       5.2488588    5.3070482    4.5258821    6.3405144    5.2600913  
  30 H       5.2287357    4.6892550    4.9001953    6.2833328    5.6522136  
  31 H       5.8679566    6.4234717    4.8791119    6.8517763    5.5101223  
  32 H       6.2911777    6.2538494    5.6226002    7.3990438    6.2329031  
  33 H       4.1185545    5.1280091    2.8867319 *  4.8759359    3.8449952  
  34 H       2.2477174 *  1.1080105 *  3.4067311    2.4382922 *  3.5138438  
  35 CL      2.8892404 *  2.4382892 *  4.6325863    2.5483797 *  3.3858112  
  36 H       4.3096824    2.8464928 *  5.3099309    4.9571769    5.0235389  
  37 H       4.7561057    3.4604403    6.0496365    5.4355611    4.9657313  
  38 H       4.1945815    2.7851249 *  5.6618106    4.5455381    4.7667819  

                6 S          7 C          8 C          9 C         10 H     

   1 C       3.0720419    2.6018050 *  2.7927750 *  3.2837381    2.9319723 *
   2 C       2.3248854 *  1.4860276 *  3.3414641    3.1710032    2.1796742 *
   3 S       3.0895500    3.9533644    1.7395860 *  2.7282817 *  3.8917888  
   4 H       3.8629139    3.3912631    3.7498094    4.3079191    3.9436844  
   5 C       4.1499709    2.9157096 *  3.1717956    3.8652655    2.9813203 *
   6 S       0.0000000    2.8336257 *  2.7136403 *  1.7639154 *  2.7666430 *
   7 C       2.8336257 *  0.0000000    3.8510758    3.4082993    1.1156805 *
   8 C       2.7136403 *  3.8510758    0.0000000    1.4035673 *  3.3206736  
   9 C       1.7639154 *  3.4082993    1.4035673 *  0.0000000    2.7916003 *
  10 H       2.7666430 *  1.1156805 *  3.3206736    2.7916003 *  0.0000000  
  11 H       3.9014100    1.1285049 *  4.4472451    4.2579098    1.7284128 *
  12 C       3.2949665    1.5230790 *  5.0575707    4.2898221    2.1873127 *
  13 H       4.0624241    2.8381011 *  2.8266981 *  3.4235681    2.4981147 *
  14 H       4.9781639    4.0166092    3.5347003    4.5201601    4.0349693  
  15 H       4.7727829    2.8851518 *  4.2046424    4.7183758    3.1835655  
  16 C       2.7124768 *  4.5082670    2.7144561 *  3.0673535    4.6273145  
  17 C       1.7655508 *  4.1559214    3.0619216    2.7338710 *  4.2833387  
  18 C       4.0201774    5.7892545    3.8900912    4.3819729    5.9870024  
  19 C       2.7466811 *  5.2094948    4.3683803    3.9001084    5.4257218  
  20 C       4.0212775    4.8780727    1.3918836 *  2.4234581 *  4.1655552  
  21 C       2.7443794 *  4.1392959    2.4321543 *  1.3828881 *  3.2729130  
  22 C       4.0443643    6.3529408    5.1840236    5.0059177    6.6289712  
  23 C       4.5375163    6.5947108    4.9912923    5.1966610    6.8615780  
  24 H       4.8887126    6.3616764    4.2438049    5.0158698    6.5433985  
  25 H       2.9334066 *  5.3993746    5.0032606    4.2528549    5.6083597  
  26 H       4.9144126    7.2446502    6.2300781    5.9564913    7.5535669  
  27 H       5.6333374    7.6222099    5.9410327    6.2420819    7.9171476  
  28 C       4.5371536    5.4150140    2.4084645 *  2.7745030 *  4.4966660  
  29 C       4.0424519    5.1017920    2.7863417 *  2.3982133 *  4.1150823  
  30 H       2.9288908 *  4.3593114    3.4345166    2.1719441 *  3.5425295  
  31 H       5.6332823    6.3721060    3.4003193    3.8707051    5.4231737  
  32 H       4.9128554    5.8895958    3.8830643    3.3911128    4.8487828  
  33 H       4.8907770    5.5533475    2.1772874 *  3.4285674    4.9343033  
  34 H       2.4409469 *  2.2629866 *  4.0550664    3.7593349    3.0835553  
  35 CL      4.6666462    2.9273946 *  5.5384133    5.5875308    3.9545209  
  36 H       2.8152890 *  2.2020926 *  5.0171659    4.0238254    2.6086236 *
  37 H       4.1350230    2.1711462 *  5.6876458    4.8761553    2.4980314 *
  38 H       3.9462851    2.1785193 *  5.7942371    5.1414064    3.1066631  

               11 H         12 C         13 H         14 H         15 H     

   1 C       2.8415423 *  3.9268282    2.2096285 *  2.1981201 *  2.1724879 *
   2 C       2.1458735 *  2.5136854 *  2.8992402 *  3.5097238    2.7920967 *
   3 S       4.4144768    5.2213444    2.9399222 *  2.7832804 *  3.6492527  
   4 H       3.4893870    4.5414134    3.1216616    2.4878113 *  2.5062381 *
   5 C       2.6509165 *  4.4104010    1.0988753 *  1.1030615 *  1.1089579 *
   6 S       3.9014100    3.2949665    4.0624241    4.9781639    4.7727829  
   7 C       1.1285049 *  1.5230790 *  2.8381011 *  4.0166092    2.8851518 *
   8 C       4.4472451    5.0575707    2.8266981 *  3.5347003    4.2046424  
   9 C       4.2579098    4.2898221    3.4235681    4.5201601    4.7183758  
  10 H       1.7284128 *  2.1873127 *  2.4981147 *  4.0349693    3.1835655  
  11 H       0.0000000    2.1620301 *  2.6326377 *  3.7071043    2.2309050 *
  12 C       2.1620301 *  0.0000000    4.3437986    5.5064626    4.2448830  
  13 H       2.6326377 *  4.3437986    0.0000000    1.7783108 *  1.7680023 *
  14 H       3.7071043    5.5064626    1.7783108 *  0.0000000    1.7487626 *
  15 H       2.2309050 *  4.2448830    1.7680023 *  1.7487626 *  0.0000000  
  16 C       5.2351988    5.3989833    4.4484951    4.3733064    4.9368825  
  17 C       5.0964909    4.7049461    4.8682113    5.2169758    5.4002019  
  18 C       6.4485904    6.6375519    5.5826122    5.1512304    5.9035241  
  19 C       6.1981416    5.4495647    6.2293577    6.5286154    6.6507281  
  20 C       5.2994493    6.1471184    3.1867390    3.8444143    4.7988960  
  21 C       4.9537959    4.8070198    4.1904757    5.5339445    5.6610227  
  22 C       7.2542978    6.6817861    7.0863376    7.0707208    7.3953405  
  23 C       7.3604414    7.1907979    6.8148132    6.4860944    7.0759238  
  24 H       6.8793808    7.3560211    5.7178926    4.9769043    5.9764969  
  25 H       6.4579194    5.3498362    6.8017530    7.3026636    7.2366787  
  26 H       8.1722538    7.4148536    8.1511460    8.1481954    8.4180185  
  27 H       8.3408992    8.2242777    7.7251697    7.2244135    7.9110259  
  28 C       5.8743709    6.5210779    3.9922570    4.9972587    5.7306100  
  29 C       5.7219809    5.9398768    4.4234111    5.7239248    6.1041670  
  30 H       5.2570079    4.6789896    4.9829736    6.4180681    6.3252220  
  31 H       6.7291278    7.5060081    4.6791318    5.5731545    6.4284905  
  32 H       6.4877866    6.5843508    5.3265756    6.7075129    7.0153552  
  33 H       5.8257403    6.9254769    3.4199377    3.6156639    4.9001207  
  34 H       2.9660988 *  2.6957407 *  3.9831757    4.3749971    3.6851042  
  35 CL      2.6689527 *  3.4292047    4.1463633    4.0975852    2.8468576 *
  36 H       3.1080601    1.0955781 *  4.9138183    6.1015816    5.0497310  
  37 H       2.4685056 *  1.0997850 *  4.7298192    6.0621203    4.6963839  
  38 H       2.5272668 *  1.1014125 *  4.9227737    5.8177090    4.4343574  

               16 C         17 C         18 C         19 C         20 C     

   1 C       2.7862541 *  3.2912646    3.8258700    4.5466191    3.8443966  
   2 C       3.2283906    3.0669387    4.4134645    4.1559497    4.5706587  
   3 S       1.7377021 *  2.7296007 *  2.7095196 *  4.0243461    2.7136033 *
   4 H       3.0003041    3.6834262    3.6850188    4.7585792    4.7667980  
   5 C       4.0825643    4.6589676    5.0795494    5.9777300    3.7538680  
   6 S       2.7124768 *  1.7655508 *  4.0201774    2.7466811 *  4.0212775  
   7 C       4.5082670    4.1559214    5.7892545    5.2094948    4.8780727  
   8 C       2.7144561 *  3.0619216    3.8900912    4.3683803    1.3918836 *
   9 C       3.0673535    2.7338710 *  4.3819729    3.9001084    2.4234581 *
  10 H       4.6273145    4.2833387    5.9870024    5.4257218    4.1655552  
  11 H       5.2351988    5.0964909    6.4485904    6.1981416    5.2994493  
  12 C       5.3989833    4.7049461    6.6375519    5.4495647    6.1471184  
  13 H       4.4484951    4.8682113    5.5826122    6.2293577    3.1867390  
  14 H       4.3733064    5.2169758    5.1512304    6.5286154    3.8444143  
  15 H       4.9368825    5.4002019    5.9035241    6.6507281    4.7988960  
  16 C       0.0000000    1.4044608 *  1.3915772 *  2.4323734 *  3.8847470  
  17 C       1.4044608 *  0.0000000    2.4238602 *  1.3817395 *  4.3684846  
  18 C       1.3915772 *  2.4238602 *  0.0000000    2.8289328 *  4.8537284  
  19 C       2.4323734 *  1.3817395 *  2.8289328 *  0.0000000    5.6118195  
  20 C       3.8847470    4.3684846    4.8537284    5.6118195    0.0000000  
  21 C       4.3743222    3.8968540    5.6292152    4.8602854    2.8282482 *
  22 C       2.7860906 *  2.3977034 *  2.4326997 *  1.4123673 *  6.3262747  
  23 C       2.4086585 *  2.7745347 *  1.4080503 *  2.4361586 *  6.0077493  
  24 H       2.1768291 *  3.4290520    1.0972868 *  3.9261270    4.9902154  
  25 H       3.4349143    2.1712853 *  3.9242621    1.0954379 *  6.2453284  
  26 H       3.8826083    3.3898131    3.4269914    2.1695297 *  7.3554652  
  27 H       3.3999026    3.8706416    2.1655970 *  3.4300982    6.8598104  
  28 C       4.9868905    5.1808931    6.0116228    6.3235858    1.4073632 *
  29 C       5.1850448    4.9946682    6.3386531    6.0123217    2.4328997 *
  30 H       5.0102507    4.2516502    6.2647586    4.9982986    3.9237798  
  31 H       5.9340544    6.2228637    6.8598621    7.3479774    2.1657923 *
  32 H       6.2313945    5.9448102    7.3690806    6.8654319    3.4269112  
  33 H       4.2339979    4.9998659    4.9815187    6.2412986    1.0971742 *
  34 H       3.1896080    2.8136430 *  4.2040551    3.6062829    5.3821249  
  35 CL      4.9943447    5.0636380    5.7871601    5.8885066    6.6265647  
  36 H       5.1969154    4.2594808    6.4252146    4.8208406    6.1707294  
  37 H       6.3730869    5.6798020    7.6533661    6.4386197    6.6273383  
  38 H       5.7234875    5.0777211    6.8345283    5.6941981    6.9506115  

               21 C         22 C         23 C         24 H         25 H     

   1 C       4.5419187    5.2434004    4.9517767    4.0905171    5.2384102  
   2 C       4.2975192    5.1280542    5.2326372    4.9775357    4.5666745  
   3 S       4.0247401    4.5237672    4.0124382    2.8811325 *  4.9008682  
   4 H       5.6189821    5.2073102    4.7600560    3.8062831    5.5288884  
   5 C       4.8749901    6.6971034    6.3210073    5.1408206    6.6377353  
   6 S       2.7443794 *  4.0443643    4.5375163    4.8887126    2.9334066 *
   7 C       4.1392959    6.3529408    6.5947108    6.3616764    5.3993746  
   8 C       2.4321543 *  5.1840236    4.9912923    4.2438049    5.0032606  
   9 C       1.3828881 *  5.0059177    5.1966610    5.0158698    4.2528549  
  10 H       3.2729130    6.6289712    6.8615780    6.5433985    5.6083597  
  11 H       4.9537959    7.2542978    7.3604414    6.8793808    6.4579194  
  12 C       4.8070198    6.6817861    7.1907979    7.3560211    5.3498362  
  13 H       4.1904757    7.0863376    6.8148132    5.7178926    6.8017530  
  14 H       5.5339445    7.0707208    6.4860944    4.9769043    7.3026636  
  15 H       5.6610227    7.3953405    7.0759238    5.9764969    7.2366787  
  16 C       4.3743222    2.7860906 *  2.4086585 *  2.1768291 *  3.4349143  
  17 C       3.8968540    2.3977034 *  2.7745347 *  3.4290520    2.1712853 *
  18 C       5.6292152    2.4326997 *  1.4080503 *  1.0972868 *  3.9242621  
  19 C       4.8602854    1.4123673 *  2.4361586 *  3.9261270    1.0954379 *
  20 C       2.8282482 *  6.3262747    6.0077493    4.9902154    6.2453284  
  21 C       0.0000000    6.0244722    6.3433516    6.2640332    4.9940579  
  22 C       6.0244722    0.0000000    1.3919610 *  3.4218634    2.1750689 *
  23 C       6.3433516    1.3919610 *  0.0000000    2.1724103 *  3.4234856  
  24 H       6.2640332    3.4218634    2.1724103 *  0.0000000    5.0213793  
  25 H       4.9940579    2.1750689 *  3.4234856    5.0213793    0.0000000  
  26 H       6.8784453    1.0965211 *  2.1623994 *  4.3258831    2.4906648 *
  27 H       7.3739470    2.1615206 *  1.0961076 *  2.4870210 *  4.3274076  
  28 C       2.4354489 *  7.1682939    7.0326869    6.2514367    6.7777511  
  29 C       1.4112159 *  7.0424487    7.1796233    6.7952768    6.2488849  
  30 H       1.0956519 *  6.2664700    6.8016441    7.0143890    4.8889470  
  31 H       3.4289468    8.1235217    7.9082950    6.9864533    7.8200638  
  32 H       2.1695436 *  7.9253798    8.1425503    7.8439683    6.9882393  
  33 H       3.9253022    6.7736967    6.2370893    4.8736187    6.9905009  
  34 H       4.9087954    4.5209778    4.7686435    4.8890291    3.9503264  
  35 CL      6.6844582    6.5671625    6.5233183    6.1241226    6.2920516  
  36 H       4.4495675    6.1286240    6.8142174    7.2621360    4.5508485  
  37 H       5.1407869    7.7135331    8.2409776    8.3504231    6.2726516  
  38 H       5.8002495    6.8101074    7.3081877    7.5323224    5.6006718  

               26 H         27 H         28 C         29 C         30 H     

   1 C       6.2852752    5.8462710    4.9669070    5.2488588    5.2287357  
   2 C       6.0651908    6.2234509    5.4183926    5.3070482    4.6892550  
   3 S       5.6202821    4.8748674    4.0153111    4.5258821    4.9001953  
   4 H       6.2038629    5.5229361    5.9866184    6.3405144    6.2833328  
   5 C       7.7582071    7.1706606    4.7872405    5.2600913    5.6522136  
   6 S       4.9144126    5.6333374    4.5371536    4.0424519    2.9288908 *
   7 C       7.2446502    7.6222099    5.4150140    5.1017920    4.3593114  
   8 C       6.2300781    5.9410327    2.4084645 *  2.7863417 *  3.4345166  
   9 C       5.9564913    6.2420819    2.7745030 *  2.3982133 *  2.1719441 *
  10 H       7.5535669    7.9171476    4.4966660    4.1150823    3.5425295  
  11 H       8.1722538    8.3408992    5.8743709    5.7219809    5.2570079  
  12 C       7.4148536    8.2242777    6.5210779    5.9398768    4.6789896  
  13 H       8.1511460    7.7251697    3.9922570    4.4234111    4.9829736  
  14 H       8.1481954    7.2244135    4.9972587    5.7239248    6.4180681  
  15 H       8.4180185    7.9110259    5.7306100    6.1041670    6.3252220  
  16 C       3.8826083    3.3999026    4.9868905    5.1850448    5.0102507  
  17 C       3.3898131    3.8706416    5.1808931    4.9946682    4.2516502  
  18 C       3.4269914    2.1655970 *  6.0116228    6.3386531    6.2647586  
  19 C       2.1695297 *  3.4300982    6.3235858    6.0123217    4.9982986  
  20 C       7.3554652    6.8598104    1.4073632 *  2.4328997 *  3.9237798  
  21 C       6.8784453    7.3739470    2.4354489 *  1.4112159 *  1.0956519 *
  22 C       1.0965211 *  2.1615206 *  7.1682939    7.0424487    6.2664700  
  23 C       2.1623994 *  1.0961076 *  7.0326869    7.1796233    6.8016441  
  24 H       4.3258831    2.4870210 *  6.2514367    6.7952768    7.0143890  
  25 H       2.4906648 *  4.3274076    6.7777511    6.2488849    4.8889470  
  26 H       0.0000000    2.4944422 *  8.1298028    7.9250393    7.0076958  
  27 H       2.4944422 *  0.0000000    7.9142495    8.1421773    7.8508186  
  28 C       8.1298028    7.9142495    0.0000000    1.3927805 *  3.4233235  
  29 C       7.9250393    8.1421773    1.3927805 *  0.0000000    2.1743384 *
  30 H       7.0076958    7.8508186    3.4233235    2.1743384 *  0.0000000  
  31 H       9.0765502    8.7287791    1.0962201 *  2.1615634 *  4.3266664  
  32 H       8.7478615    9.0977814    2.1627970 *  1.0967236 *  2.4912721 *
  33 H       7.8202671    6.9742085    2.1712967 *  3.4217887    5.0207407  
  34 H       5.3589815    5.7310931    6.2477491    6.0532568    5.1663928  
  35 CL      7.3832418    7.3138111    7.5846909    7.6091621    7.0375528  
  36 H       6.7787107    7.8648412    6.4584378    5.7187321    4.1438825  
  37 H       8.4358148    9.2869848    6.8243616    6.1590902    4.9109738  
  38 H       7.4810536    8.2809717    7.4572294    6.9552269    5.6986207  

               31 H         32 H         33 H         34 H         35 CL    

   1 C       5.8679566    6.2911777    4.1185545    2.2477174 *  2.8892404 *
   2 C       6.4234717    6.2538494    5.1280091    1.1080105 *  2.4382892 *
   3 S       4.8791119    5.6226002    2.8867319 *  3.4067311    4.6325863  
   4 H       6.8517763    7.3990438    4.8759359    2.4382922 *  2.5483797 *
   5 C       5.5101223    6.2329031    3.8449952    3.5138438    3.3858112  
   6 S       5.6332823    4.9128554    4.8907770    2.4409469 *  4.6666462  
   7 C       6.3721060    5.8895958    5.5533475    2.2629866 *  2.9273946 *
   8 C       3.4003193    3.8830643    2.1772874 *  4.0550664    5.5384133  
   9 C       3.8707051    3.3911128    3.4285674    3.7593349    5.5875308  
  10 H       5.4231737    4.8487828    4.9343033    3.0835553    3.9545209  
  11 H       6.7291278    6.4877866    5.8257403    2.9660988 *  2.6689527 *
  12 C       7.5060081    6.5843508    6.9254769    2.6957407 *  3.4292047  
  13 H       4.6791318    5.3265756    3.4199377    3.9831757    4.1463633  
  14 H       5.5731545    6.7075129    3.6156639    4.3749971    4.0975852  
  15 H       6.4284905    7.0153552    4.9001207    3.6851042    2.8468576 *
  16 C       5.9340544    6.2313945    4.2339979    3.1896080    4.9943447  
  17 C       6.2228637    5.9448102    4.9998659    2.8136430 *  5.0636380  
  18 C       6.8598621    7.3690806    4.9815187    4.2040551    5.7871601  
  19 C       7.3479774    6.8654319    6.2412986    3.6062829    5.8885066  
  20 C       2.1657923 *  3.4269112    1.0971742 *  5.3821249    6.6265647  
  21 C       3.4289468    2.1695436 *  3.9253022    4.9087954    6.6844582  
  22 C       8.1235217    7.9253798    6.7736967    4.5209778    6.5671625  
  23 C       7.9082950    8.1425503    6.2370893    4.7686435    6.5233183  
  24 H       6.9864533    7.8439683    4.8736187    4.8890291    6.1241226  
  25 H       7.8200638    6.9882393    6.9905009    3.9503264    6.2920516  
  26 H       9.0765502    8.7478615    7.8202671    5.3589815    7.3832418  
  27 H       8.7287791    9.0977814    6.9742085    5.7310931    7.3138111  
  28 C       1.0962201 *  2.1627970 *  2.1712967 *  6.2477491    7.5846909  
  29 C       2.1615634 *  1.0967236 *  3.4217887    6.0532568    7.6091621  
  30 H       4.3266664    2.4912721 *  5.0207407    5.1663928    7.0375528  
  31 H       0.0000000    2.4934126 *  2.4868153 *  7.2898593    8.4984839  
  32 H       2.4934126 *  0.0000000    4.3252680    6.9892216    8.5361270  
  33 H       2.4868153 *  4.3252680    0.0000000    5.9451118    6.9402872  
  34 H       7.2898593    6.9892216    5.9451118    0.0000000    2.4045725 *
  35 CL      8.4984839    8.5361270    6.9402872    2.4045725 *  0.0000000  
  36 H       7.4876289    6.3185662    7.0448301    2.8012236 *  4.1605758  
  37 H       7.7377027    6.6620213    7.4286535    3.7749925    4.1856743  
  38 H       8.4515968    7.6454655    7.6500118    2.6562966 *  2.9049072 *

               36 H         37 H         38 H     

   1 C       4.3096824    4.7561057    4.1945815  
   2 C       2.8464928 *  3.4604403    2.7851249 *
   3 S       5.3099309    6.0496365    5.6618106  
   4 H       4.9571769    5.4355611    4.5455381  
   5 C       5.0235389    4.9657313    4.7667819  
   6 S       2.8152890 *  4.1350230    3.9462851  
   7 C       2.2020926 *  2.1711462 *  2.1785193 *
   8 C       5.0171659    5.6876458    5.7942371  
   9 C       4.0238254    4.8761553    5.1414064  
  10 H       2.6086236 *  2.4980314 *  3.1066631  
  11 H       3.1080601    2.4685056 *  2.5272668 *
  12 C       1.0955781 *  1.0997850 *  1.1014125 *
  13 H       4.9138183    4.7298192    4.9227737  
  14 H       6.1015816    6.0621203    5.8177090  
  15 H       5.0497310    4.6963839    4.4343574  
  16 C       5.1969154    6.3730869    5.7234875  
  17 C       4.2594808    5.6798020    5.0777211  
  18 C       6.4252146    7.6533661    6.8345283  
  19 C       4.8208406    6.4386197    5.6941981  
  20 C       6.1707294    6.6273383    6.9506115  
  21 C       4.4495675    5.1407869    5.8002495  
  22 C       6.1286240    7.7135331    6.8101074  
  23 C       6.8142174    8.2409776    7.3081877  
  24 H       7.2621360    8.3504231    7.5323224  
  25 H       4.5508485    6.2726516    5.6006718  
  26 H       6.7787107    8.4358148    7.4810536  
  27 H       7.8648412    9.2869848    8.2809717  
  28 C       6.4584378    6.8243616    7.4572294  
  29 C       5.7187321    6.1590902    6.9552269  
  30 H       4.1438825    4.9109738    5.6986207  
  31 H       7.4876289    7.7377027    8.4515968  
  32 H       6.3185662    6.6620213    7.6454655  
  33 H       7.0448301    7.4286535    7.6500118  
  34 H       2.8012236 *  3.7749925    2.6562966 *
  35 CL      4.1605758    4.1856743    2.9049072 *
  36 H       0.0000000    1.7628361 *  1.7723171 *
  37 H       1.7628361 *  0.0000000    1.7666275 *
  38 H       1.7723171 *  1.7666275 *  0.0000000  

  * ... LESS THAN  3.000


     ATOMIC BASIS SET
     ----------------
 THE CONTRACTED PRIMITIVE FUNCTIONS HAVE BEEN UNNORMALIZED
 THE CONTRACTED BASIS FUNCTIONS ARE NOW NORMALIZED TO UNITY

  SHELL TYPE  PRIMITIVE        EXPONENT          CONTRACTION COEFFICIENT(S)

 C         

      1   S       1          3047.5248800    0.001834737132
      1   S       2           457.3695180    0.014037322813
      1   S       3           103.9486850    0.068842622264
      1   S       4            29.2101553    0.232184443216
      1   S       5             9.2866630    0.467941348435
      1   S       6             3.1639270    0.362311985337

      2   L       7             7.8682723   -0.119332419775    0.068999066591
      2   L       8             1.8812885   -0.160854151696    0.316423960957
      2   L       9             0.5442493    1.143456437840    0.744308290898

      3   L      10             0.1687145    1.000000000000    1.000000000000

      4   L      11             0.0438000    1.000000000000    1.000000000000

      5   D      12             0.8000000    1.000000000000

 C         

      6   S      13          3047.5248800    0.001834737132
      6   S      14           457.3695180    0.014037322813
      6   S      15           103.9486850    0.068842622264
      6   S      16            29.2101553    0.232184443216
      6   S      17             9.2866630    0.467941348435
      6   S      18             3.1639270    0.362311985337

      7   L      19             7.8682723   -0.119332419775    0.068999066591
      7   L      20             1.8812885   -0.160854151696    0.316423960957
      7   L      21             0.5442493    1.143456437840    0.744308290898

      8   L      22             0.1687145    1.000000000000    1.000000000000

      9   L      23             0.0438000    1.000000000000    1.000000000000

     10   D      24             0.8000000    1.000000000000

 S         

     11   S      25         21917.1000000    0.001869240849
     11   S      26          3301.4900000    0.014230306464
     11   S      27           754.1460000    0.069696231659
     11   S      28           212.7110000    0.238487108332
     11   S      29            67.9896000    0.483307219541
     11   S      30            23.0515000    0.338074153569

     12   L      31           423.7350000   -0.002376770499    0.004061009982
     12   L      32           100.7100000   -0.031693006651    0.030681299864
     12   L      33            32.1599000   -0.113317023779    0.130451999421
     12   L      34            11.8079000    0.056090011770    0.327204998547
     12   L      35             4.6311000    0.592255124284    0.452850997989
     12   L      36             1.8702500    0.455006095483    0.256041998863

     13   L      37             2.6158400   -0.250373114159   -0.014510489547
     13   L      38             0.9221670    0.066956763101    0.310262776489
     13   L      39             0.3412870    1.054506269068    0.754482456476

     14   L      40             0.1171670    1.000000000000    1.000000000000

     15   L      41             0.0405000    1.000000000000    1.000000000000

     16   D      42             0.6500000    1.000000000000

 H         

     17   S      43            18.7311370    0.033494604338
     17   S      44             2.8253944    0.234726953484
     17   S      45             0.6401217    0.813757326146

     18   S      46             0.1612778    1.000000000000

     19   P      47             1.1000000    1.000000000000

 C         

     20   S      48          3047.5248800    0.001834737132
     20   S      49           457.3695180    0.014037322813
     20   S      50           103.9486850    0.068842622264
     20   S      51            29.2101553    0.232184443216
     20   S      52             9.2866630    0.467941348435
     20   S      53             3.1639270    0.362311985337

     21   L      54             7.8682723   -0.119332419775    0.068999066591
     21   L      55             1.8812885   -0.160854151696    0.316423960957
     21   L      56             0.5442493    1.143456437840    0.744308290898

     22   L      57             0.1687145    1.000000000000    1.000000000000

     23   L      58             0.0438000    1.000000000000    1.000000000000

     24   D      59             0.8000000    1.000000000000

 S         

     25   S      60         21917.1000000    0.001869240849
     25   S      61          3301.4900000    0.014230306464
     25   S      62           754.1460000    0.069696231659
     25   S      63           212.7110000    0.238487108332
     25   S      64            67.9896000    0.483307219541
     25   S      65            23.0515000    0.338074153569

     26   L      66           423.7350000   -0.002376770499    0.004061009982
     26   L      67           100.7100000   -0.031693006651    0.030681299864
     26   L      68            32.1599000   -0.113317023779    0.130451999421
     26   L      69            11.8079000    0.056090011770    0.327204998547
     26   L      70             4.6311000    0.592255124284    0.452850997989
     26   L      71             1.8702500    0.455006095483    0.256041998863

     27   L      72             2.6158400   -0.250373114159   -0.014510489547
     27   L      73             0.9221670    0.066956763101    0.310262776489
     27   L      74             0.3412870    1.054506269068    0.754482456476

     28   L      75             0.1171670    1.000000000000    1.000000000000

     29   L      76             0.0405000    1.000000000000    1.000000000000

     30   D      77             0.6500000    1.000000000000

 C         

     31   S      78          3047.5248800    0.001834737132
     31   S      79           457.3695180    0.014037322813
     31   S      80           103.9486850    0.068842622264
     31   S      81            29.2101553    0.232184443216
     31   S      82             9.2866630    0.467941348435
     31   S      83             3.1639270    0.362311985337

     32   L      84             7.8682723   -0.119332419775    0.068999066591
     32   L      85             1.8812885   -0.160854151696    0.316423960957
     32   L      86             0.5442493    1.143456437840    0.744308290898

     33   L      87             0.1687145    1.000000000000    1.000000000000

     34   L      88             0.0438000    1.000000000000    1.000000000000

     35   D      89             0.8000000    1.000000000000

 C         

     36   S      90          3047.5248800    0.001834737132
     36   S      91           457.3695180    0.014037322813
     36   S      92           103.9486850    0.068842622264
     36   S      93            29.2101553    0.232184443216
     36   S      94             9.2866630    0.467941348435
     36   S      95             3.1639270    0.362311985337

     37   L      96             7.8682723   -0.119332419775    0.068999066591
     37   L      97             1.8812885   -0.160854151696    0.316423960957
     37   L      98             0.5442493    1.143456437840    0.744308290898

     38   L      99             0.1687145    1.000000000000    1.000000000000

     39   L     100             0.0438000    1.000000000000    1.000000000000

     40   D     101             0.8000000    1.000000000000

 C         

     41   S     102          3047.5248800    0.001834737132
     41   S     103           457.3695180    0.014037322813
     41   S     104           103.9486850    0.068842622264
     41   S     105            29.2101553    0.232184443216
     41   S     106             9.2866630    0.467941348435
     41   S     107             3.1639270    0.362311985337

     42   L     108             7.8682723   -0.119332419775    0.068999066591
     42   L     109             1.8812885   -0.160854151696    0.316423960957
     42   L     110             0.5442493    1.143456437840    0.744308290898

     43   L     111             0.1687145    1.000000000000    1.000000000000

     44   L     112             0.0438000    1.000000000000    1.000000000000

     45   D     113             0.8000000    1.000000000000

 H         

     46   S     114            18.7311370    0.033494604338
     46   S     115             2.8253944    0.234726953484
     46   S     116             0.6401217    0.813757326146

     47   S     117             0.1612778    1.000000000000

     48   P     118             1.1000000    1.000000000000

 H         

     49   S     119            18.7311370    0.033494604338
     49   S     120             2.8253944    0.234726953484
     49   S     121             0.6401217    0.813757326146

     50   S     122             0.1612778    1.000000000000

     51   P     123             1.1000000    1.000000000000

 C         

     52   S     124          3047.5248800    0.001834737132
     52   S     125           457.3695180    0.014037322813
     52   S     126           103.9486850    0.068842622264
     52   S     127            29.2101553    0.232184443216
     52   S     128             9.2866630    0.467941348435
     52   S     129             3.1639270    0.362311985337

     53   L     130             7.8682723   -0.119332419775    0.068999066591
     53   L     131             1.8812885   -0.160854151696    0.316423960957
     53   L     132             0.5442493    1.143456437840    0.744308290898

     54   L     133             0.1687145    1.000000000000    1.000000000000

     55   L     134             0.0438000    1.000000000000    1.000000000000

     56   D     135             0.8000000    1.000000000000

 H         

     57   S     136            18.7311370    0.033494604338
     57   S     137             2.8253944    0.234726953484
     57   S     138             0.6401217    0.813757326146

     58   S     139             0.1612778    1.000000000000

     59   P     140             1.1000000    1.000000000000

 H         

     60   S     141            18.7311370    0.033494604338
     60   S     142             2.8253944    0.234726953484
     60   S     143             0.6401217    0.813757326146

     61   S     144             0.1612778    1.000000000000

     62   P     145             1.1000000    1.000000000000

 H         

     63   S     146            18.7311370    0.033494604338
     63   S     147             2.8253944    0.234726953484
     63   S     148             0.6401217    0.813757326146

     64   S     149             0.1612778    1.000000000000

     65   P     150             1.1000000    1.000000000000

 C         

     66   S     151          3047.5248800    0.001834737132
     66   S     152           457.3695180    0.014037322813
     66   S     153           103.9486850    0.068842622264
     66   S     154            29.2101553    0.232184443216
     66   S     155             9.2866630    0.467941348435
     66   S     156             3.1639270    0.362311985337

     67   L     157             7.8682723   -0.119332419775    0.068999066591
     67   L     158             1.8812885   -0.160854151696    0.316423960957
     67   L     159             0.5442493    1.143456437840    0.744308290898

     68   L     160             0.1687145    1.000000000000    1.000000000000

     69   L     161             0.0438000    1.000000000000    1.000000000000

     70   D     162             0.8000000    1.000000000000

 C         

     71   S     163          3047.5248800    0.001834737132
     71   S     164           457.3695180    0.014037322813
     71   S     165           103.9486850    0.068842622264
     71   S     166            29.2101553    0.232184443216
     71   S     167             9.2866630    0.467941348435
     71   S     168             3.1639270    0.362311985337

     72   L     169             7.8682723   -0.119332419775    0.068999066591
     72   L     170             1.8812885   -0.160854151696    0.316423960957
     72   L     171             0.5442493    1.143456437840    0.744308290898

     73   L     172             0.1687145    1.000000000000    1.000000000000

     74   L     173             0.0438000    1.000000000000    1.000000000000

     75   D     174             0.8000000    1.000000000000

 C         

     76   S     175          3047.5248800    0.001834737132
     76   S     176           457.3695180    0.014037322813
     76   S     177           103.9486850    0.068842622264
     76   S     178            29.2101553    0.232184443216
     76   S     179             9.2866630    0.467941348435
     76   S     180             3.1639270    0.362311985337

     77   L     181             7.8682723   -0.119332419775    0.068999066591
     77   L     182             1.8812885   -0.160854151696    0.316423960957
     77   L     183             0.5442493    1.143456437840    0.744308290898

     78   L     184             0.1687145    1.000000000000    1.000000000000

     79   L     185             0.0438000    1.000000000000    1.000000000000

     80   D     186             0.8000000    1.000000000000

 C         

     81   S     187          3047.5248800    0.001834737132
     81   S     188           457.3695180    0.014037322813
     81   S     189           103.9486850    0.068842622264
     81   S     190            29.2101553    0.232184443216
     81   S     191             9.2866630    0.467941348435
     81   S     192             3.1639270    0.362311985337

     82   L     193             7.8682723   -0.119332419775    0.068999066591
     82   L     194             1.8812885   -0.160854151696    0.316423960957
     82   L     195             0.5442493    1.143456437840    0.744308290898

     83   L     196             0.1687145    1.000000000000    1.000000000000

     84   L     197             0.0438000    1.000000000000    1.000000000000

     85   D     198             0.8000000    1.000000000000

 C         

     86   S     199          3047.5248800    0.001834737132
     86   S     200           457.3695180    0.014037322813
     86   S     201           103.9486850    0.068842622264
     86   S     202            29.2101553    0.232184443216
     86   S     203             9.2866630    0.467941348435
     86   S     204             3.1639270    0.362311985337

     87   L     205             7.8682723   -0.119332419775    0.068999066591
     87   L     206             1.8812885   -0.160854151696    0.316423960957
     87   L     207             0.5442493    1.143456437840    0.744308290898

     88   L     208             0.1687145    1.000000000000    1.000000000000

     89   L     209             0.0438000    1.000000000000    1.000000000000

     90   D     210             0.8000000    1.000000000000

 C         

     91   S     211          3047.5248800    0.001834737132
     91   S     212           457.3695180    0.014037322813
     91   S     213           103.9486850    0.068842622264
     91   S     214            29.2101553    0.232184443216
     91   S     215             9.2866630    0.467941348435
     91   S     216             3.1639270    0.362311985337

     92   L     217             7.8682723   -0.119332419775    0.068999066591
     92   L     218             1.8812885   -0.160854151696    0.316423960957
     92   L     219             0.5442493    1.143456437840    0.744308290898

     93   L     220             0.1687145    1.000000000000    1.000000000000

     94   L     221             0.0438000    1.000000000000    1.000000000000

     95   D     222             0.8000000    1.000000000000

 C         

     96   S     223          3047.5248800    0.001834737132
     96   S     224           457.3695180    0.014037322813
     96   S     225           103.9486850    0.068842622264
     96   S     226            29.2101553    0.232184443216
     96   S     227             9.2866630    0.467941348435
     96   S     228             3.1639270    0.362311985337

     97   L     229             7.8682723   -0.119332419775    0.068999066591
     97   L     230             1.8812885   -0.160854151696    0.316423960957
     97   L     231             0.5442493    1.143456437840    0.744308290898

     98   L     232             0.1687145    1.000000000000    1.000000000000

     99   L     233             0.0438000    1.000000000000    1.000000000000

    100   D     234             0.8000000    1.000000000000

 C         

    101   S     235          3047.5248800    0.001834737132
    101   S     236           457.3695180    0.014037322813
    101   S     237           103.9486850    0.068842622264
    101   S     238            29.2101553    0.232184443216
    101   S     239             9.2866630    0.467941348435
    101   S     240             3.1639270    0.362311985337

    102   L     241             7.8682723   -0.119332419775    0.068999066591
    102   L     242             1.8812885   -0.160854151696    0.316423960957
    102   L     243             0.5442493    1.143456437840    0.744308290898

    103   L     244             0.1687145    1.000000000000    1.000000000000

    104   L     245             0.0438000    1.000000000000    1.000000000000

    105   D     246             0.8000000    1.000000000000

 H         

    106   S     247            18.7311370    0.033494604338
    106   S     248             2.8253944    0.234726953484
    106   S     249             0.6401217    0.813757326146

    107   S     250             0.1612778    1.000000000000

    108   P     251             1.1000000    1.000000000000

 H         

    109   S     252            18.7311370    0.033494604338
    109   S     253             2.8253944    0.234726953484
    109   S     254             0.6401217    0.813757326146

    110   S     255             0.1612778    1.000000000000

    111   P     256             1.1000000    1.000000000000

 H         

    112   S     257            18.7311370    0.033494604338
    112   S     258             2.8253944    0.234726953484
    112   S     259             0.6401217    0.813757326146

    113   S     260             0.1612778    1.000000000000

    114   P     261             1.1000000    1.000000000000

 H         

    115   S     262            18.7311370    0.033494604338
    115   S     263             2.8253944    0.234726953484
    115   S     264             0.6401217    0.813757326146

    116   S     265             0.1612778    1.000000000000

    117   P     266             1.1000000    1.000000000000

 C         

    118   S     267          3047.5248800    0.001834737132
    118   S     268           457.3695180    0.014037322813
    118   S     269           103.9486850    0.068842622264
    118   S     270            29.2101553    0.232184443216
    118   S     271             9.2866630    0.467941348435
    118   S     272             3.1639270    0.362311985337

    119   L     273             7.8682723   -0.119332419775    0.068999066591
    119   L     274             1.8812885   -0.160854151696    0.316423960957
    119   L     275             0.5442493    1.143456437840    0.744308290898

    120   L     276             0.1687145    1.000000000000    1.000000000000

    121   L     277             0.0438000    1.000000000000    1.000000000000

    122   D     278             0.8000000    1.000000000000

 C         

    123   S     279          3047.5248800    0.001834737132
    123   S     280           457.3695180    0.014037322813
    123   S     281           103.9486850    0.068842622264
    123   S     282            29.2101553    0.232184443216
    123   S     283             9.2866630    0.467941348435
    123   S     284             3.1639270    0.362311985337

    124   L     285             7.8682723   -0.119332419775    0.068999066591
    124   L     286             1.8812885   -0.160854151696    0.316423960957
    124   L     287             0.5442493    1.143456437840    0.744308290898

    125   L     288             0.1687145    1.000000000000    1.000000000000

    126   L     289             0.0438000    1.000000000000    1.000000000000

    127   D     290             0.8000000    1.000000000000

 H         

    128   S     291            18.7311370    0.033494604338
    128   S     292             2.8253944    0.234726953484
    128   S     293             0.6401217    0.813757326146

    129   S     294             0.1612778    1.000000000000

    130   P     295             1.1000000    1.000000000000

 H         

    131   S     296            18.7311370    0.033494604338
    131   S     297             2.8253944    0.234726953484
    131   S     298             0.6401217    0.813757326146

    132   S     299             0.1612778    1.000000000000

    133   P     300             1.1000000    1.000000000000

 H         

    134   S     301            18.7311370    0.033494604338
    134   S     302             2.8253944    0.234726953484
    134   S     303             0.6401217    0.813757326146

    135   S     304             0.1612778    1.000000000000

    136   P     305             1.1000000    1.000000000000

 H         

    137   S     306            18.7311370    0.033494604338
    137   S     307             2.8253944    0.234726953484
    137   S     308             0.6401217    0.813757326146

    138   S     309             0.1612778    1.000000000000

    139   P     310             1.1000000    1.000000000000

 H         

    140   S     311            18.7311370    0.033494604338
    140   S     312             2.8253944    0.234726953484
    140   S     313             0.6401217    0.813757326146

    141   S     314             0.1612778    1.000000000000

    142   P     315             1.1000000    1.000000000000

 CL        

    143   S     316         25180.1000000    0.001832959848
    143   S     317          3780.3500000    0.014034198835
    143   S     318           860.4740000    0.069097394263
    143   S     319           242.1450000    0.237451980285
    143   S     320            77.3349000    0.483033959896
    143   S     321            26.2470000    0.339855971783

    144   L     322           491.7650000   -0.002297391417    0.003989400879
    144   L     323           116.9840000   -0.030713718938    0.030317706682
    144   L     324            37.4153000   -0.112528069386    0.129880028625
    144   L     325            13.7834000    0.045016327757    0.327951072278
    144   L     326             5.4521500    0.589353363399    0.453527099954
    144   L     327             2.2258800    0.465206286849    0.252154055573

    145   L     328             3.1864900   -0.251831288046   -0.014299314719
    145   L     329             1.1442700    0.061589315012    0.323572333073
    145   L     330             0.4203770    1.060185422549    0.743507765337

    146   L     331             0.1426570    1.000000000000    1.000000000000

    147   L     332             0.0483000    1.000000000000    1.000000000000

    148   D     333             0.7500000    1.000000000000

 H         

    149   S     334            18.7311370    0.033494604338
    149   S     335             2.8253944    0.234726953484
    149   S     336             0.6401217    0.813757326146

    150   S     337             0.1612778    1.000000000000

    151   P     338             1.1000000    1.000000000000

 H         

    152   S     339            18.7311370    0.033494604338
    152   S     340             2.8253944    0.234726953484
    152   S     341             0.6401217    0.813757326146

    153   S     342             0.1612778    1.000000000000

    154   P     343             1.1000000    1.000000000000

 H         

    155   S     344            18.7311370    0.033494604338
    155   S     345             2.8253944    0.234726953484
    155   S     346             0.6401217    0.813757326146

    156   S     347             0.1612778    1.000000000000

    157   P     348             1.1000000    1.000000000000

 TOTAL NUMBER OF BASIS SET SHELLS             =  157
 NUMBER OF CARTESIAN GAUSSIAN BASIS FUNCTIONS =  482
 NUMBER OF ELECTRONS                          =  168
 CHARGE OF MOLECULE                           =    1
 SPIN MULTIPLICITY                            =    1
 NUMBER OF OCCUPIED ORBITALS (ALPHA)          =   84
 NUMBER OF OCCUPIED ORBITALS (BETA )          =   84
 TOTAL NUMBER OF ATOMS                        =   38
 THE NUCLEAR REPULSION ENERGY IS     2065.5430172844

 SELECTED MURRAY-HANDY-LAMING RADIAL GRID

 LEGACY BECKE'S FUZZY CELL METHOD

 SELECTED ORIGINAL BECKE'S PARTITION FUNCTION

     LEBEDEV GRID-BASED DFT OPTIONS
     ------------------------------
     DFTTYP=WB97X-D 
     NRAD  =      96     NLEB  =     302
     NRAD0 =      24     NLEB0 =     110
     SWOFF =    5.00E-03 (PURE SCF -> DFT)
     SWITCH=    3.00E-04 (COARSE -> TIGHT GRID)
     THRESH=    0.00E+00 GTHRE=    1.00E+00

     LC/CAM PARAMETERS
     -----------------
     ALPHAC =.22204  BETAC =.77796  CAMMU = 0.200  CAMVWN =  0.00  CAMLYP =  0.00

 GRIMME'S EMPIRICAL DISPERSION CORRECTION= T
  ________________________________

           DFTD3 V1.2             
   S.GRIMME, UNIVERSITY MUENSTER  
   WED MAR 10 08:38:00 CET 2010   
  ________________________________

 PLEASE CITE DFT-D2 WORK DONE WITH THIS CODE AS:
 S. GRIMME, J. COMPUT. CHEM., 27 (2006), 1787-1799

 DFT-D2 PARAMETERS WILL BE LOADED AND PRINTED
 BEFORE THE RESULTS

 IMPLEMENTATION OF DFT-D IN GAMESS BY:
 R.PEVERATI AND K.K.BALDRIDGE, 
 J.CHEM.THEORY COMPUT. 4,(2008), 2030-2048


     $CONTRL OPTIONS
     ---------------
 SCFTYP=RHF          RUNTYP=SADPOINT     EXETYP=RUN     
 MPLEVL=       0     CITYP =NONE         CCTYP =NONE         VBTYP =NONE    
 DFTTYP=WB97X-D      TDDFT =NONE    
 MULT  =       1     ICHARG=       1     NZVAR =       0     COORD =UNIQUE  
 PP    =NONE         RELWFN=NONE         LOCAL =NONE         NUMGRD=       F
 ISPHER=      -1     NOSYM =       0     MAXIT =      30     UNITS =ANGS    
 PLTORB=       F     MOLPLT=       F     AIMPAC=       F     FRIEND=        
 NPRINT=       7     IREST =       0     GEOM  =INPUT   
 NORMF =       0     NORMP =       0     ITOL  =      20     ICUT  =       9
 INTTYP=BEST         GRDTYP=BEST         QMTTOL= 1.0E-06

     $SYSTEM OPTIONS
     ---------------
  REPLICATED MEMORY=   250000000 WORDS (ON EVERY NODE).
 DISTRIBUTED MEMDDI=           0 MILLION WORDS IN AGGREGATE,
 MEMDDI DISTRIBUTED OVER  16 PROCESSORS IS           0 WORDS/PROCESSOR.
 TOTAL MEMORY REQUESTED ON EACH PROCESSOR=   250000000 WORDS.
 TIMLIM=      525600.00 MINUTES, OR     365.0 DAYS.
 PARALL= T  BALTYP=  DLB     KDIAG=    0  COREFL= F
 MXSEQ2=     300 MXSEQ3=     150  mem10=         0

 ** LOOKING UP INTERNALLY STORED DATA FOR SOLVENT=CH2CL2   **
 OPTICAL AND PHYSICAL CONSTANTS:
 EPS=  8.930; EPSINF=  2.020; RSOLV=  2.270 A; VMOL=  64.500 ML/MOL;
 TCE= .13670E-02 1/K; STEN= 27.330 DYN/CM;  DSTEN=  0.0000; CMF=  0.0000


     -----------------------------------
     INPUT FOR PCM SOLVATION CALCULATION 
     -----------------------------------
     IEF   =     -10
     ICOMP =       0     IFIELD=       0     ICAV  =       0
     IDISP =       0     IREP  =       0     IDP   =       0

     SOLVNT=CH2CL2       EPS   =  8.9300     EPSINF=  2.0200
     VMOL  = 64.5000     TCE   =  0.00136700 STEN  = 27.3300
     DSTEN =  0.0000     CMF   =  0.0000     RSOLV =  2.2700

     NESFP =       0
     OMEGA = 40.0000     RET   =100.0000     FRO   =  0.7000

     TABS  =298.0000     IPRINT=       0

     --------------------------------
     INPUT FOR ITERATIVE C-PCM METHOD 
     --------------------------------
     IPCMIT  =         1     MXDIIS  =        50
     MXITR1  =        50     MXITR2  =        50
     THRES   = 0.100E-09     IMUL    =         3
     RCUT(1) =   15.0000     RCUT(2) =   30.0000

     IDIRCT  =         1
     IMGABI  =         0     RABI    =    4.0000
     IMGASC  =         0     RASC    =   20.0000
     THRSLS  = 0.500E-03     DENSLS  =    0.0100
     IEFPOL  =         1     REFPOL  =    0.0000

     INPUT FOR ISOTROPIC DIELECTRICS
     -------------------------------
     EPS=     8.93

     INPUT FOR CAVITY DEFINITION 
     ---------------------------
   ATOM               COORDINATES                RADIUS       EPS
      1     -0.0043      0.0018     -0.0058      1.7000      8.9300
      2      1.5052      0.0045     -0.0011      1.7000      8.9300
      3     -0.9212      1.5741     -0.0127      1.8500      8.9300
      4     -0.3378     -0.4913      0.9759      1.2000      8.9300
      5     -0.6291     -0.7875     -1.1441      1.7000      8.9300
      6      2.0831      2.2370     -0.2961      1.8500      8.9300
      7      2.2658     -0.4435     -1.1966      1.7000      8.9300
      8     -0.3641      2.3572     -1.4627      1.7000      8.9300
      9      0.9917      2.6911     -1.6053      1.7000      8.9300
     10      2.0305      0.1500     -2.1115      1.2000      8.9300
     11      1.9070     -1.4662     -1.5113      1.2000      8.9300
     12      3.7691     -0.5144     -0.9625      1.7000      8.9300
     13     -0.4092     -0.3860     -2.1431      1.2000      8.9300
     14     -1.7245     -0.8794     -1.0528      1.2000      8.9300
     15     -0.2617     -1.8338     -1.1391      1.2000      8.9300
     16     -0.1387      2.4908      1.2391      1.7000      8.9300
     17      1.2143      2.8462      1.1151      1.7000      8.9300
     18     -0.8657      2.8834      2.3589      1.7000      8.9300
     19      1.8637      3.5773      2.0913      1.7000      8.9300
     20     -1.2710      2.6642     -2.4729      1.7000      8.9300
     21      1.4687      3.3113     -2.7456      1.7000      8.9300
     22      1.1296      3.9658      3.2336      1.7000      8.9300
     23     -0.2140      3.6254      3.3625      1.7000      8.9300
     24     -1.9263      2.6265      2.4739      1.2000      8.9300
     25      2.9190      3.8571      2.0020      1.2000      8.9300
     26      1.6302      4.5437      4.0197      1.2000      8.9300
     27     -0.7778      3.9346      4.2502      1.2000      8.9300
     28     -0.7972      3.2953     -3.6382      1.7000      8.9300
     29      0.5523      3.6109     -3.7761      1.7000      8.9300
     30      2.5253      3.5763     -2.8630      1.2000      8.9300
     31     -1.5038      3.5412     -4.4395      1.2000      8.9300
     32      0.9129      4.1029     -4.6876      1.2000      8.9300
     33     -2.3383      2.4281     -2.3782      1.2000      8.9300
     34      2.0140      0.1524      0.9720      1.2000      8.9300
     35      1.5469     -2.2057      1.0278      1.8100      8.9300
     36      4.2202      0.4559     -0.7272      1.2000      8.9300
     37      4.2841     -0.8969     -1.8557      1.2000      8.9300
     38      4.0116     -1.2023     -0.1372      1.2000      8.9300

     ----------------------------
     INPUT FOR TESSERA DEFINITION
     ----------------------------
     NTSALL  =        60     MTHALL  =         4
     MTHAUT  =         0     AUTFRE  =    2.0000
     NTSFRZ  =        60     KEEPSM  =         0
     AREAKP  =   10.0000     BONDRY  =    1.0000
     AREATL  =    0.0100

     SPHERE     INITS       METHOD
          1        60       FIXPVA
          2        60       FIXPVA
          3        60       FIXPVA
          4        60       FIXPVA
          5        60       FIXPVA
          6        60       FIXPVA
          7        60       FIXPVA
          8        60       FIXPVA
          9        60       FIXPVA
         10        60       FIXPVA
         11        60       FIXPVA
         12        60       FIXPVA
         13        60       FIXPVA
         14        60       FIXPVA
         15        60       FIXPVA
         16        60       FIXPVA
         17        60       FIXPVA
         18        60       FIXPVA
         19        60       FIXPVA
         20        60       FIXPVA
         21        60       FIXPVA
         22        60       FIXPVA
         23        60       FIXPVA
         24        60       FIXPVA
         25        60       FIXPVA
         26        60       FIXPVA
         27        60       FIXPVA
         28        60       FIXPVA
         29        60       FIXPVA
         30        60       FIXPVA
         31        60       FIXPVA
         32        60       FIXPVA
         33        60       FIXPVA
         34        60       FIXPVA
         35        60       FIXPVA
         36        60       FIXPVA
         37        60       FIXPVA
         38        60       FIXPVA

     ------------------------------
      FIXPVA TESSELLATION FOR PCM
         PEIFENG SU AND HUI LI
     UNIVERSITY OF NEBRASKA-LINCOLN
     ------------------------------


     -----------------------------
     INPUT FOR PCM GRADIENT METHOD
     -----------------------------
     IPCDER  =         3     IFAST   =         0
     FIXPVA GRADIENTS BY PEIFENG SU AND HUI LI
  

 PCM DIMENSIONS: MXSP=  2000, MXTS=      1520, MEMORY=         61443

          ----------------
          PROPERTIES INPUT
          ----------------

     MOMENTS            FIELD           POTENTIAL          DENSITY
 IEMOM =       1   IEFLD =       0   IEPOT =       0   IEDEN =       0
 WHERE =COMASS     WHERE =NUCLEI     WHERE =NUCLEI     WHERE =NUCLEI  
 OUTPUT=BOTH       OUTPUT=BOTH       OUTPUT=BOTH       OUTPUT=BOTH    
 IEMINT=       0   IEFINT=       0                     IEDINT=       0
                                                       MORB  =       0
          EXTRAPOLATION IN EFFECT
          DIIS IN EFFECT
 ORBITAL PRINTING OPTION: NPREO=     1   482     2     1

     -------------------------------
     INTEGRAL TRANSFORMATION OPTIONS
     -------------------------------
     NWORD  =            0
     CUTOFF = 1.0E-09     MPTRAN =       0
     DIRTRF =       T     AOINTS =DUP     

          ----------------------
          INTEGRAL INPUT OPTIONS
          ----------------------
 NOPK  =       1 NORDER=       0 SCHWRZ=       T

     ------------------------------------------
     THE POINT GROUP IS C1 , NAXIS= 1, ORDER= 1
     ------------------------------------------

     DIMENSIONS OF THE SYMMETRY SUBSPACES ARE
 A   =  482

 ..... DONE SETTING UP THE RUN .....
 CPU     0: STEP CPU TIME=     0.42 TOTAL CPU TIME=          0.4 (      0.0 MIN)
 TOTAL WALL CLOCK TIME=          0.4 SECONDS, CPU UTILIZATION IS    95.45%


          -----------------------------
          STATIONARY POINT LOCATION RUN
          -----------------------------

 OBTAINING INITIAL HESSIAN, HESS=READ    

 $HESS GROUP READ FROM CARDS
 ENERGY IS    -1914.7483202178 E(NUC) IS     2065.5430172844                     

          PARAMETERS CONTROLLING GEOMETRY SEARCH ARE
          METHOD =QA                  UPHESS =POWELL  
          NNEG   =         1          NFRZ   =         0
          NSTEP  =       500          IFOLOW =         1
          HESS   =READ                RESTAR =         F
          IHREP  =         0          HSSEND =         T
          NPRT   =         0          NPUN   =         0
          OPTTOL = 1.000E-04          RMIN   = 1.500E-03
          RMAX   = 1.000E-01          RLIM   = 7.000E-02
          DXMAX  = 2.000E-01          PURIFY =         F
          MOVIE  =         F          TRUPD  =         T
          TRMAX  = 3.000E-01          TRMIN  = 5.000E-02
          ITBMAT =         5          STPT   =         F
          STSTEP = 1.000E-02          PROJCT=          T

 BEGINNING GEOMETRY SEARCH POINT NSERCH=   0 ...

 COORDINATES OF ALL ATOMS ARE (ANGS)
   ATOM   CHARGE       X              Y              Z
 ------------------------------------------------------------
 C           6.0  -0.0043100000   0.0017900000  -0.0058300000
 C           6.0   1.5051700000   0.0044700000  -0.0011300000
 S          16.0  -0.9212000000   1.5740700000  -0.0126500000
 H           1.0  -0.3378200000  -0.4912800000   0.9759300000
 C           6.0  -0.6291200000  -0.7874500000  -1.1441200000
 S          16.0   2.0830500000   2.2369900000  -0.2960900000
 C           6.0   2.2657600000  -0.4435300000  -1.1965700000
 C           6.0  -0.3640900000   2.3571600000  -1.4626700000
 C           6.0   0.9916800000   2.6911400000  -1.6053100000
 H           1.0   2.0305100000   0.1499600000  -2.1115400000
 H           1.0   1.9070000000  -1.4661600000  -1.5112800000
 C           6.0   3.7690700000  -0.5143900000  -0.9624600000
 H           1.0  -0.4092200000  -0.3860400000  -2.1431400000
 H           1.0  -1.7245400000  -0.8793900000  -1.0527600000
 H           1.0  -0.2617000000  -1.8337600000  -1.1390600000
 C           6.0  -0.1387200000   2.4908200000   1.2391100000
 C           6.0   1.2143500000   2.8462400000   1.1150600000
 C           6.0  -0.8657000000   2.8833500000   2.3588900000
 C           6.0   1.8637200000   3.5772800000   2.0913300000
 C           6.0  -1.2709900000   2.6641900000  -2.4729200000
 C           6.0   1.4686900000   3.3113400000  -2.7455700000
 C           6.0   1.1295800000   3.9658000000   3.2336400000
 C           6.0  -0.2139600000   3.6254200000   3.3624700000
 H           1.0  -1.9262800000   2.6265000000   2.4739400000
 H           1.0   2.9190300000   3.8571400000   2.0019800000
 H           1.0   1.6302000000   4.5436500000   4.0196600000
 H           1.0  -0.7777500000   3.9346400000   4.2501500000
 C           6.0  -0.7972200000   3.2953100000  -3.6382100000
 C           6.0   0.5523100000   3.6108800000  -3.7761300000
 H           1.0   2.5253100000   3.5763300000  -2.8629900000
 H           1.0  -1.5037700000   3.5411800000  -4.4394800000
 H           1.0   0.9128500000   4.1028700000  -4.6875900000
 H           1.0  -2.3382700000   2.4281200000  -2.3781800000
 H           1.0   2.0139700000   0.1524100000   0.9719700000
 CL         17.0   1.5469300000  -2.2057100000   1.0277600000
 H           1.0   4.2202400000   0.4558600000  -0.7271900000
 H           1.0   4.2841400000  -0.8968800000  -1.8557300000
 H           1.0   4.0115900000  -1.2022900000  -0.1371800000

          ********************
          1 ELECTRON INTEGRALS
          ********************
 ...... END OF ONE-ELECTRON INTEGRALS ......
 CPU     0: STEP CPU TIME=     0.08 TOTAL CPU TIME=          0.5 (      0.0 MIN)
 TOTAL WALL CLOCK TIME=          0.5 SECONDS, CPU UTILIZATION IS    94.34%

          -------------
          GUESS OPTIONS
          -------------
          GUESS =MOREAD            NORB  =      84          NORDER=       0
          MIX   =       F          PRTMO =       F          PUNMO =       F
          TOLZ  = 1.0E-08          TOLE  = 1.0E-05
          SYMDEN=       F          PURIFY=       F

 INITIAL GUESS ORBITALS GENERATED BY MOREAD   ROUTINE.

 STATISTICS FOR GENERATION OF SYMMETRY ORBITAL -Q- MATRIX
 NUMBER OF CARTESIAN ATOMIC ORBITALS=        482
 NUMBER OF SPHERICAL CONTAMINANTS DROPPED=     0
 NUMBER OF LINEARLY DEPENDENT MOS DROPPED=     2
 TOTAL NUMBER OF MOS IN VARIATION SPACE=     480

 ...WARNING (SYMORB.SRC)...
 THE INPUT BASIS SET CONTAINS APPROXIMATE LINEAR DEPENDENCE.
 THE SMALLEST EIGENVALUE OF THE OVERLAP MATRIX IS   3.447115E-07
 THERE ARE    2 EIGENVALUES LESS THAN QMTTOL=  1.00E-06
 EIGENVECTORS BELOW -QMTTOL- ARE DROPPED FROM THE MO SPACE,
 IN ORDER TO ELIMINATE THE APPROXIMATE LINEAR DEPENDENCE.

 THIS WILL MOST LIKELY CHANGE THE ENERGY ON THE ORDER OF TENS OF MICROHARTREES,
 DEPENDING ON THE NUMBER OF ORBITALS REMOVED.  THE VALUE OF QMTTOL CAN BE 
 CHANGED IN $CONTRL: JOBS WITH EIGENVALUES BELOW 1.0E-07 PROBABLY WON'T
 CONVERGE.  EIGENVALUES BETWEEN 1.0E-07 AND 1.0E-06 MAY REQUIRE LOOSENING OF
 THE DENSITY CRITERION (CONV IN $SCF), MORE ACCURATE INTEGRAL EVALUATION
 (ICUT=11 IN $CONTRL), MORE ACCURATE DIRECT SCF FOCK MATRIX
 CONSTRUCTION (FDIFF=.FALSE. IN $SCF), OR CHANGING THE SCF CONVERGER
 (DIIS=.TRUE. IN $SCF).

                    * * * * * WARNING * * * * *
 POSSIBLE LINEAR DEPENDENCE PROBLEMS DETECTED, INPUT QMTTOL= 1.0E-06,
 WITH     6 OVERLAP EIGENVALUES LYING BETWEEN 1.0E-05 AND QMTTOL.
 IF YOU EXPERIENCE SCF CONVERGENCE DIFFICULTIES WITH THE DENSITY ALMOST BUT
 NOT QUITE CONVERGED, YOU MAY NEED TO LOOSEN -QMTTOL- BY A FACTOR 5 TO 10.

 SYMMETRIES FOR INITIAL GUESS ORBITALS FOLLOW.   BOTH SET(S).
    84 ORBITALS ARE OCCUPIED (   32 CORE ORBITALS).
     1=A        2=A        3=A        4=A        5=A        6=A        7=A   
     8=A        9=A       10=A       11=A       12=A       13=A       14=A   
    15=A       16=A       17=A       18=A       19=A       20=A       21=A   
    22=A       23=A       24=A       25=A       26=A       27=A       28=A   
    29=A       30=A       31=A       32=A       33=A       34=A       35=A   
    36=A       37=A       38=A       39=A       40=A       41=A       42=A   
    43=A       44=A       45=A       46=A       47=A       48=A       49=A   
    50=A       51=A       52=A       53=A       54=A       55=A       56=A   
    57=A       58=A       59=A       60=A       61=A       62=A       63=A   
    64=A       65=A       66=A       67=A       68=A       69=A       70=A   
    71=A       72=A       73=A       74=A       75=A       76=A       77=A   
    78=A       79=A       80=A       81=A       82=A       83=A       84=A   
    85=A       86=A       87=A       88=A       89=A       90=A       91=A   
    92=A       93=A       94=A       95=A       96=A       97=A       98=A   
    99=A      100=A      101=A      102=A      103=A      104=A      105=A   
   106=A      107=A      108=A      109=A      110=A      111=A      112=A   
   113=A      114=A      115=A      116=A      117=A      118=A      119=A   
   120=A      121=A      122=A      123=A      124=A      125=A      126=A   
   127=A      128=A      129=A      130=A      131=A      132=A      133=A   
   134=A      135=A      136=A      137=A      138=A      139=A      140=A   
   141=A      142=A      143=A      144=A      145=A      146=A      147=A   
   148=A      149=A      150=A      151=A      152=A      153=A      154=A   
   155=A      156=A      157=A      158=A      159=A      160=A      161=A   
   162=A      163=A      164=A      165=A      166=A      167=A      168=A   
   169=A      170=A      171=A      172=A      173=A      174=A      175=A   
   176=A      177=A      178=A      179=A      180=A      181=A      182=A   
   183=A      184=A      185=A      186=A      187=A      188=A      189=A   
   190=A      191=A      192=A      193=A      194=A      195=A      196=A   
   197=A      198=A      199=A      200=A      201=A      202=A      203=A   
   204=A      205=A      206=A      207=A      208=A      209=A      210=A   
   211=A      212=A      213=A      214=A      215=A      216=A      217=A   
   218=A      219=A      220=A      221=A      222=A      223=A      224=A   
   225=A      226=A      227=A      228=A      229=A      230=A      231=A   
   232=A      233=A      234=A      235=A      236=A      237=A      238=A   
   239=A      240=A      241=A      242=A      243=A      244=A      245=A   
   246=A      247=A      248=A      249=A      250=A      251=A      252=A   
   253=A      254=A      255=A      256=A      257=A      258=A      259=A   
   260=A      261=A      262=A      263=A      264=A      265=A      266=A   
   267=A      268=A      269=A      270=A      271=A      272=A      273=A   
   274=A      275=A      276=A      277=A      278=A      279=A      280=A   
   281=A      282=A      283=A      284=A      285=A      286=A      287=A   
   288=A      289=A      290=A      291=A      292=A      293=A      294=A   
   295=A      296=A      297=A      298=A      299=A      300=A      301=A   
   302=A      303=A      304=A      305=A      306=A      307=A      308=A   
   309=A      310=A      311=A      312=A      313=A      314=A      315=A   
   316=A      317=A      318=A      319=A      320=A      321=A      322=A   
   323=A      324=A      325=A      326=A      327=A      328=A      329=A   
   330=A      331=A      332=A      333=A      334=A      335=A      336=A   
   337=A      338=A      339=A      340=A      341=A      342=A      343=A   
   344=A      345=A      346=A      347=A      348=A      349=A      350=A   
   351=A      352=A      353=A      354=A      355=A      356=A      357=A   
   358=A      359=A      360=A      361=A      362=A      363=A      364=A   
   365=A      366=A      367=A      368=A      369=A      370=A      371=A   
   372=A      373=A      374=A      375=A      376=A      377=A      378=A   
   379=A      380=A      381=A      382=A      383=A      384=A      385=A   
   386=A      387=A      388=A      389=A      390=A      391=A      392=A   
   393=A      394=A      395=A      396=A      397=A      398=A      399=A   
   400=A      401=A      402=A      403=A      404=A      405=A      406=A   
   407=A      408=A      409=A      410=A      411=A      412=A      413=A   
   414=A      415=A      416=A      417=A      418=A      419=A      420=A   
   421=A      422=A      423=A      424=A      425=A      426=A      427=A   
   428=A      429=A      430=A      431=A      432=A      433=A      434=A   
   435=A      436=A      437=A      438=A      439=A      440=A      441=A   
   442=A      443=A      444=A      445=A      446=A      447=A      448=A   
   449=A      450=A      451=A      452=A      453=A      454=A      455=A   
   456=A      457=A      458=A      459=A      460=A      461=A      462=A   
   463=A      464=A      465=A      466=A      467=A      468=A      469=A   
   470=A      471=A      472=A      473=A      474=A      475=A      476=A   
   477=A      478=A      479=A      480=A   
 ...... END OF INITIAL ORBITAL SELECTION ......
 CPU     0: STEP CPU TIME=     0.46 TOTAL CPU TIME=          1.0 (      0.0 MIN)
 TOTAL WALL CLOCK TIME=          1.2 SECONDS, CPU UTILIZATION IS    77.42%

                    ----------------------
                    AO INTEGRAL TECHNOLOGY
                    ----------------------
     S,P,L SHELL ROTATED AXIS INTEGRALS, REPROGRAMMED BY
        KAZUYA ISHIMURA (IMS) AND JOSE SIERRA (SYNSTAR).
     S,P,D,L SHELL ROTATED AXIS INTEGRALS PROGRAMMED BY
        KAZUYA ISHIMURA (INSTITUTE FOR MOLECULAR SCIENCE).
     S,P,D,F,G SHELL TO TOTAL QUARTET ANGULAR MOMENTUM SUM 5,
        ERIC PROGRAM BY GRAHAM FLETCHER (ELORET AND NASA ADVANCED
        SUPERCOMPUTING DIVISION, AMES RESEARCH CENTER).
     S,P,D,F,G,L SHELL GENERAL RYS QUADRATURE PROGRAMMED BY
        MICHEL DUPUIS (PACIFIC NORTHWEST NATIONAL LABORATORY).

          --------------------------------
          2 ELECTRON LC EXCHANGE INTEGRALS
          --------------------------------

 DIRECT SCF METHOD SKIPS INTEGRAL STORAGE ON DISK.
 DIRECT TRANSFORMATION SKIPS AO INTEGRAL STORAGE ON DISK.
  ...... END OF TWO-ELECTRON INTEGRALS .....
 CPU     0: STEP CPU TIME=     0.01 TOTAL CPU TIME=          1.0 (      0.0 MIN)
 TOTAL WALL CLOCK TIME=          1.2 SECONDS, CPU UTILIZATION IS    77.60%

          --------------------
          2 ELECTRON INTEGRALS
          --------------------

 DIRECT SCF METHOD SKIPS INTEGRAL STORAGE ON DISK.
 DIRECT TRANSFORMATION SKIPS AO INTEGRAL STORAGE ON DISK.
  ...... END OF TWO-ELECTRON INTEGRALS .....
 CPU     0: STEP CPU TIME=     0.00 TOTAL CPU TIME=          1.0 (      0.0 MIN)
 TOTAL WALL CLOCK TIME=          1.2 SECONDS, CPU UTILIZATION IS    77.60%

          -------------------------------------
          ---- POLARISABLE CONTINUUM MODEL ----
          ----      UNIVERSITY OF PISA     ----
          -------------------------------------

     ----------------------------
     INPUT FOR TESSERA DEFINITION
     ----------------------------
     NTSALL  =        60     MTHALL  =         4
     MTHAUT  =         0     AUTFRE  =    2.0000
     NTSFRZ  =        60     KEEPSM  =         0
     AREAKP  =   10.0000     BONDRY  =    1.0000
     AREATL  =    0.0100

     SPHERE     INITS       METHOD
          1        60       FIXPVA
          2        60       FIXPVA
          3        60       FIXPVA
          4        60       FIXPVA
          5        60       FIXPVA
          6        60       FIXPVA
          7        60       FIXPVA
          8        60       FIXPVA
          9        60       FIXPVA
         10        60       FIXPVA
         11        60       FIXPVA
         12        60       FIXPVA
         13        60       FIXPVA
         14        60       FIXPVA
         15        60       FIXPVA
         16        60       FIXPVA
         17        60       FIXPVA
         18        60       FIXPVA
         19        60       FIXPVA
         20        60       FIXPVA
         21        60       FIXPVA
         22        60       FIXPVA
         23        60       FIXPVA
         24        60       FIXPVA
         25        60       FIXPVA
         26        60       FIXPVA
         27        60       FIXPVA
         28        60       FIXPVA
         29        60       FIXPVA
         30        60       FIXPVA
         31        60       FIXPVA
         32        60       FIXPVA
         33        60       FIXPVA
         34        60       FIXPVA
         35        60       FIXPVA
         36        60       FIXPVA
         37        60       FIXPVA
         38        60       FIXPVA

     ------------------------------
      FIXPVA TESSELLATION FOR PCM
         PEIFENG SU AND HUI LI
     UNIVERSITY OF NEBRASKA-LINCOLN
     ------------------------------


     INPUT FOR CAVITY DEFINITION 
     ---------------------------
   ATOM               COORDINATES                RADIUS       EPS
      1     -0.0043      0.0018     -0.0058      1.7000      8.9300
      2      1.5052      0.0045     -0.0011      1.7000      8.9300
      3     -0.9212      1.5741     -0.0127      1.8500      8.9300
      4     -0.3378     -0.4913      0.9759      1.2000      8.9300
      5     -0.6291     -0.7875     -1.1441      1.7000      8.9300
      6      2.0831      2.2370     -0.2961      1.8500      8.9300
      7      2.2658     -0.4435     -1.1966      1.7000      8.9300
      8     -0.3641      2.3572     -1.4627      1.7000      8.9300
      9      0.9917      2.6911     -1.6053      1.7000      8.9300
     10      2.0305      0.1500     -2.1115      1.2000      8.9300
     11      1.9070     -1.4662     -1.5113      1.2000      8.9300
     12      3.7691     -0.5144     -0.9625      1.7000      8.9300
     13     -0.4092     -0.3860     -2.1431      1.2000      8.9300
     14     -1.7245     -0.8794     -1.0528      1.2000      8.9300
     15     -0.2617     -1.8338     -1.1391      1.2000      8.9300
     16     -0.1387      2.4908      1.2391      1.7000      8.9300
     17      1.2143      2.8462      1.1151      1.7000      8.9300
     18     -0.8657      2.8834      2.3589      1.7000      8.9300
     19      1.8637      3.5773      2.0913      1.7000      8.9300
     20     -1.2710      2.6642     -2.4729      1.7000      8.9300
     21      1.4687      3.3113     -2.7456      1.7000      8.9300
     22      1.1296      3.9658      3.2336      1.7000      8.9300
     23     -0.2140      3.6254      3.3625      1.7000      8.9300
     24     -1.9263      2.6265      2.4739      1.2000      8.9300
     25      2.9190      3.8571      2.0020      1.2000      8.9300
     26      1.6302      4.5437      4.0197      1.2000      8.9300
     27     -0.7778      3.9346      4.2502      1.2000      8.9300
     28     -0.7972      3.2953     -3.6382      1.7000      8.9300
     29      0.5523      3.6109     -3.7761      1.7000      8.9300
     30      2.5253      3.5763     -2.8630      1.2000      8.9300
     31     -1.5038      3.5412     -4.4395      1.2000      8.9300
     32      0.9129      4.1029     -4.6876      1.2000      8.9300
     33     -2.3383      2.4281     -2.3782      1.2000      8.9300
     34      2.0140      0.1524      0.9720      1.2000      8.9300
     35      1.5469     -2.2057      1.0278      1.8100      8.9300
     36      4.2202      0.4559     -0.7272      1.2000      8.9300
     37      4.2841     -0.8969     -1.8557      1.2000      8.9300
     38      4.0116     -1.2023     -0.1372      1.2000      8.9300

 MEMORY USED TO GENERATE CAVITY=    368402


 TOTAL NUMBER OF SPHERES=    38
 SPHERE           CENTER  (X,Y,Z) (A)               RADIUS (A)      AREA(A*A)
     1  -0.004310000   0.001790000  -0.005830000   2.040000000   0.000000000
     2   1.505170000   0.004470000  -0.001130000   2.040000000   0.000023649
     3  -0.921200000   1.574070000  -0.012650000   2.220000000  11.280352439
     4  -0.337820000  -0.491280000   0.975930000   1.440000000   4.303014929
     5  -0.629120000  -0.787450000  -1.144120000   2.040000000   5.944625756
     6   2.083050000   2.236990000  -0.296090000   2.220000000   8.137377297
     7   2.265760000  -0.443530000  -1.196570000   2.040000000   1.743206960
     8  -0.364090000   2.357160000  -1.462670000   2.040000000   1.023800048
     9   0.991680000   2.691140000  -1.605310000   2.040000000   0.891597710
    10   2.030510000   0.149960000  -2.111540000   1.440000000   2.435205983
    11   1.907000000  -1.466160000  -1.511280000   1.440000000   3.325858267
    12   3.769070000  -0.514390000  -0.962460000   2.040000000   4.275109614
    13  -0.409220000  -0.386040000  -2.143140000   1.440000000   3.012027925
    14  -1.724540000  -0.879390000  -1.052760000   1.440000000   6.297905936
    15  -0.261700000  -1.833760000  -1.139060000   1.440000000   3.997519433
    16  -0.138720000   2.490820000   1.239110000   2.040000000   1.085999144
    17   1.214350000   2.846240000   1.115060000   2.040000000   1.307839065
    18  -0.865700000   2.883350000   2.358890000   2.040000000   6.083956834
    19   1.863720000   3.577280000   2.091330000   2.040000000   6.439745260
    20  -1.270990000   2.664190000  -2.472920000   2.040000000   5.984820885
    21   1.468690000   3.311340000  -2.745570000   2.040000000   6.693715187
    22   1.129580000   3.965800000   3.233640000   2.040000000   6.538568756
    23  -0.213960000   3.625420000   3.362470000   2.040000000   5.864039463
    24  -1.926280000   2.626500000   2.473940000   1.440000000   6.546118986
    25   2.919030000   3.857140000   2.001980000   1.440000000   6.444796199
    26   1.630200000   4.543650000   4.019660000   1.440000000   7.568436749
    27  -0.777750000   3.934640000   4.250150000   1.440000000   6.818763135
    28  -0.797220000   3.295310000  -3.638210000   2.040000000   6.949334195
    29   0.552310000   3.610880000  -3.776130000   2.040000000   7.636036498
    30   2.525310000   3.576330000  -2.862990000   1.440000000   6.453929602
    31  -1.503770000   3.541180000  -4.439480000   1.440000000   7.833990447
    32   0.912850000   4.102870000  -4.687590000   1.440000000   7.107886660
    33  -2.338270000   2.428120000  -2.378180000   1.440000000   6.508003191
    34   2.013970000   0.152410000   0.971970000   1.440000000   2.630687559
    35   1.546930000  -2.205710000   1.027760000   2.172000000  33.403713315
    36   4.220240000   0.455860000  -0.727190000   1.440000000   4.687176605
    37   4.284140000  -0.896880000  -1.855730000   1.440000000   6.738930144
    38   4.011590000  -1.202290000  -0.137180000   1.440000000   4.877947907

 TOTAL NUMBER OF TESSERAE=     534
 SURFACE AREA=   218.87206173(A**2)    CAVITY VOLUME=    261.42942172 (A**3)
 CPU     0: STEP CPU TIME=     0.05 TOTAL CPU TIME=          1.0 (      0.0 MIN)
 TOTAL WALL CLOCK TIME=          1.3 SECONDS, CPU UTILIZATION IS    79.07%

          THE SOLUTE IS ENCLOSED IN ONE CAVITY
 DONE CHECKING SEPARATION.
 CPU     0: STEP CPU TIME=     0.00 TOTAL CPU TIME=          1.0 (      0.0 MIN)
 TOTAL WALL CLOCK TIME=          1.3 SECONDS, CPU UTILIZATION IS    79.07%

 ..... DONE GENERATING CAVITY .....
 CPU     0: STEP CPU TIME=     0.00 TOTAL CPU TIME=          1.0 (      0.0 MIN)
 TOTAL WALL CLOCK TIME=          1.3 SECONDS, CPU UTILIZATION IS    79.07%
 NUCLEI-NUCLEAR CHARGE POLARIZATION ADJUSTMENT TO VNN=        0.0000000000

          --------------------------
           R-WB97X-D SCF CALCULATION
          --------------------------

     NUCLEAR ENERGY =      2065.5430172844
     MAXIT =   30     NPUNCH=    2
     EXTRAP=T  DAMP=F  SHIFT=F  RSTRCT=F  DIIS=T  DEM=F  SOSCF=F
         DENSITY MATRIX CONVERGENCE THRESHOLD=  2.00E-05
     COARSE -> FINE DFT GRID SWITCH THRESHOLD=  3.00E-04 (SWITCH IN $DFT)
                   HF -> DFT SWITCH THRESHOLD=  0.00E+00 (SWOFF IN $DFT)
     MEMORY REQUIRED FOR RHF ITERS=   3438278 WORDS.

 DIRECT SCF CALCULATION, SCHWRZ=T   FDIFF=F,  DIRTHR=  0.00E+00 NITDIR=10
 SCHWARZ INEQUALITY OVERHEAD:    101101 INTEGRALS, T=        0.00

     EXCHANGE FUNCTIONAL   =WB97X-D   
     CORRELATION FUNCTIONAL=WB97X-D   
     DFT THRESHOLD         =.908E-09
     GRID CHANGE THRESHOLD =.300E-03
 FOR AN EULER-MACLAURIN QUADRATURE USING  96 RADIAL POINTS:
 SMALLEST GAUSSIAN PRIMITIVE EXPONENT=        0.0405000000 OF TYPE -P-
 ON ATOM NUMBER   3 HAS RADIAL NORMALIZATION=  1.000000
  LARGEST GAUSSIAN PRIMITIVE EXPONENT=    25180.1000000000 OF TYPE -S-
 ON ATOM NUMBER  35 HAS RADIAL NORMALIZATION=  1.000000

                                                                                   NONZERO     BLOCKS
 ITER EX DEM     TOTAL ENERGY        E CHANGE  DENSITY CHANGE    DIIS ERROR      INTEGRALS    SKIPPED
          * * *   INITIATING DIIS PROCEDURE   * * *
   1  0  0    -1914.7151825325 -1914.7151825325   0.000071956   0.000104719     3151876238   44976910
   2  1  0    -1914.7151825595    -0.0000000270   0.000075332   0.000000316     3151875970   44976916
   3  2  0    -1914.7151825596    -0.0000000001   0.000058083   0.000000165     3151876219   44976913
   4  3  0    -1914.7151825593     0.0000000003   0.000041475   0.000000124     3151876233   44976915
   5  4  0    -1914.7151825595    -0.0000000002   0.000007214   0.000000027     3151876236   44976913
   6  5  0    -1914.7151825594     0.0000000001   0.000005720   0.000000009     3151876233   44976914

          -----------------
          DENSITY CONVERGED
          -----------------
     TIME TO FORM FOCK OPERATORS=     133.8 SECONDS (      22.3 SEC/ITER)
     FOCK TIME ON FIRST ITERATION=      21.6, LAST ITERATION=      24.6
     TIME TO SOLVE SCF EQUATIONS=       1.5 SECONDS (       0.2 SEC/ITER)

          ----------------------------
          DFT-D PARAMETERS AND RESULTS
          ----------------------------
 C6 COEFFICIENTS USED:
       1 C6 FOR ELEMENT   1
  Z=  1 C6(AA)=    2.43
       1 C6 FOR ELEMENT   6
  Z=  6 C6(AA)=   30.35
       1 C6 FOR ELEMENT  16
  Z= 16 C6(AA)=   96.61
       1 C6 FOR ELEMENT  17
  Z= 17 C6(AA)=   87.94

 #          XYZ [AU]             R0(AA) [ANG.]  CN         C6(AA)     C8(AA)   C10(AA) [AU]
  1  -0.00814   0.00338  -0.01102    6  1.320  4.090        30.4       877.9     31103.1
  2   2.84436   0.00845  -0.00214    6  1.320  4.001        30.4       877.9     31103.1
  3  -1.74082   2.97456  -0.02391   16  1.530  3.792        96.6      4733.2    284058.9
  4  -0.63839  -0.92838   1.84424    1  0.910  1.016         2.4        29.4       434.7
  5  -1.18886  -1.48806  -2.16207    6  1.320  4.180        30.4       877.9     31103.1
  6   3.93639   4.22730  -0.55953   16  1.530  3.225        96.6      4733.2    284058.9
  7   4.28167  -0.83815  -2.26119    6  1.320  4.113        30.4       877.9     31103.1
  8  -0.68803   4.45439  -2.76405    6  1.320  3.273        30.4       877.9     31103.1
  9   1.87400   5.08552  -3.03360    6  1.320  3.261        30.4       877.9     31103.1
 10   3.83711   0.28338  -3.99023    1  0.910  1.002         2.4        29.4       434.7
 11   3.60371  -2.77064  -2.85591    1  0.910  1.000         2.4        29.4       434.7
 12   7.12251  -0.97206  -1.81879    6  1.320  4.031        30.4       877.9     31103.1
 13  -0.77331  -0.72951  -4.04995    1  0.910  0.999         2.4        29.4       434.7
 14  -3.25891  -1.66181  -1.98943    1  0.910  0.999         2.4        29.4       434.7
 15  -0.49454  -3.46530  -2.15251    1  0.910  0.998         2.4        29.4       434.7
 16  -0.26214   4.70697   2.34158    6  1.320  3.271        30.4       877.9     31103.1
 17   2.29479   5.37861   2.10716    6  1.320  3.260        30.4       877.9     31103.1
 18  -1.63594   5.44874   4.45766    6  1.320  3.231        30.4       877.9     31103.1
 19   3.52192   6.76008   3.95204    6  1.320  3.210        30.4       877.9     31103.1
 20  -2.40182   5.03459  -4.67314    6  1.320  3.230        30.4       877.9     31103.1
 21   2.77542   6.25753  -5.18837    6  1.320  3.212        30.4       877.9     31103.1
 22   2.13460   7.49428   6.11069    6  1.320  3.132        30.4       877.9     31103.1
 23  -0.40433   6.85105   6.35415    6  1.320  3.128        30.4       877.9     31103.1
 24  -3.64014   4.96337   4.67507    1  0.910  1.003         2.4        29.4       434.7
 25   5.51617   7.28894   3.78319    1  0.910  1.003         2.4        29.4       434.7
 26   3.08063   8.58625   7.59606    1  0.910  1.001         2.4        29.4       434.7
 27  -1.46973   7.43539   8.03162    1  0.910  1.001         2.4        29.4       434.7
 28  -1.50653   6.22723  -6.87522    6  1.320  3.128        30.4       877.9     31103.1
 29   1.04371   6.82357  -7.13585    6  1.320  3.132        30.4       877.9     31103.1
 30   4.77214   6.75828  -5.41027    1  0.910  1.003         2.4        29.4       434.7
 31  -2.84171   6.69186  -8.38940    1  0.910  1.001         2.4        29.4       434.7
 32   1.72504   7.75330  -8.85826    1  0.910  1.001         2.4        29.4       434.7
 33  -4.41869   4.58848  -4.49411    1  0.910  1.003         2.4        29.4       434.7
 34   3.80585   0.28801   1.83676    1  0.910  1.024         2.4        29.4       434.7
 35   2.92327  -4.16819   1.94218   17  1.490  0.433        87.9      3669.2    187537.3
 36   7.97510   0.86145  -1.37419    1  0.910  1.000         2.4        29.4       434.7
 37   8.09585  -1.69486  -3.50682    1  0.910  0.997         2.4        29.4       434.7
 38   7.58081  -2.27200  -0.25923    1  0.910  0.998         2.4        29.4       434.7

     MOLECULAR C6(AA) [AU] =     22724.54

           DFT-D V2

 FUNCTIONAL: WB97X-D 

 PARAMETERS
 S6       :    1.0000
 RS6      :    1.1000
 USING CHAI-HEAD-GORDON DAMPING FUNCTION
 ALPHA6   :    6.0000

 EDISP /KCAL,AU:   -20.7942 -0.03313766

 E6    /KCAL :   -20.7942

 FINAL R-WB97X-D ENERGY IS    -1914.7483202179 AFTER   6 ITERATIONS
 DFT EXCHANGE + CORRELATION ENERGY =      -125.6732903980
 TOTAL ELECTRON NUMBER             =       168.0002675270
 GRIMME'S DISPERSION ENERGY                     =       -0.0331376585
 ENERGY WITHOUT GRIMME'S DISPERSION CORRECTION IS    -1914.7151825594
  
   PCM ASC=     -0.8973330222
   GCAVP  =      0.0000000000
   GDISP  =      0.0000000000
   GREP   =      0.0000000000

          ------------
          EIGENVECTORS
          ------------

                      1          2          3          4          5
                 -101.6529   -89.2149   -89.1532   -10.4414   -10.4187
                     A          A          A          A          A   
    1  C  1  S    0.000000  -0.000043   0.000038   0.005228   0.993927
    2  C  1  S    0.000022  -0.000111   0.000193  -0.000217   0.049021
    3  C  1  X   -0.000003  -0.000041   0.000001  -0.000020   0.000034
    4  C  1  Y    0.000014   0.000058   0.000010   0.000019   0.000813
    5  C  1  Z   -0.000007   0.000008  -0.000002   0.000013  -0.000249
    6  C  1  S   -0.000055   0.001559  -0.001430   0.008563  -0.034036
    7  C  1  X   -0.000113   0.000244  -0.000234   0.002923  -0.002671
    8  C  1  Y   -0.000049   0.000615  -0.000627  -0.000061  -0.003527
    9  C  1  Z   -0.000094   0.000036   0.000022  -0.000720   0.002541
   10  C  1  S   -0.004391   0.014359  -0.015476   0.015970  -0.075743
   11  C  1  X   -0.001146  -0.000367  -0.000298  -0.006077   0.000060
   12  C  1  Y   -0.000301   0.004002  -0.003070   0.008888  -0.008164
   13  C  1  Z    0.000082  -0.000089   0.001090  -0.001348   0.003820
   14  C  1 XX   -0.000008  -0.000059   0.000034  -0.000646  -0.007105
   15  C  1 YY   -0.000019  -0.000072   0.000006  -0.000176  -0.007246
   16  C  1 ZZ   -0.000001  -0.000064   0.000054  -0.000167  -0.006852
   17  C  1 XY    0.000019   0.000035  -0.000022   0.000026   0.000055
   18  C  1 XZ   -0.000005  -0.000003   0.000001  -0.000060  -0.000027
   19  C  1 YZ    0.000010  -0.000005   0.000004   0.000029  -0.000100
   20  C  2  S   -0.000007   0.000022  -0.000034   0.993994  -0.005589
   21  C  2  S   -0.000053   0.000141  -0.000224   0.046893  -0.000762
   22  C  2  X   -0.000001   0.000030  -0.000025  -0.000427   0.000018
   23  C  2  Y    0.000035   0.000016  -0.000044   0.000322  -0.000076
   24  C  2  Z   -0.000017  -0.000006   0.000014  -0.000270   0.000034
   25  C  2  S    0.000025  -0.000778   0.000824  -0.027831   0.008478
   26  C  2  X    0.000020   0.000352  -0.000243   0.002950  -0.004380
   27  C  2  Y   -0.000078  -0.000397   0.000510  -0.001625   0.000613
   28  C  2  Z    0.000145  -0.000033   0.000011   0.002977  -0.001068
   29  C  2  S    0.007342  -0.008700   0.013347   0.003030   0.065877
   30  C  2  X   -0.001330   0.000690  -0.001223  -0.005396  -0.008419
   31  C  2  Y   -0.002262  -0.002865   0.004662  -0.012429   0.013117
   32  C  2  Z   -0.000782   0.001122  -0.001327  -0.001472  -0.010763
   33  C  2 XX   -0.000014  -0.000005  -0.000033  -0.006577  -0.000387
   34  C  2 YY    0.000003   0.000005   0.000057  -0.007008  -0.000238
   35  C  2 ZZ   -0.000000   0.000013  -0.000039  -0.006405  -0.000011
   36  C  2 XY   -0.000004   0.000032   0.000022  -0.000006  -0.000037
   37  C  2 XZ    0.000005  -0.000003   0.000004   0.000078   0.000051
   38  C  2 YZ   -0.000016  -0.000002  -0.000009   0.000131   0.000082
   39  S  3  S   -0.000000   0.996134   0.000042   0.000009  -0.000020
   40  S  3  S   -0.000006   0.014783  -0.000080   0.000158  -0.000415
   41  S  3  X    0.000001   0.000071   0.000009   0.000032   0.000005
   42  S  3  Y   -0.000001   0.000017   0.000000  -0.000018   0.000045
   43  S  3  Z    0.000000  -0.000007  -0.000001   0.000005   0.000005
   44  S  3  S   -0.000023  -0.023860  -0.000243   0.000725  -0.001428
   45  S  3  X   -0.000007   0.000002  -0.000066  -0.000165   0.000007
   46  S  3  Y    0.000009  -0.000035   0.000004   0.000132  -0.000572
   47  S  3  Z   -0.000004   0.000001   0.000008  -0.000065  -0.000001
   48  S  3  S    0.000129   0.001879   0.002757  -0.007411   0.014917
   49  S  3  X    0.000087  -0.001558   0.001362  -0.002829   0.008173
   50  S  3  Y   -0.000034  -0.000255   0.000203   0.000133  -0.000032
   51  S  3  Z    0.000014   0.000181  -0.000167   0.000429  -0.000255
   52  S  3  S    0.002283  -0.040725   0.030887  -0.030422   0.117777
   53  S  3  X    0.000565  -0.007759   0.005625  -0.005650   0.021634
   54  S  3  Y    0.000110  -0.001214   0.001289   0.003889   0.009074
   55  S  3  Z   -0.000360   0.001082  -0.000948   0.000141   0.007374
   56  S  3 XX   -0.000004   0.008345  -0.000118  -0.000028  -0.000420
   57  S  3 YY   -0.000005   0.008313  -0.000061   0.000057  -0.000210
   58  S  3 ZZ   -0.000007   0.008311  -0.000049   0.000092  -0.000185
   59  S  3 XY   -0.000004   0.000012  -0.000022   0.000122  -0.000147
   60  S  3 XZ    0.000001  -0.000005   0.000009  -0.000009   0.000056
   61  S  3 YZ   -0.000003   0.000001   0.000001  -0.000029   0.000062
   62  H  4  S   -0.000010  -0.000060   0.000014  -0.000109   0.000143
   63  H  4  S   -0.000062  -0.000193   0.000135  -0.001978   0.003014
   64  H  4  X   -0.000012  -0.000002   0.000005  -0.000004  -0.000042
   65  H  4  Y    0.000016  -0.000032   0.000017  -0.000005  -0.000069
   66  H  4  Z   -0.000002   0.000008   0.000003   0.000064   0.000214
   67  C  5  S    0.000008  -0.000008  -0.000001  -0.000001   0.001347
   68  C  5  S    0.000033  -0.000028  -0.000010   0.000028  -0.000219
   69  C  5  X    0.000010  -0.000008   0.000006  -0.000066   0.000060
   70  C  5  Y    0.000000  -0.000046   0.000013  -0.000064   0.000129
   71  C  5  Z    0.000006  -0.000024   0.000007  -0.000076   0.000035
   72  C  5  S   -0.000195   0.000029   0.000086  -0.001550   0.006780
   73  C  5  X   -0.000113  -0.000037   0.000053  -0.000745   0.001375
   74  C  5  Y   -0.000065   0.000030   0.000056  -0.000621   0.001320
   75  C  5  Z   -0.000110   0.000026  -0.000003  -0.000999   0.001553
   76  C  5  S   -0.000772   0.001057   0.001354  -0.004389   0.020748
   77  C  5  X   -0.000070   0.000041   0.000206  -0.000625   0.001628
   78  C  5  Y   -0.000152   0.000188   0.000209  -0.001255   0.003629
   79  C  5  Z   -0.000132   0.000221   0.000125  -0.000471   0.002810
   80  C  5 XX    0.000015  -0.000019   0.000005   0.000072  -0.000099
   81  C  5 YY    0.000012  -0.000023   0.000007  -0.000070  -0.000080
   82  C  5 ZZ    0.000010  -0.000023  -0.000005  -0.000042  -0.000310
   83  C  5 XY    0.000001  -0.000016   0.000011  -0.000046  -0.000001
   84  C  5 XZ   -0.000009   0.000004   0.000000  -0.000046  -0.000112
   85  C  5 YZ   -0.000006  -0.000001   0.000004  -0.000011  -0.000160
   86  S  6  S   -0.000000  -0.000048   0.996132  -0.000022   0.000015
   87  S  6  S   -0.000002  -0.000074   0.014778  -0.000359   0.000292
   88  S  6  X   -0.000000  -0.000009  -0.000066  -0.000011  -0.000011
   89  S  6  Y   -0.000002  -0.000011   0.000028   0.000025  -0.000003
   90  S  6  Z    0.000001   0.000001   0.000004   0.000000   0.000009
   91  S  6  S   -0.000004  -0.000188  -0.023902  -0.001662   0.001178
   92  S  6  X    0.000002   0.000064   0.000005   0.000192  -0.000028
   93  S  6  Y    0.000012   0.000086  -0.000086   0.000073  -0.000069
   94  S  6  Z   -0.000005  -0.000011   0.000005  -0.000026  -0.000075
   95  S  6  S   -0.000012   0.002148   0.002490   0.008965  -0.010111
   96  S  6  X   -0.000042  -0.001176   0.001266  -0.005714   0.003999
   97  S  6  Y   -0.000025  -0.000098   0.000186  -0.000303   0.001899
   98  S  6  Z    0.000016   0.000048  -0.000085   0.001177   0.000016
   99  S  6  S    0.001642   0.023885  -0.031351   0.089975  -0.036345
  100  S  6  X   -0.000210  -0.004731   0.006372  -0.017561   0.006662
  101  S  6  Y   -0.000375   0.000044   0.000748   0.002408   0.004021
  102  S  6  Z    0.000233   0.000402  -0.000327   0.004303  -0.002916
  103  S  6 XX   -0.000003  -0.000111   0.008331  -0.000307   0.000192
  104  S  6 YY   -0.000003  -0.000097   0.008331   0.000095   0.000113
  105  S  6 ZZ   -0.000004  -0.000056   0.008302  -0.000094   0.000213
  106  S  6 XY    0.000001  -0.000020   0.000013   0.000065  -0.000113
  107  S  6 XZ   -0.000001   0.000008  -0.000003  -0.000008   0.000021
  108  S  6 YZ   -0.000001   0.000004  -0.000004  -0.000034  -0.000006
  109  C  7  S    0.000000   0.000005  -0.000007   0.001422  -0.000001
  110  C  7  S    0.000022   0.000005   0.000001  -0.000170   0.000153
  111  C  7  X    0.000003  -0.000012   0.000009   0.000010   0.000021
  112  C  7  Y    0.000010   0.000017  -0.000036   0.000074  -0.000055
  113  C  7  Z   -0.000001   0.000012  -0.000019  -0.000034  -0.000069
  114  C  7  S   -0.000002  -0.000039   0.000024   0.006318  -0.001987
  115  C  7  X    0.000083  -0.000085   0.000155  -0.002312   0.001810
  116  C  7  Y   -0.000012   0.000009  -0.000041   0.000602  -0.000646
  117  C  7  Z   -0.000090  -0.000041   0.000073   0.001156  -0.001002
  118  C  7  S   -0.002617   0.000716  -0.001044  -0.001497  -0.018786
  119  C  7  X    0.000455  -0.000358   0.000081   0.002030   0.005607
  120  C  7  Y    0.000080   0.000161  -0.000165   0.000979  -0.003047
  121  C  7  Z   -0.000486   0.000034   0.000014  -0.001287  -0.002458
  122  C  7 XX    0.000001   0.000020  -0.000013  -0.000151  -0.000009
  123  C  7 YY   -0.000005   0.000021  -0.000059  -0.000019  -0.000043
  124  C  7 ZZ   -0.000022   0.000007  -0.000007  -0.000407   0.000036
  125  C  7 XY   -0.000004  -0.000006   0.000001   0.000042   0.000059
  126  C  7 XZ    0.000004  -0.000003  -0.000006   0.000187   0.000111
  127  C  7 YZ    0.000020   0.000010  -0.000025  -0.000117  -0.000012
  128  C  8  S    0.000002  -0.000007   0.000002   0.000185   0.000110
  129  C  8  S    0.000007   0.000074   0.000041   0.000383   0.000414
  130  C  8  X    0.000003  -0.000005  -0.000041   0.000100  -0.000024
  131  C  8  Y   -0.000002  -0.000007  -0.000005  -0.000074   0.000088
  132  C  8  Z    0.000001   0.000015   0.000004   0.000041  -0.000028
  133  C  8  S   -0.000023   0.000457  -0.000384  -0.001738  -0.003344
  134  C  8  X   -0.000035  -0.000321   0.000385  -0.001784   0.002141
  135  C  8  Y    0.000031  -0.000570   0.000422  -0.000119   0.001825
  136  C  8  Z   -0.000039   0.001003  -0.000737   0.000648  -0.003198
  137  C  8  S   -0.000028   0.002944  -0.003190  -0.020689  -0.055429
  138  C  8  X   -0.000142   0.001382  -0.000151   0.022278   0.000033
  139  C  8  Y    0.000157  -0.003596   0.003467  -0.005474   0.005783
  140  C  8  Z   -0.000838   0.008563  -0.007571   0.014228  -0.006786
  141  C  8 XX    0.000002  -0.000017  -0.000021   0.000053   0.000117
  142  C  8 YY    0.000001  -0.000056  -0.000011   0.000110   0.000018
  143  C  8 ZZ    0.000005  -0.000097  -0.000023   0.000153  -0.000118
  144  C  8 XY   -0.000000  -0.000028   0.000020  -0.000014   0.000015
  145  C  8 XZ    0.000001   0.000068  -0.000044   0.000038  -0.000097
  146  C  8 YZ    0.000001   0.000039  -0.000003   0.000038   0.000060
  147  C  9  S    0.000002   0.000001  -0.000004   0.000208   0.000465
  148  C  9  S    0.000005   0.000030   0.000088   0.000499   0.000354
  149  C  9  X   -0.000001   0.000041   0.000011   0.000045  -0.000106
  150  C  9  Y   -0.000003   0.000013  -0.000012  -0.000024  -0.000102
  151  C  9  Z    0.000001   0.000000   0.000020   0.000081   0.000028
  152  C  9  S   -0.000013  -0.000241   0.000238  -0.003136  -0.001606
  153  C  9  X   -0.000006  -0.000611   0.000694  -0.002502   0.002897
  154  C  9  Y    0.000023   0.000154  -0.000205   0.000902   0.000835
  155  C  9  Z   -0.000009  -0.000626   0.000740  -0.002537   0.000765
  156  C  9  S   -0.001899  -0.000241  -0.001719  -0.052764  -0.032400
  157  C  9  X   -0.000449  -0.001759   0.001511  -0.001055  -0.014701
  158  C  9  Y   -0.000300   0.003086  -0.003637   0.008275  -0.014949
  159  C  9  Z    0.000870  -0.007588   0.008803  -0.008882   0.024784
  160  C  9 XX    0.000003   0.000011  -0.000056   0.000176   0.000007
  161  C  9 YY    0.000002  -0.000027  -0.000025   0.000067   0.000085
  162  C  9 ZZ    0.000005  -0.000035  -0.000057   0.000029   0.000150
  163  C  9 XY    0.000001  -0.000013   0.000031   0.000046  -0.000069
  164  C  9 XZ   -0.000001   0.000040  -0.000074  -0.000010  -0.000008
  165  C  9 YZ    0.000000   0.000019  -0.000001   0.000088   0.000011
  166  H 10  S    0.000006  -0.000004  -0.000006  -0.000149   0.000144
  167  H 10  S   -0.000104   0.000131  -0.000089  -0.002005  -0.001753
  168  H 10  X    0.000001  -0.000006  -0.000002   0.000059   0.000033
  169  H 10  Y   -0.000002   0.000004  -0.000023   0.000024  -0.000027
  170  H 10  Z    0.000005   0.000007  -0.000021  -0.000051  -0.000070
  171  H 11  S    0.000000  -0.000006   0.000014  -0.000199   0.000141
  172  H 11  S   -0.000236   0.000043  -0.000024  -0.001561  -0.001189
  173  H 11  X    0.000004   0.000001  -0.000002   0.000004   0.000011
  174  H 11  Y    0.000001  -0.000004   0.000018  -0.000063  -0.000029
  175  H 11  Z   -0.000020   0.000001   0.000002   0.000032  -0.000037
  176  C 12  S    0.000008  -0.000005   0.000014  -0.000041   0.000018
  177  C 12  S    0.000028  -0.000017   0.000065  -0.000135   0.000056
  178  C 12  X   -0.000009   0.000003  -0.000009   0.000070   0.000014
  179  C 12  Y   -0.000000  -0.000000   0.000001  -0.000011   0.000006
  180  C 12  Z    0.000009  -0.000002   0.000011  -0.000030   0.000006
  181  C 12  S   -0.000166   0.000178  -0.000382   0.000463  -0.000888
  182  C 12  X    0.000126  -0.000088   0.000203   0.000085   0.000588
  183  C 12  Y   -0.000019   0.000022  -0.000070   0.000067  -0.000008
  184  C 12  Z   -0.000033   0.000019  -0.000101   0.000265   0.000319
  185  C 12  S    0.000072   0.000274   0.000625  -0.000477  -0.000078
  186  C 12  X   -0.000023  -0.000035  -0.000203   0.000127  -0.000140
  187  C 12  Y   -0.000060   0.000025   0.000075   0.000215   0.000536
  188  C 12  Z    0.000076  -0.000028   0.000005   0.000933   0.000860
  189  C 12 XX    0.000006  -0.000006   0.000009  -0.000035   0.000005
  190  C 12 YY    0.000019  -0.000005   0.000012  -0.000048   0.000016
  191  C 12 ZZ    0.000018  -0.000010   0.000034   0.000011   0.000002
  192  C 12 XY   -0.000002  -0.000001   0.000008  -0.000019  -0.000001
  193  C 12 XZ   -0.000003   0.000001  -0.000001  -0.000022  -0.000043
  194  C 12 YZ    0.000005   0.000001  -0.000004   0.000029  -0.000006
  195  H 13  S    0.000002   0.000010  -0.000011   0.000122  -0.000169
  196  H 13  S   -0.000021  -0.000049   0.000056  -0.001418  -0.001765
  197  H 13  X    0.000003   0.000006  -0.000002  -0.000063  -0.000062
  198  H 13  Y    0.000003  -0.000017   0.000005  -0.000027  -0.000014
  199  H 13  Z   -0.000001  -0.000009   0.000003  -0.000066  -0.000056
  200  H 14  S   -0.000006  -0.000003  -0.000007   0.000013  -0.000165
  201  H 14  S   -0.000006  -0.000121   0.000105  -0.000469  -0.000668
  202  H 14  X   -0.000003  -0.000004   0.000001  -0.000012  -0.000037
  203  H 14  Y    0.000000  -0.000027  -0.000001   0.000014  -0.000022
  204  H 14  Z    0.000006  -0.000013   0.000001   0.000039  -0.000011
  205  H 15  S    0.000016   0.000004  -0.000010   0.000046  -0.000174
  206  H 15  S   -0.000131   0.000001   0.000067  -0.000611  -0.001362
  207  H 15  X   -0.000011   0.000000  -0.000004  -0.000026  -0.000026
  208  H 15  Y   -0.000002   0.000006  -0.000003  -0.000013  -0.000068
  209  H 15  Z   -0.000010   0.000003  -0.000000  -0.000013   0.000001
  210  C 16  S   -0.000001  -0.000005   0.000003   0.000060   0.000130
  211  C 16  S   -0.000003   0.000082   0.000039   0.000250   0.000391
  212  C 16  X    0.000000  -0.000009  -0.000037   0.000032  -0.000034
  213  C 16  Y    0.000004  -0.000009  -0.000010  -0.000002   0.000039
  214  C 16  Z    0.000001  -0.000013   0.000003   0.000010  -0.000109
  215  C 16  S    0.000022   0.000396  -0.000324  -0.001599  -0.002688
  216  C 16  X   -0.000014  -0.000458   0.000457  -0.001086   0.001690
  217  C 16  Y   -0.000002  -0.000635   0.000513  -0.000811   0.002684
  218  C 16  Z    0.000012  -0.000859   0.000622  -0.001347   0.004390
  219  C 16  S   -0.000922  -0.002057  -0.000657  -0.016802  -0.055215
  220  C 16  X   -0.000683   0.000646  -0.000384   0.019290  -0.002596
  221  C 16  Y    0.000156  -0.004601   0.003848  -0.005949   0.013611
  222  C 16  Z    0.000635  -0.009297   0.007413  -0.024216   0.026565
  223  C 16 XX   -0.000004  -0.000038  -0.000006  -0.000005   0.000121
  224  C 16 YY   -0.000005  -0.000063  -0.000008   0.000033   0.000026
  225  C 16 ZZ   -0.000003  -0.000069  -0.000031   0.000054  -0.000072
  226  C 16 XY    0.000000  -0.000040   0.000023  -0.000013  -0.000018
  227  C 16 XZ    0.000000  -0.000073   0.000034   0.000002   0.000014
  228  C 16 YZ   -0.000001  -0.000038  -0.000001  -0.000050  -0.000070
  229  C 17  S   -0.000000   0.000001  -0.000005   0.000137   0.000165
  230  C 17  S   -0.000000   0.000033   0.000080   0.000420   0.000178
  231  C 17  X   -0.000001   0.000040   0.000004   0.000068  -0.000102
  232  C 17  Y    0.000003   0.000017  -0.000019  -0.000013  -0.000065
  233  C 17  Z   -0.000001  -0.000002  -0.000025  -0.000134   0.000004
  234  C 17  S    0.000033  -0.000294   0.000346  -0.002794  -0.000581
  235  C 17  X    0.000010  -0.000505   0.000594  -0.001863   0.001945
  236  C 17  Y    0.000018   0.000183  -0.000254   0.001529  -0.000096
  237  C 17  Z    0.000037   0.000631  -0.000761   0.003663  -0.001940
  238  C 17  S    0.001489   0.001662  -0.002207  -0.077442  -0.029084
  239  C 17  X   -0.000309  -0.000920  -0.000286  -0.004854  -0.014959
  240  C 17  Y   -0.000073   0.003514  -0.003748   0.008413  -0.015178
  241  C 17  Z    0.000408   0.007046  -0.007341   0.018778  -0.021006
  242  C 17 XX    0.000000  -0.000001  -0.000038   0.000127  -0.000015
  243  C 17 YY   -0.000003  -0.000034  -0.000024   0.000025   0.000052
  244  C 17 ZZ   -0.000000  -0.000021  -0.000074   0.000016   0.000073
  245  C 17 XY    0.000001  -0.000019   0.000038   0.000020  -0.000047
  246  C 17 XZ    0.000000  -0.000047   0.000068  -0.000028   0.000071
  247  C 17 YZ   -0.000000  -0.000018  -0.000006  -0.000103   0.000004
  248  C 18  S    0.000001  -0.000008  -0.000005  -0.000017   0.000028
  249  C 18  S    0.000003  -0.000018  -0.000019  -0.000073   0.000044
  250  C 18  X    0.000000  -0.000008  -0.000007   0.000024   0.000010
  251  C 18  Y    0.000000   0.000012   0.000000  -0.000002  -0.000041
  252  C 18  Z   -0.000001   0.000019   0.000006  -0.000012   0.000029
  253  C 18  S   -0.000020   0.000475  -0.000144   0.001615  -0.001882
  254  C 18  X   -0.000013   0.000361  -0.000120   0.000785  -0.001655
  255  C 18  Y    0.000008   0.000138  -0.000117   0.000178  -0.000248
  256  C 18  Z    0.000024   0.000081  -0.000138   0.000042  -0.000121
  257  C 18  S   -0.001109   0.011784  -0.007241   0.032003   0.005000
  258  C 18  X   -0.000122   0.001825  -0.001207   0.002479   0.001931
  259  C 18  Y   -0.000013  -0.001477   0.001088  -0.007651   0.007458
  260  C 18  Z    0.000144  -0.003516   0.002645  -0.014074   0.014447
  261  C 18 XX    0.000003   0.000025  -0.000022   0.000014  -0.000044
  262  C 18 YY    0.000002  -0.000034  -0.000007  -0.000010   0.000030
  263  C 18 ZZ    0.000002  -0.000052   0.000010  -0.000014   0.000061
  264  C 18 XY    0.000000   0.000010  -0.000005  -0.000004  -0.000010
  265  C 18 XZ   -0.000000  -0.000016  -0.000001  -0.000005   0.000030
  266  C 18 YZ   -0.000000  -0.000019   0.000016   0.000007   0.000009
  267  C 19  S    0.000003  -0.000004  -0.000005   0.000008  -0.000011
  268  C 19  S    0.000010  -0.000019   0.000000   0.000022  -0.000027
  269  C 19  X   -0.000000   0.000005   0.000006  -0.000011   0.000002
  270  C 19  Y   -0.000002   0.000002   0.000015   0.000003  -0.000002
  271  C 19  Z   -0.000000   0.000003   0.000015   0.000054   0.000009
  272  C 19  S   -0.000088  -0.000128   0.000315  -0.001448   0.001218
  273  C 19  X    0.000030   0.000103  -0.000310   0.001513  -0.000911
  274  C 19  Y    0.000034  -0.000065   0.000025  -0.000004  -0.000037
  275  C 19  Z    0.000028  -0.000199   0.000247  -0.000989   0.000631
  276  C 19  S   -0.000341  -0.006836   0.009156   0.029787   0.042187
  277  C 19  X    0.000048   0.001006  -0.001170  -0.004715  -0.004025
  278  C 19  Y    0.000127   0.001453  -0.002232  -0.000569  -0.011192
  279  C 19  Z    0.000050   0.002092  -0.003140   0.003334  -0.016517
  280  C 19 XX    0.000006  -0.000019   0.000022  -0.000043   0.000013
  281  C 19 YY    0.000004  -0.000005  -0.000026   0.000022   0.000002
  282  C 19 ZZ    0.000005   0.000015  -0.000056   0.000035  -0.000034
  283  C 19 XY   -0.000000   0.000000   0.000017  -0.000010   0.000009
  284  C 19 XZ   -0.000001   0.000004   0.000006   0.000008  -0.000010
  285  C 19 YZ   -0.000001   0.000019  -0.000022   0.000019  -0.000016
  286  C 20  S    0.000001  -0.000006  -0.000006   0.000004  -0.000010
  287  C 20  S    0.000006  -0.000011  -0.000023   0.000017  -0.000101
  288  C 20  X    0.000000  -0.000010  -0.000007  -0.000001   0.000017
  289  C 20  Y    0.000001   0.000008   0.000002  -0.000001  -0.000055
  290  C 20  Z   -0.000001  -0.000016  -0.000006  -0.000019   0.000017
  291  C 20  S   -0.000065   0.000441  -0.000126   0.000258   0.000042
  292  C 20  X   -0.000033   0.000347  -0.000090   0.000250  -0.000580
  293  C 20  Y   -0.000006   0.000149  -0.000127   0.000213  -0.000403
  294  C 20  Z   -0.000012  -0.000191   0.000219  -0.000509   0.001099
  295  C 20  S   -0.000876   0.007416  -0.004602   0.032230   0.009534
  296  C 20  X   -0.000189   0.001592  -0.001069   0.006085  -0.000624
  297  C 20  Y    0.000098  -0.001078   0.000548  -0.006001  -0.000462
  298  C 20  Z   -0.000204   0.002836  -0.001671   0.015890  -0.003166
  299  C 20 XX    0.000002   0.000029  -0.000020   0.000012  -0.000039
  300  C 20 YY    0.000002  -0.000028  -0.000011   0.000002  -0.000009
  301  C 20 ZZ    0.000000  -0.000055   0.000011  -0.000031   0.000066
  302  C 20 XY   -0.000000   0.000013  -0.000007  -0.000006  -0.000015
  303  C 20 XZ   -0.000001  -0.000003   0.000011  -0.000026   0.000023
  304  C 20 YZ    0.000000   0.000016  -0.000013   0.000001  -0.000028
  305  C 21  S    0.000000  -0.000005  -0.000005  -0.000012   0.000002
  306  C 21  S    0.000001  -0.000017  -0.000003  -0.000039   0.000013
  307  C 21  X   -0.000001   0.000004   0.000003  -0.000016   0.000015
  308  C 21  Y    0.000002   0.000004   0.000009   0.000015  -0.000001
  309  C 21  Z    0.000000  -0.000006  -0.000015  -0.000026  -0.000015
  310  C 21  S   -0.000003  -0.000178   0.000382  -0.000524   0.000163
  311  C 21  X    0.000024   0.000170  -0.000379   0.001221  -0.000878
  312  C 21  Y   -0.000005  -0.000038  -0.000003  -0.000250   0.000008
  313  C 21  Z   -0.000008   0.000160  -0.000173   0.000904  -0.000678
  314  C 21  S    0.001365  -0.006261   0.009863   0.018773   0.055411
  315  C 21  X    0.000057   0.000465  -0.000684  -0.003875  -0.003884
  316  C 21  Y   -0.000336   0.001124  -0.001680   0.001072  -0.008294
  317  C 21  Z    0.000732  -0.002272   0.003183  -0.007814   0.016513
  318  C 21 XX    0.000000  -0.000022   0.000022  -0.000048   0.000014
  319  C 21 YY    0.000000  -0.000009  -0.000022  -0.000004   0.000012
  320  C 21 ZZ   -0.000002   0.000015  -0.000052   0.000016  -0.000047
  321  C 21 XY    0.000000  -0.000004   0.000020  -0.000010   0.000016
  322  C 21 XZ    0.000001   0.000003  -0.000023   0.000014  -0.000002
  323  C 21 YZ    0.000000  -0.000015   0.000013  -0.000022   0.000009
  324  C 22  S    0.000001   0.000001  -0.000003   0.000004   0.000018
  325  C 22  S    0.000003   0.000009  -0.000011  -0.000006   0.000072
  326  C 22  X    0.000001   0.000000   0.000001   0.000024   0.000020
  327  C 22  Y   -0.000001   0.000001   0.000006  -0.000005  -0.000006
  328  C 22  Z   -0.000001  -0.000002   0.000007  -0.000033  -0.000001
  329  C 22  S   -0.000016   0.000047  -0.000132   0.001250  -0.001333
  330  C 22  X   -0.000013   0.000141  -0.000178   0.000063  -0.000145
  331  C 22  Y   -0.000004   0.000010  -0.000015  -0.000353   0.000354
  332  C 22  Z   -0.000001  -0.000050   0.000085  -0.000652   0.000586
  333  C 22  S   -0.000282   0.002767  -0.002366  -0.019168  -0.007197
  334  C 22  X   -0.000004  -0.002051   0.002480  -0.003844   0.011686
  335  C 22  Y    0.000003  -0.000211   0.000297   0.002733   0.000957
  336  C 22  Z    0.000078   0.000825  -0.000961   0.006481  -0.005207
  337  C 22 XX    0.000001  -0.000003   0.000004   0.000019   0.000003
  338  C 22 YY    0.000003   0.000001  -0.000011   0.000012   0.000019
  339  C 22 ZZ    0.000002  -0.000002  -0.000008   0.000004  -0.000002
  340  C 22 XY    0.000000  -0.000002   0.000000  -0.000002  -0.000005
  341  C 22 XZ    0.000001   0.000000  -0.000010  -0.000015   0.000007
  342  C 22 YZ    0.000000  -0.000002  -0.000001  -0.000001  -0.000014
  343  C 23  S    0.000001  -0.000004   0.000001   0.000017  -0.000001
  344  C 23  S    0.000004  -0.000012   0.000010   0.000072   0.000005
  345  C 23  X   -0.000000  -0.000000  -0.000002  -0.000008  -0.000036
  346  C 23  Y   -0.000001   0.000006  -0.000000  -0.000000  -0.000006
  347  C 23  Z   -0.000001   0.000007  -0.000001  -0.000010  -0.000012
  348  C 23  S   -0.000036  -0.000125   0.000016  -0.000982   0.000963
  349  C 23  X    0.000003   0.000128  -0.000140  -0.000056   0.000267
  350  C 23  Y    0.000009   0.000069  -0.000060   0.000318  -0.000357
  351  C 23  Z    0.000007   0.000064  -0.000030   0.000631  -0.000579
  352  C 23  S    0.000141  -0.002553   0.002693   0.013818  -0.008141
  353  C 23  X    0.000003  -0.002264   0.002233  -0.005076   0.011489
  354  C 23  Y    0.000023  -0.000852   0.000930  -0.003690   0.007066
  355  C 23  Z   -0.000039  -0.000353   0.000517  -0.003866   0.005818
  356  C 23 XX    0.000001   0.000003  -0.000005   0.000005   0.000005
  357  C 23 YY    0.000002  -0.000009   0.000001   0.000017   0.000017
  358  C 23 ZZ    0.000002  -0.000011  -0.000003   0.000000  -0.000016
  359  C 23 XY   -0.000001   0.000009  -0.000002  -0.000012  -0.000001
  360  C 23 XZ   -0.000001   0.000006   0.000002   0.000000   0.000003
  361  C 23 YZ   -0.000000   0.000002  -0.000002  -0.000011  -0.000004
  362  H 24  S    0.000003   0.000007  -0.000005  -0.000000  -0.000060
  363  H 24  S   -0.000026   0.000064  -0.000013   0.000233  -0.000406
  364  H 24  X   -0.000002  -0.000016   0.000006  -0.000010   0.000010
  365  H 24  Y   -0.000000   0.000003   0.000005  -0.000000  -0.000020
  366  H 24  Z   -0.000001   0.000014   0.000004  -0.000004  -0.000009
  367  H 25  S    0.000003  -0.000007   0.000013  -0.000074   0.000062
  368  H 25  S   -0.000029   0.000013   0.000050  -0.000595   0.000093
  369  H 25  X    0.000002  -0.000007   0.000014   0.000001   0.000011
  370  H 25  Y   -0.000000   0.000002   0.000007   0.000010  -0.000001
  371  H 25  Z   -0.000001   0.000008   0.000003   0.000019  -0.000020
  372  H 26  S   -0.000000  -0.000006   0.000010  -0.000008   0.000004
  373  H 26  S    0.000011  -0.000019   0.000044   0.000252  -0.000063
  374  H 26  X    0.000000  -0.000004   0.000001  -0.000013   0.000007
  375  H 26  Y    0.000000   0.000001  -0.000003   0.000002  -0.000006
  376  H 26  Z    0.000000   0.000002  -0.000007   0.000004  -0.000007
  377  H 27  S   -0.000000   0.000006  -0.000003  -0.000004   0.000029
  378  H 27  S    0.000004   0.000028  -0.000017  -0.000251   0.000204
  379  H 27  X   -0.000000  -0.000000   0.000004  -0.000007   0.000003
  380  H 27  Y   -0.000000  -0.000003   0.000002  -0.000000   0.000009
  381  H 27  Z    0.000000  -0.000006   0.000001  -0.000004  -0.000004
  382  C 28  S    0.000001  -0.000003   0.000001   0.000006  -0.000026
  383  C 28  S    0.000001  -0.000008   0.000009   0.000022  -0.000027
  384  C 28  X   -0.000001  -0.000000  -0.000001  -0.000010  -0.000022
  385  C 28  Y   -0.000001   0.000006  -0.000001  -0.000010   0.000025
  386  C 28  Z    0.000001  -0.000008   0.000002   0.000005  -0.000013
  387  C 28  S   -0.000002  -0.000170   0.000045  -0.000358   0.000818
  388  C 28  X    0.000004   0.000103  -0.000138   0.000186  -0.000244
  389  C 28  Y    0.000001   0.000062  -0.000058   0.000252  -0.000417
  390  C 28  Z    0.000008  -0.000107   0.000076  -0.000377   0.000448
  391  C 28  S    0.000428  -0.000463   0.001007   0.000605   0.017387
  392  C 28  X    0.000219  -0.001763   0.001373  -0.008457   0.007701
  393  C 28  Y    0.000090  -0.000805   0.000689  -0.004261   0.003052
  394  C 28  Z   -0.000113   0.001004  -0.000876   0.005167  -0.001799
  395  C 28 XX    0.000001   0.000001  -0.000004   0.000008  -0.000027
  396  C 28 YY    0.000001  -0.000008   0.000002   0.000006  -0.000007
  397  C 28 ZZ    0.000002  -0.000007  -0.000001  -0.000006  -0.000040
  398  C 28 XY   -0.000000   0.000006  -0.000001  -0.000003   0.000002
  399  C 28 XZ    0.000000  -0.000009  -0.000002  -0.000004  -0.000015
  400  C 28 YZ   -0.000000  -0.000003   0.000002   0.000006  -0.000002
  401  C 29  S    0.000000   0.000001  -0.000003  -0.000009  -0.000010
  402  C 29  S    0.000000   0.000008  -0.000007  -0.000022  -0.000007
  403  C 29  X    0.000000   0.000001  -0.000001   0.000014   0.000013
  404  C 29  Y    0.000000  -0.000001   0.000005   0.000007   0.000007
  405  C 29  Z    0.000001   0.000002  -0.000008   0.000015  -0.000020
  406  C 29  S    0.000002   0.000068  -0.000161   0.000979  -0.000485
  407  C 29  X   -0.000001   0.000133  -0.000188   0.000496  -0.000466
  408  C 29  Y   -0.000001   0.000008  -0.000005  -0.000159   0.000090
  409  C 29  Z    0.000002   0.000038  -0.000076   0.000449  -0.000252
  410  C 29  S    0.000171   0.001044  -0.000751  -0.004415  -0.014799
  411  C 29  X    0.000410  -0.001860   0.001925  -0.009742   0.010130
  412  C 29  Y    0.000016  -0.000052   0.000134   0.000801   0.001359
  413  C 29  Z    0.000120  -0.000619   0.000496  -0.004406   0.000227
  414  C 29 XX   -0.000000  -0.000002   0.000007  -0.000002   0.000004
  415  C 29 YY    0.000000   0.000002  -0.000010  -0.000003  -0.000008
  416  C 29 ZZ    0.000001  -0.000001  -0.000010  -0.000013  -0.000021
  417  C 29 XY    0.000001  -0.000002   0.000001  -0.000000  -0.000000
  418  C 29 XZ    0.000000   0.000000   0.000006   0.000015   0.000001
  419  C 29 YZ   -0.000000   0.000002   0.000001   0.000006   0.000006
  420  H 30  S    0.000000  -0.000006   0.000013  -0.000081   0.000064
  421  H 30  S   -0.000027  -0.000009   0.000057  -0.000313   0.000235
  422  H 30  X    0.000001  -0.000008   0.000014  -0.000008   0.000005
  423  H 30  Y    0.000001   0.000001   0.000006   0.000012   0.000002
  424  H 30  Z   -0.000000  -0.000006  -0.000007  -0.000027   0.000020
  425  H 31  S    0.000000   0.000007  -0.000005  -0.000000   0.000028
  426  H 31  S    0.000004   0.000017  -0.000003  -0.000080  -0.000163
  427  H 31  X    0.000000   0.000001   0.000004  -0.000005   0.000011
  428  H 31  Y   -0.000000  -0.000002   0.000001  -0.000005   0.000015
  429  H 31  Z   -0.000000   0.000006  -0.000002   0.000005  -0.000002
  430  H 32  S   -0.000000  -0.000007   0.000010  -0.000008   0.000017
  431  H 32  S    0.000001  -0.000001   0.000020  -0.000000   0.000003
  432  H 32  X   -0.000000  -0.000004   0.000003  -0.000018   0.000008
  433  H 32  Y    0.000000  -0.000000  -0.000002   0.000002  -0.000004
  434  H 32  Z   -0.000000  -0.000001   0.000007  -0.000006   0.000009
  435  H 33  S    0.000000   0.000008  -0.000008   0.000030  -0.000085
  436  H 33  S   -0.000023   0.000089  -0.000016  -0.000019   0.000021
  437  H 33  X   -0.000001  -0.000017   0.000005  -0.000013   0.000016
  438  H 33  Y    0.000000   0.000001   0.000005   0.000004  -0.000014
  439  H 33  Z    0.000000  -0.000009  -0.000007   0.000010  -0.000011
  440  H 34  S   -0.000022   0.000040  -0.000045   0.000007  -0.000125
  441  H 34  S   -0.000290   0.000167  -0.000368   0.001747  -0.001910
  442  H 34  X    0.000004  -0.000016   0.000002   0.000123   0.000143
  443  H 34  Y    0.000025   0.000011  -0.000037   0.000075  -0.000032
  444  H 34  Z    0.000002   0.000000   0.000009   0.000291   0.000016
  445  CL35  S    0.996022  -0.000000  -0.000000  -0.000004   0.000002
  446  CL35  S    0.015066  -0.000002  -0.000001  -0.000028   0.000026
  447  CL35  X   -0.000002  -0.000001  -0.000000   0.000000  -0.000004
  448  CL35  Y    0.000008   0.000001   0.000000  -0.000038   0.000017
  449  CL35  Z   -0.000003  -0.000000  -0.000000   0.000017  -0.000016
  450  CL35  S   -0.020742  -0.000002  -0.000006  -0.000213   0.000150
  451  CL35  X    0.000001   0.000006   0.000001   0.000001   0.000034
  452  CL35  Y    0.000005  -0.000007  -0.000001   0.000111  -0.000089
  453  CL35  Z   -0.000003   0.000002   0.000000  -0.000049   0.000091
  454  CL35  S    0.001604   0.000027   0.000017   0.000283  -0.001078
  455  CL35  X    0.000012  -0.000013  -0.000016   0.000020  -0.000054
  456  CL35  Y   -0.000172   0.000012   0.000023   0.000394  -0.000268
  457  CL35  Z    0.000116  -0.000003  -0.000018  -0.000157   0.000063
  458  CL35  S   -0.001625  -0.000409   0.000824  -0.003744   0.003797
  459  CL35  X    0.000034  -0.000084   0.000103  -0.000198   0.000267
  460  CL35  Y   -0.000319  -0.000133   0.000164  -0.001237   0.001122
  461  CL35  Z    0.000198   0.000007  -0.000123   0.000893  -0.000059
  462  CL35 XX    0.007429  -0.000003  -0.000006  -0.000106   0.000038
  463  CL35 YY    0.007411  -0.000006   0.000006   0.000224  -0.000042
  464  CL35 ZZ    0.007422  -0.000007  -0.000001  -0.000017  -0.000011
  465  CL35 XY    0.000002  -0.000005   0.000003  -0.000018  -0.000002
  466  CL35 XZ   -0.000002   0.000002   0.000001   0.000009   0.000009
  467  CL35 YZ    0.000015   0.000001  -0.000005  -0.000181   0.000036
  468  H 36  S    0.000000  -0.000004   0.000012   0.000028   0.000036
  469  H 36  S    0.000015   0.000001  -0.000019  -0.000750  -0.000714
  470  H 36  X   -0.000004  -0.000003   0.000019   0.000045   0.000037
  471  H 36  Y    0.000003   0.000002  -0.000017   0.000008   0.000005
  472  H 36  Z    0.000004   0.000001  -0.000001  -0.000014  -0.000031
  473  H 37  S   -0.000003  -0.000003   0.000001  -0.000020   0.000044
  474  H 37  S   -0.000043   0.000036  -0.000112   0.000109  -0.000212
  475  H 37  X    0.000001  -0.000001   0.000001  -0.000032   0.000024
  476  H 37  Y   -0.000003   0.000001  -0.000002   0.000001   0.000000
  477  H 37  Z   -0.000005   0.000002  -0.000008  -0.000005  -0.000006
  478  H 38  S    0.000017  -0.000004   0.000017   0.000017   0.000009
  479  H 38  S   -0.000096   0.000008  -0.000003  -0.000667  -0.000448
  480  H 38  X    0.000012   0.000002  -0.000006   0.000053   0.000004
  481  H 38  Y    0.000002  -0.000001   0.000005  -0.000027  -0.000024
  482  H 38  Z   -0.000001  -0.000001   0.000007  -0.000005  -0.000010

                      6          7          8          9         10
                  -10.4123   -10.4114   -10.4111   -10.4101   -10.3795
                     A          A          A          A          A   
    1  C  1  S   -0.000313   0.000114  -0.000106   0.000034  -0.000018
    2  C  1  S    0.000327   0.000242   0.000152   0.000306  -0.000077
    3  C  1  X    0.000106   0.000091   0.000092   0.000014   0.000029
    4  C  1  Y    0.000064  -0.000011   0.000073  -0.000063  -0.000027
    5  C  1  Z   -0.000156   0.000166   0.000105  -0.000162  -0.000011
    6  C  1  S   -0.001454  -0.002298  -0.000331  -0.002619   0.000480
    7  C  1  X   -0.000256  -0.000310  -0.000105   0.000728  -0.000674
    8  C  1  Y   -0.000962  -0.002369  -0.001071  -0.001522  -0.000104
    9  C  1  Z    0.001867  -0.001394  -0.001312   0.001667  -0.000591
   10  C  1  S   -0.028935   0.007386   0.026531   0.002639   0.030959
   11  C  1  X   -0.000348   0.009933   0.003741   0.002576   0.002709
   12  C  1  Y    0.003427  -0.006453   0.002885  -0.010093  -0.001320
   13  C  1  Z    0.006597  -0.001782   0.000533  -0.002992  -0.004750
   14  C  1 XX    0.000107   0.000042   0.000065   0.000087  -0.000018
   15  C  1 YY    0.000029  -0.000108  -0.000006  -0.000072  -0.000017
   16  C  1 ZZ    0.000143   0.000031   0.000085   0.000066   0.000021
   17  C  1 XY    0.000014   0.000031  -0.000010   0.000019   0.000030
   18  C  1 XZ    0.000005   0.000017  -0.000030  -0.000016   0.000023
   19  C  1 YZ    0.000024   0.000048   0.000000  -0.000039  -0.000017
   20  C  2  S   -0.000026  -0.000021   0.000019   0.000013   0.000000
   21  C  2  S    0.000485   0.000141   0.000396   0.000042   0.000014
   22  C  2  X   -0.000093  -0.000110  -0.000071  -0.000095   0.000011
   23  C  2  Y    0.000143   0.000038   0.000070   0.000029  -0.000010
   24  C  2  Z    0.000004  -0.000111  -0.000098   0.000103  -0.000019
   25  C  2  S   -0.002059  -0.000696  -0.001726  -0.000167   0.000080
   26  C  2  X    0.000883   0.000284   0.000401   0.000834  -0.000495
   27  C  2  Y   -0.002079   0.000290  -0.001140  -0.000123   0.000185
   28  C  2  Z   -0.000862   0.001343   0.001421  -0.001056   0.000360
   29  C  2  S   -0.001915  -0.031488  -0.048341  -0.018341  -0.014619
   30  C  2  X   -0.004342   0.006543   0.012775   0.007395   0.001813
   31  C  2  Y   -0.011422   0.007172  -0.009544   0.008962  -0.004586
   32  C  2  Z   -0.000274   0.003203   0.000265   0.001249   0.001192
   33  C  2 XX    0.000180   0.000034   0.000107  -0.000023   0.000020
   34  C  2 YY    0.000013   0.000111  -0.000019   0.000035  -0.000022
   35  C  2 ZZ    0.000184   0.000095   0.000120   0.000041  -0.000002
   36  C  2 XY    0.000012   0.000041   0.000022   0.000023  -0.000010
   37  C  2 XZ   -0.000024  -0.000015   0.000035   0.000036   0.000006
   38  C  2 YZ    0.000086   0.000020  -0.000023  -0.000014  -0.000017
   39  S  3  S    0.000002  -0.000008   0.000001  -0.000008  -0.000002
   40  S  3  S    0.000019  -0.000154   0.000012  -0.000144  -0.000030
   41  S  3  X    0.000011   0.000027   0.000010   0.000024  -0.000012
   42  S  3  Y    0.000001  -0.000012   0.000009   0.000001  -0.000024
   43  S  3  Z   -0.000001   0.000003  -0.000001  -0.000004   0.000014
   44  S  3  S    0.000166  -0.000314   0.000135  -0.000305  -0.000140
   45  S  3  X   -0.000049  -0.000128  -0.000031  -0.000046   0.000086
   46  S  3  Y    0.000041   0.000249  -0.000021   0.000183   0.000176
   47  S  3  Z   -0.000057  -0.000346   0.000057   0.000317  -0.000097
   48  S  3  S   -0.000517   0.004406   0.000095   0.005127   0.002227
   49  S  3  X   -0.000529   0.004619  -0.000133   0.004271   0.001031
   50  S  3  Y    0.000426   0.001670   0.000970   0.001867   0.000195
   51  S  3  Z   -0.001828  -0.000069   0.001531  -0.000318   0.000756
   52  S  3  S    0.006147   0.071553   0.012093   0.069011  -0.025645
   53  S  3  X    0.002229   0.010111   0.002525   0.010404  -0.008755
   54  S  3  Y    0.000979   0.003540   0.002785   0.003565  -0.004283
   55  S  3  Z    0.000694   0.001816  -0.001312  -0.001248  -0.003291
   56  S  3 XX   -0.000119  -0.000278  -0.000135  -0.000278   0.000012
   57  S  3 YY    0.000037  -0.000167   0.000021  -0.000135  -0.000070
   58  S  3 ZZ    0.000050  -0.000217   0.000070  -0.000179  -0.000020
   59  S  3 XY   -0.000031   0.000001  -0.000025  -0.000003   0.000041
   60  S  3 XZ    0.000062  -0.000012  -0.000023   0.000021  -0.000053
   61  S  3 YZ    0.000012   0.000079  -0.000001  -0.000079  -0.000004
   62  H  4  S   -0.000174   0.000099   0.000091  -0.000029   0.000005
   63  H  4  S   -0.000708   0.000002   0.000181  -0.001523  -0.000102
   64  H  4  X   -0.000017   0.000045   0.000020  -0.000047   0.000023
   65  H  4  Y   -0.000009   0.000083   0.000010  -0.000122   0.000001
   66  H  4  Z    0.000037   0.000015   0.000026   0.000014   0.000013
   67  C  5  S    0.000005   0.000025  -0.000042  -0.000013   0.000028
   68  C  5  S   -0.000012   0.000256  -0.000061  -0.000107   0.000068
   69  C  5  X    0.000039  -0.000095  -0.000049   0.000029  -0.000033
   70  C  5  Y    0.000053  -0.000036  -0.000072   0.000049   0.000104
   71  C  5  Z    0.000047  -0.000001  -0.000028   0.000053   0.000024
   72  C  5  S    0.001023  -0.002146  -0.000442   0.001092  -0.000313
   73  C  5  X    0.000101   0.000011   0.000022   0.000170   0.000357
   74  C  5  Y    0.000053  -0.000749   0.000295   0.000461  -0.000934
   75  C  5  Z   -0.000432  -0.000961  -0.000170   0.000215  -0.000790
   76  C  5  S    0.019428  -0.003996  -0.001400  -0.009819  -0.019788
   77  C  5  X    0.002310  -0.001477  -0.000673  -0.000666  -0.001925
   78  C  5  Y    0.003015  -0.000566  -0.000217  -0.000975  -0.004342
   79  C  5  Z    0.002426  -0.000540   0.000151  -0.002066  -0.002301
   80  C  5 XX    0.000053  -0.000018  -0.000055   0.000002  -0.000002
   81  C  5 YY    0.000025  -0.000063  -0.000058   0.000011   0.000048
   82  C  5 ZZ   -0.000000   0.000021  -0.000064  -0.000013   0.000023
   83  C  5 XY    0.000007  -0.000008   0.000004   0.000044  -0.000024
   84  C  5 XZ   -0.000016  -0.000035  -0.000015  -0.000003  -0.000020
   85  C  5 YZ   -0.000012  -0.000019  -0.000001   0.000053  -0.000035
   86  S  6  S    0.000000   0.000005  -0.000001   0.000005  -0.000004
   87  S  6  S   -0.000032   0.000088  -0.000048   0.000094  -0.000086
   88  S  6  X   -0.000027   0.000001  -0.000030  -0.000001  -0.000010
   89  S  6  Y   -0.000033   0.000018  -0.000022   0.000019  -0.000006
   90  S  6  Z    0.000023  -0.000007  -0.000008   0.000006  -0.000009
   91  S  6  S    0.000222   0.000241   0.000136   0.000263  -0.000278
   92  S  6  X    0.000009   0.000050   0.000078   0.000042   0.000117
   93  S  6  Y    0.000314  -0.000147   0.000264  -0.000177   0.000037
   94  S  6  Z   -0.000427   0.000153   0.000317  -0.000147   0.000101
   95  S  6  S   -0.001250  -0.002449   0.000253  -0.002813   0.001755
   96  S  6  X   -0.002145   0.002686  -0.002297   0.002569  -0.000769
   97  S  6  Y    0.000965   0.000475   0.000950   0.000918  -0.000703
   98  S  6  Z    0.000273  -0.000691   0.000693   0.000189  -0.000125
   99  S  6  S    0.091749  -0.039033   0.057123  -0.025549  -0.015877
  100  S  6  X   -0.018060   0.006855  -0.010853   0.003504   0.002981
  101  S  6  Y    0.002447  -0.001762   0.001284   0.000302  -0.005241
  102  S  6  Z    0.006293   0.001037  -0.001202  -0.003318   0.005482
  103  S  6 XX   -0.000205   0.000009  -0.000207   0.000042  -0.000083
  104  S  6 YY   -0.000166   0.000167  -0.000175   0.000166  -0.000116
  105  S  6 ZZ   -0.000084   0.000141  -0.000071   0.000121  -0.000096
  106  S  6 XY   -0.000081  -0.000021  -0.000085  -0.000001   0.000015
  107  S  6 XZ    0.000019  -0.000043   0.000018   0.000061  -0.000019
  108  S  6 YZ    0.000066  -0.000106  -0.000044   0.000101   0.000011
  109  C  7  S    0.000055  -0.000018  -0.000029  -0.000035   0.000006
  110  C  7  S    0.000218  -0.000142  -0.000124  -0.000032   0.000002
  111  C  7  X   -0.000022  -0.000116   0.000030   0.000063   0.000015
  112  C  7  Y    0.000071   0.000021  -0.000010  -0.000101  -0.000018
  113  C  7  Z    0.000029  -0.000013   0.000049  -0.000049   0.000006
  114  C  7  S   -0.001127   0.001718   0.001176  -0.000571   0.000117
  115  C  7  X    0.000626   0.000574  -0.001133   0.000007  -0.000155
  116  C  7  Y   -0.000556   0.000267   0.000602   0.000422   0.000114
  117  C  7  Z   -0.001026   0.000359   0.000165  -0.000136   0.000361
  118  C  7  S   -0.009655   0.022597   0.003296   0.013699   0.007854
  119  C  7  X    0.004539   0.000576  -0.003437  -0.000956   0.000170
  120  C  7  Y   -0.000513   0.001390   0.000695   0.000242   0.001257
  121  C  7  Z   -0.002703   0.003175   0.000378   0.003017   0.000660
  122  C  7 XX    0.000047   0.000052  -0.000018  -0.000039   0.000008
  123  C  7 YY    0.000031   0.000001  -0.000005  -0.000051   0.000002
  124  C  7 ZZ    0.000002  -0.000026  -0.000024  -0.000034   0.000013
  125  C  7 XY    0.000032  -0.000013  -0.000033  -0.000008  -0.000008
  126  C  7 XZ    0.000060   0.000004  -0.000031   0.000001  -0.000011
  127  C  7 YZ    0.000006  -0.000021   0.000028  -0.000029   0.000019
  128  C  8  S    0.302628   0.946366   0.000015   0.000324  -0.009377
  129  C  8  S    0.014800   0.046427   0.000194   0.000198  -0.000729
  130  C  8  X   -0.000150   0.000146   0.000030  -0.000032   0.000169
  131  C  8  Y   -0.000217  -0.000315   0.000025  -0.000022  -0.000102
  132  C  8  Z    0.000228   0.000607   0.000050  -0.000072   0.000299
  133  C  8  S   -0.003184  -0.029902  -0.001155  -0.001979   0.008784
  134  C  8  X    0.003612  -0.004393  -0.001285   0.001927  -0.001486
  135  C  8  Y    0.001938   0.000284  -0.000295   0.001184   0.002143
  136  C  8  Z   -0.001475  -0.001570  -0.001326  -0.001199  -0.005163
  137  C  8  S   -0.196719   0.170228  -0.018028  -0.065855   0.173824
  138  C  8  X    0.021190   0.039904  -0.010457   0.013591  -0.004158
  139  C  8  Y   -0.015153   0.016378   0.003861  -0.007517   0.011814
  140  C  8  Z    0.039527  -0.020861  -0.012495   0.004280  -0.038701
  141  C  8 XX   -0.002558  -0.006836  -0.000025   0.000040  -0.000176
  142  C  8 YY   -0.002370  -0.007324   0.000048  -0.000021   0.000006
  143  C  8 ZZ   -0.002258  -0.007141  -0.000024  -0.000058  -0.000148
  144  C  8 XY   -0.000074   0.000044   0.000007   0.000084   0.000070
  145  C  8 XZ    0.000044   0.000151  -0.000010  -0.000004  -0.000235
  146  C  8 YZ    0.000001  -0.000059   0.000011   0.000083   0.000051
  147  C  9  S    0.946353  -0.302830   0.001208  -0.000158   0.000162
  148  C  9  S    0.046118  -0.014854   0.000224   0.000103  -0.000065
  149  C  9  X    0.000053   0.000172  -0.000011  -0.000040   0.000021
  150  C  9  Y   -0.000361   0.000071   0.000024   0.000003  -0.000003
  151  C  9  Z    0.000435  -0.000144  -0.000044   0.000075  -0.000016
  152  C  9  S   -0.026187   0.015164  -0.001439  -0.000366  -0.003203
  153  C  9  X    0.001911  -0.004863  -0.001141   0.002042   0.000874
  154  C  9  Y    0.001726  -0.001075  -0.000254   0.000133  -0.000853
  155  C  9  Z   -0.001546   0.000724  -0.000576  -0.000628   0.002373
  156  C  9  S    0.014094  -0.205884  -0.040928   0.019096  -0.085606
  157  C  9  X   -0.055199   0.033256  -0.007675   0.001227   0.038434
  158  C  9  Y   -0.020313  -0.006340  -0.005062   0.011007   0.001816
  159  C  9  Z    0.023753   0.031966  -0.007642  -0.012747   0.021895
  160  C  9 XX   -0.007074   0.001928   0.000031  -0.000040   0.000012
  161  C  9 YY   -0.007193   0.002280  -0.000061   0.000070  -0.000032
  162  C  9 ZZ   -0.006964   0.002271  -0.000074   0.000010  -0.000021
  163  C  9 XY    0.000105  -0.000128  -0.000026  -0.000019   0.000005
  164  C  9 XZ   -0.000149   0.000112  -0.000041   0.000029   0.000006
  165  C  9 YZ   -0.000157   0.000075   0.000059  -0.000016  -0.000021
  166  H 10  S    0.000049   0.000097  -0.000144  -0.000048  -0.000066
  167  H 10  S   -0.001556  -0.000901   0.000219  -0.000083   0.000762
  168  H 10  X    0.000068   0.000026   0.000002  -0.000000  -0.000008
  169  H 10  Y   -0.000074   0.000005  -0.000004  -0.000004   0.000013
  170  H 10  Z   -0.000041  -0.000060  -0.000001  -0.000008   0.000021
  171  H 11  S   -0.000075  -0.000024  -0.000016   0.000053   0.000032
  172  H 11  S    0.000269   0.000089   0.000220   0.000346  -0.000298
  173  H 11  X   -0.000027  -0.000040   0.000027   0.000015   0.000014
  174  H 11  Y    0.000001   0.000017  -0.000019   0.000017  -0.000005
  175  H 11  Z    0.000012   0.000016   0.000008   0.000018  -0.000016
  176  C 12  S    0.000003   0.000029  -0.000024   0.000017  -0.000000
  177  C 12  S   -0.000011   0.000145  -0.000086   0.000048  -0.000009
  178  C 12  X   -0.000008   0.000024  -0.000002  -0.000031  -0.000014
  179  C 12  Y    0.000017  -0.000029   0.000011   0.000013   0.000005
  180  C 12  Z    0.000000   0.000013  -0.000023   0.000014  -0.000027
  181  C 12  S    0.000162  -0.001251   0.000848  -0.000174   0.000021
  182  C 12  X    0.000040   0.000616  -0.000338   0.000185   0.000040
  183  C 12  Y    0.000136   0.000089  -0.000198  -0.000295  -0.000017
  184  C 12  Z    0.000155  -0.000062   0.000178  -0.000160   0.000105
  185  C 12  S   -0.000424  -0.009128  -0.000129  -0.004747  -0.004427
  186  C 12  X    0.000035   0.002179   0.000380   0.001276   0.001123
  187  C 12  Y    0.000784  -0.000503  -0.000114  -0.000170  -0.000480
  188  C 12  Z    0.000590  -0.000191  -0.000469  -0.000721  -0.000166
  189  C 12 XX   -0.000003  -0.000037  -0.000005   0.000022  -0.000003
  190  C 12 YY    0.000012   0.000033  -0.000029   0.000017   0.000002
  191  C 12 ZZ    0.000002   0.000024  -0.000025   0.000027   0.000004
  192  C 12 XY   -0.000014   0.000014   0.000012   0.000020   0.000002
  193  C 12 XZ   -0.000027  -0.000008   0.000016   0.000005   0.000006
  194  C 12 YZ   -0.000002   0.000012  -0.000007  -0.000003   0.000001
  195  H 13  S    0.000035   0.000010  -0.000081  -0.000067   0.000096
  196  H 13  S   -0.001518  -0.001183   0.000567  -0.000025  -0.000953
  197  H 13  X   -0.000050  -0.000033   0.000020   0.000009   0.000019
  198  H 13  Y   -0.000053  -0.000056  -0.000011  -0.000015  -0.000020
  199  H 13  Z   -0.000078  -0.000021   0.000015  -0.000004  -0.000021
  200  H 14  S   -0.000007   0.000122   0.000030  -0.000034   0.000003
  201  H 14  S   -0.000285   0.000092   0.000037  -0.000188   0.000816
  202  H 14  X   -0.000030   0.000019   0.000015  -0.000007   0.000024
  203  H 14  Y   -0.000002  -0.000006  -0.000021  -0.000022   0.000050
  204  H 14  Z    0.000024   0.000031   0.000001  -0.000001   0.000031
  205  H 15  S   -0.000011  -0.000015   0.000009  -0.000030  -0.000073
  206  H 15  S   -0.000350   0.000088   0.000619   0.000211  -0.000584
  207  H 15  X    0.000013  -0.000016  -0.000015  -0.000008   0.000004
  208  H 15  Y   -0.000020   0.000014   0.000023  -0.000009  -0.000040
  209  H 15  Z    0.000020   0.000014  -0.000000  -0.000019   0.000014
  210  C 16  S   -0.000211  -0.000181   0.286954   0.951212  -0.000006
  211  C 16  S    0.000223   0.000194   0.013984   0.046592  -0.000074
  212  C 16  X    0.000045  -0.000010  -0.000237   0.000008  -0.000036
  213  C 16  Y    0.000018  -0.000006  -0.000207  -0.000355  -0.000019
  214  C 16  Z   -0.000051   0.000087  -0.000173  -0.000615  -0.000014
  215  C 16  S   -0.001337  -0.002220  -0.002790  -0.029671   0.000127
  216  C 16  X   -0.001440   0.002058   0.003743  -0.003571   0.001129
  217  C 16  Y   -0.000093   0.001345   0.001868   0.000313   0.000256
  218  C 16  Z    0.001591   0.000696   0.000787   0.002240  -0.000391
  219  C 16  S   -0.024759  -0.064218  -0.194129   0.126257  -0.054798
  220  C 16  X   -0.020295   0.015750   0.017147   0.050699  -0.006121
  221  C 16  Y    0.000879  -0.004246  -0.016755   0.019163  -0.016615
  222  C 16  Z    0.010254  -0.002659  -0.040993   0.004663  -0.019230
  223  C 16 XX   -0.000018   0.000040  -0.002480  -0.006972  -0.000003
  224  C 16 YY    0.000038  -0.000043  -0.002255  -0.007361  -0.000039
  225  C 16 ZZ   -0.000008  -0.000028  -0.002183  -0.007183  -0.000013
  226  C 16 XY    0.000005   0.000064  -0.000072   0.000048   0.000002
  227  C 16 XZ    0.000022  -0.000010   0.000030  -0.000203   0.000011
  228  C 16 YZ   -0.000022  -0.000102   0.000021   0.000067  -0.000031
  229  C 17  S   -0.001074   0.000477   0.951186  -0.287166   0.000008
  230  C 17  S    0.000141   0.000128   0.046215  -0.014055   0.000033
  231  C 17  X   -0.000012  -0.000050   0.000011   0.000219   0.000034
  232  C 17  Y    0.000013  -0.000028  -0.000340   0.000121  -0.000018
  233  C 17  Z    0.000070  -0.000051  -0.000406   0.000092   0.000009
  234  C 17  S   -0.001507  -0.000274  -0.025886   0.014021  -0.000728
  235  C 17  X   -0.001301   0.002080   0.001629  -0.004872   0.000471
  236  C 17  Y   -0.000177   0.000347   0.001320  -0.001368   0.000428
  237  C 17  Z    0.000540   0.000150   0.000886   0.000220   0.000163
  238  C 17  S   -0.048368   0.025210   0.009096  -0.203618   0.065197
  239  C 17  X   -0.019841   0.007548  -0.056310   0.022282  -0.011992
  240  C 17  Y   -0.002981   0.009745  -0.024470  -0.012598   0.006075
  241  C 17  Z    0.020336   0.004726  -0.013260  -0.035998   0.011983
  242  C 17 XX    0.000063  -0.000048  -0.007112   0.001804  -0.000013
  243  C 17 YY   -0.000071   0.000059  -0.007245   0.002153   0.000004
  244  C 17 ZZ   -0.000049   0.000018  -0.007160   0.002168  -0.000009
  245  C 17 XY   -0.000025  -0.000014   0.000143  -0.000155  -0.000004
  246  C 17 XZ    0.000013  -0.000016   0.000139  -0.000029   0.000009
  247  C 17 YZ   -0.000070   0.000008   0.000148  -0.000055  -0.000006
  248  C 18  S   -0.000033  -0.000017   0.002492   0.008718  -0.000672
  249  C 18  S   -0.000030  -0.000112  -0.000046   0.000165  -0.000082
  250  C 18  X   -0.000024   0.000007  -0.000037  -0.000170   0.000015
  251  C 18  Y    0.000032   0.000009   0.000026   0.000063  -0.000011
  252  C 18  Z    0.000001  -0.000036   0.000107   0.000212   0.000054
  253  C 18  S   -0.000604   0.000952   0.000419   0.004315   0.000651
  254  C 18  X   -0.000096  -0.000243  -0.001270   0.002779  -0.000210
  255  C 18  Y    0.000229  -0.000690  -0.001174   0.000233  -0.000353
  256  C 18  Z    0.000478  -0.000862  -0.001505  -0.001008  -0.000891
  257  C 18  S   -0.015230   0.051076   0.127963  -0.034225   0.060825
  258  C 18  X   -0.000532   0.006451   0.016051  -0.012237   0.009876
  259  C 18  Y    0.005213   0.001790  -0.009438  -0.006299   0.003360
  260  C 18  Z    0.009195  -0.005773  -0.025651  -0.004001  -0.002818
  261  C 18 XX   -0.000034  -0.000030  -0.000007  -0.000229  -0.000019
  262  C 18 YY   -0.000021  -0.000005  -0.000059  -0.000133  -0.000022
  263  C 18 ZZ   -0.000005   0.000037  -0.000070  -0.000367   0.000011
  264  C 18 XY    0.000014  -0.000012   0.000022   0.000047  -0.000011
  265  C 18 XZ   -0.000007  -0.000011   0.000011   0.000184  -0.000023
  266  C 18 YZ   -0.000013   0.000033   0.000008  -0.000108   0.000005
  267  C 19  S   -0.000042  -0.000003   0.007575  -0.002381   0.000132
  268  C 19  S   -0.000140   0.000037   0.000046  -0.000070   0.000074
  269  C 19  X   -0.000012   0.000015   0.000161  -0.000072  -0.000016
  270  C 19  Y    0.000014   0.000015   0.000154  -0.000041   0.000014
  271  C 19  Z   -0.000020   0.000009   0.000211  -0.000022  -0.000021
  272  C 19  S    0.001303  -0.000617   0.004243  -0.002116  -0.000630
  273  C 19  X   -0.000078  -0.000347  -0.001976   0.002741  -0.000038
  274  C 19  Y   -0.000436   0.000411  -0.001200   0.000197   0.000007
  275  C 19  Z   -0.000674   0.000820  -0.001048  -0.001252   0.000389
  276  C 19  S    0.023551  -0.032052   0.042683   0.104534  -0.047525
  277  C 19  X   -0.003246   0.003989   0.003975  -0.016768   0.008839
  278  C 19  Y   -0.003126   0.001275  -0.010478  -0.011390   0.000940
  279  C 19  Z   -0.009664   0.002234  -0.021756  -0.011110  -0.002859
  280  C 19 XX   -0.000022   0.000004  -0.000160   0.000098   0.000017
  281  C 19 YY   -0.000025  -0.000014  -0.000203   0.000065   0.000031
  282  C 19 ZZ    0.000023  -0.000013  -0.000302   0.000114   0.000019
  283  C 19 XY    0.000002  -0.000011  -0.000082   0.000066  -0.000005
  284  C 19 XZ    0.000018   0.000002  -0.000129   0.000056  -0.000008
  285  C 19 YZ    0.000036  -0.000021  -0.000158   0.000085  -0.000002
  286  C 20  S    0.002604   0.008699  -0.000007  -0.000020   0.993331
  287  C 20  S   -0.000076   0.000228   0.000006  -0.000125   0.047670
  288  C 20  X   -0.000072  -0.000205  -0.000014   0.000012   0.000509
  289  C 20  Y    0.000036   0.000019   0.000022   0.000011  -0.000087
  290  C 20  Z   -0.000105  -0.000167  -0.000009   0.000036   0.000209
  291  C 20  S    0.000675   0.003898  -0.000730   0.001056  -0.026424
  292  C 20  X   -0.000808   0.002999  -0.000287  -0.000136  -0.006523
  293  C 20  Y   -0.001150   0.000553   0.000184  -0.000563  -0.000338
  294  C 20  Z    0.001894   0.000074  -0.000286   0.000851  -0.001010
  295  C 20  S    0.128637  -0.059982  -0.014204   0.047078  -0.056448
  296  C 20  X    0.020235  -0.016688  -0.000852   0.006480  -0.008400
  297  C 20  Y   -0.005976  -0.000729   0.000638   0.001763   0.009304
  298  C 20  Z    0.021995  -0.003805  -0.001368   0.005541  -0.020457
  299  C 20 XX   -0.000032  -0.000264  -0.000019  -0.000033  -0.007341
  300  C 20 YY   -0.000079  -0.000094  -0.000002  -0.000012  -0.007746
  301  C 20 ZZ   -0.000094  -0.000300   0.000009   0.000032  -0.007452
  302  C 20 XY    0.000012   0.000052   0.000021  -0.000011   0.000096
  303  C 20 XZ   -0.000035  -0.000225   0.000014   0.000021   0.000030
  304  C 20 YZ   -0.000015   0.000081   0.000016  -0.000029  -0.000193
  305  C 21  S    0.007482  -0.002501  -0.000009   0.000004  -0.001468
  306  C 21  S    0.000069  -0.000078  -0.000101   0.000055  -0.000515
  307  C 21  X    0.000134  -0.000067  -0.000010   0.000009   0.000031
  308  C 21  Y    0.000128  -0.000014   0.000020   0.000010   0.000043
  309  C 21  Z   -0.000244   0.000034   0.000027  -0.000022  -0.000023
  310  C 21  S    0.003809  -0.002375   0.000921  -0.000765   0.005762
  311  C 21  X   -0.001825   0.003114   0.000151  -0.000414  -0.002133
  312  C 21  Y   -0.000950   0.000182  -0.000228   0.000371  -0.000805
  313  C 21  Z    0.001123   0.000657   0.000507  -0.000659   0.000452
  314  C 21  S    0.036859   0.101206   0.021983  -0.028949   0.031402
  315  C 21  X    0.008452  -0.015626  -0.003204   0.003245  -0.008494
  316  C 21  Y   -0.007741  -0.010334   0.000805  -0.000027  -0.000915
  317  C 21  Z    0.019604   0.014984   0.003770  -0.002245  -0.003575
  318  C 21 XX   -0.000118   0.000070  -0.000018   0.000011  -0.000071
  319  C 21 YY   -0.000169   0.000047  -0.000025  -0.000006  -0.000145
  320  C 21 ZZ   -0.000383   0.000126   0.000037  -0.000004  -0.000064
  321  C 21 XY   -0.000046   0.000050  -0.000014  -0.000010   0.000017
  322  C 21 XZ    0.000116  -0.000055  -0.000007  -0.000012   0.000012
  323  C 21 YZ    0.000158  -0.000086  -0.000017   0.000025  -0.000064
  324  C 22  S    0.000004   0.000009   0.000037  -0.000233   0.000055
  325  C 22  S    0.000042   0.000036  -0.000014  -0.000280   0.000048
  326  C 22  X    0.000018   0.000004   0.000001   0.000026  -0.000007
  327  C 22  Y   -0.000017   0.000006   0.000013   0.000019  -0.000009
  328  C 22  Z    0.000018  -0.000009   0.000020   0.000014  -0.000013
  329  C 22  S   -0.000294  -0.000601  -0.001773   0.004524  -0.000296
  330  C 22  X    0.000138  -0.000203   0.000824  -0.000989   0.000059
  331  C 22  Y    0.000149   0.000049   0.000698  -0.001212   0.000157
  332  C 22  Z   -0.000063   0.000370   0.000820  -0.001654   0.000166
  333  C 22  S   -0.015417   0.011470   0.043281  -0.040801   0.031871
  334  C 22  X    0.006476  -0.000252   0.001116   0.007842   0.000481
  335  C 22  Y    0.001231  -0.000569  -0.002541   0.004411  -0.002840
  336  C 22  Z    0.000092  -0.002332  -0.005053   0.003667  -0.005968
  337  C 22 XX    0.000005  -0.000001   0.000024  -0.000018   0.000003
  338  C 22 YY   -0.000007   0.000010   0.000017  -0.000098   0.000017
  339  C 22 ZZ   -0.000008   0.000002   0.000064  -0.000066   0.000021
  340  C 22 XY   -0.000005  -0.000004   0.000011   0.000020   0.000000
  341  C 22 XZ   -0.000002   0.000001  -0.000002  -0.000026   0.000010
  342  C 22 YZ   -0.000024  -0.000009   0.000049   0.000025  -0.000003
  343  C 23  S   -0.000008  -0.000017  -0.000165   0.000145   0.000012
  344  C 23  S    0.000002  -0.000017  -0.000242   0.000145  -0.000004
  345  C 23  X   -0.000011  -0.000002  -0.000032   0.000014  -0.000002
  346  C 23  Y   -0.000007  -0.000013   0.000012   0.000005  -0.000010
  347  C 23  Z    0.000011   0.000024   0.000029  -0.000003  -0.000018
  348  C 23  S   -0.000024   0.000543   0.002914  -0.003559   0.000490
  349  C 23  X    0.000321  -0.000170   0.000466  -0.001497  -0.000095
  350  C 23  Y    0.000089  -0.000087  -0.000469   0.000492  -0.000141
  351  C 23  Z   -0.000038  -0.000350  -0.001071   0.001738  -0.000103
  352  C 23  S    0.003043  -0.017251  -0.017260   0.051833  -0.030548
  353  C 23  X    0.006120  -0.000231  -0.007583   0.005207  -0.000495
  354  C 23  Y    0.002952   0.000838  -0.000334  -0.001649   0.002483
  355  C 23  Z    0.001549   0.003729   0.003459  -0.006083   0.006135
  356  C 23 XX   -0.000001  -0.000003   0.000001   0.000032   0.000018
  357  C 23 YY   -0.000009  -0.000017  -0.000071   0.000065   0.000014
  358  C 23 ZZ   -0.000007  -0.000018  -0.000030   0.000088   0.000006
  359  C 23 XY    0.000005   0.000007   0.000032  -0.000013   0.000010
  360  C 23 XZ    0.000010   0.000007  -0.000010  -0.000001  -0.000000
  361  C 23 YZ   -0.000011  -0.000014   0.000049   0.000018   0.000007
  362  H 24  S    0.000018  -0.000063  -0.000106  -0.000010  -0.000014
  363  H 24  S   -0.000045  -0.000078  -0.000795   0.001100  -0.000379
  364  H 24  X    0.000005   0.000001  -0.000019   0.000051  -0.000004
  365  H 24  Y   -0.000006   0.000017   0.000010   0.000025   0.000003
  366  H 24  Z   -0.000008   0.000001   0.000029   0.000015   0.000024
  367  H 25  S   -0.000033   0.000047  -0.000040  -0.000097  -0.000015
  368  H 25  S   -0.000045   0.000146   0.000640  -0.001288   0.000350
  369  H 25  X   -0.000004   0.000000  -0.000036   0.000040  -0.000011
  370  H 25  Y    0.000014  -0.000016   0.000005   0.000018  -0.000001
  371  H 25  Z    0.000004  -0.000011   0.000030   0.000012  -0.000009
  372  H 26  S   -0.000010   0.000002  -0.000050   0.000026  -0.000004
  373  H 26  S    0.000136  -0.000003  -0.000418   0.000568  -0.000154
  374  H 26  X   -0.000006   0.000005   0.000006  -0.000007   0.000004
  375  H 26  Y   -0.000019   0.000000   0.000005  -0.000001   0.000000
  376  H 26  Z   -0.000003  -0.000008   0.000003  -0.000001   0.000007
  377  H 27  S    0.000014   0.000008  -0.000009  -0.000063  -0.000020
  378  H 27  S    0.000106   0.000032   0.000307  -0.000700   0.000046
  379  H 27  X    0.000000   0.000012   0.000002  -0.000004   0.000001
  380  H 27  Y   -0.000010  -0.000008   0.000003   0.000003   0.000004
  381  H 27  Z   -0.000006   0.000003  -0.000001   0.000008   0.000003
  382  C 28  S   -0.000179   0.000146   0.000001  -0.000014   0.016981
  383  C 28  S   -0.000271   0.000153   0.000016  -0.000007   0.000416
  384  C 28  X   -0.000035   0.000017  -0.000015  -0.000005   0.000048
  385  C 28  Y    0.000014   0.000008  -0.000019  -0.000017   0.000091
  386  C 28  Z   -0.000030  -0.000008  -0.000004  -0.000022  -0.000233
  387  C 28  S    0.002987  -0.003855  -0.000053   0.000452   0.007713
  388  C 28  X    0.000495  -0.001795   0.000257  -0.000093   0.002112
  389  C 28  Y   -0.000413   0.000402   0.000063  -0.000003  -0.001598
  390  C 28  Z    0.001065  -0.001622   0.000025   0.000301   0.004274
  391  C 28  S   -0.022192   0.055901   0.000310  -0.008622  -0.025963
  392  C 28  X   -0.008109   0.012300  -0.000328  -0.000103   0.004917
  393  C 28  Y   -0.000570   0.000489   0.000360  -0.000075   0.003678
  394  C 28  Z   -0.002676   0.003237   0.000220  -0.002591  -0.006337
  395  C 28 XX   -0.000009   0.000028   0.000002  -0.000007  -0.000302
  396  C 28 YY   -0.000095   0.000064   0.000001  -0.000012  -0.000305
  397  C 28 ZZ   -0.000031   0.000080   0.000002  -0.000015  -0.000495
  398  C 28 XY    0.000024  -0.000017   0.000007   0.000007  -0.000084
  399  C 28 XZ   -0.000006   0.000019  -0.000009  -0.000008   0.000162
  400  C 28 YZ   -0.000047  -0.000010   0.000009   0.000014   0.000165
  401  C 29  S    0.000017  -0.000248  -0.000000   0.000017   0.000517
  402  C 29  S   -0.000048  -0.000315   0.000029   0.000044   0.000105
  403  C 29  X   -0.000007   0.000024   0.000017   0.000009   0.000084
  404  C 29  Y    0.000018   0.000019  -0.000022   0.000000   0.000005
  405  C 29  Z   -0.000029  -0.000022  -0.000022   0.000010   0.000001
  406  C 29  S   -0.001596   0.004839  -0.000140  -0.000591  -0.004367
  407  C 29  X    0.000556  -0.000726   0.000085  -0.000231   0.000622
  408  C 29  Y    0.000539  -0.001090   0.000134  -0.000000   0.001301
  409  C 29  Z   -0.000983   0.002089   0.000063  -0.000261  -0.002400
  410  C 29  S    0.045562  -0.052486  -0.008297   0.005242  -0.014809
  411  C 29  X    0.000833   0.010935   0.000013   0.001044  -0.001385
  412  C 29  Y   -0.002294   0.004584   0.000080   0.000592   0.000313
  413  C 29  Z    0.005540  -0.005114  -0.002258   0.001400  -0.000710
  414  C 29 XX    0.000014  -0.000017   0.000000   0.000008   0.000041
  415  C 29 YY   -0.000005  -0.000116  -0.000007   0.000017   0.000020
  416  C 29 ZZ    0.000056  -0.000073  -0.000008   0.000007   0.000049
  417  C 29 XY    0.000007   0.000018  -0.000002  -0.000003   0.000021
  418  C 29 XZ    0.000009   0.000019  -0.000001   0.000000  -0.000021
  419  C 29 YZ   -0.000043  -0.000023   0.000022   0.000007  -0.000017
  420  H 30  S   -0.000034  -0.000090  -0.000027   0.000046   0.000044
  421  H 30  S    0.000737  -0.001406  -0.000117   0.000127   0.000078
  422  H 30  X   -0.000041   0.000037  -0.000002   0.000003   0.000014
  423  H 30  Y    0.000003   0.000024   0.000009  -0.000017   0.000010
  424  H 30  Z   -0.000019  -0.000018  -0.000001   0.000009  -0.000002
  425  H 31  S   -0.000018  -0.000059   0.000011   0.000011   0.000035
  426  H 31  S    0.000312  -0.000753   0.000127  -0.000022   0.001796
  427  H 31  X    0.000007  -0.000006   0.000003   0.000008   0.000064
  428  H 31  Y    0.000001   0.000003  -0.000009  -0.000010  -0.000008
  429  H 31  Z   -0.000000  -0.000008   0.000004  -0.000005   0.000033
  430  H 32  S   -0.000048   0.000026   0.000001  -0.000001  -0.000087
  431  H 32  S   -0.000407   0.000652   0.000052   0.000070  -0.000619
  432  H 32  X    0.000006  -0.000008  -0.000003   0.000005  -0.000006
  433  H 32  Y    0.000003  -0.000005  -0.000017   0.000000  -0.000006
  434  H 32  Z   -0.000003   0.000002   0.000001   0.000007  -0.000003
  435  H 33  S   -0.000119   0.000015   0.000019  -0.000061  -0.000307
  436  H 33  S   -0.000608   0.001276  -0.000170  -0.000140  -0.000091
  437  H 33  X   -0.000018   0.000050   0.000003  -0.000000  -0.000317
  438  H 33  Y    0.000017   0.000016  -0.000009   0.000016  -0.000094
  439  H 33  Z   -0.000030  -0.000020   0.000005   0.000000   0.000063
  440  H 34  S    0.000021  -0.000171  -0.000030   0.000118  -0.000032
  441  H 34  S    0.000955  -0.000130  -0.001381  -0.000089   0.000131
  442  H 34  X   -0.000056   0.000018   0.000071   0.000003   0.000014
  443  H 34  Y    0.000053   0.000034  -0.000065  -0.000018  -0.000004
  444  H 34  Z    0.000004   0.000005   0.000017   0.000032  -0.000011
  445  CL35  S    0.000001  -0.000000  -0.000000  -0.000001   0.000000
  446  CL35  S    0.000020   0.000004  -0.000015  -0.000023   0.000010
  447  CL35  X   -0.000000   0.000001  -0.000001  -0.000003   0.000001
  448  CL35  Y    0.000002   0.000000   0.000013   0.000006  -0.000006
  449  CL35  Z   -0.000001   0.000002   0.000001   0.000001   0.000004
  450  CL35  S    0.000059  -0.000000  -0.000026  -0.000057   0.000026
  451  CL35  X   -0.000001  -0.000009   0.000007   0.000018  -0.000008
  452  CL35  Y    0.000003   0.000006  -0.000077  -0.000044   0.000036
  453  CL35  Z   -0.000003  -0.000011  -0.000006  -0.000005  -0.000024
  454  CL35  S   -0.000348   0.000134   0.000292   0.000486  -0.000205
  455  CL35  X    0.000040   0.000040  -0.000118  -0.000116   0.000083
  456  CL35  Y   -0.000213   0.000010   0.000300   0.000335  -0.000224
  457  CL35  Z    0.000108  -0.000019  -0.000022  -0.000063   0.000166
  458  CL35  S   -0.001693   0.002184   0.000637   0.002900  -0.003109
  459  CL35  X    0.000164   0.000041  -0.000472   0.000089   0.000302
  460  CL35  Y   -0.000259   0.000555   0.000552   0.000833  -0.000719
  461  CL35  Z   -0.000111  -0.000397   0.000142  -0.000287   0.000564
  462  CL35 XX    0.000046   0.000004  -0.000032  -0.000051   0.000016
  463  CL35 YY   -0.000020  -0.000008  -0.000026  -0.000002   0.000014
  464  CL35 ZZ    0.000032   0.000031  -0.000032  -0.000042   0.000011
  465  CL35 XY    0.000007   0.000007  -0.000005  -0.000011   0.000007
  466  CL35 XZ   -0.000010  -0.000001   0.000007  -0.000006  -0.000002
  467  CL35 YZ    0.000035   0.000004   0.000021   0.000005   0.000008
  468  H 36  S    0.000024   0.000003   0.000004   0.000028  -0.000008
  469  H 36  S   -0.000338   0.000018  -0.000087   0.000029   0.000042
  470  H 36  X    0.000010  -0.000001   0.000004  -0.000001  -0.000001
  471  H 36  Y    0.000010   0.000001   0.000003  -0.000000   0.000003
  472  H 36  Z    0.000000   0.000012  -0.000010  -0.000000  -0.000003
  473  H 37  S    0.000013   0.000028  -0.000031  -0.000012   0.000007
  474  H 37  S   -0.000037  -0.000046   0.000237  -0.000234   0.000062
  475  H 37  X    0.000011  -0.000006  -0.000016   0.000005  -0.000006
  476  H 37  Y   -0.000003  -0.000016   0.000019   0.000005   0.000005
  477  H 37  Z   -0.000004  -0.000000   0.000004  -0.000014  -0.000001
  478  H 38  S   -0.000032   0.000040  -0.000012   0.000018  -0.000034
  479  H 38  S    0.000204   0.000253  -0.000404  -0.000147   0.000000
  480  H 38  X   -0.000017  -0.000023   0.000015  -0.000005   0.000006
  481  H 38  Y   -0.000008   0.000004  -0.000005   0.000003  -0.000002
  482  H 38  Z   -0.000006  -0.000010   0.000011   0.000014   0.000001

                     11         12         13         14         15
                  -10.3782   -10.3733   -10.3720   -10.3674   -10.3660
                     A          A          A          A          A   
    1  C  1  S   -0.000017   0.000007   0.000010   0.000001   0.000006
    2  C  1  S   -0.000013   0.000039   0.000040  -0.000034   0.000058
    3  C  1  X   -0.000023  -0.000025  -0.000032   0.000011  -0.000017
    4  C  1  Y   -0.000015  -0.000043  -0.000050  -0.000020  -0.000023
    5  C  1  Z    0.000039   0.000009  -0.000035   0.000028  -0.000040
    6  C  1  S   -0.000029  -0.000304  -0.000398   0.000222  -0.000596
    7  C  1  X   -0.000178   0.000612   0.000337   0.000110   0.000042
    8  C  1  Y   -0.000056   0.000231   0.000468  -0.000054   0.000157
    9  C  1  Z   -0.000576   0.000139   0.000395  -0.000330   0.000411
   10  C  1  S    0.009026   0.010145   0.007951   0.007910   0.015824
   11  C  1  X   -0.014476   0.004973   0.003224   0.000630   0.002379
   12  C  1  Y   -0.014621   0.003787   0.019371   0.000179   0.007891
   13  C  1  Z   -0.018031   0.001442   0.014358  -0.001755   0.004406
   14  C  1 XX   -0.000008   0.000016   0.000005  -0.000005   0.000004
   15  C  1 YY    0.000015  -0.000021  -0.000025  -0.000021   0.000005
   16  C  1 ZZ    0.000012  -0.000009  -0.000010  -0.000003   0.000014
   17  C  1 XY    0.000021   0.000003   0.000003   0.000008   0.000003
   18  C  1 XZ    0.000008  -0.000006  -0.000015   0.000000  -0.000007
   19  C  1 YZ    0.000055  -0.000010  -0.000020  -0.000003  -0.000006
   20  C  2  S   -0.000002  -0.000009  -0.000006   0.000001   0.000007
   21  C  2  S   -0.000022  -0.000067  -0.000021  -0.000011   0.000047
   22  C  2  X    0.000060  -0.000001   0.000021  -0.000012   0.000028
   23  C  2  Y   -0.000021  -0.000001   0.000004  -0.000007  -0.000008
   24  C  2  Z   -0.000040   0.000007  -0.000034  -0.000002  -0.000014
   25  C  2  S    0.000065   0.000565   0.000158   0.000141  -0.000493
   26  C  2  X   -0.000925   0.000484   0.000236   0.000303  -0.000382
   27  C  2  Y    0.000322  -0.000082   0.000095   0.000080   0.000035
   28  C  2  Z    0.000579  -0.000444   0.000047   0.000113  -0.000132
   29  C  2  S    0.020695   0.004722   0.036101  -0.005733   0.003187
   30  C  2  X   -0.010241   0.005004   0.008933  -0.000866   0.005600
   31  C  2  Y    0.008173  -0.003840  -0.016951  -0.006011  -0.010305
   32  C  2  Z    0.005850  -0.004133  -0.018568   0.001350  -0.007284
   33  C  2 XX    0.000012  -0.000010  -0.000001  -0.000002   0.000015
   34  C  2 YY   -0.000023  -0.000020  -0.000003  -0.000011   0.000010
   35  C  2 ZZ   -0.000035   0.000002   0.000022   0.000001  -0.000008
   36  C  2 XY   -0.000008  -0.000026  -0.000004  -0.000004   0.000003
   37  C  2 XZ   -0.000001  -0.000029   0.000011  -0.000011   0.000004
   38  C  2 YZ   -0.000008  -0.000012   0.000028  -0.000003  -0.000005
   39  S  3  S   -0.000003  -0.000004  -0.000003  -0.000001  -0.000000
   40  S  3  S   -0.000049  -0.000087  -0.000068  -0.000015  -0.000005
   41  S  3  X   -0.000020   0.000011   0.000010  -0.000001  -0.000004
   42  S  3  Y   -0.000017  -0.000001   0.000004  -0.000011  -0.000006
   43  S  3  Z   -0.000009  -0.000011   0.000008   0.000007  -0.000008
   44  S  3  S   -0.000227  -0.000293  -0.000213  -0.000069  -0.000031
   45  S  3  X    0.000133  -0.000108  -0.000101   0.000006   0.000035
   46  S  3  Y    0.000125  -0.000015  -0.000050   0.000095   0.000059
   47  S  3  Z    0.000054   0.000114  -0.000081  -0.000069   0.000080
   48  S  3  S    0.003753   0.001450   0.000720   0.001708   0.001327
   49  S  3  X    0.001026   0.000791   0.000412   0.000627   0.000494
   50  S  3  Y   -0.000275  -0.000249   0.000060   0.000034   0.000181
   51  S  3  Z   -0.000775  -0.000213  -0.000141  -0.000478   0.000114
   52  S  3  S   -0.034904  -0.042301  -0.071736  -0.027069  -0.045149
   53  S  3  X   -0.008281  -0.004494  -0.013045  -0.004254  -0.008690
   54  S  3  Y   -0.005598  -0.006455  -0.004234  -0.003807  -0.002380
   55  S  3  Z   -0.001103   0.007991  -0.010482   0.000661  -0.002360
   56  S  3 XX    0.000007  -0.000093  -0.000073  -0.000016   0.000003
   57  S  3 YY   -0.000055  -0.000090  -0.000088  -0.000014   0.000003
   58  S  3 ZZ   -0.000042  -0.000096  -0.000085   0.000004   0.000007
   59  S  3 XY    0.000026   0.000003   0.000008   0.000015   0.000011
   60  S  3 XZ    0.000034   0.000008  -0.000015  -0.000013   0.000013
   61  S  3 YZ   -0.000016   0.000011   0.000002  -0.000018   0.000019
   62  H  4  S   -0.000000   0.000035   0.000038   0.000028  -0.000001
   63  H  4  S    0.001072  -0.000036  -0.000457  -0.000045  -0.000239
   64  H  4  X    0.000018  -0.000008  -0.000014   0.000002  -0.000005
   65  H  4  Y    0.000029  -0.000005  -0.000011   0.000009  -0.000007
   66  H  4  Z   -0.000009  -0.000013  -0.000006   0.000000   0.000002
   67  C  5  S    0.000027  -0.000002  -0.000017   0.000012  -0.000001
   68  C  5  S    0.000080  -0.000003  -0.000052   0.000039  -0.000023
   69  C  5  X    0.000017   0.000008   0.000021  -0.000014   0.000022
   70  C  5  Y    0.000017  -0.000030   0.000012  -0.000021   0.000016
   71  C  5  Z    0.000035   0.000008  -0.000003   0.000010   0.000013
   72  C  5  S   -0.000591   0.000079   0.000669  -0.000443   0.000402
   73  C  5  X   -0.000064  -0.000077  -0.000088   0.000041  -0.000021
   74  C  5  Y   -0.000244   0.000185  -0.000090  -0.000035   0.000001
   75  C  5  Z   -0.000261   0.000431   0.000274  -0.000044   0.000091
   76  C  5  S   -0.042051   0.007864   0.025515  -0.002968   0.005934
   77  C  5  X   -0.002713   0.000799   0.003140   0.000097   0.000477
   78  C  5  Y   -0.005416   0.001197   0.001805  -0.000655   0.000234
   79  C  5  Z   -0.007354   0.001009   0.004169  -0.000534   0.000971
   80  C  5 XX    0.000006   0.000006  -0.000003  -0.000005   0.000003
   81  C  5 YY    0.000003  -0.000004   0.000003   0.000004   0.000011
   82  C  5 ZZ    0.000010   0.000005   0.000004   0.000004   0.000005
   83  C  5 XY   -0.000010   0.000010   0.000006  -0.000001   0.000005
   84  C  5 XZ   -0.000014   0.000005   0.000006  -0.000004   0.000002
   85  C  5 YZ   -0.000020   0.000020   0.000016  -0.000006   0.000008
   86  S  6  S   -0.000004  -0.000002  -0.000002  -0.000002  -0.000002
   87  S  6  S   -0.000075  -0.000022  -0.000035  -0.000051  -0.000051
   88  S  6  X   -0.000008   0.000025   0.000024  -0.000008  -0.000005
   89  S  6  Y    0.000003  -0.000005  -0.000005   0.000004   0.000010
   90  S  6  Z    0.000006   0.000011  -0.000011  -0.000017   0.000016
   91  S  6  S   -0.000244  -0.000108  -0.000151  -0.000149  -0.000159
   92  S  6  X    0.000091  -0.000181  -0.000169   0.000080   0.000049
   93  S  6  Y   -0.000030   0.000032   0.000040  -0.000039  -0.000081
   94  S  6  Z   -0.000067  -0.000081   0.000076   0.000151  -0.000150
   95  S  6  S    0.001498   0.002523   0.003344   0.000051   0.000459
   96  S  6  X   -0.000781  -0.000431  -0.000706  -0.000201  -0.000229
   97  S  6  Y   -0.000260  -0.000392  -0.000453  -0.000016   0.000161
   98  S  6  Z    0.000036   0.000941  -0.000283  -0.000798   0.000848
   99  S  6  S   -0.024484  -0.001529  -0.012497   0.042468   0.031987
  100  S  6  X    0.004181   0.002864   0.005921  -0.009151  -0.006155
  101  S  6  Y   -0.004985   0.003321   0.000407   0.001620   0.000436
  102  S  6  Z   -0.006514  -0.000857  -0.002749   0.000359   0.002549
  103  S  6 XX   -0.000058   0.000043   0.000022  -0.000080  -0.000072
  104  S  6 YY   -0.000103  -0.000040  -0.000063  -0.000071  -0.000058
  105  S  6 ZZ   -0.000080  -0.000051  -0.000039  -0.000043  -0.000036
  106  S  6 XY    0.000015  -0.000006  -0.000009  -0.000007  -0.000002
  107  S  6 XZ   -0.000002   0.000030  -0.000049   0.000015  -0.000007
  108  S  6 YZ   -0.000010   0.000030  -0.000012  -0.000024   0.000029
  109  C  7  S   -0.000028  -0.000099   0.000044  -0.000024  -0.000038
  110  C  7  S   -0.000088  -0.000147   0.000076  -0.000001  -0.000059
  111  C  7  X   -0.000001   0.000013  -0.000021   0.000042  -0.000019
  112  C  7  Y    0.000020   0.000028  -0.000017  -0.000009  -0.000017
  113  C  7  Z    0.000014   0.000072   0.000055   0.000043   0.000020
  114  C  7  S    0.000955   0.001009  -0.000450  -0.000039   0.000419
  115  C  7  X   -0.000113  -0.000203   0.000205  -0.000483   0.000255
  116  C  7  Y    0.000044   0.000055   0.000151  -0.000021   0.000188
  117  C  7  Z    0.000396  -0.001120  -0.000620  -0.000280  -0.000037
  118  C  7  S    0.012769  -0.014782  -0.042126   0.000501  -0.018007
  119  C  7  X    0.001660   0.003363   0.007651   0.002905   0.002092
  120  C  7  Y   -0.000144  -0.003289  -0.001825  -0.001156  -0.000419
  121  C  7  Z    0.001727  -0.001549  -0.008054   0.000582  -0.003588
  122  C  7 XX   -0.000013  -0.000080   0.000026  -0.000028  -0.000016
  123  C  7 YY   -0.000018  -0.000009   0.000030   0.000009  -0.000019
  124  C  7 ZZ    0.000011  -0.000046   0.000013  -0.000008  -0.000003
  125  C  7 XY   -0.000007  -0.000002   0.000001  -0.000004  -0.000001
  126  C  7 XZ   -0.000009   0.000036   0.000009   0.000002   0.000006
  127  C  7 YZ    0.000016  -0.000046  -0.000010  -0.000011   0.000005
  128  C  8  S   -0.000019   0.000101   0.000009   0.000114   0.000002
  129  C  8  S   -0.000076  -0.000023  -0.000002  -0.000341   0.000012
  130  C  8  X   -0.000038  -0.000023  -0.000036  -0.000040  -0.000002
  131  C  8  Y   -0.000038  -0.000012  -0.000021  -0.000040  -0.000018
  132  C  8  Z    0.000034  -0.000003  -0.000028   0.000087  -0.000021
  133  C  8  S    0.000174  -0.003362  -0.000460   0.004640  -0.000151
  134  C  8  X    0.000816  -0.000024   0.000071   0.000376   0.000219
  135  C  8  Y    0.000419  -0.001034   0.000029   0.001265   0.000158
  136  C  8  Z   -0.000114   0.002372   0.000229  -0.002634   0.000128
  137  C  8  S   -0.050282  -0.108978   0.050930  -0.050355   0.012260
  138  C  8  X   -0.002417  -0.034982  -0.001949  -0.024713  -0.007441
  139  C  8  Y   -0.014250  -0.019380   0.005396  -0.007318  -0.002952
  140  C  8  Z    0.016718   0.039747  -0.000935   0.007780   0.003244
  141  C  8 XX   -0.000017   0.000018  -0.000008  -0.000024   0.000006
  142  C  8 YY   -0.000030  -0.000016  -0.000013  -0.000113  -0.000004
  143  C  8 ZZ   -0.000009  -0.000007  -0.000029  -0.000040   0.000001
  144  C  8 XY    0.000001   0.000017   0.000003   0.000007   0.000005
  145  C  8 XZ   -0.000009  -0.000005  -0.000012   0.000034  -0.000001
  146  C  8 YZ    0.000034  -0.000016   0.000010  -0.000047   0.000008
  147  C  9  S    0.000013  -0.008210  -0.000017   0.000328   0.000005
  148  C  9  S   -0.000011  -0.000720  -0.000074   0.000099   0.000009
  149  C  9  X    0.000042  -0.000063   0.000038   0.000020   0.000001
  150  C  9  Y   -0.000002  -0.000141  -0.000020   0.000007  -0.000019
  151  C  9  Z   -0.000027   0.000323   0.000002   0.000007  -0.000011
  152  C  9  S   -0.000501   0.009074   0.000025  -0.005107   0.000064
  153  C  9  X    0.000075  -0.000482  -0.000634   0.001088   0.000231
  154  C  9  Y    0.000074   0.002154  -0.000016  -0.000830   0.000153
  155  C  9  Z    0.000093  -0.005094   0.000328   0.002154  -0.000257
  156  C  9  S    0.057989   0.194549  -0.017078   0.055914   0.008473
  157  C  9  X   -0.012495  -0.019852   0.007394  -0.025890  -0.003065
  158  C  9  Y    0.007709   0.007718  -0.007445  -0.001664   0.000376
  159  C  9  Z   -0.009742  -0.043718   0.007281  -0.013847  -0.000594
  160  C  9 XX   -0.000021  -0.000049  -0.000025   0.000038  -0.000001
  161  C  9 YY   -0.000011  -0.000080  -0.000029   0.000020   0.000003
  162  C  9 ZZ   -0.000036  -0.000230  -0.000010   0.000061  -0.000006
  163  C  9 XY    0.000003  -0.000085   0.000006   0.000011  -0.000006
  164  C  9 XZ   -0.000009   0.000167  -0.000001  -0.000005   0.000002
  165  C  9 YZ    0.000008   0.000162   0.000034  -0.000029  -0.000011
  166  H 10  S   -0.000001   0.000050  -0.000044  -0.000049  -0.000026
  167  H 10  S   -0.000102  -0.001306  -0.000073   0.000350  -0.000191
  168  H 10  X   -0.000004  -0.000009  -0.000007  -0.000005  -0.000007
  169  H 10  Y   -0.000003  -0.000001   0.000017   0.000017  -0.000007
  170  H 10  Z   -0.000002  -0.000044  -0.000001  -0.000003  -0.000011
  171  H 11  S   -0.000036  -0.000075   0.000039  -0.000006   0.000017
  172  H 11  S   -0.000066  -0.000158  -0.000401  -0.000229  -0.000213
  173  H 11  X    0.000003  -0.000002   0.000009   0.000009   0.000003
  174  H 11  Y   -0.000001  -0.000016  -0.000006  -0.000013   0.000004
  175  H 11  Z   -0.000014   0.000021  -0.000002   0.000003  -0.000012
  176  C 12  S   -0.000000  -0.000021  -0.000013  -0.000006  -0.000002
  177  C 12  S    0.000003  -0.000050  -0.000022  -0.000038   0.000009
  178  C 12  X    0.000003   0.000011  -0.000015  -0.000016   0.000005
  179  C 12  Y   -0.000002  -0.000034  -0.000014  -0.000014   0.000002
  180  C 12  Z   -0.000011   0.000020  -0.000008   0.000009   0.000008
  181  C 12  S   -0.000194   0.000215   0.000129   0.000472  -0.000144
  182  C 12  X    0.000063  -0.000339   0.000020  -0.000159   0.000213
  183  C 12  Y    0.000067   0.000290  -0.000107   0.000160  -0.000129
  184  C 12  Z    0.000061   0.000048   0.000312  -0.000076   0.000075
  185  C 12  S   -0.005049  -0.001741  -0.003347  -0.002309   0.000148
  186  C 12  X    0.001184   0.000311   0.000472   0.000485  -0.000027
  187  C 12  Y   -0.000403   0.000567  -0.000417   0.000738   0.000016
  188  C 12  Z    0.000485  -0.000235   0.000828   0.000135   0.000117
  189  C 12 XX   -0.000008   0.000006  -0.000017   0.000022  -0.000014
  190  C 12 YY   -0.000004  -0.000019  -0.000002   0.000004  -0.000003
  191  C 12 ZZ    0.000001  -0.000046  -0.000016  -0.000010   0.000004
  192  C 12 XY   -0.000001  -0.000004  -0.000005   0.000001   0.000000
  193  C 12 XZ    0.000001  -0.000024  -0.000003  -0.000005  -0.000006
  194  C 12 YZ    0.000005   0.000001  -0.000017   0.000007  -0.000001
  195  H 13  S   -0.000025  -0.000062   0.000018  -0.000044  -0.000000
  196  H 13  S    0.000409   0.000834  -0.000226   0.000577  -0.000139
  197  H 13  X    0.000003   0.000010  -0.000001   0.000011   0.000000
  198  H 13  Y    0.000017   0.000014  -0.000000   0.000011  -0.000002
  199  H 13  Z    0.000015   0.000030  -0.000001   0.000015  -0.000003
  200  H 14  S   -0.000047   0.000012  -0.000017   0.000013  -0.000023
  201  H 14  S    0.000615  -0.000325  -0.000362   0.000148  -0.000067
  202  H 14  X    0.000021  -0.000011  -0.000013   0.000010  -0.000005
  203  H 14  Y    0.000014  -0.000014   0.000002   0.000001   0.000001
  204  H 14  Z    0.000013  -0.000008  -0.000004   0.000002   0.000001
  205  H 15  S   -0.000007   0.000063   0.000037   0.000040   0.000012
  206  H 15  S    0.000128  -0.000297  -0.000791  -0.000182  -0.000344
  207  H 15  X    0.000001  -0.000002  -0.000010  -0.000004  -0.000007
  208  H 15  Y    0.000004  -0.000004  -0.000027  -0.000004  -0.000014
  209  H 15  Z    0.000001  -0.000018  -0.000019  -0.000004  -0.000008
  210  C 16  S   -0.009391   0.000009   0.000097   0.000000   0.000112
  211  C 16  S   -0.000796   0.000034  -0.000009   0.000019  -0.000313
  212  C 16  X    0.000106  -0.000026  -0.000031   0.000010  -0.000046
  213  C 16  Y   -0.000103  -0.000028  -0.000012  -0.000019  -0.000054
  214  C 16  Z   -0.000295   0.000015   0.000005   0.000011  -0.000072
  215  C 16  S    0.009014  -0.000719  -0.003464  -0.000134   0.004426
  216  C 16  X   -0.000169  -0.000306  -0.000602   0.000016   0.000708
  217  C 16  Y    0.002336   0.000141  -0.001391   0.000234   0.001425
  218  C 16  Z    0.004707   0.000154  -0.002237   0.000070   0.002236
  219  C 16  S    0.169009   0.045906  -0.057352   0.004558  -0.031941
  220  C 16  X    0.000297   0.004564  -0.033277  -0.005380  -0.026316
  221  C 16  Y    0.009391   0.008619  -0.020524  -0.003176  -0.009836
  222  C 16  Z    0.027527   0.003193  -0.025003  -0.004185  -0.004980
  223  C 16 XX   -0.000130  -0.000003   0.000032   0.000009  -0.000022
  224  C 16 YY   -0.000010  -0.000003  -0.000010   0.000000  -0.000094
  225  C 16 ZZ   -0.000247  -0.000013   0.000010   0.000015  -0.000021
  226  C 16 XY    0.000077  -0.000008   0.000017   0.000000   0.000012
  227  C 16 XZ    0.000222   0.000002  -0.000006  -0.000005  -0.000040
  228  C 16 YZ   -0.000083  -0.000011   0.000019  -0.000005   0.000055
  229  C 17  S    0.000152  -0.000010  -0.008278   0.000006   0.000318
  230  C 17  S   -0.000009  -0.000070  -0.000767  -0.000002   0.000106
  231  C 17  X    0.000038   0.000040  -0.000103  -0.000006   0.000017
  232  C 17  Y    0.000007  -0.000012  -0.000195  -0.000016  -0.000010
  233  C 17  Z   -0.000010  -0.000024  -0.000296   0.000011  -0.000010
  234  C 17  S   -0.003657   0.000084   0.009382   0.000174  -0.005004
  235  C 17  X    0.000771  -0.000951  -0.000001   0.000242   0.000652
  236  C 17  Y   -0.000862  -0.000209   0.002584   0.000095  -0.000909
  237  C 17  Z   -0.002062  -0.000181   0.004813   0.000131  -0.002111
  238  C 17  S   -0.064780  -0.039638   0.164657  -0.005361   0.055089
  239  C 17  X    0.032100   0.005256  -0.002731  -0.005965  -0.021398
  240  C 17  Y   -0.000075  -0.009604   0.012368  -0.000732  -0.000297
  241  C 17  Z   -0.024217  -0.009413   0.037462   0.001615   0.017485
  242  C 17 XX    0.000033  -0.000014  -0.000109  -0.000005   0.000047
  243  C 17 YY   -0.000007  -0.000030  -0.000111   0.000001   0.000033
  244  C 17 ZZ    0.000006  -0.000002  -0.000164  -0.000009   0.000068
  245  C 17 XY    0.000003   0.000011  -0.000132  -0.000001   0.000018
  246  C 17 XZ   -0.000012   0.000007  -0.000173  -0.000001   0.000009
  247  C 17 YZ    0.000029  -0.000033  -0.000162   0.000011   0.000034
  248  C 18  S    0.993320  -0.000141   0.001117  -0.000043  -0.002160
  249  C 18  S    0.047607   0.000042  -0.000314   0.000035   0.000008
  250  C 18  X    0.000465   0.000003  -0.000042  -0.000002  -0.000036
  251  C 18  Y   -0.000080   0.000023  -0.000004   0.000011  -0.000045
  252  C 18  Z   -0.000310  -0.000022   0.000019  -0.000009  -0.000055
  253  C 18  S   -0.025828  -0.000384   0.005069  -0.000256  -0.004377
  254  C 18  X   -0.006130   0.000111   0.002272  -0.000081  -0.002771
  255  C 18  Y   -0.000551  -0.000064   0.000473  -0.000090  -0.000411
  256  C 18  Z    0.001961   0.000194  -0.000357   0.000113   0.000740
  257  C 18  S   -0.054804  -0.031860   0.024100  -0.001816   0.012233
  258  C 18  X   -0.005347  -0.005321   0.005617   0.000125   0.003526
  259  C 18  Y    0.007515  -0.002443   0.002132   0.000696   0.006765
  260  C 18  Z    0.014514  -0.000006   0.002339   0.001035   0.010648
  261  C 18 XX   -0.007374   0.000016  -0.000071   0.000017   0.000055
  262  C 18 YY   -0.007725   0.000028  -0.000129   0.000020   0.000043
  263  C 18 ZZ   -0.007476   0.000021  -0.000063   0.000007   0.000014
  264  C 18 XY    0.000133  -0.000005   0.000026  -0.000003   0.000012
  265  C 18 XZ   -0.000079   0.000003  -0.000012   0.000005   0.000014
  266  C 18 YZ    0.000204   0.000003   0.000058   0.000004  -0.000022
  267  C 19  S   -0.001312  -0.000602   0.992567  -0.000085  -0.042132
  268  C 19  S   -0.000423  -0.000076   0.047655   0.000036  -0.002375
  269  C 19  X    0.000041   0.000005  -0.000442  -0.000003   0.000219
  270  C 19  Y    0.000024  -0.000023  -0.000326  -0.000001  -0.000073
  271  C 19  Z    0.000011   0.000057  -0.000200   0.000003  -0.000218
  272  C 19  S    0.004978   0.000601  -0.025863  -0.000404   0.009122
  273  C 19  X   -0.002110   0.000081   0.005966   0.000180  -0.004624
  274  C 19  Y   -0.000611  -0.000171   0.002566   0.000137  -0.000520
  275  C 19  Z    0.000162  -0.000798   0.000837   0.000111   0.001499
  276  C 19  S    0.023732   0.043958  -0.061919   0.009048  -0.049544
  277  C 19  X   -0.006259  -0.008587   0.004761  -0.000993   0.009750
  278  C 19  Y    0.000587   0.000319   0.010856  -0.000248  -0.001630
  279  C 19  Z    0.005770   0.001364   0.014329   0.000575  -0.009930
  280  C 19 XX   -0.000050  -0.000022  -0.007419   0.000015   0.000116
  281  C 19 YY   -0.000113  -0.000011  -0.007751   0.000013   0.000196
  282  C 19 ZZ   -0.000045   0.000002  -0.007529   0.000007  -0.000065
  283  C 19 XY    0.000021   0.000010   0.000142  -0.000001   0.000059
  284  C 19 XZ   -0.000019   0.000019  -0.000036  -0.000002   0.000190
  285  C 19 YZ    0.000057   0.000012   0.000204  -0.000005  -0.000134
  286  C 20  S    0.000651   0.001235  -0.000105  -0.002091  -0.000036
  287  C 20  S   -0.000004  -0.000386   0.000031   0.000014   0.000024
  288  C 20  X    0.000010  -0.000048   0.000004  -0.000022  -0.000000
  289  C 20  Y   -0.000019   0.000023   0.000008  -0.000031   0.000004
  290  C 20  Z   -0.000058  -0.000009   0.000016   0.000060   0.000008
  291  C 20  S    0.000309   0.005612  -0.000042  -0.004499  -0.000039
  292  C 20  X   -0.000278   0.002208   0.000286  -0.003070   0.000083
  293  C 20  Y   -0.000211   0.000190  -0.000033  -0.000483  -0.000077
  294  C 20  Z    0.000772   0.000029  -0.000063  -0.000181   0.000025
  295  C 20  S    0.051192   0.049281  -0.021597   0.018646  -0.001859
  296  C 20  X    0.009063   0.009757  -0.003329   0.003164   0.000046
  297  C 20  Y    0.003135   0.003254   0.001590   0.005333   0.002835
  298  C 20  Z    0.002369  -0.005674  -0.007519  -0.010189  -0.005688
  299  C 20 XX   -0.000021  -0.000089   0.000023   0.000052   0.000016
  300  C 20 YY   -0.000029  -0.000166   0.000028   0.000046   0.000019
  301  C 20 ZZ   -0.000010  -0.000086   0.000034   0.000016   0.000015
  302  C 20 XY   -0.000010   0.000012  -0.000006   0.000013  -0.000005
  303  C 20 XZ    0.000022   0.000019   0.000006  -0.000019  -0.000001
  304  C 20 YZ   -0.000000  -0.000060  -0.000007   0.000017  -0.000007
  305  C 21  S    0.000160   0.992532   0.000574  -0.043318  -0.000055
  306  C 21  S    0.000046   0.047727  -0.000016  -0.002442   0.000040
  307  C 21  X   -0.000017  -0.000392  -0.000003   0.000254  -0.000003
  308  C 21  Y    0.000008  -0.000327  -0.000024  -0.000062   0.000004
  309  C 21  Z    0.000023   0.000296  -0.000048   0.000188   0.000007
  310  C 21  S   -0.000132  -0.026354   0.000421   0.009330  -0.000473
  311  C 21  X   -0.000139   0.005544   0.000151  -0.004963   0.000144
  312  C 21  Y   -0.000118   0.002582  -0.000100  -0.000537   0.000108
  313  C 21  Z   -0.000102  -0.002244   0.000659  -0.000634  -0.000228
  314  C 21  S   -0.044115  -0.075420   0.029924  -0.051904  -0.002069
  315  C 21  X    0.008503   0.004829  -0.007753   0.012356   0.000190
  316  C 21  Y    0.000185   0.010291   0.002080  -0.001134   0.000369
  317  C 21  Z    0.000739  -0.016143  -0.001741   0.008275  -0.000898
  318  C 21 XX    0.000016  -0.007379  -0.000034   0.000065   0.000016
  319  C 21 YY    0.000025  -0.007771  -0.000021   0.000220   0.000015
  320  C 21 ZZ    0.000023  -0.007477  -0.000003  -0.000008   0.000007
  321  C 21 XY   -0.000003   0.000100   0.000008   0.000060  -0.000001
  322  C 21 XZ    0.000004   0.000009  -0.000015  -0.000222   0.000002
  323  C 21 YZ   -0.000004  -0.000186  -0.000014   0.000100   0.000003
  324  C 22  S    0.000526   0.000042   0.041834   0.000005   0.987980
  325  C 22  S    0.000106   0.000013   0.001602  -0.000002   0.046885
  326  C 22  X    0.000077   0.000002  -0.000100   0.000007  -0.000123
  327  C 22  Y    0.000001  -0.000012   0.000061   0.000004  -0.000216
  328  C 22  Z   -0.000016  -0.000020   0.000217  -0.000005  -0.000327
  329  C 22  S   -0.004287   0.000294   0.007328   0.000053  -0.022510
  330  C 22  X    0.000992   0.000127  -0.000934  -0.000073   0.002490
  331  C 22  Y    0.001489  -0.000037  -0.002467  -0.000074   0.002996
  332  C 22  Z    0.002100  -0.000045  -0.004134  -0.000046   0.004100
  333  C 22  S   -0.011020  -0.027189  -0.016586  -0.005309   0.050347
  334  C 22  X   -0.002544  -0.000314  -0.003446  -0.000547   0.001977
  335  C 22  Y    0.000289   0.002131   0.000658   0.000500  -0.005458
  336  C 22  Z    0.001560   0.005483   0.003773   0.001028  -0.011186
  337  C 22 XX    0.000048   0.000023  -0.000557   0.000000  -0.007482
  338  C 22 YY    0.000027   0.000013  -0.000451   0.000002  -0.007806
  339  C 22 ZZ    0.000041   0.000008  -0.000668   0.000002  -0.007556
  340  C 22 XY    0.000026  -0.000004   0.000065   0.000000   0.000125
  341  C 22 XZ    0.000023  -0.000004   0.000214  -0.000000  -0.000069
  342  C 22 YZ    0.000019   0.000005  -0.000077   0.000003   0.000223
  343  C 23  S    0.016949   0.000051   0.001549   0.000018   0.094728
  344  C 23  S    0.000404   0.000037   0.000162   0.000005   0.004019
  345  C 23  X    0.000090   0.000008  -0.000069  -0.000008  -0.000296
  346  C 23  Y    0.000119  -0.000003  -0.000034   0.000000  -0.000076
  347  C 23  Z    0.000214  -0.000015  -0.000000  -0.000003   0.000041
  348  C 23  S    0.007810  -0.000143  -0.004268  -0.000032   0.007018
  349  C 23  X    0.001263  -0.000091  -0.001235  -0.000017   0.003688
  350  C 23  Y   -0.001957   0.000086   0.000936   0.000004  -0.000516
  351  C 23  Z   -0.004402   0.000138   0.002336  -0.000010  -0.003081
  352  C 23  S   -0.016003   0.022133  -0.006668   0.001196  -0.034777
  353  C 23  X    0.002860   0.000068   0.001281   0.000456   0.002396
  354  C 23  Y    0.002109  -0.001973   0.000740  -0.000277   0.004114
  355  C 23  Z    0.002496  -0.004389  -0.000002  -0.000441   0.006186
  356  C 23 XX   -0.000355   0.000006   0.000034   0.000001  -0.001216
  357  C 23 YY   -0.000345   0.000009   0.000009  -0.000001  -0.000900
  358  C 23 ZZ   -0.000415   0.000020   0.000042   0.000004  -0.000861
  359  C 23 XY   -0.000128  -0.000007  -0.000007  -0.000003  -0.000104
  360  C 23 XZ   -0.000170  -0.000003  -0.000028  -0.000000   0.000024
  361  C 23 YZ   -0.000163  -0.000006   0.000008  -0.000000   0.000019
  362  H 24  S   -0.000322  -0.000021   0.000036   0.000010  -0.000102
  363  H 24  S   -0.000149   0.000339   0.000417  -0.000107  -0.000585
  364  H 24  X   -0.000320   0.000009  -0.000005  -0.000005   0.000013
  365  H 24  Y   -0.000101   0.000005  -0.000005   0.000002   0.000004
  366  H 24  Z    0.000007  -0.000008  -0.000001  -0.000004   0.000005
  367  H 25  S    0.000053  -0.000021  -0.000345   0.000013   0.000047
  368  H 25  S    0.000173  -0.000211   0.000022  -0.000164   0.001397
  369  H 25  X    0.000013   0.000003   0.000308   0.000007  -0.000079
  370  H 25  Y    0.000003   0.000002   0.000056  -0.000001  -0.000032
  371  H 25  Z   -0.000003   0.000021  -0.000060  -0.000003  -0.000010
  372  H 26  S   -0.000088  -0.000023   0.000024   0.000003  -0.000415
  373  H 26  S   -0.000618   0.000052   0.001719   0.000061   0.000200
  374  H 26  X   -0.000005  -0.000002  -0.000049  -0.000000   0.000140
  375  H 26  Y   -0.000004   0.000002  -0.000033   0.000002   0.000162
  376  H 26  Z    0.000007   0.000002  -0.000023  -0.000001   0.000226
  377  H 27  S    0.000039  -0.000007  -0.000090   0.000005   0.000021
  378  H 27  S    0.001662  -0.000134  -0.000668  -0.000034   0.001553
  379  H 27  X    0.000058  -0.000002   0.000008   0.000000   0.000004
  380  H 27  Y   -0.000010  -0.000001   0.000001   0.000002  -0.000028
  381  H 27  Z   -0.000040   0.000008   0.000006   0.000002  -0.000048
  382  C 28  S    0.000043   0.001537   0.000077   0.090660   0.000075
  383  C 28  S   -0.000002   0.000131   0.000044   0.003831   0.000015
  384  C 28  X    0.000001  -0.000080   0.000008  -0.000302  -0.000002
  385  C 28  Y   -0.000010  -0.000028  -0.000005  -0.000075  -0.000001
  386  C 28  Z    0.000024   0.000015   0.000011   0.000021   0.000003
  387  C 28  S    0.000552  -0.003965  -0.000243   0.007195  -0.000103
  388  C 28  X    0.000057  -0.001425  -0.000141   0.004287  -0.000091
  389  C 28  Y   -0.000105   0.000779   0.000094  -0.000340   0.000011
  390  C 28  Z    0.000138  -0.002097  -0.000190   0.002520  -0.000027
  391  C 28  S   -0.026071  -0.019602   0.005789  -0.040757  -0.006594
  392  C 28  X   -0.002338   0.001798   0.003471  -0.000327   0.001849
  393  C 28  Y    0.000988   0.002036   0.001049   0.003275   0.001005
  394  C 28  Z   -0.005104  -0.003024   0.000665  -0.007367  -0.001633
  395  C 28 XX    0.000020   0.000039   0.000012  -0.001179   0.000003
  396  C 28 YY    0.000014  -0.000007   0.000014  -0.000863   0.000002
  397  C 28 ZZ    0.000010   0.000028   0.000012  -0.000828   0.000002
  398  C 28 XY    0.000008  -0.000004  -0.000004  -0.000098  -0.000002
  399  C 28 XZ   -0.000000   0.000023   0.000007   0.000057   0.000001
  400  C 28 YZ   -0.000010  -0.000003   0.000008   0.000003   0.000003
  401  C 29  S    0.000067   0.043014   0.000117   0.988317  -0.000020
  402  C 29  S    0.000051   0.001669   0.000012   0.046924  -0.000004
  403  C 29  X   -0.000007  -0.000135   0.000003  -0.000064   0.000002
  404  C 29  Y   -0.000006   0.000042  -0.000006  -0.000187   0.000003
  405  C 29  Z    0.000019  -0.000201   0.000016   0.000367   0.000004
  406  C 29  S   -0.000351   0.007027   0.000286  -0.022804   0.000094
  407  C 29  X    0.000149  -0.000139   0.000096   0.001802  -0.000087
  408  C 29  Y    0.000155  -0.002048  -0.000056   0.002605  -0.000062
  409  C 29  Z   -0.000234   0.004360   0.000050  -0.004848   0.000053
  410  C 29  S    0.029712  -0.011048  -0.025458   0.056684  -0.001890
  411  C 29  X    0.001025  -0.003525  -0.000377   0.002840   0.000207
  412  C 29  Y   -0.001723  -0.000110   0.000676  -0.004752  -0.000119
  413  C 29  Z    0.005315  -0.001825  -0.004073   0.011797   0.000302
  414  C 29 XX   -0.000001  -0.000637   0.000020  -0.007462  -0.000001
  415  C 29 YY    0.000018  -0.000446   0.000010  -0.007840   0.000002
  416  C 29 ZZ    0.000021  -0.000623   0.000006  -0.007533   0.000004
  417  C 29 XY   -0.000001   0.000051  -0.000004   0.000083   0.000001
  418  C 29 XZ   -0.000007  -0.000236   0.000001   0.000042  -0.000001
  419  C 29 YZ    0.000003   0.000048  -0.000005  -0.000212  -0.000002
  420  H 30  S   -0.000023  -0.000332  -0.000017   0.000045   0.000012
  421  H 30  S    0.000357   0.000234  -0.000140   0.001488  -0.000135
  422  H 30  X   -0.000009   0.000314  -0.000003  -0.000077   0.000006
  423  H 30  Y    0.000001   0.000048   0.000002  -0.000035   0.000000
  424  H 30  Z    0.000006   0.000004  -0.000018   0.000027   0.000002
  425  H 31  S   -0.000020  -0.000083  -0.000010   0.000024  -0.000002
  426  H 31  S    0.000102  -0.000625  -0.000135   0.001640  -0.000033
  427  H 31  X   -0.000001   0.000006  -0.000004   0.000012   0.000000
  428  H 31  Y    0.000002  -0.000002  -0.000002  -0.000026   0.000001
  429  H 31  Z   -0.000001  -0.000003  -0.000006   0.000052  -0.000003
  430  H 32  S   -0.000012   0.000018  -0.000019  -0.000411   0.000001
  431  H 32  S   -0.000163   0.001742   0.000067   0.000142   0.000046
  432  H 32  X    0.000001  -0.000048  -0.000002   0.000100   0.000001
  433  H 32  Y    0.000001  -0.000029   0.000002   0.000139   0.000002
  434  H 32  Z   -0.000007   0.000034  -0.000001  -0.000261   0.000000
  435  H 33  S   -0.000011   0.000033  -0.000012  -0.000097   0.000002
  436  H 33  S   -0.000527   0.000100   0.000397  -0.000823   0.000061
  437  H 33  X   -0.000011  -0.000015   0.000009   0.000005  -0.000000
  438  H 33  Y    0.000000   0.000000   0.000005   0.000003   0.000003
  439  H 33  Z   -0.000019   0.000002   0.000003  -0.000007   0.000001
  440  H 34  S   -0.000078  -0.000022   0.000018  -0.000020  -0.000042
  441  H 34  S    0.000616   0.000400  -0.000132  -0.000171   0.000732
  442  H 34  X    0.000001  -0.000020   0.000008  -0.000004  -0.000015
  443  H 34  Y    0.000002   0.000004   0.000015   0.000006   0.000008
  444  H 34  Z   -0.000023  -0.000003   0.000031   0.000005  -0.000018
  445  CL35  S    0.000000  -0.000000   0.000002  -0.000000   0.000001
  446  CL35  S    0.000015  -0.000003   0.000046  -0.000003   0.000027
  447  CL35  X    0.000002   0.000001  -0.000003   0.000001  -0.000002
  448  CL35  Y    0.000004  -0.000002   0.000003  -0.000004  -0.000000
  449  CL35  Z    0.000004  -0.000000   0.000005   0.000001   0.000005
  450  CL35  S    0.000033  -0.000008   0.000129  -0.000006   0.000069
  451  CL35  X   -0.000015  -0.000005   0.000021  -0.000007   0.000012
  452  CL35  Y   -0.000019   0.000016  -0.000009   0.000025   0.000006
  453  CL35  Z   -0.000021   0.000001  -0.000035  -0.000009  -0.000029
  454  CL35  S   -0.000341   0.000071  -0.001258   0.000096  -0.000651
  455  CL35  X    0.000093   0.000046  -0.000090   0.000043  -0.000031
  456  CL35  Y    0.000072  -0.000089  -0.000296  -0.000145  -0.000141
  457  CL35  Z    0.000052   0.000025   0.000357   0.000078   0.000200
  458  CL35  S    0.001958  -0.002280  -0.002389  -0.003834  -0.001497
  459  CL35  X    0.000037  -0.000101  -0.000498   0.000091  -0.000180
  460  CL35  Y    0.000714  -0.000569  -0.000359  -0.000946  -0.000234
  461  CL35  Z   -0.000098   0.000644   0.000629   0.000794   0.000315
  462  CL35 XX    0.000020  -0.000008   0.000057  -0.000008   0.000035
  463  CL35 YY    0.000029  -0.000007   0.000066  -0.000004   0.000044
  464  CL35 ZZ    0.000027  -0.000004   0.000055  -0.000007   0.000037
  465  CL35 XY   -0.000004   0.000003  -0.000003   0.000003  -0.000002
  466  CL35 XZ   -0.000016  -0.000010   0.000003  -0.000002  -0.000003
  467  CL35 YZ    0.000004  -0.000000   0.000024   0.000005   0.000007
  468  H 36  S   -0.000005  -0.000057  -0.000063  -0.000004   0.000008
  469  H 36  S    0.000026   0.000390   0.000420  -0.000212   0.000021
  470  H 36  X    0.000003  -0.000016  -0.000026   0.000004  -0.000010
  471  H 36  Y   -0.000001   0.000002   0.000001   0.000010   0.000001
  472  H 36  Z   -0.000003  -0.000004  -0.000007   0.000005  -0.000003
  473  H 37  S   -0.000003  -0.000003  -0.000017   0.000002  -0.000003
  474  H 37  S    0.000179   0.000281   0.000303  -0.000160  -0.000003
  475  H 37  X   -0.000009   0.000005  -0.000008   0.000008  -0.000005
  476  H 37  Y    0.000002   0.000000   0.000011  -0.000008   0.000003
  477  H 37  Z    0.000004   0.000017   0.000008  -0.000001  -0.000005
  478  H 38  S   -0.000021  -0.000007   0.000039   0.000006   0.000033
  479  H 38  S    0.000240   0.000300  -0.000763  -0.000044  -0.000377
  480  H 38  X   -0.000002  -0.000006   0.000032   0.000002   0.000010
  481  H 38  Y    0.000002   0.000004  -0.000023  -0.000000  -0.000008
  482  H 38  Z   -0.000005  -0.000031   0.000005  -0.000007   0.000006

                     16         17         18         19         20
                  -10.3642   -10.3629   -10.3458   -10.3392   -10.3101
                     A          A          A          A          A   
    1  C  1  S    0.000003   0.000007   0.000031  -0.001558   0.000001
    2  C  1  S   -0.000061   0.000027   0.000057  -0.000133   0.000067
    3  C  1  X    0.000020  -0.000012  -0.000018   0.000068   0.000035
    4  C  1  Y   -0.000016  -0.000020  -0.000008   0.000066   0.000022
    5  C  1  Z   -0.000006   0.000004   0.000042   0.000019   0.000020
    6  C  1  S    0.000539  -0.000198  -0.000842   0.004667  -0.000637
    7  C  1  X   -0.000305  -0.000046  -0.000636  -0.001297   0.000141
    8  C  1  Y    0.000022   0.000210   0.001454  -0.002870  -0.000654
    9  C  1  Z    0.000022  -0.000327   0.000838  -0.002144  -0.000310
   10  C  1  S   -0.008065  -0.012405  -0.049781   0.118820  -0.047857
   11  C  1  X    0.000511  -0.004312  -0.015807   0.011168  -0.007366
   12  C  1  Y   -0.004413  -0.005549   0.002107  -0.002411  -0.009826
   13  C  1  Z   -0.000455  -0.002881   0.003199  -0.020555   0.003159
   14  C  1 XX   -0.000023  -0.000002  -0.000021  -0.000105   0.000052
   15  C  1 YY   -0.000018   0.000001   0.000000  -0.000226  -0.000034
   16  C  1 ZZ   -0.000012  -0.000012  -0.000005  -0.000212  -0.000008
   17  C  1 XY    0.000011  -0.000006   0.000013  -0.000060   0.000001
   18  C  1 XZ    0.000002   0.000004   0.000047  -0.000165  -0.000018
   19  C  1 YZ    0.000016  -0.000001   0.000011  -0.000150   0.000018
   20  C  2  S    0.000002   0.000005  -0.001629   0.000019   0.000004
   21  C  2  S    0.000020   0.000043  -0.000080   0.000037  -0.000106
   22  C  2  X   -0.000001   0.000029  -0.000060   0.000038  -0.000206
   23  C  2  Y   -0.000001  -0.000002   0.000066   0.000094  -0.000016
   24  C  2  Z    0.000013  -0.000035   0.000101   0.000054   0.000014
   25  C  2  S   -0.000109  -0.000418   0.005540  -0.002240  -0.001707
   26  C  2  X   -0.000052  -0.000391   0.002203   0.000535   0.000703
   27  C  2  Y   -0.000006   0.000028  -0.001697   0.000471   0.000709
   28  C  2  Z   -0.000083   0.000334  -0.002652   0.000911   0.001010
   29  C  2  S    0.005006   0.021219   0.088282  -0.060262   0.046999
   30  C  2  X   -0.001049  -0.002277  -0.017191   0.010415  -0.009349
   31  C  2  Y   -0.003019   0.000650   0.003185   0.001016   0.011676
   32  C  2  Z   -0.000428  -0.002500  -0.010690   0.009232  -0.004071
   33  C  2 XX    0.000015   0.000019  -0.000056  -0.000009  -0.000039
   34  C  2 YY   -0.000009   0.000008  -0.000200  -0.000010  -0.000081
   35  C  2 ZZ    0.000008  -0.000000  -0.000255  -0.000039   0.000017
   36  C  2 XY   -0.000010   0.000006   0.000093  -0.000029  -0.000011
   37  C  2 XZ    0.000000   0.000004   0.000245   0.000007   0.000055
   38  C  2 YZ   -0.000007  -0.000001  -0.000067   0.000040   0.000028
   39  S  3  S   -0.000002  -0.000002   0.000006  -0.000007  -0.000004
   40  S  3  S   -0.000051  -0.000047   0.000119  -0.000123  -0.000067
   41  S  3  X    0.000004   0.000005  -0.000017   0.000007  -0.000000
   42  S  3  Y    0.000005   0.000011   0.000012  -0.000021  -0.000007
   43  S  3  Z   -0.000018   0.000016   0.000011  -0.000014   0.000001
   44  S  3  S   -0.000139  -0.000128   0.000449  -0.000446  -0.000280
   45  S  3  X   -0.000042  -0.000050   0.000135  -0.000082  -0.000012
   46  S  3  Y   -0.000053  -0.000101  -0.000080   0.000237   0.000061
   47  S  3  Z    0.000168  -0.000151  -0.000085   0.000157  -0.000013
   48  S  3  S   -0.000178  -0.000099  -0.003360   0.001000   0.002832
   49  S  3  X   -0.000142  -0.000109  -0.002431   0.000967   0.001233
   50  S  3  Y    0.000207   0.000081   0.000013  -0.000205  -0.000328
   51  S  3  Z   -0.000750   0.000650   0.000518  -0.001374  -0.000178
   52  S  3  S    0.040144   0.026286  -0.002161  -0.094428   0.051982
   53  S  3  X    0.006796   0.005160  -0.000610  -0.017511   0.008936
   54  S  3  Y    0.000935   0.001310   0.001536  -0.007449   0.001478
   55  S  3  Z   -0.004617   0.001784  -0.005337   0.009686  -0.006861
   56  S  3 XX   -0.000081  -0.000079   0.000115  -0.000179  -0.000048
   57  S  3 YY   -0.000086  -0.000058   0.000087  -0.000125  -0.000030
   58  S  3 ZZ   -0.000042  -0.000044   0.000079  -0.000124  -0.000036
   59  S  3 XY    0.000004  -0.000000   0.000002  -0.000001   0.000006
   60  S  3 XZ    0.000011  -0.000003  -0.000043  -0.000045   0.000012
   61  S  3 YZ   -0.000029   0.000030   0.000029   0.000045  -0.000014
   62  H  4  S   -0.000029  -0.000023   0.000037  -0.000076  -0.000008
   63  H  4  S   -0.000155   0.000652  -0.000202  -0.002681   0.000167
   64  H  4  X    0.000000   0.000011   0.000008  -0.000036  -0.000026
   65  H  4  Y   -0.000000   0.000017  -0.000039   0.000011   0.000024
   66  H  4  Z   -0.000001  -0.000017  -0.000040   0.000048  -0.000008
   67  C  5  S   -0.000033  -0.000020  -0.000942   0.993533   0.000005
   68  C  5  S   -0.000011  -0.000031  -0.000359   0.048188   0.000009
   69  C  5  X   -0.000003   0.000013  -0.000077   0.000194  -0.000019
   70  C  5  Y    0.000006  -0.000007  -0.000018   0.000341  -0.000004
   71  C  5  Z    0.000044   0.000012   0.000019   0.000273  -0.000017
   72  C  5  S    0.000079   0.000118   0.002306  -0.023798  -0.000187
   73  C  5  X    0.000143  -0.000091   0.000803  -0.001794  -0.000157
   74  C  5  Y   -0.000098   0.000070   0.000070  -0.001950  -0.000023
   75  C  5  Z   -0.000437  -0.000009   0.000108  -0.002507  -0.000109
   76  C  5  S   -0.006480  -0.009322   0.004905  -0.043538   0.001046
   77  C  5  X   -0.000692  -0.000963   0.002619  -0.005303   0.001886
   78  C  5  Y   -0.001439  -0.001086  -0.000533  -0.005195  -0.000146
   79  C  5  Z   -0.000756  -0.001837  -0.000138  -0.006724  -0.001140
   80  C  5 XX   -0.000033  -0.000018  -0.000151  -0.007455  -0.000025
   81  C  5 YY   -0.000015  -0.000015  -0.000095  -0.007530  -0.000017
   82  C  5 ZZ   -0.000007  -0.000003  -0.000085  -0.007603  -0.000012
   83  C  5 XY    0.000001  -0.000004  -0.000010  -0.000039  -0.000003
   84  C  5 XZ   -0.000008  -0.000000   0.000018  -0.000120  -0.000011
   85  C  5 YZ   -0.000028  -0.000000  -0.000009  -0.000120   0.000006
   86  S  6  S   -0.000000  -0.000000  -0.000004   0.000001   0.000005
   87  S  6  S   -0.000001  -0.000000  -0.000100   0.000019   0.000111
   88  S  6  X    0.000006   0.000006   0.000003   0.000009   0.000008
   89  S  6  Y   -0.000011  -0.000008  -0.000047   0.000015   0.000006
   90  S  6  Z    0.000010  -0.000011  -0.000017   0.000001   0.000006
   91  S  6  S   -0.000015  -0.000019  -0.000242   0.000063   0.000435
   92  S  6  X   -0.000058  -0.000054  -0.000031  -0.000056  -0.000052
   93  S  6  Y    0.000082   0.000066   0.000382  -0.000090  -0.000106
   94  S  6  Z   -0.000093   0.000101   0.000168  -0.000013  -0.000052
   95  S  6  S    0.001337   0.001529   0.001078   0.000302  -0.002909
   96  S  6  X   -0.000564  -0.000550  -0.000455   0.000752   0.001196
   97  S  6  Y   -0.000257  -0.000053  -0.000624  -0.000191   0.002083
   98  S  6  Z   -0.000271   0.000362  -0.002428   0.000054   0.000674
   99  S  6  S   -0.013939  -0.022212  -0.037956   0.005372  -0.065444
  100  S  6  X    0.002780   0.004551   0.007560  -0.000496   0.013119
  101  S  6  Y   -0.001770  -0.002105   0.001755   0.000625   0.002574
  102  S  6  Z    0.001427  -0.002041   0.000596  -0.004109   0.000836
  103  S  6 XX    0.000022   0.000021  -0.000179   0.000014   0.000085
  104  S  6 YY   -0.000010   0.000002  -0.000190   0.000052  -0.000010
  105  S  6 ZZ    0.000007   0.000013  -0.000129  -0.000011   0.000107
  106  S  6 XY   -0.000005  -0.000009  -0.000050   0.000023   0.000066
  107  S  6 XZ    0.000020  -0.000026   0.000074   0.000013  -0.000009
  108  S  6 YZ    0.000005   0.000001   0.000004   0.000023  -0.000021
  109  C  7  S    0.000023  -0.000002   0.993638   0.000800  -0.003228
  110  C  7  S    0.000036  -0.000028   0.048286  -0.000203  -0.000364
  111  C  7  X    0.000028  -0.000015  -0.000302   0.000180  -0.000099
  112  C  7  Y   -0.000017   0.000012   0.000298   0.000017  -0.000018
  113  C  7  Z    0.000009   0.000019   0.000288  -0.000012  -0.000051
  114  C  7  S   -0.000322   0.000410  -0.026453   0.001442   0.005653
  115  C  7  X   -0.000140   0.000057   0.000369  -0.001319   0.003326
  116  C  7  Y   -0.000005   0.000055  -0.001314   0.000196  -0.000288
  117  C  7  Z   -0.000007   0.000098  -0.002419   0.000092  -0.000050
  118  C  7  S    0.001503  -0.006335  -0.024614   0.026894   0.045414
  119  C  7  X    0.001249   0.000814   0.008786   0.002721   0.012993
  120  C  7  Y    0.000005  -0.000419  -0.000639   0.000440   0.002317
  121  C  7  Z    0.000157  -0.001371  -0.003948   0.003862   0.008394
  122  C  7 XX    0.000003   0.000006  -0.007461  -0.000173  -0.000371
  123  C  7 YY    0.000012  -0.000001  -0.007271  -0.000108  -0.000108
  124  C  7 ZZ    0.000006   0.000010  -0.007359  -0.000091  -0.000095
  125  C  7 XY   -0.000002  -0.000003   0.000047  -0.000005   0.000028
  126  C  7 XZ    0.000000   0.000000   0.000071  -0.000028  -0.000052
  127  C  7 YZ    0.000006   0.000010  -0.000038   0.000011  -0.000017
  128  C  8  S    0.000125   0.000005  -0.000011   0.000026   0.000008
  129  C  8  S    0.000148  -0.000037  -0.000049   0.000098   0.000065
  130  C  8  X   -0.000004   0.000007   0.000071   0.000035   0.000007
  131  C  8  Y    0.000006  -0.000012  -0.000027   0.000028  -0.000048
  132  C  8  Z    0.000006  -0.000008  -0.000009   0.000007   0.000003
  133  C  8  S   -0.005583   0.000431   0.000599   0.000178  -0.000545
  134  C  8  X   -0.000257  -0.000287  -0.001088  -0.000069  -0.000213
  135  C  8  Y   -0.001333  -0.000089  -0.000600   0.000895   0.000563
  136  C  8  Z    0.002581  -0.000093   0.000745  -0.001045  -0.000586
  137  C  8  S    0.055500  -0.007586   0.037618  -0.003310   0.010785
  138  C  8  X    0.023310   0.001666   0.017045  -0.015721   0.001457
  139  C  8  Y    0.011075  -0.001186   0.006350  -0.013894   0.007532
  140  C  8  Z   -0.018073  -0.000354  -0.014578   0.034779  -0.022868
  141  C  8 XX    0.000048  -0.000017  -0.000026   0.000040   0.000008
  142  C  8 YY    0.000034  -0.000007   0.000003  -0.000063   0.000011
  143  C  8 ZZ    0.000060  -0.000016   0.000063   0.000054   0.000027
  144  C  8 XY   -0.000002  -0.000002  -0.000041  -0.000011   0.000006
  145  C  8 XZ    0.000008   0.000002   0.000027   0.000018  -0.000005
  146  C  8 YZ   -0.000010  -0.000015  -0.000005   0.000031   0.000009
  147  C  9  S    0.000070  -0.000000   0.000022  -0.000007  -0.000010
  148  C  9  S   -0.000353  -0.000015   0.000150  -0.000033  -0.000050
  149  C  9  X    0.000062   0.000008   0.000048  -0.000066  -0.000003
  150  C  9  Y   -0.000018  -0.000015  -0.000077  -0.000084  -0.000022
  151  C  9  Z    0.000065  -0.000020  -0.000006   0.000012  -0.000020
  152  C  9  S    0.005459   0.000058  -0.000886   0.000597   0.000525
  153  C  9  X   -0.001467  -0.000189  -0.001588   0.000791   0.000077
  154  C  9  Y    0.000956   0.000100   0.000478   0.000264  -0.000524
  155  C  9  Z   -0.002668   0.000101   0.000069   0.000313   0.001032
  156  C  9  S   -0.061965   0.019838  -0.064143   0.066397  -0.009181
  157  C  9  X    0.026427   0.004229   0.012924  -0.006141   0.008208
  158  C  9  Y    0.003623   0.003603  -0.002895   0.008730  -0.005521
  159  C  9  Z    0.005020  -0.002083   0.022475  -0.028702   0.022923
  160  C  9 XX   -0.000044   0.000002   0.000072  -0.000032   0.000009
  161  C  9 YY   -0.000109  -0.000010   0.000012   0.000021  -0.000002
  162  C  9 ZZ   -0.000036   0.000002   0.000054   0.000057  -0.000006
  163  C  9 XY    0.000025   0.000004   0.000050   0.000002  -0.000006
  164  C  9 XZ   -0.000009  -0.000006  -0.000005  -0.000026   0.000002
  165  C  9 YZ   -0.000054   0.000003   0.000056  -0.000009  -0.000014
  166  H 10  S   -0.000053  -0.000004  -0.000004  -0.000037  -0.000039
  167  H 10  S    0.000462  -0.000141   0.004089  -0.001133  -0.002830
  168  H 10  X   -0.000005  -0.000003  -0.000036   0.000128  -0.000026
  169  H 10  Y    0.000002  -0.000003   0.000186   0.000049   0.000007
  170  H 10  Z    0.000013  -0.000005  -0.000128  -0.000054  -0.000034
  171  H 11  S    0.000032  -0.000008   0.000097  -0.000151  -0.000047
  172  H 11  S   -0.000308  -0.000148   0.003198  -0.000749  -0.002435
  173  H 11  X    0.000008  -0.000000  -0.000064   0.000060   0.000006
  174  H 11  Y   -0.000008  -0.000001  -0.000233  -0.000013  -0.000011
  175  H 11  Z   -0.000010  -0.000010  -0.000008  -0.000008  -0.000008
  176  C 12  S    0.000007   0.000003   0.002973  -0.000017   0.993501
  177  C 12  S    0.000002   0.000013  -0.000163  -0.000069   0.047983
  178  C 12  X   -0.000020  -0.000002  -0.000028  -0.000027  -0.000254
  179  C 12  Y   -0.000001  -0.000000   0.000057  -0.000018   0.000106
  180  C 12  Z   -0.000007   0.000006   0.000072   0.000000   0.000024
  181  C 12  S    0.000050  -0.000173   0.006190   0.000572  -0.023034
  182  C 12  X    0.000007   0.000129  -0.002334  -0.000194   0.003460
  183  C 12  Y    0.000016  -0.000024   0.000069   0.000142  -0.000666
  184  C 12  Z    0.000005  -0.000009  -0.000461  -0.000211  -0.000213
  185  C 12  S   -0.002849  -0.000450   0.000591  -0.012139  -0.035230
  186  C 12  X    0.000704   0.000108  -0.000400   0.002773   0.008093
  187  C 12  Y   -0.000030  -0.000237   0.000128  -0.000344  -0.001104
  188  C 12  Z    0.000009   0.000150   0.001354   0.000058   0.000413
  189  C 12 XX    0.000012  -0.000008  -0.000453   0.000028  -0.007791
  190  C 12 YY    0.000010   0.000001  -0.000094  -0.000020  -0.007480
  191  C 12 ZZ    0.000007   0.000005  -0.000159  -0.000019  -0.007467
  192  C 12 XY    0.000000  -0.000003  -0.000017   0.000002   0.000028
  193  C 12 XZ    0.000001  -0.000004  -0.000119   0.000021  -0.000066
  194  C 12 YZ    0.000002   0.000004  -0.000011   0.000010   0.000025
  195  H 13  S   -0.000015  -0.000016  -0.000090  -0.000030   0.000012
  196  H 13  S   -0.000009   0.000077  -0.000949   0.002965  -0.000283
  197  H 13  X    0.000008   0.000003  -0.000065   0.000097  -0.000035
  198  H 13  Y    0.000020  -0.000006  -0.000005   0.000146  -0.000003
  199  H 13  Z   -0.000014  -0.000003  -0.000044  -0.000162  -0.000007
  200  H 14  S   -0.000027  -0.000037  -0.000027  -0.000085  -0.000036
  201  H 14  S    0.000471   0.000167   0.000226   0.002890   0.000326
  202  H 14  X    0.000022   0.000007   0.000034  -0.000254   0.000019
  203  H 14  Y    0.000013  -0.000002   0.000004   0.000034   0.000008
  204  H 14  Z    0.000013   0.000005  -0.000013   0.000107   0.000007
  205  H 15  S    0.000003  -0.000006  -0.000044   0.000033  -0.000000
  206  H 15  S   -0.000158   0.000114  -0.001146   0.002577  -0.000230
  207  H 15  X   -0.000008  -0.000007  -0.000088   0.000132  -0.000024
  208  H 15  Y   -0.000006   0.000007  -0.000076  -0.000181  -0.000006
  209  H 15  Z    0.000017  -0.000002   0.000002   0.000044  -0.000005
  210  C 16  S    0.000006   0.000124  -0.000014  -0.000009   0.000009
  211  C 16  S   -0.000023   0.000158  -0.000164  -0.000006   0.000064
  212  C 16  X    0.000012   0.000000   0.000012   0.000023  -0.000012
  213  C 16  Y   -0.000007   0.000005   0.000004   0.000027  -0.000034
  214  C 16  Z    0.000007   0.000006   0.000066   0.000034   0.000013
  215  C 16  S    0.000365  -0.005683   0.001626  -0.000356  -0.000840
  216  C 16  X   -0.000213  -0.000678   0.000612  -0.000505  -0.000205
  217  C 16  Y   -0.000060  -0.001664  -0.000421  -0.000152   0.000457
  218  C 16  Z    0.000192  -0.002601  -0.001532   0.000037   0.000379
  219  C 16  S   -0.016644   0.062023   0.020891   0.003637   0.017292
  220  C 16  X    0.001702   0.023735  -0.004626  -0.000289  -0.003253
  221  C 16  Y   -0.000530   0.009390   0.001417  -0.008117   0.004123
  222  C 16  Z   -0.002494   0.006368   0.002130  -0.013534   0.010343
  223  C 16 XX   -0.000012   0.000051  -0.000014  -0.000046   0.000002
  224  C 16 YY   -0.000002   0.000039  -0.000049  -0.000020   0.000011
  225  C 16 ZZ   -0.000015   0.000065  -0.000035  -0.000026   0.000007
  226  C 16 XY    0.000002  -0.000003   0.000032   0.000004   0.000006
  227  C 16 XZ   -0.000003  -0.000006   0.000006   0.000023   0.000006
  228  C 16 YZ    0.000014   0.000012   0.000015   0.000001  -0.000016
  229  C 17  S    0.000000   0.000067  -0.000009  -0.000008  -0.000012
  230  C 17  S    0.000007  -0.000336  -0.000032  -0.000117  -0.000077
  231  C 17  X    0.000005   0.000051  -0.000029   0.000002   0.000004
  232  C 17  Y   -0.000015  -0.000033  -0.000004  -0.000003   0.000028
  233  C 17  Z    0.000014  -0.000072   0.000014   0.000048   0.000006
  234  C 17  S   -0.000099   0.005468   0.000206   0.001011   0.000616
  235  C 17  X   -0.000096  -0.001010   0.001096  -0.000405  -0.000394
  236  C 17  Y    0.000143   0.001327   0.000503  -0.000235  -0.000720
  237  C 17  Z   -0.000025   0.002908   0.000396  -0.000583  -0.000608
  238  C 17  S    0.015477  -0.052327   0.017324   0.040340  -0.013342
  239  C 17  X    0.001304   0.025366   0.009830   0.007931  -0.001767
  240  C 17  Y    0.001011   0.003950   0.000478   0.006436  -0.005686
  241  C 17  Z    0.001122  -0.007002  -0.002252   0.005426  -0.011857
  242  C 17 XX    0.000007  -0.000033  -0.000034  -0.000012  -0.000018
  243  C 17 YY   -0.000004  -0.000092  -0.000020  -0.000059  -0.000018
  244  C 17 ZZ    0.000009  -0.000031   0.000017  -0.000036  -0.000034
  245  C 17 XY    0.000004   0.000038  -0.000021   0.000004  -0.000005
  246  C 17 XZ    0.000006   0.000006  -0.000018  -0.000018  -0.000004
  247  C 17 YZ   -0.000002   0.000058   0.000025  -0.000008   0.000005
  248  C 18  S   -0.000017  -0.017186  -0.000002  -0.000003  -0.000001
  249  C 18  S    0.000033  -0.001227  -0.000079   0.000038  -0.000006
  250  C 18  X    0.000003  -0.000183  -0.000006   0.000008  -0.000006
  251  C 18  Y    0.000006  -0.000176   0.000006   0.000006   0.000000
  252  C 18  Z    0.000002  -0.000200  -0.000011   0.000018  -0.000012
  253  C 18  S   -0.000381   0.009841   0.001230  -0.000670  -0.000129
  254  C 18  X   -0.000266   0.005103   0.000546  -0.000051   0.000013
  255  C 18  Y    0.000008   0.001923  -0.000108  -0.000168  -0.000048
  256  C 18  Z    0.000146   0.000585  -0.000230  -0.000332   0.000149
  257  C 18  S    0.011879  -0.046344  -0.014043   0.017017  -0.018049
  258  C 18  X    0.001467  -0.009426  -0.001681   0.004633  -0.003594
  259  C 18  Y   -0.000599  -0.007032  -0.000826  -0.002154   0.002400
  260  C 18  Z   -0.001872  -0.008358   0.000720  -0.006432   0.006142
  261  C 18 XX    0.000013  -0.000063   0.000007   0.000019   0.000002
  262  C 18 YY    0.000009  -0.000091  -0.000017   0.000006   0.000005
  263  C 18 ZZ    0.000004  -0.000206  -0.000016   0.000018  -0.000003
  264  C 18 XY    0.000003  -0.000114  -0.000001  -0.000014  -0.000007
  265  C 18 XZ   -0.000001  -0.000149  -0.000012  -0.000026   0.000003
  266  C 18 YZ   -0.000005  -0.000197   0.000019  -0.000007   0.000012
  267  C 19  S   -0.000049   0.002584  -0.000011   0.000001  -0.000003
  268  C 19  S    0.000029   0.000322   0.000081  -0.000037  -0.000046
  269  C 19  X   -0.000006   0.000002   0.000008   0.000000   0.000001
  270  C 19  Y    0.000008  -0.000013  -0.000004   0.000008   0.000005
  271  C 19  Z   -0.000009  -0.000016   0.000021  -0.000012  -0.000002
  272  C 19  S   -0.000188  -0.006287  -0.001458   0.000489   0.000765
  273  C 19  X    0.000046   0.003790   0.000258  -0.000258  -0.000251
  274  C 19  Y   -0.000051   0.001146   0.000218  -0.000175  -0.000206
  275  C 19  Z    0.000097  -0.000069   0.000098   0.000045  -0.000309
  276  C 19  S   -0.010352   0.022884  -0.006079  -0.027626   0.016198
  277  C 19  X    0.001369  -0.006224  -0.001037   0.003556  -0.002059
  278  C 19  Y    0.001417   0.003417   0.002233   0.005481  -0.006523
  279  C 19  Z    0.001317   0.009581   0.005587   0.008870  -0.008532
  280  C 19 XX    0.000013   0.000066   0.000020  -0.000008  -0.000009
  281  C 19 YY    0.000019   0.000030   0.000023  -0.000002  -0.000014
  282  C 19 ZZ    0.000008   0.000057   0.000001  -0.000006  -0.000007
  283  C 19 XY    0.000000  -0.000016   0.000002   0.000010   0.000002
  284  C 19 XZ   -0.000007  -0.000049   0.000014  -0.000003   0.000013
  285  C 19 YZ    0.000001  -0.000002  -0.000009   0.000013   0.000008
  286  C 20  S   -0.017220  -0.000011   0.000004   0.000005   0.000001
  287  C 20  S   -0.001206   0.000031   0.000048   0.000073   0.000012
  288  C 20  X   -0.000145   0.000003  -0.000016  -0.000023   0.000000
  289  C 20  Y   -0.000153   0.000005   0.000002  -0.000026   0.000004
  290  C 20  Z    0.000235  -0.000002  -0.000014   0.000050  -0.000018
  291  C 20  S    0.009564  -0.000380  -0.000397  -0.000597  -0.000521
  292  C 20  X    0.004769  -0.000242   0.000294  -0.000512  -0.000181
  293  C 20  Y    0.001733   0.000026   0.000288   0.000218  -0.000151
  294  C 20  Z   -0.001612  -0.000125  -0.000370  -0.000803   0.000097
  295  C 20  S   -0.047894   0.005145  -0.020118   0.022750  -0.016779
  296  C 20  X   -0.007778   0.000983  -0.002295   0.004155  -0.003015
  297  C 20  Y   -0.006462  -0.000188  -0.003880   0.000323   0.002513
  298  C 20  Z    0.011315   0.001925   0.009498  -0.003147  -0.003997
  299  C 20 XX   -0.000018   0.000010   0.000009   0.000000   0.000000
  300  C 20 YY   -0.000050   0.000009   0.000001   0.000039   0.000001
  301  C 20 ZZ   -0.000273   0.000001  -0.000020   0.000026  -0.000010
  302  C 20 XY   -0.000067   0.000003  -0.000003  -0.000004  -0.000013
  303  C 20 XZ    0.000122  -0.000001  -0.000014  -0.000038  -0.000001
  304  C 20 YZ    0.000195   0.000004   0.000013   0.000008  -0.000005
  305  C 21  S    0.002519  -0.000033   0.000026   0.000009  -0.000007
  306  C 21  S    0.000285   0.000024  -0.000185   0.000048  -0.000073
  307  C 21  X    0.000001  -0.000005   0.000021   0.000022   0.000006
  308  C 21  Y   -0.000006   0.000010   0.000014   0.000035  -0.000011
  309  C 21  Z    0.000018   0.000013   0.000017  -0.000016  -0.000012
  310  C 21  S   -0.005925  -0.000117   0.001605  -0.000513   0.000992
  311  C 21  X    0.003690   0.000036   0.000023  -0.000381  -0.000348
  312  C 21  Y    0.000985  -0.000088  -0.000592  -0.000134  -0.000198
  313  C 21  Z   -0.000640  -0.000063   0.000439  -0.000184   0.000432
  314  C 21  S    0.028808  -0.015411   0.048433  -0.047156   0.014470
  315  C 21  X   -0.008389   0.001191  -0.006726   0.003425  -0.000561
  316  C 21  Y    0.002385   0.001723  -0.002849   0.004934  -0.003378
  317  C 21  Z   -0.008832  -0.003551  -0.000370  -0.006761   0.004514
  318  C 21 XX    0.000071   0.000013  -0.000076  -0.000013  -0.000017
  319  C 21 YY    0.000020   0.000018  -0.000018   0.000016  -0.000024
  320  C 21 ZZ    0.000035   0.000006  -0.000039  -0.000028  -0.000016
  321  C 21 XY   -0.000010  -0.000000   0.000003   0.000007   0.000005
  322  C 21 XZ    0.000041   0.000006   0.000027   0.000007  -0.000009
  323  C 21 YZ    0.000002  -0.000004  -0.000031   0.000011  -0.000009
  324  C 22  S   -0.000073  -0.095144   0.000008   0.000001   0.000000
  325  C 22  S    0.000010  -0.005006  -0.000084   0.000020  -0.000010
  326  C 22  X    0.000004   0.000332   0.000012   0.000001  -0.000006
  327  C 22  Y    0.000001   0.000116   0.000005   0.000006  -0.000001
  328  C 22  Z   -0.000003   0.000046   0.000018   0.000004   0.000004
  329  C 22  S   -0.000169   0.011463   0.000794  -0.000320   0.000041
  330  C 22  X    0.000071  -0.004064  -0.000179   0.000113   0.000087
  331  C 22  Y    0.000054  -0.002962  -0.000293   0.000160   0.000020
  332  C 22  Z    0.000016  -0.003250  -0.000444   0.000191   0.000022
  333  C 22  S    0.005267  -0.048148  -0.005415   0.015559  -0.005471
  334  C 22  X   -0.001012   0.000008  -0.001704  -0.007818   0.007532
  335  C 22  Y   -0.000702   0.004264   0.000361  -0.001506   0.001196
  336  C 22  Z   -0.000473   0.007950   0.001016   0.001521  -0.003365
  337  C 22 XX   -0.000001   0.000220  -0.000006  -0.000007  -0.000001
  338  C 22 YY    0.000004   0.000608  -0.000026   0.000001  -0.000004
  339  C 22 ZZ    0.000007   0.000591  -0.000007   0.000003  -0.000005
  340  C 22 XY    0.000001  -0.000116   0.000005  -0.000001   0.000001
  341  C 22 XZ    0.000002   0.000064  -0.000013  -0.000004  -0.000003
  342  C 22 YZ   -0.000001  -0.000019   0.000016  -0.000003  -0.000001
  343  C 23  S   -0.000015   0.988746   0.000003   0.000000   0.000001
  344  C 23  S   -0.000011   0.047082   0.000015  -0.000061   0.000007
  345  C 23  X   -0.000008   0.000205  -0.000007  -0.000005   0.000005
  346  C 23  Y   -0.000000  -0.000150   0.000002   0.000006   0.000001
  347  C 23  Z   -0.000004  -0.000383   0.000015   0.000005   0.000004
  348  C 23  S    0.000167  -0.024238  -0.000539   0.000685  -0.000011
  349  C 23  X    0.000144  -0.003574  -0.000216  -0.000003   0.000018
  350  C 23  Y   -0.000034   0.001805   0.000109  -0.000210   0.000048
  351  C 23  Z   -0.000100   0.005306   0.000238  -0.000334   0.000004
  352  C 23  S   -0.005271   0.062405   0.004662  -0.014267   0.012287
  353  C 23  X   -0.000915   0.001288  -0.000367  -0.007532   0.006408
  354  C 23  Y    0.000088  -0.006068  -0.000824  -0.002614   0.002048
  355  C 23  Z    0.000712  -0.011951  -0.001347  -0.000693   0.000885
  356  C 23 XX    0.000002  -0.007428  -0.000006   0.000002   0.000002
  357  C 23 YY   -0.000000  -0.007812  -0.000007  -0.000016  -0.000002
  358  C 23 ZZ    0.000003  -0.007570  -0.000003  -0.000007   0.000001
  359  C 23 XY    0.000001   0.000149  -0.000002   0.000011  -0.000004
  360  C 23 XZ   -0.000001  -0.000069   0.000008   0.000004   0.000001
  361  C 23 YZ    0.000004   0.000219  -0.000001   0.000017  -0.000003
  362  H 24  S    0.000020   0.000064   0.000011  -0.000005   0.000010
  363  H 24  S   -0.000308   0.001549  -0.000000   0.000094  -0.000057
  364  H 24  X   -0.000010   0.000072  -0.000007   0.000012  -0.000003
  365  H 24  Y   -0.000004   0.000004   0.000008   0.000005   0.000005
  366  H 24  Z   -0.000000  -0.000028   0.000004   0.000004  -0.000003
  367  H 25  S    0.000003  -0.000099   0.000012  -0.000007  -0.000003
  368  H 25  S    0.000007  -0.001080   0.000033   0.000181   0.000054
  369  H 25  X    0.000000   0.000008  -0.000009  -0.000007  -0.000003
  370  H 25  Y    0.000004   0.000007  -0.000007   0.000003  -0.000001
  371  H 25  Z   -0.000004   0.000009   0.000000  -0.000003   0.000008
  372  H 26  S    0.000002   0.000100   0.000020   0.000002  -0.000005
  373  H 26  S   -0.000038   0.001604   0.000126  -0.000174  -0.000031
  374  H 26  X   -0.000001  -0.000025  -0.000005   0.000002  -0.000001
  375  H 26  Y    0.000000  -0.000062  -0.000001  -0.000000  -0.000000
  376  H 26  Z    0.000003  -0.000093   0.000003  -0.000000  -0.000000
  377  H 27  S    0.000003  -0.000416   0.000000   0.000004   0.000005
  378  H 27  S    0.000080  -0.000161  -0.000124   0.000056  -0.000043
  379  H 27  X   -0.000001  -0.000159   0.000002   0.000007  -0.000002
  380  H 27  Y    0.000001   0.000091  -0.000002   0.000007  -0.000001
  381  H 27  Z   -0.000001   0.000263  -0.000003   0.000003   0.000000
  382  C 28  S    0.989131   0.000003  -0.000008   0.000016  -0.000002
  383  C 28  S    0.047111  -0.000009   0.000029  -0.000032   0.000001
  384  C 28  X    0.000265  -0.000003  -0.000002  -0.000025   0.000006
  385  C 28  Y   -0.000134  -0.000001   0.000009   0.000031  -0.000009
  386  C 28  Z    0.000365   0.000005  -0.000006  -0.000018   0.000001
  387  C 28  S   -0.024201   0.000137  -0.000530   0.000314   0.000199
  388  C 28  X   -0.004352   0.000140  -0.000016   0.000628  -0.000008
  389  C 28  Y    0.001416  -0.000010  -0.000003   0.000027  -0.000025
  390  C 28  Z   -0.004698   0.000054  -0.000034  -0.000057   0.000181
  391  C 28  S    0.058950  -0.004550   0.007240  -0.000043  -0.006473
  392  C 28  X    0.002008  -0.001658  -0.006503   0.002551   0.000998
  393  C 28  Y   -0.005127  -0.000468  -0.003888   0.001230   0.000859
  394  C 28  Z    0.011970  -0.000017   0.004941  -0.000180  -0.002411
  395  C 28 XX   -0.007409   0.000002   0.000001  -0.000009   0.000006
  396  C 28 YY   -0.007846  -0.000001   0.000013  -0.000016   0.000005
  397  C 28 ZZ   -0.007545   0.000004   0.000002  -0.000030   0.000010
  398  C 28 XY    0.000105   0.000001  -0.000001  -0.000007   0.000001
  399  C 28 XZ    0.000023   0.000002  -0.000005  -0.000001  -0.000005
  400  C 28 YZ   -0.000216  -0.000003  -0.000002   0.000001  -0.000005
  401  C 29  S   -0.091071  -0.000017   0.000020  -0.000001  -0.000002
  402  C 29  S   -0.004801   0.000008  -0.000011   0.000038  -0.000016
  403  C 29  X    0.000320  -0.000000  -0.000002   0.000005  -0.000010
  404  C 29  Y    0.000103   0.000002   0.000039   0.000013   0.000004
  405  C 29  Z   -0.000111   0.000004  -0.000020  -0.000016  -0.000011
  406  C 29  S    0.011246  -0.000114   0.000191  -0.000780   0.000043
  407  C 29  X   -0.003457   0.000090  -0.000094   0.000315   0.000136
  408  C 29  Y   -0.002507   0.000044  -0.000027   0.000087   0.000035
  409  C 29  Z    0.004093  -0.000033  -0.000015   0.000042  -0.000114
  410  C 29  S   -0.046888   0.005458  -0.001416  -0.002416   0.008823
  411  C 29  X   -0.002484  -0.001719  -0.006491   0.000728   0.002020
  412  C 29  Y    0.003400  -0.000553   0.000512  -0.000746  -0.000486
  413  C 29  Z   -0.008433   0.000530  -0.002827   0.000387   0.002643
  414  C 29 XX    0.000180  -0.000004  -0.000003   0.000002   0.000002
  415  C 29 YY    0.000585   0.000002  -0.000012   0.000010  -0.000004
  416  C 29 ZZ    0.000565   0.000006  -0.000029   0.000003  -0.000005
  417  C 29 XY   -0.000103   0.000002   0.000013  -0.000006  -0.000000
  418  C 29 XZ    0.000024  -0.000001   0.000008   0.000013   0.000005
  419  C 29 YZ    0.000038   0.000001   0.000009   0.000007  -0.000007
  420  H 30  S   -0.000104  -0.000001  -0.000041   0.000034  -0.000010
  421  H 30  S   -0.001079   0.000025   0.000087   0.000346   0.000261
  422  H 30  X    0.000007  -0.000001  -0.000010  -0.000016  -0.000006
  423  H 30  Y    0.000008   0.000005   0.000002   0.000008  -0.000004
  424  H 30  Z   -0.000011   0.000003   0.000006   0.000012  -0.000005
  425  H 31  S   -0.000418  -0.000001   0.000007   0.000062  -0.000014
  426  H 31  S   -0.000068   0.000085   0.000118  -0.000149   0.000146
  427  H 31  X   -0.000200  -0.000001   0.000005  -0.000015   0.000005
  428  H 31  Y    0.000072  -0.000000   0.000001   0.000005  -0.000002
  429  H 31  Z   -0.000237   0.000001   0.000006   0.000006   0.000000
  430  H 32  S    0.000098  -0.000002   0.000037   0.000023   0.000010
  431  H 32  S    0.001586  -0.000038  -0.000214   0.000039  -0.000239
  432  H 32  X   -0.000008  -0.000002   0.000005  -0.000011  -0.000002
  433  H 32  Y   -0.000052   0.000000   0.000005  -0.000002   0.000007
  434  H 32  Z    0.000100  -0.000002   0.000005   0.000002  -0.000004
  435  H 33  S    0.000067   0.000015   0.000030   0.000069  -0.000016
  436  H 33  S    0.001420  -0.000240   0.000281  -0.000464   0.000010
  437  H 33  X    0.000073  -0.000007   0.000009  -0.000008   0.000001
  438  H 33  Y    0.000004  -0.000004   0.000002  -0.000016   0.000010
  439  H 33  Z    0.000013   0.000002   0.000007   0.000030  -0.000004
  440  H 34  S    0.000023  -0.000041   0.000007  -0.000020  -0.000087
  441  H 34  S   -0.000092   0.000192  -0.002108  -0.000310  -0.002532
  442  H 34  X   -0.000002   0.000001  -0.000064   0.000004  -0.000037
  443  H 34  Y   -0.000003   0.000011   0.000072  -0.000015   0.000007
  444  H 34  Z    0.000002  -0.000010   0.000129  -0.000019   0.000085
  445  CL35  S    0.000000   0.000001   0.000002   0.000002   0.000003
  446  CL35  S    0.000005   0.000020   0.000003   0.000063   0.000074
  447  CL35  X   -0.000001  -0.000001   0.000008   0.000013  -0.000008
  448  CL35  Y   -0.000005  -0.000000   0.000021  -0.000005  -0.000007
  449  CL35  Z    0.000002   0.000003  -0.000029   0.000004   0.000007
  450  CL35  S    0.000014   0.000052   0.000109   0.000154   0.000191
  451  CL35  X    0.000005   0.000003  -0.000058  -0.000103   0.000067
  452  CL35  Y    0.000030   0.000005  -0.000113   0.000053   0.000066
  453  CL35  Z   -0.000014  -0.000018   0.000172  -0.000049  -0.000069
  454  CL35  S   -0.000111  -0.000467  -0.000919  -0.000988  -0.001398
  455  CL35  X   -0.000003  -0.000016   0.000215   0.000767  -0.000460
  456  CL35  Y   -0.000195  -0.000109  -0.000312  -0.000585  -0.000776
  457  CL35  Z    0.000134   0.000112  -0.000186   0.000473   0.000750
  458  CL35  S   -0.003197   0.000105   0.001133  -0.002957  -0.002076
  459  CL35  X    0.000326   0.000055   0.000010  -0.000191   0.000522
  460  CL35  Y   -0.000749   0.000156   0.000304  -0.000979  -0.000613
  461  CL35  Z    0.000597   0.000062   0.000180   0.000557   0.000646
  462  CL35 XX    0.000006   0.000031  -0.000022   0.000073   0.000106
  463  CL35 YY    0.000009   0.000027  -0.000112   0.000094   0.000099
  464  CL35 ZZ    0.000001   0.000033  -0.000023   0.000093   0.000091
  465  CL35 XY    0.000002  -0.000004   0.000018   0.000064  -0.000040
  466  CL35 XZ    0.000000  -0.000002  -0.000040  -0.000060   0.000051
  467  CL35 YZ    0.000009   0.000006   0.000015   0.000053   0.000071
  468  H 36  S   -0.000010  -0.000003  -0.000152  -0.000027  -0.000092
  469  H 36  S    0.000034   0.000079  -0.000625  -0.000041   0.003375
  470  H 36  X   -0.000003  -0.000005   0.000018   0.000006  -0.000004
  471  H 36  Y    0.000004   0.000000  -0.000004  -0.000000   0.000232
  472  H 36  Z    0.000000   0.000000  -0.000003   0.000015   0.000067
  473  H 37  S    0.000001  -0.000010  -0.000183  -0.000010  -0.000151
  474  H 37  S   -0.000017   0.000060  -0.000831  -0.000206   0.002682
  475  H 37  X    0.000001  -0.000004   0.000041   0.000012   0.000058
  476  H 37  Y   -0.000000  -0.000000  -0.000009  -0.000009  -0.000100
  477  H 37  Z   -0.000002  -0.000002  -0.000019   0.000006  -0.000262
  478  H 38  S   -0.000009   0.000010  -0.000168  -0.000007  -0.000010
  479  H 38  S   -0.000042  -0.000037  -0.000551   0.000110   0.002859
  480  H 38  X    0.000007   0.000005  -0.000015  -0.000001  -0.000022
  481  H 38  Y   -0.000002  -0.000001  -0.000002   0.000007  -0.000130
  482  H 38  Z   -0.000001  -0.000001   0.000001  -0.000008   0.000187

                     21         22         23         24         25
                   -9.5220    -8.2277    -8.1688    -7.2665    -7.2635
                     A          A          A          A          A   
    1  C  1  S   -0.000005  -0.000156   0.000084  -0.000161   0.000059
    2  C  1  S   -0.000065  -0.000306   0.000472  -0.000856   0.000308
    3  C  1  X   -0.000037   0.000044  -0.000029  -0.000096   0.000015
    4  C  1  Y    0.000122  -0.000177  -0.000007   0.000125  -0.000100
    5  C  1  Z   -0.000036  -0.000068   0.000029  -0.000022  -0.000024
    6  C  1  S   -0.000765   0.005831  -0.004593   0.004142  -0.001508
    7  C  1  X   -0.000378   0.001019  -0.001024   0.002293  -0.000573
    8  C  1  Y   -0.001081   0.003784  -0.002467  -0.002157   0.001184
    9  C  1  Z   -0.001184   0.001705  -0.000608  -0.000404  -0.000080
   10  C  1  S   -0.071291   0.059659  -0.080283  -0.091848  -0.078664
   11  C  1  X   -0.039588   0.010567   0.000889  -0.007325  -0.033294
   12  C  1  Y    0.008168   0.003986  -0.012084  -0.015217   0.022941
   13  C  1  Z   -0.004191  -0.007161   0.009788   0.007943   0.016098
   14  C  1 XX    0.000025  -0.000270   0.000054  -0.000039   0.000036
   15  C  1 YY   -0.000030  -0.000341   0.000025  -0.000186   0.000058
   16  C  1 ZZ    0.000014  -0.000225   0.000025  -0.000180   0.000056
   17  C  1 XY    0.000020   0.000293  -0.000004  -0.000125   0.000021
   18  C  1 XZ    0.000010  -0.000010  -0.000002   0.000015   0.000010
   19  C  1 YZ    0.000043  -0.000069   0.000036  -0.000068   0.000018
   20  C  2  S    0.000050   0.000028  -0.000103   0.000175  -0.000003
   21  C  2  S    0.000150   0.000131  -0.000498   0.000576  -0.000037
   22  C  2  X    0.000008   0.000136  -0.000041   0.000056   0.000026
   23  C  2  Y   -0.000054   0.000016   0.000028  -0.000655   0.000040
   24  C  2  Z   -0.000066   0.000050   0.000034   0.000225  -0.000014
   25  C  2  S   -0.004227  -0.001512   0.002934  -0.007987   0.000514
   26  C  2  X   -0.000025   0.000892  -0.001119  -0.000368  -0.000246
   27  C  2  Y    0.000149  -0.001537   0.002320   0.002727  -0.000439
   28  C  2  Z    0.001625  -0.001675   0.000290   0.001317  -0.000456
   29  C  2  S    0.190959  -0.097914   0.029708   0.058590   0.136919
   30  C  2  X   -0.032335   0.015459  -0.002836  -0.022458  -0.019025
   31  C  2  Y   -0.034285  -0.004667   0.005692  -0.074967   0.009248
   32  C  2  Z   -0.031675   0.011200  -0.009405   0.008402  -0.018838
   33  C  2 XX    0.000002   0.000041  -0.000107   0.000098   0.000072
   34  C  2 YY    0.000263   0.000016   0.000050   0.000730  -0.000053
   35  C  2 ZZ    0.000136  -0.000018  -0.000173   0.000217   0.000021
   36  C  2 XY   -0.000028  -0.000041  -0.000039  -0.000016  -0.000016
   37  C  2 XZ    0.000005  -0.000021   0.000008   0.000003  -0.000028
   38  C  2 YZ   -0.000135   0.000027  -0.000000  -0.000324   0.000016
   39  S  3  S   -0.000004  -0.279821  -0.000058  -0.000005   0.000000
   40  S  3  S   -0.000086   1.024584  -0.000281  -0.000084   0.000008
   41  S  3  X   -0.000006   0.009078   0.000023   0.000008  -0.000011
   42  S  3  Y   -0.000005   0.001859   0.000010  -0.000013   0.000001
   43  S  3  Z   -0.000003  -0.000875  -0.000006  -0.000002  -0.000002
   44  S  3  S   -0.000301   0.076987  -0.001591  -0.000322   0.000031
   45  S  3  X    0.000010   0.002073  -0.000334  -0.000071   0.000085
   46  S  3  Y    0.000055   0.000281  -0.000104   0.000095  -0.000002
   47  S  3  Z    0.000011  -0.000296   0.000053   0.000010   0.000014
   48  S  3  S    0.003006  -0.057788   0.009881   0.003743   0.000041
   49  S  3  X    0.000940  -0.011456   0.004375   0.002105  -0.000914
   50  S  3  Y   -0.001073  -0.000893   0.000723  -0.002070   0.000127
   51  S  3  Z   -0.000245   0.002252  -0.000985  -0.000122  -0.000105
   52  S  3  S   -0.066237  -0.054679   0.202370   0.098972  -0.058345
   53  S  3  X   -0.010936  -0.006070   0.037783   0.018983  -0.010336
   54  S  3  Y    0.003535  -0.000842   0.010324   0.001736   0.004409
   55  S  3  Z   -0.002277   0.009156  -0.006769  -0.012184  -0.018734
   56  S  3 XX   -0.000080  -0.013314  -0.000306  -0.000096   0.000007
   57  S  3 YY   -0.000062  -0.012899  -0.000330   0.000016  -0.000010
   58  S  3 ZZ   -0.000114  -0.012803  -0.000268  -0.000127   0.000011
   59  S  3 XY   -0.000043   0.000001  -0.000028  -0.000009   0.000005
   60  S  3 XZ    0.000006   0.000067   0.000008   0.000012  -0.000003
   61  S  3 YZ   -0.000041   0.000078  -0.000024  -0.000020   0.000006
   62  H  4  S   -0.000136  -0.000026   0.000068  -0.000174  -0.000009
   63  H  4  S   -0.000069  -0.000985   0.001034  -0.000804   0.001407
   64  H  4  X    0.000054  -0.000124   0.000014   0.000059   0.000020
   65  H  4  Y    0.000022   0.000051   0.000072  -0.000017  -0.000019
   66  H  4  Z   -0.000008  -0.000056  -0.000008   0.000051  -0.000063
   67  C  5  S    0.000074  -0.000092   0.000014   0.000033  -0.000041
   68  C  5  S    0.000416  -0.000557   0.000053   0.000242  -0.000272
   69  C  5  X    0.000078  -0.000016   0.000069  -0.000047   0.000108
   70  C  5  Y    0.000100  -0.000026   0.000076  -0.000035   0.000016
   71  C  5  Z   -0.000006   0.000021   0.000002  -0.000081   0.000092
   72  C  5  S   -0.002589   0.002680  -0.000217  -0.002176   0.002738
   73  C  5  X   -0.001824  -0.000131  -0.000390  -0.001138  -0.000046
   74  C  5  Y   -0.000979   0.001331  -0.000291   0.000287  -0.000733
   75  C  5  Z   -0.001155   0.000555   0.000063  -0.000450   0.000264
   76  C  5  S   -0.022135  -0.004468   0.014538  -0.007587   0.030182
   77  C  5  X   -0.002402  -0.002128   0.001442  -0.001732   0.008356
   78  C  5  Y   -0.002593   0.000005   0.002361  -0.000776  -0.001492
   79  C  5  Z   -0.005379  -0.000097   0.001855  -0.001761   0.005196
   80  C  5 XX    0.000027  -0.000157   0.000078  -0.000079   0.000044
   81  C  5 YY    0.000103   0.000076   0.000030   0.000057   0.000002
   82  C  5 ZZ    0.000004  -0.000056  -0.000019  -0.000056  -0.000007
   83  C  5 XY   -0.000012  -0.000058  -0.000020   0.000009  -0.000039
   84  C  5 XZ   -0.000077   0.000001   0.000000  -0.000052  -0.000016
   85  C  5 YZ    0.000006   0.000092   0.000014   0.000082  -0.000059
   86  S  6  S   -0.000000   0.000014  -0.279815  -0.000002   0.000002
   87  S  6  S   -0.000009  -0.000477   1.024437  -0.000025   0.000024
   88  S  6  X    0.000001  -0.000025  -0.008351  -0.000005   0.000013
   89  S  6  Y    0.000002  -0.000024   0.002608   0.000005   0.000018
   90  S  6  Z    0.000001   0.000004   0.000554  -0.000004  -0.000000
   91  S  6  S   -0.000016  -0.001329   0.077084  -0.000133   0.000100
   92  S  6  X    0.000006   0.000353  -0.001958   0.000053  -0.000101
   93  S  6  Y    0.000014   0.000200  -0.000137  -0.000017  -0.000136
   94  S  6  Z   -0.000012  -0.000055   0.000078   0.000046  -0.000003
   95  S  6  S    0.000366   0.007140  -0.055086   0.001496  -0.000006
   96  S  6  X   -0.000303  -0.003959   0.008699  -0.000109   0.000854
   97  S  6  Y    0.000040   0.000293   0.002479  -0.001792   0.001034
   98  S  6  Z    0.000122  -0.000192   0.000535  -0.000045   0.000237
   99  S  6  S    0.001621   0.150244   0.006100   0.097891  -0.086120
  100  S  6  X    0.003595  -0.030271  -0.006953  -0.017154   0.020267
  101  S  6  Y   -0.008391   0.001433   0.001353  -0.015333  -0.001175
  102  S  6  Z    0.014049  -0.000973   0.001324   0.000039  -0.004592
  103  S  6 XX    0.000007  -0.000215  -0.013364   0.000003   0.000025
  104  S  6 YY   -0.000017  -0.000457  -0.013417   0.000057   0.000007
  105  S  6 ZZ   -0.000034  -0.000243  -0.012864  -0.000071   0.000036
  106  S  6 XY    0.000030   0.000013  -0.000233   0.000015   0.000015
  107  S  6 XZ   -0.000003   0.000020   0.000023  -0.000012   0.000004
  108  S  6 YZ   -0.000021  -0.000004   0.000060  -0.000012   0.000001
  109  C  7  S   -0.000043   0.000051  -0.000085  -0.000182   0.000054
  110  C  7  S   -0.000257   0.000221  -0.000447  -0.000948   0.000266
  111  C  7  X   -0.000130  -0.000131  -0.000005  -0.000057   0.000019
  112  C  7  Y    0.000160   0.000098  -0.000127   0.000124  -0.000058
  113  C  7  Z    0.000004  -0.000024  -0.000047  -0.000119   0.000111
  114  C  7  S    0.001681  -0.001378   0.001329   0.005511  -0.001520
  115  C  7  X    0.002158   0.001158   0.000805  -0.000517   0.000197
  116  C  7  Y   -0.000749  -0.000769   0.000725  -0.001349   0.000203
  117  C  7  Z   -0.000239  -0.000148   0.000327   0.003464  -0.001496
  118  C  7  S   -0.071354   0.027435  -0.012609  -0.015022  -0.036754
  119  C  7  X    0.017079  -0.006736   0.003110   0.008005   0.007946
  120  C  7  Y    0.000930   0.002053  -0.002477   0.005034  -0.004158
  121  C  7  Z   -0.015747   0.004792  -0.003144  -0.004603  -0.006099
  122  C  7 XX    0.000002   0.000102  -0.000148  -0.000201   0.000058
  123  C  7 YY   -0.000034   0.000091  -0.000038  -0.000194   0.000080
  124  C  7 ZZ   -0.000072   0.000042  -0.000098  -0.000090   0.000040
  125  C  7 XY    0.000009   0.000034   0.000010   0.000040   0.000008
  126  C  7 XZ    0.000006   0.000034  -0.000015  -0.000169   0.000075
  127  C  7 YZ    0.000018   0.000023   0.000011  -0.000004  -0.000003
  128  C  8  S    0.000007  -0.000170   0.000078  -0.000001  -0.000014
  129  C  8  S    0.000032  -0.000339   0.000312   0.000009  -0.000065
  130  C  8  X    0.000025   0.000123  -0.000008  -0.000013  -0.000004
  131  C  8  Y   -0.000044   0.000121   0.000002   0.000073  -0.000018
  132  C  8  Z   -0.000019  -0.000257  -0.000011   0.000004  -0.000026
  133  C  8  S   -0.000057   0.007073  -0.006534  -0.000516   0.000463
  134  C  8  X   -0.000367   0.000901   0.000977  -0.000114   0.000353
  135  C  8  Y    0.000406  -0.001285   0.000393  -0.000024  -0.000046
  136  C  8  Z   -0.000050   0.002722  -0.000240  -0.000691   0.000401
  137  C  8  S    0.064407   0.041150  -0.110988  -0.065216   0.018323
  138  C  8  X   -0.017502   0.018780  -0.012248   0.014820   0.003022
  139  C  8  Y   -0.000385  -0.025052   0.025191  -0.004511   0.001702
  140  C  8  Z   -0.016279   0.049315  -0.050800  -0.004743  -0.001907
  141  C  8 XX    0.000002  -0.000188   0.000203  -0.000014  -0.000019
  142  C  8 YY   -0.000020  -0.000075   0.000070  -0.000016  -0.000022
  143  C  8 ZZ    0.000036  -0.000315   0.000027  -0.000008  -0.000007
  144  C  8 XY   -0.000015  -0.000106   0.000015   0.000004   0.000007
  145  C  8 XZ    0.000002   0.000165   0.000029  -0.000023  -0.000011
  146  C  8 YZ    0.000024   0.000144   0.000025  -0.000001   0.000001
  147  C  9  S   -0.000002   0.000072  -0.000124  -0.000009   0.000002
  148  C  9  S   -0.000026   0.000281  -0.000092  -0.000015   0.000007
  149  C  9  X    0.000001   0.000045  -0.000237  -0.000046   0.000016
  150  C  9  Y   -0.000047   0.000022   0.000048   0.000095  -0.000046
  151  C  9  Z   -0.000036  -0.000017  -0.000166  -0.000048  -0.000029
  152  C  9  S    0.000761  -0.006541   0.005816  -0.000517  -0.000261
  153  C  9  X   -0.000200  -0.000791   0.000534   0.000252   0.000032
  154  C  9  Y    0.000234  -0.000177  -0.000550  -0.000603   0.000046
  155  C  9  Z    0.000299   0.000007   0.001017   0.000618   0.000604
  156  C  9  S    0.027115  -0.083370   0.006513  -0.058999   0.016237
  157  C  9  X    0.008746  -0.005963  -0.006835  -0.026586   0.013653
  158  C  9  Y    0.005144   0.027825  -0.028471  -0.009699  -0.002485
  159  C  9  Z    0.004036  -0.047790   0.050903   0.016460   0.011255
  160  C  9 XX    0.000009   0.000168  -0.000326  -0.000025   0.000005
  161  C  9 YY   -0.000005   0.000079  -0.000010  -0.000024   0.000004
  162  C  9 ZZ    0.000028   0.000030  -0.000250  -0.000045   0.000003
  163  C  9 XY    0.000026   0.000036   0.000056   0.000001  -0.000011
  164  C  9 XZ   -0.000009  -0.000046  -0.000272   0.000015   0.000010
  165  C  9 YZ    0.000001  -0.000008   0.000083   0.000005   0.000002
  166  H 10  S    0.000046   0.000162  -0.000046  -0.000102  -0.000063
  167  H 10  S   -0.001399   0.000558  -0.001662   0.002425  -0.000996
  168  H 10  X   -0.000025  -0.000005  -0.000011   0.000028  -0.000006
  169  H 10  Y    0.000005  -0.000001  -0.000013  -0.000020   0.000012
  170  H 10  Z    0.000001   0.000022   0.000003   0.000077  -0.000036
  171  H 11  S   -0.000050   0.000027  -0.000044  -0.000104   0.000088
  172  H 11  S   -0.003487   0.000378   0.000906  -0.003816  -0.000286
  173  H 11  X   -0.000016  -0.000073  -0.000034  -0.000032  -0.000005
  174  H 11  Y   -0.000018   0.000012   0.000051  -0.000053   0.000005
  175  H 11  Z   -0.000061   0.000007   0.000019  -0.000048  -0.000147
  176  C 12  S    0.000087  -0.000018   0.000024   0.000047   0.000009
  177  C 12  S    0.000500  -0.000060   0.000164   0.000323   0.000035
  178  C 12  X    0.000003   0.000040   0.000047   0.000155  -0.000050
  179  C 12  Y    0.000046  -0.000027  -0.000014  -0.000049   0.000027
  180  C 12  Z    0.000019  -0.000020  -0.000011  -0.000025   0.000004
  181  C 12  S   -0.003989   0.000167  -0.001631  -0.003084  -0.000191
  182  C 12  X    0.002043  -0.000007   0.000714   0.000863  -0.000068
  183  C 12  Y   -0.000213   0.000487  -0.000440   0.000793  -0.000359
  184  C 12  Z   -0.000223   0.000311   0.000043  -0.000864  -0.000007
  185  C 12  S   -0.008593  -0.002161  -0.003902  -0.007909  -0.001917
  186  C 12  X    0.002243   0.001000   0.001805   0.001613   0.000113
  187  C 12  Y   -0.000607  -0.000514   0.000231  -0.001078  -0.000243
  188  C 12  Z    0.001858  -0.001268   0.000576   0.001147   0.000625
  189  C 12 XX   -0.000039  -0.000053   0.000006  -0.000045   0.000042
  190  C 12 YY    0.000073  -0.000007  -0.000011  -0.000028   0.000006
  191  C 12 ZZ    0.000089  -0.000060  -0.000035   0.000010  -0.000008
  192  C 12 XY   -0.000063  -0.000014   0.000054  -0.000076   0.000011
  193  C 12 XZ    0.000015  -0.000007   0.000015   0.000113  -0.000041
  194  C 12 YZ   -0.000001  -0.000001   0.000008   0.000001   0.000002
  195  H 13  S    0.000133  -0.000092   0.000021   0.000014  -0.000068
  196  H 13  S   -0.000380  -0.001769   0.000927   0.001450  -0.000121
  197  H 13  X    0.000007   0.000013  -0.000018   0.000027   0.000012
  198  H 13  Y    0.000021  -0.000086   0.000002   0.000003   0.000027
  199  H 13  Z    0.000018  -0.000044   0.000025   0.000064  -0.000011
  200  H 14  S   -0.000077  -0.000047  -0.000046  -0.000007  -0.000082
  201  H 14  S   -0.000068  -0.001567   0.000208   0.000593  -0.000706
  202  H 14  X   -0.000002   0.000014  -0.000021   0.000043  -0.000047
  203  H 14  Y    0.000020  -0.000033   0.000032   0.000008   0.000018
  204  H 14  Z    0.000061   0.000005   0.000005   0.000026   0.000011
  205  H 15  S    0.000043  -0.000071  -0.000032   0.000142   0.000142
  206  H 15  S   -0.001332   0.000545   0.000506  -0.000551  -0.001537
  207  H 15  X   -0.000049   0.000025   0.000041  -0.000016  -0.000017
  208  H 15  Y    0.000003  -0.000001   0.000007   0.000026  -0.000114
  209  H 15  Z   -0.000010   0.000004   0.000000   0.000026  -0.000098
  210  C 16  S   -0.000021  -0.000158   0.000079  -0.000037  -0.000011
  211  C 16  S   -0.000082  -0.000281   0.000327  -0.000192  -0.000050
  212  C 16  X   -0.000001   0.000122   0.000000  -0.000016  -0.000029
  213  C 16  Y    0.000015   0.000114   0.000016   0.000055  -0.000013
  214  C 16  Z    0.000047   0.000148   0.000048  -0.000082   0.000014
  215  C 16  S    0.000288   0.006934  -0.006974   0.001425  -0.000140
  216  C 16  X    0.000019   0.000923   0.000465   0.000008  -0.000039
  217  C 16  Y   -0.000104  -0.000720   0.000010  -0.000061  -0.000258
  218  C 16  Z   -0.000414  -0.001594  -0.000422   0.000876  -0.000493
  219  C 16  S    0.035483  -0.003533  -0.101709   0.023794   0.075743
  220  C 16  X   -0.015881   0.015483  -0.010864  -0.005096   0.008602
  221  C 16  Y   -0.012010  -0.026031   0.026139   0.010560   0.001181
  222  C 16  Z   -0.008749  -0.046388   0.046112   0.020891  -0.003202
  223  C 16 XX   -0.000041  -0.000212   0.000175  -0.000030  -0.000021
  224  C 16 YY   -0.000049  -0.000096   0.000068  -0.000028  -0.000005
  225  C 16 ZZ   -0.000041  -0.000209   0.000037  -0.000033  -0.000022
  226  C 16 XY    0.000002  -0.000148  -0.000003  -0.000030  -0.000001
  227  C 16 XZ    0.000013  -0.000159  -0.000064  -0.000036   0.000006
  228  C 16 YZ   -0.000014  -0.000152  -0.000030   0.000002  -0.000005
  229  C 17  S   -0.000016   0.000072  -0.000122  -0.000050  -0.000023
  230  C 17  S   -0.000073   0.000304  -0.000083  -0.000251  -0.000108
  231  C 17  X    0.000008   0.000045  -0.000182  -0.000059   0.000033
  232  C 17  Y    0.000006   0.000068   0.000065   0.000079   0.000013
  233  C 17  Z    0.000026   0.000062   0.000153  -0.000083   0.000007
  234  C 17  S    0.000687  -0.007459   0.005976   0.002128   0.000665
  235  C 17  X    0.000071  -0.000586  -0.000429   0.000742  -0.000586
  236  C 17  Y    0.000108  -0.000776  -0.000521  -0.000377  -0.000379
  237  C 17  Z   -0.000024  -0.000899  -0.000373   0.000530  -0.000365
  238  C 17  S    0.031944  -0.064230  -0.016490  -0.037589  -0.010217
  239  C 17  X   -0.001302  -0.002541  -0.026262   0.002520   0.023986
  240  C 17  Y    0.004726   0.025484  -0.032598   0.003366   0.003946
  241  C 17  Z    0.013141   0.038546  -0.037296   0.010387  -0.011090
  242  C 17 XX   -0.000021   0.000160  -0.000242  -0.000080  -0.000025
  243  C 17 YY   -0.000042   0.000071  -0.000038  -0.000017  -0.000024
  244  C 17 ZZ   -0.000012  -0.000005  -0.000303  -0.000054  -0.000042
  245  C 17 XY    0.000000   0.000038   0.000083   0.000013  -0.000005
  246  C 17 XZ   -0.000006   0.000017   0.000266   0.000032  -0.000013
  247  C 17 YZ   -0.000004  -0.000016  -0.000149   0.000030  -0.000007
  248  C 18  S    0.000014   0.000001  -0.000063  -0.000001  -0.000023
  249  C 18  S    0.000051  -0.000060  -0.000317   0.000022  -0.000098
  250  C 18  X   -0.000003   0.000078   0.000006  -0.000018  -0.000028
  251  C 18  Y    0.000007   0.000056  -0.000008   0.000074   0.000020
  252  C 18  Z   -0.000009   0.000052   0.000028  -0.000033  -0.000037
  253  C 18  S   -0.000072  -0.001500   0.003778  -0.000625   0.000727
  254  C 18  X    0.000115  -0.002063   0.001492  -0.000456   0.000585
  255  C 18  Y    0.000059  -0.001368  -0.000271  -0.000101  -0.000083
  256  C 18  Z    0.000148  -0.001358  -0.001456   0.000648  -0.000084
  257  C 18  S   -0.008574   0.070766  -0.014004  -0.050376  -0.053000
  258  C 18  X    0.000434   0.006265   0.001315  -0.009250  -0.010920
  259  C 18  Y    0.004007   0.005669   0.002259  -0.000147  -0.013020
  260  C 18  Z    0.009394   0.003663   0.005918   0.005526  -0.015133
  261  C 18 XX    0.000043   0.000011  -0.000042  -0.000029  -0.000041
  262  C 18 YY    0.000019   0.000004  -0.000083  -0.000008  -0.000031
  263  C 18 ZZ    0.000032   0.000055  -0.000027  -0.000022  -0.000034
  264  C 18 XY   -0.000004   0.000004   0.000005   0.000005  -0.000011
  265  C 18 XZ   -0.000010  -0.000025  -0.000029   0.000021  -0.000006
  266  C 18 YZ    0.000014   0.000045   0.000042  -0.000018   0.000014
  267  C 19  S    0.000034  -0.000073   0.000009   0.000000  -0.000014
  268  C 19  S    0.000150  -0.000379  -0.000018   0.000027  -0.000063
  269  C 19  X   -0.000006   0.000003  -0.000085  -0.000031   0.000003
  270  C 19  Y    0.000000  -0.000011  -0.000002   0.000085   0.000052
  271  C 19  Z    0.000003   0.000021   0.000076  -0.000021  -0.000030
  272  C 19  S   -0.001065   0.004452  -0.002114  -0.000510   0.000547
  273  C 19  X    0.000268  -0.001876   0.002450   0.000695  -0.000008
  274  C 19  Y    0.000223  -0.001281   0.000061   0.000338  -0.000442
  275  C 19  Z    0.000221  -0.001519  -0.001394   0.000671  -0.000278
  276  C 19  S   -0.009410  -0.015717   0.066611   0.000900   0.018251
  277  C 19  X   -0.001789  -0.000054  -0.002861  -0.000676  -0.005622
  278  C 19  Y    0.004477  -0.000695  -0.004030  -0.001297   0.001275
  279  C 19  Z    0.005388   0.002688  -0.006544  -0.005338   0.007562
  280  C 19 XX    0.000065  -0.000044   0.000024   0.000002  -0.000028
  281  C 19 YY    0.000054  -0.000088   0.000016  -0.000030  -0.000010
  282  C 19 ZZ    0.000051  -0.000031   0.000038  -0.000023  -0.000020
  283  C 19 XY    0.000011   0.000039   0.000003  -0.000009   0.000011
  284  C 19 XZ   -0.000001   0.000026   0.000005  -0.000001   0.000011
  285  C 19 YZ   -0.000001   0.000067   0.000037  -0.000025   0.000019
  286  C 20  S    0.000010  -0.000005  -0.000070   0.000027  -0.000007
  287  C 20  S    0.000055  -0.000098  -0.000337   0.000117  -0.000038
  288  C 20  X   -0.000012   0.000070  -0.000011   0.000028   0.000002
  289  C 20  Y    0.000018   0.000035   0.000022  -0.000008  -0.000027
  290  C 20  Z    0.000017  -0.000045  -0.000042  -0.000029  -0.000026
  291  C 20  S   -0.000725  -0.000858   0.003578  -0.001064   0.000493
  292  C 20  X    0.000136  -0.001096   0.001452  -0.000646   0.000124
  293  C 20  Y   -0.000102  -0.001003  -0.000475   0.000104   0.000072
  294  C 20  Z   -0.000178   0.001769   0.001426   0.000022   0.000253
  295  C 20  S   -0.044285   0.031769  -0.003375   0.044561   0.001023
  296  C 20  X   -0.007224  -0.001108   0.003613   0.004796   0.000965
  297  C 20  Y    0.005780   0.002382   0.000455   0.004507   0.001190
  298  C 20  Z   -0.012976  -0.001303  -0.002537  -0.001613  -0.005065
  299  C 20 XX   -0.000000   0.000030  -0.000058   0.000049   0.000006
  300  C 20 YY    0.000019  -0.000013  -0.000101   0.000025  -0.000015
  301  C 20 ZZ   -0.000004   0.000049  -0.000048   0.000048  -0.000004
  302  C 20 XY   -0.000021   0.000002  -0.000007   0.000014  -0.000004
  303  C 20 XZ   -0.000012   0.000037   0.000033   0.000008   0.000010
  304  C 20 YZ   -0.000001  -0.000041  -0.000036   0.000012  -0.000007
  305  C 21  S   -0.000004  -0.000075   0.000011   0.000004  -0.000000
  306  C 21  S   -0.000014  -0.000367  -0.000010   0.000002  -0.000009
  307  C 21  X   -0.000007   0.000012  -0.000096  -0.000041   0.000012
  308  C 21  Y    0.000036   0.000011  -0.000015   0.000005   0.000007
  309  C 21  Z    0.000055  -0.000040  -0.000046   0.000023  -0.000011
  310  C 21  S    0.000185   0.003650  -0.002095   0.000550   0.000265
  311  C 21  X    0.000124  -0.001078   0.002312  -0.000007  -0.000329
  312  C 21  Y   -0.000170  -0.000989   0.000173  -0.000023  -0.000262
  313  C 21  Z   -0.000368   0.001717   0.000817  -0.000008   0.000301
  314  C 21  S   -0.036035  -0.002407   0.053429   0.040681   0.012762
  315  C 21  X    0.007597  -0.005409  -0.002598   0.001715  -0.005445
  316  C 21  Y   -0.001879  -0.000062   0.001645  -0.006494   0.001846
  317  C 21  Z    0.006189  -0.007806  -0.002807   0.018395  -0.004350
  318  C 21 XX   -0.000005  -0.000077   0.000036   0.000042   0.000001
  319  C 21 YY    0.000003  -0.000101   0.000006  -0.000006   0.000008
  320  C 21 ZZ   -0.000032  -0.000036   0.000045   0.000029   0.000007
  321  C 21 XY    0.000003   0.000017   0.000003   0.000008   0.000009
  322  C 21 XZ    0.000020  -0.000017  -0.000004  -0.000018  -0.000006
  323  C 21 YZ   -0.000002  -0.000055  -0.000029  -0.000002  -0.000017
  324  C 22  S    0.000020   0.000012  -0.000052   0.000007  -0.000011
  325  C 22  S    0.000083   0.000084  -0.000279   0.000031  -0.000051
  326  C 22  X    0.000011   0.000003   0.000021   0.000006  -0.000015
  327  C 22  Y   -0.000021   0.000005  -0.000006   0.000009   0.000029
  328  C 22  Z   -0.000016   0.000003   0.000013  -0.000026   0.000012
  329  C 22  S   -0.000388  -0.001721   0.004058  -0.000308   0.000540
  330  C 22  X   -0.000173   0.001069  -0.000405  -0.000381  -0.000045
  331  C 22  Y   -0.000001   0.000780  -0.001042  -0.000100  -0.000135
  332  C 22  Z   -0.000015   0.000944  -0.001834   0.000029  -0.000178
  333  C 22  S   -0.021780  -0.030524   0.020134  -0.016455  -0.020171
  334  C 22  X    0.001280   0.005984  -0.006640   0.006459  -0.003663
  335  C 22  Y    0.000544   0.002766  -0.002558   0.001445   0.002513
  336  C 22  Z    0.002594  -0.000019  -0.000885   0.000328   0.006737
  337  C 22 XX    0.000033  -0.000001  -0.000017   0.000004  -0.000006
  338  C 22 YY    0.000041  -0.000001  -0.000067   0.000010  -0.000023
  339  C 22 ZZ    0.000040  -0.000017  -0.000007   0.000022  -0.000012
  340  C 22 XY    0.000011  -0.000015   0.000010   0.000003   0.000007
  341  C 22 XZ    0.000011  -0.000020  -0.000021   0.000004  -0.000017
  342  C 22 YZ    0.000004  -0.000020   0.000044  -0.000006  -0.000006
  343  C 23  S    0.000021  -0.000055   0.000016   0.000006  -0.000007
  344  C 23  S    0.000093  -0.000297   0.000104   0.000031  -0.000019
  345  C 23  X    0.000001  -0.000005  -0.000010  -0.000009   0.000013
  346  C 23  Y   -0.000026  -0.000008  -0.000007   0.000014   0.000037
  347  C 23  Z    0.000000   0.000012  -0.000004  -0.000017   0.000024
  348  C 23  S   -0.000693   0.004244  -0.001827  -0.000383  -0.000132
  349  C 23  X   -0.000029   0.000402  -0.001035   0.000014  -0.000283
  350  C 23  Y    0.000240  -0.000835   0.000248  -0.000027  -0.000036
  351  C 23  Z    0.000198  -0.001887   0.001097  -0.000026   0.000113
  352  C 23  S    0.001100   0.002811  -0.036059   0.026820   0.055704
  353  C 23  X    0.004849   0.011859  -0.003820   0.004986  -0.007280
  354  C 23  Y    0.002566   0.003896   0.001473   0.000552  -0.008222
  355  C 23  Z   -0.000300   0.002076   0.004184  -0.002583  -0.012016
  356  C 23 XX    0.000033  -0.000021  -0.000006  -0.000005  -0.000018
  357  C 23 YY    0.000025  -0.000067   0.000016   0.000002  -0.000018
  358  C 23 ZZ    0.000041  -0.000010  -0.000017   0.000021  -0.000014
  359  C 23 XY   -0.000012   0.000028   0.000002  -0.000011  -0.000001
  360  C 23 XZ   -0.000008  -0.000005   0.000026   0.000006   0.000015
  361  C 23 YZ   -0.000004   0.000050  -0.000015  -0.000004   0.000001
  362  H 24  S    0.000043  -0.000165  -0.000013   0.000003  -0.000013
  363  H 24  S   -0.000284  -0.000895   0.000159  -0.000317   0.000378
  364  H 24  X   -0.000018  -0.000018  -0.000009  -0.000005   0.000019
  365  H 24  Y    0.000005   0.000028   0.000017  -0.000002   0.000013
  366  H 24  Z   -0.000007   0.000065   0.000043  -0.000014  -0.000002
  367  H 25  S    0.000054  -0.000036  -0.000173   0.000071   0.000025
  368  H 25  S   -0.000433   0.000530  -0.000926  -0.001173  -0.000331
  369  H 25  X    0.000017  -0.000001   0.000019   0.000030  -0.000002
  370  H 25  Y    0.000016   0.000023   0.000027   0.000019   0.000017
  371  H 25  Z   -0.000011   0.000055   0.000051  -0.000014   0.000006
  372  H 26  S   -0.000004  -0.000091   0.000050   0.000001   0.000011
  373  H 26  S    0.000205  -0.000276   0.000189   0.000316   0.000001
  374  H 26  X    0.000005  -0.000018  -0.000016   0.000004  -0.000002
  375  H 26  Y    0.000003  -0.000008   0.000003  -0.000001   0.000003
  376  H 26  Z    0.000002  -0.000011   0.000025  -0.000010  -0.000006
  377  H 27  S    0.000013   0.000027  -0.000089   0.000017   0.000032
  378  H 27  S   -0.000128   0.000192  -0.000167   0.000031  -0.000398
  379  H 27  X   -0.000008   0.000016   0.000017  -0.000001   0.000001
  380  H 27  Y   -0.000006   0.000012  -0.000000   0.000001   0.000005
  381  H 27  Z    0.000011   0.000022  -0.000016  -0.000001   0.000002
  382  C 28  S    0.000000  -0.000061   0.000009   0.000017   0.000003
  383  C 28  S   -0.000002  -0.000309   0.000067   0.000063   0.000010
  384  C 28  X    0.000019  -0.000001  -0.000021  -0.000010  -0.000008
  385  C 28  Y    0.000014   0.000013  -0.000007  -0.000037  -0.000014
  386  C 28  Z   -0.000003  -0.000031   0.000009   0.000023  -0.000004
  387  C 28  S   -0.000022   0.003789  -0.001352  -0.000090   0.000009
  388  C 28  X   -0.000192   0.000318  -0.001114   0.000234   0.000083
  389  C 28  Y   -0.000048  -0.000737   0.000124   0.000090   0.000054
  390  C 28  Z    0.000094   0.001706  -0.000690   0.000075  -0.000045
  391  C 28  S   -0.000867   0.034618  -0.053461  -0.014680  -0.004624
  392  C 28  X    0.005293   0.011786  -0.010282   0.003770   0.001597
  393  C 28  Y    0.002427  -0.000036   0.000062   0.003582   0.001437
  394  C 28  Z   -0.003558   0.002359  -0.002927  -0.006723  -0.000468
  395  C 28 XX    0.000001  -0.000044  -0.000018   0.000038   0.000013
  396  C 28 YY   -0.000003  -0.000085   0.000006   0.000028   0.000008
  397  C 28 ZZ    0.000008  -0.000019  -0.000013   0.000032   0.000001
  398  C 28 XY   -0.000003   0.000018   0.000009   0.000005   0.000001
  399  C 28 XZ   -0.000006   0.000003  -0.000038   0.000016   0.000001
  400  C 28 YZ   -0.000001  -0.000050   0.000008  -0.000002  -0.000003
  401  C 29  S   -0.000006   0.000001  -0.000060   0.000016  -0.000001
  402  C 29  S   -0.000024   0.000024  -0.000306   0.000073  -0.000004
  403  C 29  X   -0.000034   0.000009   0.000011   0.000011   0.000004
  404  C 29  Y    0.000021   0.000013   0.000008  -0.000008  -0.000002
  405  C 29  Z    0.000002  -0.000006  -0.000025   0.000019  -0.000002
  406  C 29  S    0.000187  -0.000955   0.003975  -0.000663  -0.000044
  407  C 29  X   -0.000013   0.000634   0.000002  -0.000016   0.000101
  408  C 29  Y   -0.000032   0.000448  -0.000871   0.000136   0.000064
  409  C 29  Z   -0.000029  -0.000834   0.001880  -0.000268  -0.000052
  410  C 29  S    0.018892  -0.055803   0.031024   0.007931  -0.014228
  411  C 29  X    0.007695   0.003755  -0.014040   0.007662  -0.001465
  412  C 29  Y   -0.001383   0.004803  -0.004149  -0.000480  -0.000001
  413  C 29  Z    0.006005  -0.006420   0.002398   0.002685  -0.002286
  414  C 29 XX   -0.000021   0.000007  -0.000027   0.000007   0.000001
  415  C 29 YY   -0.000011  -0.000016  -0.000087   0.000020  -0.000004
  416  C 29 ZZ   -0.000002  -0.000040  -0.000018   0.000031  -0.000004
  417  C 29 XY    0.000008  -0.000009   0.000001   0.000001   0.000004
  418  C 29 XZ    0.000005   0.000026   0.000023  -0.000012  -0.000001
  419  C 29 YZ    0.000002   0.000018  -0.000043  -0.000001   0.000001
  420  H 30  S   -0.000000  -0.000032  -0.000166  -0.000001   0.000012
  421  H 30  S   -0.000196   0.000297  -0.000713  -0.000264   0.000189
  422  H 30  X    0.000001  -0.000012   0.000007   0.000021  -0.000008
  423  H 30  Y    0.000011   0.000021   0.000019   0.000004   0.000005
  424  H 30  Z    0.000004  -0.000050  -0.000055  -0.000004  -0.000004
  425  H 31  S   -0.000010   0.000039  -0.000093  -0.000006   0.000010
  426  H 31  S    0.000015  -0.000085  -0.000041   0.000223  -0.000055
  427  H 31  X    0.000004   0.000017   0.000025  -0.000004  -0.000004
  428  H 31  Y    0.000001   0.000017  -0.000002  -0.000007  -0.000003
  429  H 31  Z   -0.000003  -0.000028   0.000013  -0.000004  -0.000001
  430  H 32  S   -0.000001  -0.000089   0.000060  -0.000017  -0.000009
  431  H 32  S   -0.000086  -0.000055   0.000039   0.000032  -0.000026
  432  H 32  X    0.000002  -0.000014  -0.000023   0.000004  -0.000002
  433  H 32  Y    0.000004  -0.000008   0.000005  -0.000000  -0.000000
  434  H 32  Z    0.000001   0.000021  -0.000023  -0.000001  -0.000001
  435  H 33  S   -0.000022  -0.000162  -0.000034   0.000006   0.000010
  436  H 33  S    0.000472  -0.000398   0.000004  -0.000436  -0.000111
  437  H 33  X    0.000021  -0.000014  -0.000017  -0.000017  -0.000008
  438  H 33  Y    0.000013   0.000020   0.000023  -0.000012   0.000005
  439  H 33  Z    0.000004  -0.000065  -0.000047   0.000002  -0.000001
  440  H 34  S    0.000013   0.000155   0.000044   0.000183   0.000018
  441  H 34  S   -0.002449   0.001576  -0.001836   0.002033  -0.000213
  442  H 34  X   -0.000020  -0.000008   0.000071  -0.000121  -0.000034
  443  H 34  Y   -0.000112  -0.000043   0.000119  -0.000417  -0.000162
  444  H 34  Z    0.000023  -0.000031  -0.000086  -0.000088   0.000033
  445  CL35  S   -0.284795  -0.000003  -0.000001   0.000344  -0.000002
  446  CL35  S    1.023945  -0.000050  -0.000027  -0.001044  -0.000015
  447  CL35  X   -0.000160   0.000001  -0.000003  -0.024454   0.447800
  448  CL35  Y    0.000883   0.000006  -0.000001   0.902367   0.374439
  449  CL35  Z   -0.000288  -0.000004  -0.000003  -0.408182   0.800799
  450  CL35  S    0.070629  -0.000143  -0.000076   0.000759  -0.000051
  451  CL35  X   -0.000078   0.000003   0.000016  -0.000830   0.013360
  452  CL35  Y    0.000784  -0.000062  -0.000015   0.027774   0.010927
  453  CL35  Z   -0.000516   0.000032   0.000029  -0.012759   0.023715
  454  CL35  S   -0.029218   0.001214   0.000432  -0.002271  -0.000195
  455  CL35  X    0.000360  -0.000101  -0.000097   0.000733  -0.006024
  456  CL35  Y   -0.003766   0.000651   0.000432  -0.014001  -0.004324
  457  CL35  Z    0.002747  -0.000310  -0.000326   0.007285  -0.009779
  458  CL35  S    0.006415   0.002617   0.003883  -0.051039   0.008210
  459  CL35  X   -0.001012  -0.000718   0.000714   0.001718   0.001789
  460  CL35  Y    0.002864   0.000757   0.001325  -0.010053   0.004329
  461  CL35  Z   -0.001237  -0.000256  -0.000309   0.004986   0.003311
  462  CL35 XX   -0.013187  -0.000078  -0.000049   0.000269  -0.000026
  463  CL35 YY   -0.013161  -0.000050   0.000003   0.000455  -0.000048
  464  CL35 ZZ   -0.013255  -0.000086  -0.000032   0.000273  -0.000094
  465  CL35 XY    0.000009  -0.000019   0.000014   0.000020  -0.000010
  466  CL35 XZ   -0.000021   0.000010   0.000001   0.000002   0.000003
  467  CL35 YZ    0.000062  -0.000012  -0.000041  -0.000012   0.000034
  468  H 36  S    0.000020  -0.000019   0.000077  -0.000020  -0.000019
  469  H 36  S    0.001077  -0.000532  -0.000338   0.000881   0.000506
  470  H 36  X   -0.000071   0.000003  -0.000039  -0.000048   0.000003
  471  H 36  Y   -0.000027   0.000015   0.000002  -0.000039  -0.000012
  472  H 36  Z    0.000010  -0.000004  -0.000008   0.000039  -0.000013
  473  H 37  S    0.000014   0.000027   0.000033   0.000095  -0.000017
  474  H 37  S    0.000332   0.000260   0.000263  -0.000000   0.000014
  475  H 37  X   -0.000042  -0.000003  -0.000031  -0.000038   0.000021
  476  H 37  Y   -0.000020  -0.000015   0.000022  -0.000023   0.000014
  477  H 37  Z   -0.000006   0.000019   0.000007   0.000037  -0.000006
  478  H 38  S    0.000063  -0.000013   0.000016   0.000125  -0.000093
  479  H 38  S   -0.000326   0.000230   0.000326   0.000303   0.000209
  480  H 38  X    0.000019  -0.000009  -0.000021  -0.000016  -0.000031
  481  H 38  Y    0.000025  -0.000019   0.000008   0.000017   0.000013
  482  H 38  Z   -0.000029  -0.000022  -0.000013  -0.000035  -0.000012

                     26         27         28         29         30
                   -7.2635    -6.1759    -6.1755    -6.1698    -6.1183
                     A          A          A          A          A   
    1  C  1  S    0.000003  -0.000052  -0.000111  -0.000038  -0.000021
    2  C  1  S    0.000067  -0.000279  -0.001724   0.000324  -0.000105
    3  C  1  X   -0.000008   0.000087  -0.000083   0.000035   0.000030
    4  C  1  Y   -0.000019  -0.000028   0.000207  -0.000291   0.000026
    5  C  1  Z    0.000002  -0.000136   0.000163   0.000009   0.000086
    6  C  1  S    0.000244   0.001713   0.002177  -0.001291   0.000920
    7  C  1  X   -0.000744  -0.000606  -0.001820  -0.000546   0.000349
    8  C  1  Y    0.000276  -0.000297   0.000311   0.000533  -0.000144
    9  C  1  Z    0.000326   0.000353  -0.002862   0.000506  -0.001273
   10  C  1  S   -0.046552  -0.045156  -0.137429   0.106872   0.026635
   11  C  1  X   -0.014021   0.003002  -0.009245  -0.024817   0.007834
   12  C  1  Y    0.026679  -0.010430  -0.048172   0.040776  -0.002351
   13  C  1  Z    0.031297  -0.003065   0.004335  -0.002028  -0.009373
   14  C  1 XX   -0.000082  -0.000038   0.000229  -0.000108   0.000006
   15  C  1 YY   -0.000042  -0.000083   0.000787  -0.000565  -0.000032
   16  C  1 ZZ    0.000037  -0.000056  -0.000178  -0.000001  -0.000038
   17  C  1 XY    0.000017  -0.000054  -0.000877   0.000205  -0.000021
   18  C  1 XZ   -0.000049   0.000228   0.000056  -0.000006   0.000006
   19  C  1 YZ   -0.000011  -0.000128   0.000110   0.000004  -0.000037
   20  C  2  S    0.000013  -0.000012   0.000049  -0.000167  -0.000012
   21  C  2  S    0.000080  -0.000062   0.000229  -0.000855  -0.000046
   22  C  2  X    0.000109  -0.000038  -0.000111   0.000144  -0.000080
   23  C  2  Y   -0.000049  -0.000002   0.000065  -0.000237  -0.000042
   24  C  2  Z    0.000018   0.000012  -0.000114   0.000027  -0.000065
   25  C  2  S   -0.001393   0.000273  -0.000582   0.003898   0.001264
   26  C  2  X   -0.002143  -0.000021   0.000911  -0.001869   0.001034
   27  C  2  Y    0.000818   0.000259   0.000397   0.002189   0.000465
   28  C  2  Z    0.000691   0.000286   0.002346  -0.000703   0.000842
   29  C  2  S    0.041428   0.005434   0.129814   0.040486  -0.071569
   30  C  2  X    0.010530  -0.002296  -0.034425   0.000276  -0.002278
   31  C  2  Y   -0.017194   0.002773  -0.001863   0.016649   0.002480
   32  C  2  Z   -0.020756  -0.000404  -0.006684  -0.006872   0.010725
   33  C  2 XX    0.000042  -0.000006  -0.000052  -0.000098  -0.000017
   34  C  2 YY    0.000039  -0.000011   0.000115  -0.000124  -0.000027
   35  C  2 ZZ   -0.000078  -0.000024   0.000129  -0.000239  -0.000010
   36  C  2 XY   -0.000012  -0.000004   0.000182  -0.000223   0.000011
   37  C  2 XZ    0.000085   0.000040  -0.000006   0.000018  -0.000053
   38  C  2 YZ   -0.000030  -0.000002  -0.000023   0.000019   0.000050
   39  S  3  S   -0.000000  -0.000005   0.000307   0.002769   0.000001
   40  S  3  S    0.000009  -0.000063  -0.001448  -0.010459   0.000013
   41  S  3  X    0.000002   0.077890  -0.087945   0.983639   0.000031
   42  S  3  Y    0.000000   0.095646   0.982394   0.080224   0.000019
   43  S  3  Z    0.000004   0.982395  -0.088730  -0.085782   0.000341
   44  S  3  S    0.000014  -0.000282  -0.001226   0.001108   0.000056
   45  S  3  X   -0.000017   0.002738  -0.002885   0.033008  -0.000087
   46  S  3  Y   -0.000009   0.003702   0.034565   0.002925  -0.000058
   47  S  3  Z   -0.000035   0.035783  -0.002994  -0.002961  -0.001068
   48  S  3  S   -0.001180   0.001157   0.014492   0.013576  -0.000526
   49  S  3  X    0.000002  -0.000520   0.009486  -0.020108  -0.000055
   50  S  3  Y    0.000432  -0.003066  -0.019534  -0.000831   0.000206
   51  S  3  Z    0.000158  -0.022291  -0.000422   0.001924   0.000437
   52  S  3  S    0.019192   0.036875  -0.127160  -0.421218   0.010483
   53  S  3  X    0.004073   0.007998  -0.021220  -0.082529   0.003493
   54  S  3  Y    0.017978  -0.002249  -0.020985  -0.014315   0.000334
   55  S  3  Z   -0.011640  -0.010300   0.005427   0.003105   0.023936
   56  S  3 XX    0.000025   0.000166  -0.000377   0.000924  -0.000029
   57  S  3 YY   -0.000020   0.000025  -0.000398  -0.000549   0.000006
   58  S  3 ZZ    0.000010  -0.000388   0.000925  -0.000728   0.000055
   59  S  3 XY   -0.000003   0.000286   0.001725   0.000493  -0.000015
   60  S  3 XZ    0.000009   0.001616  -0.000091  -0.000186  -0.000231
   61  S  3 YZ    0.000011   0.001303  -0.000243  -0.000049  -0.000118
   62  H  4  S    0.000132  -0.000021  -0.000202   0.000010   0.000018
   63  H  4  S   -0.000914   0.000151   0.000619   0.000284   0.001061
   64  H  4  X   -0.000195  -0.000059   0.000287  -0.000005   0.000025
   65  H  4  Y    0.000116   0.000160  -0.000340   0.000031   0.000044
   66  H  4  Z    0.000044  -0.000015   0.000002  -0.000001  -0.000002
   67  C  5  S   -0.000048   0.000053   0.000078  -0.000000  -0.000003
   68  C  5  S   -0.000256   0.000375   0.000615  -0.000007   0.000018
   69  C  5  X    0.000035  -0.000028  -0.000036  -0.000043  -0.000125
   70  C  5  Y   -0.000002  -0.000007  -0.000093  -0.000067  -0.000053
   71  C  5  Z   -0.000026  -0.000083  -0.000159   0.000031  -0.000035
   72  C  5  S    0.002146  -0.001332  -0.003441   0.000270  -0.001066
   73  C  5  X   -0.000074   0.000699   0.000524   0.000367   0.000588
   74  C  5  Y   -0.000151  -0.001507  -0.003522   0.001108  -0.000124
   75  C  5  Z    0.000622   0.000137  -0.000769  -0.000236  -0.000081
   76  C  5  S    0.052809   0.010466  -0.010716   0.008225  -0.007237
   77  C  5  X    0.006570   0.000238  -0.002301   0.004295  -0.001958
   78  C  5  Y    0.004139   0.003268   0.003054  -0.000695  -0.000643
   79  C  5  Z    0.008661   0.002160  -0.004153   0.001598  -0.000786
   80  C  5 XX    0.000002   0.000128   0.000085  -0.000082  -0.000055
   81  C  5 YY   -0.000049  -0.000195  -0.000280   0.000017  -0.000016
   82  C  5 ZZ   -0.000052   0.000011  -0.000016   0.000071  -0.000011
   83  C  5 XY    0.000018   0.000030   0.000011   0.000087   0.000002
   84  C  5 XZ    0.000009   0.000046   0.000101   0.000041   0.000006
   85  C  5 YZ   -0.000020  -0.000051  -0.000230  -0.000044  -0.000002
   86  S  6  S    0.000001   0.000002   0.000001   0.000002  -0.000013
   87  S  6  S    0.000008   0.000030   0.000039  -0.000049   0.000017
   88  S  6  X    0.000002  -0.000004   0.000033  -0.000096   0.083631
   89  S  6  Y    0.000014  -0.000012  -0.000070  -0.000024   0.049182
   90  S  6  Z    0.000003  -0.000097   0.000001   0.000007   0.985256
   91  S  6  S    0.000015   0.000119   0.000219   0.000019  -0.000084
   92  S  6  X   -0.000018  -0.000048   0.000416   0.000488   0.003054
   93  S  6  Y   -0.000111  -0.000138  -0.000617  -0.000266   0.001954
   94  S  6  Z   -0.000026  -0.000965   0.000081  -0.000021   0.036168
   95  S  6  S    0.000617  -0.001410  -0.005682  -0.005554   0.000042
   96  S  6  X    0.000042   0.000413   0.003598   0.002862  -0.001706
   97  S  6  Y    0.000697   0.000269  -0.000142   0.001326  -0.002095
   98  S  6  Z    0.000408  -0.000152  -0.000217  -0.000242  -0.022749
   99  S  6  S   -0.008289   0.029515   0.056377  -0.053492   0.029859
  100  S  6  X    0.003526  -0.006020  -0.011197   0.009774  -0.008970
  101  S  6  Y    0.002180   0.003588   0.000130   0.003185  -0.000337
  102  S  6  Z    0.009628   0.011081   0.002401  -0.001975  -0.017971
  103  S  6 XX    0.000008   0.000044  -0.000150  -0.000032  -0.000345
  104  S  6 YY    0.000015   0.000037   0.000181  -0.000198   0.000067
  105  S  6 ZZ    0.000034  -0.000008  -0.000199  -0.000136   0.000127
  106  S  6 XY    0.000004   0.000025   0.000151   0.000270  -0.000048
  107  S  6 XZ   -0.000001   0.000211  -0.000038  -0.000026  -0.002003
  108  S  6 YZ   -0.000016  -0.000015  -0.000013  -0.000028   0.000903
  109  C  7  S   -0.000083  -0.000031  -0.000041   0.000058   0.000052
  110  C  7  S   -0.000451  -0.000133  -0.000212   0.000268   0.000286
  111  C  7  X    0.000041   0.000148   0.000042  -0.000130   0.000033
  112  C  7  Y    0.000063  -0.000036  -0.000099   0.000059   0.000119
  113  C  7  Z   -0.000071  -0.000004   0.000077  -0.000063  -0.000049
  114  C  7  S    0.002401   0.000383   0.001368  -0.001567  -0.000665
  115  C  7  X   -0.000217  -0.001428  -0.001255   0.002214  -0.001214
  116  C  7  Y   -0.000355   0.000128   0.001131  -0.001331  -0.001467
  117  C  7  Z    0.001619   0.000228  -0.000261   0.000281   0.000283
  118  C  7  S    0.004482   0.002969  -0.034791  -0.001908   0.041271
  119  C  7  X    0.007463   0.002979   0.006709   0.006207  -0.001663
  120  C  7  Y    0.002901  -0.001172  -0.003435  -0.002652   0.002936
  121  C  7  Z    0.000759   0.000764  -0.006077  -0.000165   0.008069
  122  C  7 XX   -0.000081  -0.000067  -0.000015   0.000087   0.000088
  123  C  7 YY   -0.000106  -0.000038  -0.000009   0.000027   0.000003
  124  C  7 ZZ    0.000007  -0.000036  -0.000073   0.000095   0.000034
  125  C  7 XY    0.000012  -0.000021  -0.000056   0.000069   0.000019
  126  C  7 XZ   -0.000046  -0.000037  -0.000036   0.000036  -0.000015
  127  C  7 YZ    0.000009   0.000019   0.000005  -0.000022  -0.000016
  128  C  8  S    0.000004   0.000107  -0.000009  -0.000188  -0.000077
  129  C  8  S    0.000025  -0.000547   0.000643  -0.000428  -0.000406
  130  C  8  X   -0.000019  -0.000012   0.000015   0.000221   0.000064
  131  C  8  Y    0.000064  -0.000030  -0.000149   0.000030  -0.000110
  132  C  8  Z    0.000011   0.000010   0.000112  -0.000054   0.000348
  133  C  8  S   -0.000459  -0.006081   0.001993   0.006669   0.011152
  134  C  8  X    0.000184  -0.004351   0.001823  -0.005940  -0.000928
  135  C  8  Y   -0.000472  -0.004224   0.006659   0.002152   0.003473
  136  C  8  Z   -0.000020   0.008688  -0.010860  -0.006471  -0.008978
  137  C  8  S    0.009972  -0.144614   0.092150   0.099924  -0.044800
  138  C  8  X    0.018414   0.065017  -0.058295   0.076109  -0.013420
  139  C  8  Y    0.001689   0.026063  -0.041121  -0.014023  -0.019120
  140  C  8  Z   -0.008112  -0.053189   0.042617   0.065011   0.054792
  141  C  8 XX    0.000005   0.000128   0.000018  -0.000142  -0.000076
  142  C  8 YY    0.000014   0.000193   0.000160  -0.000214  -0.000077
  143  C  8 ZZ   -0.000010   0.000637  -0.000587  -0.000449   0.000038
  144  C  8 XY    0.000012   0.000303  -0.000071  -0.000028   0.000011
  145  C  8 XZ   -0.000003  -0.000350   0.000366   0.000061  -0.000063
  146  C  8 YZ   -0.000008  -0.000595   0.000247   0.000256  -0.000101
  147  C  9  S    0.000004  -0.000083   0.000026  -0.000049   0.000058
  148  C  9  S    0.000024  -0.000432   0.000122  -0.000365  -0.000756
  149  C  9  X   -0.000004   0.000019  -0.000114   0.000004  -0.000001
  150  C  9  Y    0.000019  -0.000066   0.000113   0.000153  -0.000044
  151  C  9  Z    0.000012   0.000302  -0.000225  -0.000261  -0.000119
  152  C  9  S   -0.000244   0.011206  -0.005820  -0.000813  -0.006256
  153  C  9  X    0.000024  -0.002716   0.003318  -0.003384   0.006713
  154  C  9  Y   -0.000075   0.002124  -0.003354  -0.005194  -0.002583
  155  C  9  Z   -0.000032  -0.007242   0.007356   0.008848   0.009933
  156  C  9  S   -0.041228  -0.056510   0.079020  -0.083084  -0.139172
  157  C  9  X    0.008526   0.013709  -0.029213   0.047864  -0.090249
  158  C  9  Y   -0.000183  -0.006733   0.008834   0.011568  -0.001886
  159  C  9  Z    0.014210   0.035855  -0.030241  -0.003151  -0.062471
  160  C  9 XX    0.000011  -0.000051  -0.000068   0.000116   0.000513
  161  C  9 YY    0.000009  -0.000106   0.000061   0.000000  -0.000081
  162  C  9 ZZ   -0.000011  -0.000005   0.000053  -0.000047   0.000444
  163  C  9 XY   -0.000025  -0.000002   0.000062   0.000136  -0.000298
  164  C  9 XZ    0.000000   0.000100  -0.000119  -0.000174   0.000674
  165  C  9 YZ   -0.000011  -0.000044   0.000015  -0.000129  -0.000327
  166  H 10  S    0.000012  -0.000124  -0.000229   0.000243   0.000093
  167  H 10  S   -0.000297   0.000514  -0.000067  -0.000177   0.001749
  168  H 10  X    0.000001   0.000002  -0.000014  -0.000005   0.000022
  169  H 10  Y   -0.000021  -0.000000   0.000024  -0.000026  -0.000076
  170  H 10  Z   -0.000010   0.000018  -0.000010   0.000010  -0.000071
  171  H 11  S   -0.000070  -0.000036   0.000037   0.000043  -0.000055
  172  H 11  S   -0.001335  -0.000233  -0.000953  -0.000044  -0.000610
  173  H 11  X   -0.000047   0.000041   0.000083  -0.000087  -0.000011
  174  H 11  Y   -0.000020  -0.000020  -0.000023   0.000027  -0.000024
  175  H 11  Z    0.000023  -0.000007  -0.000006  -0.000022  -0.000005
  176  C 12  S    0.000053  -0.000006   0.000021   0.000020  -0.000026
  177  C 12  S    0.000333  -0.000057   0.000086   0.000121  -0.000150
  178  C 12  X    0.000032  -0.000048  -0.000033   0.000020  -0.000031
  179  C 12  Y    0.000087   0.000008   0.000027  -0.000012  -0.000046
  180  C 12  Z   -0.000060  -0.000015   0.000059   0.000007   0.000006
  181  C 12  S   -0.003142   0.000829  -0.000016  -0.001420   0.001663
  182  C 12  X    0.000769  -0.000250   0.000078   0.000918  -0.000587
  183  C 12  Y   -0.000046  -0.000029  -0.000440   0.000350   0.001008
  184  C 12  Z   -0.000453  -0.000148  -0.000600   0.000111  -0.000331
  185  C 12  S   -0.029276  -0.003379   0.008069  -0.008955  -0.003408
  186  C 12  X    0.008016   0.000881  -0.002045   0.002030   0.000665
  187  C 12  Y   -0.000134   0.000654   0.001463   0.000114   0.000558
  188  C 12  Z   -0.002473  -0.000073   0.001948   0.000295   0.000009
  189  C 12 XX    0.000024   0.000036   0.000037  -0.000034  -0.000004
  190  C 12 YY   -0.000045  -0.000004   0.000027   0.000037  -0.000002
  191  C 12 ZZ    0.000016   0.000008   0.000041   0.000020  -0.000025
  192  C 12 XY   -0.000045   0.000009   0.000035  -0.000023  -0.000030
  193  C 12 XZ    0.000045   0.000017   0.000003  -0.000021   0.000013
  194  C 12 YZ   -0.000007   0.000007   0.000026  -0.000005   0.000005
  195  H 13  S   -0.000016   0.000143   0.000195  -0.000014  -0.000044
  196  H 13  S    0.000357   0.001884   0.001871  -0.001535   0.000233
  197  H 13  X    0.000018  -0.000020  -0.000041  -0.000049   0.000003
  198  H 13  Y    0.000007   0.000047   0.000075   0.000029   0.000004
  199  H 13  Z    0.000017   0.000014   0.000045  -0.000040   0.000015
  200  H 14  S    0.000017   0.000069   0.000099   0.000064   0.000104
  201  H 14  S   -0.001067   0.001123   0.002083   0.000066   0.000252
  202  H 14  X   -0.000049  -0.000029  -0.000014  -0.000005   0.000036
  203  H 14  Y   -0.000008   0.000016  -0.000014  -0.000088  -0.000013
  204  H 14  Z   -0.000023  -0.000059  -0.000036  -0.000030  -0.000006
  205  H 15  S    0.000000   0.000014   0.000048   0.000005   0.000002
  206  H 15  S   -0.000153  -0.000612  -0.002108   0.000532  -0.000068
  207  H 15  X    0.000003   0.000003  -0.000024  -0.000037  -0.000018
  208  H 15  Y   -0.000020   0.000028   0.000025   0.000019  -0.000003
  209  H 15  Z   -0.000019   0.000009   0.000013   0.000020   0.000003
  210  C 16  S    0.000020  -0.000114  -0.000053  -0.000189   0.000067
  211  C 16  S    0.000094   0.000583   0.000361  -0.000434   0.000347
  212  C 16  X    0.000011   0.000048   0.000050   0.000196  -0.000008
  213  C 16  Y    0.000024   0.000066  -0.000114   0.000053   0.000153
  214  C 16  Z   -0.000016  -0.000034   0.000012   0.000017   0.000320
  215  C 16  S   -0.000881   0.006433   0.002073   0.006742  -0.010368
  216  C 16  X   -0.000342   0.005330   0.002574  -0.004460  -0.000263
  217  C 16  Y   -0.000253   0.006048   0.005751   0.002736  -0.004235
  218  C 16  Z    0.000106   0.009242   0.007062   0.007182  -0.008266
  219  C 16  S    0.004218   0.117072   0.047680   0.131679   0.011554
  220  C 16  X    0.027121  -0.075883  -0.053481   0.052247   0.022465
  221  C 16  Y    0.006411  -0.035784  -0.041337  -0.028863   0.025226
  222  C 16  Z   -0.002607  -0.038100  -0.026612  -0.078648   0.048265
  223  C 16 XX    0.000017  -0.000265  -0.000184  -0.000147   0.000070
  224  C 16 YY    0.000030  -0.000313   0.000111  -0.000267   0.000049
  225  C 16 ZZ    0.000031  -0.000449  -0.000498  -0.000380  -0.000009
  226  C 16 XY    0.000002  -0.000465  -0.000095  -0.000075  -0.000042
  227  C 16 XZ   -0.000017  -0.000420  -0.000374  -0.000117  -0.000080
  228  C 16 YZ    0.000004  -0.000585  -0.000240  -0.000272  -0.000095
  229  C 17  S    0.000002   0.000082  -0.000003  -0.000055  -0.000069
  230  C 17  S    0.000001   0.000423  -0.000021  -0.000393   0.000700
  231  C 17  X   -0.000027  -0.000012  -0.000053   0.000040  -0.000051
  232  C 17  Y    0.000011   0.000117   0.000125   0.000188   0.000042
  233  C 17  Z   -0.000011   0.000296   0.000164   0.000218  -0.000129
  234  C 17  S    0.000365  -0.011500  -0.003390  -0.000677   0.006297
  235  C 17  X   -0.000173   0.001742   0.001601  -0.004316  -0.004342
  236  C 17  Y   -0.000078  -0.003529  -0.003219  -0.005996   0.003674
  237  C 17  Z    0.000283  -0.008245  -0.005663  -0.007331   0.010408
  238  C 17  S   -0.048798   0.034448   0.091393  -0.065622   0.126191
  239  C 17  X    0.010120  -0.022551  -0.018433   0.049169   0.069525
  240  C 17  Y    0.002704   0.012671   0.016479   0.021748  -0.004912
  241  C 17  Z    0.008893   0.046396   0.029033   0.009291  -0.070308
  242  C 17 XX    0.000012   0.000085  -0.000026   0.000135  -0.000376
  243  C 17 YY    0.000006   0.000109   0.000004   0.000033  -0.000025
  244  C 17 ZZ    0.000004  -0.000026  -0.000001  -0.000119  -0.000543
  245  C 17 XY   -0.000011   0.000009   0.000069   0.000157   0.000324
  246  C 17 XZ    0.000005   0.000102   0.000090   0.000128   0.000626
  247  C 17 YZ    0.000017  -0.000046  -0.000019   0.000108  -0.000458
  248  C 18  S    0.000000   0.000086   0.000073   0.000134  -0.000060
  249  C 18  S   -0.000002   0.000342   0.000323   0.000680  -0.000410
  250  C 18  X    0.000030   0.000157   0.000060  -0.000054   0.000104
  251  C 18  Y   -0.000070   0.000144   0.000062  -0.000020  -0.000051
  252  C 18  Z    0.000025   0.000165   0.000086  -0.000026  -0.000121
  253  C 18  S    0.000158  -0.011275  -0.007692  -0.008839   0.010038
  254  C 18  X    0.000227  -0.009136  -0.005522  -0.003383   0.004928
  255  C 18  Y    0.000509  -0.004376  -0.002234   0.001886   0.000125
  256  C 18  Z   -0.000028  -0.003153  -0.000735   0.005557  -0.002416
  257  C 18  S   -0.022133  -0.057628   0.004525   0.043898  -0.016438
  258  C 18  X   -0.007919  -0.004716   0.005304   0.002985   0.004055
  259  C 18  Y   -0.012973   0.029932   0.020278  -0.034592  -0.000957
  260  C 18  Z   -0.017488   0.059079   0.030666  -0.067505  -0.009835
  261  C 18 XX   -0.000007  -0.000044   0.000022   0.000132   0.000066
  262  C 18 YY    0.000002   0.000169   0.000082   0.000203  -0.000028
  263  C 18 ZZ    0.000009   0.000224   0.000154   0.000024   0.000053
  264  C 18 XY    0.000016   0.000006  -0.000075  -0.000013  -0.000002
  265  C 18 XZ    0.000011   0.000040   0.000074   0.000044  -0.000076
  266  C 18 YZ   -0.000015   0.000082   0.000022  -0.000115   0.000068
  267  C 19  S    0.000024  -0.000072  -0.000024  -0.000056   0.000075
  268  C 19  S    0.000106  -0.000463  -0.000173  -0.000337   0.000326
  269  C 19  X   -0.000006  -0.000079  -0.000068  -0.000091  -0.000164
  270  C 19  Y   -0.000026  -0.000093  -0.000050  -0.000040   0.000087
  271  C 19  Z    0.000049  -0.000111  -0.000075  -0.000007   0.000207
  272  C 19  S   -0.000832   0.010325   0.005518   0.007800  -0.011338
  273  C 19  X    0.000324  -0.005118  -0.002867  -0.002198   0.009201
  274  C 19  Y    0.000220  -0.002224  -0.000872  -0.002597   0.000642
  275  C 19  Z   -0.000270  -0.000998  -0.000272  -0.003877  -0.003993
  276  C 19  S    0.029357  -0.032431  -0.067049   0.004587  -0.045492
  277  C 19  X   -0.007662   0.000635   0.009551  -0.004278   0.001622
  278  C 19  Y    0.004566  -0.004271  -0.000777   0.012322   0.029137
  279  C 19  Z    0.009369  -0.011065  -0.003977   0.027950   0.058082
  280  C 19 XX    0.000043   0.000047   0.000060   0.000043  -0.000018
  281  C 19 YY    0.000022  -0.000022  -0.000025  -0.000055   0.000097
  282  C 19 ZZ    0.000032   0.000009   0.000023  -0.000027   0.000154
  283  C 19 XY   -0.000003   0.000068   0.000029   0.000052  -0.000105
  284  C 19 XZ    0.000010   0.000024   0.000017   0.000046  -0.000027
  285  C 19 YZ   -0.000010   0.000086  -0.000004   0.000034   0.000062
  286  C 20  S   -0.000004  -0.000066   0.000114   0.000120   0.000071
  287  C 20  S   -0.000022  -0.000241   0.000521   0.000623   0.000462
  288  C 20  X    0.000014  -0.000113   0.000051  -0.000049  -0.000122
  289  C 20  Y   -0.000045  -0.000115   0.000041   0.000003   0.000032
  290  C 20  Z   -0.000010   0.000196  -0.000085   0.000005  -0.000117
  291  C 20  S    0.000287   0.009465  -0.010220  -0.008728  -0.010601
  292  C 20  X    0.000135   0.007130  -0.007071  -0.004253  -0.005643
  293  C 20  Y    0.000320   0.003759  -0.002086   0.001237  -0.000149
  294  C 20  Z    0.000135  -0.005472   0.001423  -0.004668  -0.001495
  295  C 20  S   -0.001791   0.053995  -0.014814   0.052181   0.035123
  296  C 20  X   -0.001420   0.012410  -0.006596   0.017294  -0.002052
  297  C 20  Y   -0.000864  -0.022466   0.023499  -0.033756   0.000150
  298  C 20  Z    0.000610   0.058096  -0.046461   0.078414  -0.007463
  299  C 20 XX   -0.000006   0.000050  -0.000009   0.000102  -0.000084
  300  C 20 YY   -0.000010  -0.000133   0.000155   0.000192   0.000053
  301  C 20 ZZ    0.000010  -0.000220   0.000233  -0.000010  -0.000028
  302  C 20 XY    0.000015   0.000006  -0.000068  -0.000008   0.000017
  303  C 20 XZ    0.000007  -0.000040  -0.000094  -0.000049  -0.000073
  304  C 20 YZ    0.000007   0.000089  -0.000003   0.000099   0.000072
  305  C 21  S   -0.000003   0.000070  -0.000021  -0.000070  -0.000089
  306  C 21  S   -0.000012   0.000446  -0.000179  -0.000409  -0.000385
  307  C 21  X   -0.000001   0.000048  -0.000074  -0.000082   0.000197
  308  C 21  Y    0.000021   0.000078  -0.000056  -0.000052  -0.000069
  309  C 21  Z    0.000001  -0.000145   0.000110   0.000026   0.000177
  310  C 21  S   -0.000001  -0.009573   0.006931   0.008565   0.011706
  311  C 21  X    0.000053   0.004451  -0.003554  -0.001690  -0.010029
  312  C 21  Y   -0.000172   0.001882  -0.001104  -0.002257  -0.000789
  313  C 21  Z    0.000160  -0.001754   0.001334   0.004594  -0.002563
  314  C 21  S    0.023438   0.045561  -0.064060   0.035983   0.043165
  315  C 21  X   -0.002330  -0.002657   0.011156  -0.013022   0.010488
  316  C 21  Y   -0.004063   0.000025  -0.004249   0.010048  -0.023135
  317  C 21  Z    0.004711  -0.007575   0.013404  -0.029054   0.060243
  318  C 21 XX   -0.000008  -0.000034   0.000086   0.000017  -0.000017
  319  C 21 YY   -0.000005   0.000029  -0.000016  -0.000077  -0.000104
  320  C 21 ZZ   -0.000001  -0.000028   0.000049  -0.000011  -0.000184
  321  C 21 XY   -0.000003  -0.000045   0.000036   0.000045   0.000104
  322  C 21 XZ   -0.000009   0.000025  -0.000039  -0.000056  -0.000073
  323  C 21 YZ   -0.000003   0.000096  -0.000007  -0.000048   0.000036
  324  C 22  S    0.000011   0.000048   0.000032   0.000016  -0.000101
  325  C 22  S    0.000030   0.000273   0.000180   0.000097  -0.000581
  326  C 22  X    0.000005  -0.000029  -0.000015  -0.000018   0.000014
  327  C 22  Y   -0.000055  -0.000021   0.000003   0.000004  -0.000057
  328  C 22  Z   -0.000019  -0.000013  -0.000013   0.000018  -0.000087
  329  C 22  S    0.000252  -0.004953  -0.003319  -0.002478   0.011399
  330  C 22  X   -0.000115   0.001522   0.001031   0.003036   0.000373
  331  C 22  Y    0.000011   0.002222   0.001201   0.000840  -0.002477
  332  C 22  Z   -0.000140   0.003194   0.001756  -0.000052  -0.004853
  333  C 22  S   -0.037041  -0.056634   0.004868   0.023846   0.042507
  334  C 22  X   -0.004586   0.025712   0.010699  -0.031390  -0.043814
  335  C 22  Y    0.003805   0.003043  -0.001417   0.000353  -0.007869
  336  C 22  Z    0.010903  -0.008419  -0.009735   0.016833   0.009292
  337  C 22 XX    0.000035  -0.000009  -0.000015  -0.000037  -0.000028
  338  C 22 YY    0.000021   0.000048   0.000041   0.000022  -0.000099
  339  C 22 ZZ    0.000026  -0.000001   0.000013   0.000021   0.000036
  340  C 22 XY    0.000002  -0.000021  -0.000023  -0.000019   0.000005
  341  C 22 XZ    0.000008   0.000013   0.000017   0.000007  -0.000053
  342  C 22 YZ    0.000008  -0.000042  -0.000016   0.000003   0.000092
  343  C 23  S    0.000009  -0.000101  -0.000053  -0.000013   0.000046
  344  C 23  S    0.000043  -0.000585  -0.000306  -0.000094   0.000265
  345  C 23  X    0.000032   0.000008  -0.000037  -0.000096   0.000026
  346  C 23  Y   -0.000030  -0.000054  -0.000011  -0.000070  -0.000010
  347  C 23  Z    0.000001  -0.000100  -0.000077  -0.000043  -0.000027
  348  C 23  S   -0.000453   0.011849   0.006484   0.002191  -0.004654
  349  C 23  X   -0.000265  -0.000304   0.000409   0.003637  -0.001960
  350  C 23  Y    0.000125  -0.002906  -0.001438   0.000850   0.001167
  351  C 23  Z    0.000334  -0.005081  -0.002820  -0.000636   0.003266
  352  C 23  S    0.045636   0.023613  -0.021059   0.036593  -0.083291
  353  C 23  X   -0.007332   0.039165   0.017880  -0.041919  -0.027781
  354  C 23  Y   -0.006825   0.013416   0.009143  -0.023545  -0.009653
  355  C 23  Z   -0.010238   0.003509   0.006865  -0.018229  -0.000021
  356  C 23 XX   -0.000004  -0.000034  -0.000002   0.000039  -0.000010
  357  C 23 YY    0.000021  -0.000074  -0.000046  -0.000001   0.000047
  358  C 23 ZZ    0.000015   0.000029   0.000015   0.000019  -0.000004
  359  C 23 XY   -0.000005   0.000049   0.000019   0.000003  -0.000025
  360  C 23 XZ   -0.000013   0.000005   0.000013  -0.000026   0.000016
  361  C 23 YZ    0.000000   0.000113   0.000053   0.000002  -0.000045
  362  H 24  S   -0.000057  -0.000437  -0.000181   0.000200  -0.000003
  363  H 24  S    0.000878  -0.003680  -0.002382  -0.001510   0.001400
  364  H 24  X    0.000027  -0.000023  -0.000018  -0.000055  -0.000022
  365  H 24  Y   -0.000020   0.000062   0.000018  -0.000075   0.000023
  366  H 24  Z   -0.000004   0.000123   0.000040  -0.000134   0.000044
  367  H 25  S   -0.000004   0.000006   0.000017  -0.000068  -0.000428
  368  H 25  S   -0.000168   0.001596   0.000832   0.000108  -0.003596
  369  H 25  X    0.000009   0.000014   0.000019   0.000041   0.000020
  370  H 25  Y   -0.000003   0.000028   0.000004   0.000052   0.000076
  371  H 25  Z    0.000005   0.000032   0.000012   0.000103   0.000122
  372  H 26  S   -0.000045  -0.000169  -0.000057  -0.000006   0.000055
  373  H 26  S    0.000336  -0.001154  -0.000776  -0.000852  -0.000080
  374  H 26  X    0.000003   0.000008   0.000002  -0.000051  -0.000051
  375  H 26  Y   -0.000008  -0.000006   0.000000   0.000009   0.000038
  376  H 26  Z    0.000005  -0.000015  -0.000001   0.000038   0.000101
  377  H 27  S   -0.000017   0.000021   0.000035   0.000129  -0.000177
  378  H 27  S   -0.000229   0.000145   0.000254   0.000469  -0.001007
  379  H 27  X   -0.000001   0.000052   0.000020  -0.000072   0.000002
  380  H 27  Y   -0.000004   0.000072   0.000031  -0.000032  -0.000004
  381  H 27  Z    0.000011   0.000090   0.000045  -0.000012  -0.000013
  382  C 28  S    0.000004   0.000097  -0.000048  -0.000022  -0.000047
  383  C 28  S    0.000020   0.000556  -0.000297  -0.000139  -0.000275
  384  C 28  X    0.000004  -0.000036  -0.000005  -0.000098  -0.000036
  385  C 28  Y   -0.000013   0.000037  -0.000025  -0.000054   0.000007
  386  C 28  Z   -0.000017  -0.000092   0.000104   0.000070  -0.000017
  387  C 28  S   -0.000209  -0.011007   0.007511   0.002575   0.004862
  388  C 28  X   -0.000090  -0.000047   0.001309   0.003672   0.002640
  389  C 28  Y    0.000021   0.002371  -0.001219   0.000660  -0.001031
  390  C 28  Z   -0.000079  -0.004927   0.003143   0.000148   0.003140
  391  C 28  S    0.011342  -0.012706  -0.007427   0.035509   0.066136
  392  C 28  X    0.001965  -0.033984   0.028382  -0.044967   0.024205
  393  C 28  Y    0.000336  -0.011933   0.012048  -0.022948   0.008829
  394  C 28  Z    0.001073   0.011199  -0.015029   0.030753  -0.007320
  395  C 28 XX    0.000002   0.000037   0.000006   0.000039   0.000015
  396  C 28 YY    0.000013   0.000090  -0.000043  -0.000012  -0.000053
  397  C 28 ZZ   -0.000001  -0.000033   0.000045   0.000007   0.000007
  398  C 28 XY    0.000003  -0.000030  -0.000002   0.000009   0.000017
  399  C 28 XZ    0.000002   0.000001   0.000007   0.000012   0.000012
  400  C 28 YZ   -0.000004   0.000101  -0.000039  -0.000011  -0.000045
  401  C 29  S   -0.000006  -0.000035   0.000053   0.000012   0.000106
  402  C 29  S   -0.000030  -0.000210   0.000280   0.000084   0.000604
  403  C 29  X   -0.000005   0.000035  -0.000024  -0.000016  -0.000019
  404  C 29  Y   -0.000004   0.000014  -0.000031   0.000020   0.000039
  405  C 29  Z   -0.000006  -0.000014   0.000018  -0.000017  -0.000104
  406  C 29  S    0.000338   0.004063  -0.004471  -0.002488  -0.011883
  407  C 29  X    0.000051  -0.000681   0.001071   0.002953  -0.001288
  408  C 29  Y   -0.000010  -0.001689   0.001431   0.000758   0.002184
  409  C 29  Z    0.000119   0.003314  -0.002490  -0.000716  -0.005057
  410  C 29  S   -0.006683   0.042957  -0.008270   0.026086  -0.028691
  411  C 29  X    0.002864  -0.023564   0.024224  -0.039815   0.041997
  412  C 29  Y    0.000928  -0.001126   0.000386  -0.000953   0.006540
  413  C 29  Z   -0.000519  -0.004639   0.010102  -0.013518   0.002233
  414  C 29 XX   -0.000002   0.000020  -0.000003  -0.000043   0.000013
  415  C 29 YY   -0.000013  -0.000038   0.000073   0.000016   0.000116
  416  C 29 ZZ   -0.000003   0.000017   0.000043   0.000002  -0.000027
  417  C 29 XY    0.000003   0.000008  -0.000019  -0.000019   0.000004
  418  C 29 XZ    0.000006   0.000011  -0.000018   0.000006  -0.000060
  419  C 29 YZ    0.000001  -0.000036   0.000025  -0.000001   0.000084
  420  H 30  S   -0.000006  -0.000014   0.000030  -0.000072   0.000417
  421  H 30  S    0.000019  -0.001342   0.000959   0.000115   0.003870
  422  H 30  X   -0.000005  -0.000009   0.000024   0.000026  -0.000004
  423  H 30  Y   -0.000004  -0.000029   0.000009   0.000042  -0.000070
  424  H 30  Z   -0.000006   0.000032  -0.000031  -0.000114   0.000141
  425  H 31  S    0.000013   0.000004   0.000038   0.000125   0.000175
  426  H 31  S   -0.000140  -0.000034   0.000305   0.000558   0.001202
  427  H 31  X   -0.000001  -0.000041   0.000001  -0.000062  -0.000001
  428  H 31  Y   -0.000000  -0.000062   0.000021  -0.000026   0.000006
  429  H 31  Z   -0.000002   0.000100  -0.000061   0.000028  -0.000011
  430  H 32  S   -0.000003   0.000152  -0.000085  -0.000001  -0.000036
  431  H 32  S   -0.000011   0.001176  -0.000894  -0.000982  -0.000009
  432  H 32  X   -0.000002  -0.000016   0.000002  -0.000056   0.000073
  433  H 32  Y   -0.000001   0.000002  -0.000008   0.000013  -0.000036
  434  H 32  Z   -0.000002  -0.000012  -0.000007  -0.000025   0.000093
  435  H 33  S   -0.000021   0.000436  -0.000211   0.000178   0.000010
  436  H 33  S    0.000289   0.002987  -0.002963  -0.001420  -0.001582
  437  H 33  X    0.000007   0.000031  -0.000038  -0.000027   0.000027
  438  H 33  Y   -0.000008  -0.000060   0.000009  -0.000054  -0.000029
  439  H 33  Z   -0.000006   0.000136  -0.000031   0.000144   0.000042
  440  H 34  S    0.000051  -0.000031  -0.000034  -0.000006  -0.000057
  441  H 34  S    0.000481  -0.000302  -0.002712  -0.001437   0.000086
  442  H 34  X    0.000041   0.000041  -0.000018   0.000101   0.000012
  443  H 34  Y   -0.000016  -0.000042   0.000120  -0.000130   0.000193
  444  H 34  Z   -0.000045   0.000010   0.000080  -0.000013  -0.000060
  445  CL35  S   -0.000048   0.000001   0.000002   0.000001  -0.000001
  446  CL35  S    0.000193   0.000003   0.000033   0.000010  -0.000020
  447  CL35  X    0.883616   0.000003  -0.000004  -0.000003   0.000001
  448  CL35  Y   -0.164742  -0.000003  -0.000010   0.000001  -0.000000
  449  CL35  Z   -0.417128  -0.000002   0.000010  -0.000015   0.000000
  450  CL35  S   -0.000004   0.000005   0.000123   0.000028  -0.000065
  451  CL35  X    0.026445  -0.000012   0.000031   0.000008  -0.000004
  452  CL35  Y   -0.004878   0.000010   0.000059  -0.000010  -0.000006
  453  CL35  Z   -0.012377   0.000009  -0.000059   0.000073   0.000001
  454  CL35  S   -0.000452  -0.000044  -0.001282  -0.000290   0.000718
  455  CL35  X   -0.012140  -0.000046   0.000078  -0.000059   0.000006
  456  CL35  Y    0.002088   0.000156  -0.000982   0.000238   0.000397
  457  CL35  Z    0.005318  -0.000059   0.000713  -0.000387  -0.000174
  458  CL35  S    0.000113   0.001385  -0.017555   0.013420   0.003077
  459  CL35  X    0.004776  -0.000112   0.003733  -0.001527   0.000037
  460  CL35  Y   -0.000648   0.000630  -0.004414   0.003020   0.001083
  461  CL35  Z   -0.001874   0.000231   0.001990  -0.001628   0.000013
  462  CL35 XX    0.000038   0.000017   0.000041   0.000009  -0.000023
  463  CL35 YY    0.000052   0.000024   0.000012   0.000045  -0.000011
  464  CL35 ZZ    0.000011   0.000008   0.000009   0.000034  -0.000016
  465  CL35 XY   -0.000014  -0.000007  -0.000054   0.000042  -0.000004
  466  CL35 XZ    0.000053   0.000007   0.000007   0.000000   0.000012
  467  CL35 YZ   -0.000020  -0.000006   0.000008  -0.000021  -0.000008
  468  H 36  S    0.000064   0.000008   0.000076   0.000029  -0.000062
  469  H 36  S    0.000570  -0.000273   0.000101  -0.000678  -0.000754
  470  H 36  X   -0.000006   0.000014  -0.000004   0.000016   0.000043
  471  H 36  Y   -0.000052   0.000003  -0.000001   0.000013   0.000010
  472  H 36  Z   -0.000012   0.000007   0.000019  -0.000008   0.000027
  473  H 37  S    0.000015  -0.000014  -0.000053   0.000043  -0.000035
  474  H 37  S    0.000499  -0.000224  -0.000406  -0.000082  -0.000248
  475  H 37  X   -0.000020  -0.000001   0.000005   0.000000   0.000011
  476  H 37  Y    0.000004   0.000003   0.000004  -0.000025  -0.000041
  477  H 37  Z    0.000023  -0.000008  -0.000023   0.000001   0.000017
  478  H 38  S   -0.000182  -0.000033   0.000025   0.000034   0.000016
  479  H 38  S    0.001150   0.000001   0.000029   0.000017   0.000433
  480  H 38  X   -0.000093   0.000004   0.000002  -0.000006  -0.000004
  481  H 38  Y    0.000041   0.000005   0.000029  -0.000021  -0.000005
  482  H 38  Z   -0.000055   0.000005   0.000016  -0.000018  -0.000009

                     31         32         33         34         35
                   -6.1148    -6.1107    -1.0980    -1.0306    -1.0177
                     A          A          A          A          A   
    1  C  1  S    0.000073   0.000114  -0.054370  -0.000841  -0.084767
    2  C  1  S    0.000460   0.000479   0.098833   0.001698   0.156330
    3  C  1  X   -0.000026   0.000186  -0.008823   0.000822  -0.011322
    4  C  1  Y    0.000014   0.000139   0.037200   0.001581   0.025735
    5  C  1  Z    0.000058  -0.000148  -0.005506   0.005499  -0.012282
    6  C  1  S   -0.004593  -0.000510   0.082905   0.001134   0.152009
    7  C  1  X    0.000866  -0.001532  -0.001149  -0.001680  -0.008817
    8  C  1  Y   -0.003287   0.000340   0.014137  -0.000441   0.022529
    9  C  1  Z   -0.000869   0.001963  -0.002668   0.004111  -0.003110
   10  C  1  S   -0.044056  -0.004552  -0.089922  -0.063425   0.016193
   11  C  1  X   -0.002740  -0.003167   0.006868   0.043224   0.009458
   12  C  1  Y   -0.009722   0.003346   0.002495  -0.002298   0.019029
   13  C  1  Z    0.007020  -0.009807   0.021887   0.014464   0.026725
   14  C  1 XX    0.000063   0.000102   0.000493   0.000040   0.000789
   15  C  1 YY   -0.000106   0.000085   0.003369   0.000146   0.001555
   16  C  1 ZZ    0.000063   0.000353  -0.003029  -0.000157  -0.003475
   17  C  1 XY    0.000035  -0.000128  -0.003186  -0.000002  -0.003862
   18  C  1 XZ   -0.000018   0.000006   0.000610  -0.000059   0.001302
   19  C  1 YZ    0.000034  -0.000046   0.000254   0.000580   0.001027
   20  C  2  S    0.000095  -0.000056  -0.028875  -0.000826  -0.039059
   21  C  2  S    0.000355  -0.000320   0.052538   0.001758   0.076446
   22  C  2  X    0.000032  -0.000166  -0.018937  -0.000724  -0.036625
   23  C  2  Y    0.000349  -0.000337   0.010100   0.001080  -0.007749
   24  C  2  Z   -0.000048  -0.000020  -0.003881   0.003195  -0.006969
   25  C  2  S   -0.001909   0.002299   0.043949   0.001911   0.053139
   26  C  2  X   -0.000755   0.001534  -0.003685   0.000863  -0.001428
   27  C  2  Y    0.000860  -0.002069   0.005524  -0.000189  -0.008178
   28  C  2  Z    0.001357  -0.000979  -0.001165   0.000719  -0.000042
   29  C  2  S   -0.026093  -0.047569   0.008156  -0.098266   0.045712
   30  C  2  X   -0.003381  -0.012753  -0.028924  -0.024308   0.025982
   31  C  2  Y    0.014646  -0.067634   0.012910  -0.007971  -0.099330
   32  C  2  Z   -0.003270   0.020875   0.030742   0.037374  -0.046264
   33  C  2 XX    0.000182  -0.000018   0.002023   0.000122   0.004622
   34  C  2 YY    0.000332  -0.000269  -0.000797   0.000107  -0.004419
   35  C  2 ZZ    0.000105   0.000043  -0.001669  -0.000069  -0.001601
   36  C  2 XY    0.000077   0.000154  -0.000937  -0.000041  -0.000815
   37  C  2 XZ    0.000023  -0.000005  -0.000161  -0.000102  -0.000265
   38  C  2 YZ   -0.000049   0.000028   0.000075   0.000466   0.000896
   39  S  3  S   -0.000016   0.000012   0.043572   0.000993   0.034094
   40  S  3  S   -0.000226   0.000275  -0.199583  -0.004535  -0.154008
   41  S  3  X    0.000004   0.000051  -0.037177  -0.003177  -0.020042
   42  S  3  Y   -0.000273   0.000095  -0.011768  -0.001800   0.017169
   43  S  3  Z   -0.000002  -0.000006   0.004413  -0.029405   0.002691
   44  S  3  S   -0.001153   0.000982   0.387441   0.009086   0.317794
   45  S  3  X    0.000217   0.000420   0.086054   0.007285   0.048612
   46  S  3  Y    0.000902  -0.000179   0.027203   0.004368  -0.039052
   47  S  3  Z   -0.000044   0.000012  -0.010089   0.067611  -0.006467
   48  S  3  S    0.015629  -0.004512   0.120367   0.001395   0.067709
   49  S  3  X    0.008774  -0.002324   0.006133   0.000326  -0.013469
   50  S  3  Y    0.000504   0.000071  -0.004602  -0.001039   0.000700
   51  S  3  Z   -0.001247  -0.000493  -0.001951  -0.005054  -0.001147
   52  S  3  S   -0.003067   0.050174   0.037754   0.067644  -0.200485
   53  S  3  X    0.000351   0.009638   0.004638   0.014515  -0.032563
   54  S  3  Y   -0.001734   0.004259   0.008926  -0.011641  -0.036600
   55  S  3  Z   -0.003745   0.005769   0.006320   0.033106  -0.021193
   56  S  3 XX   -0.000206   0.000111  -0.003888   0.001466  -0.004623
   57  S  3 YY    0.000109   0.000360   0.003610   0.001041   0.008905
   58  S  3 ZZ    0.000136   0.000176   0.008346  -0.002463   0.000445
   59  S  3 XY    0.000148   0.000033   0.003624   0.001579  -0.009285
   60  S  3 XZ    0.000034  -0.000015   0.000783   0.010517   0.000367
   61  S  3 YZ   -0.000047   0.000031   0.000220   0.011946   0.000760
   62  H  4  S    0.000035  -0.000131   0.021258   0.001858   0.038812
   63  H  4  S    0.001371  -0.001320   0.002777  -0.002327   0.003103
   64  H  4  X   -0.000007   0.000047   0.000539  -0.000009   0.001008
   65  H  4  Y    0.000049  -0.000005   0.001743   0.000310   0.002286
   66  H  4  Z   -0.000015   0.000091  -0.002189  -0.000011  -0.003759
   67  C  5  S    0.000016  -0.000073  -0.018817   0.001936  -0.040901
   68  C  5  S    0.000089  -0.000342   0.033157  -0.003318   0.073370
   69  C  5  X   -0.000033  -0.000061   0.005958  -0.000401   0.012342
   70  C  5  Y    0.000071  -0.000055   0.014657  -0.001642   0.022964
   71  C  5  Z   -0.000049   0.000117   0.012427   0.000360   0.024983
   72  C  5  S   -0.000606   0.002438   0.022026  -0.001597   0.057666
   73  C  5  X    0.000133   0.001340   0.000376   0.001711   0.001098
   74  C  5  Y   -0.000422   0.000918   0.003443  -0.002327   0.003875
   75  C  5  Z    0.000463  -0.000584   0.003528  -0.001865   0.001667
   76  C  5  S    0.013353  -0.014763   0.055896   0.066874   0.022942
   77  C  5  X    0.003084  -0.003856   0.001388   0.005565   0.003705
   78  C  5  Y    0.002150  -0.001476   0.011483   0.007920   0.001376
   79  C  5  Z    0.000790  -0.001094   0.010496   0.011842   0.003207
   80  C  5 XX    0.000024  -0.000115  -0.000864   0.000100  -0.001688
   81  C  5 YY    0.000008  -0.000011   0.000853  -0.000283   0.000156
   82  C  5 ZZ    0.000000  -0.000126   0.000396   0.000134   0.000553
   83  C  5 XY   -0.000011   0.000091   0.000794  -0.000037   0.001204
   84  C  5 XZ   -0.000017   0.000014   0.001124  -0.000003   0.002056
   85  C  5 YZ    0.000040  -0.000017   0.002116  -0.000027   0.003359
   86  S  6  S   -0.002301  -0.001232   0.019926   0.000054  -0.023865
   87  S  6  S    0.009127   0.004385  -0.092859  -0.000260   0.108867
   88  S  6  X    0.711882   0.683543   0.024848  -0.001779  -0.019758
   89  S  6  Y   -0.687986   0.710968  -0.004676  -0.001190   0.016013
   90  S  6  Z   -0.026047  -0.093538  -0.001623  -0.023596   0.000962
   91  S  6  S    0.000853  -0.001706   0.168833   0.000462  -0.214431
   92  S  6  X    0.024854   0.022989  -0.055337   0.004044   0.046356
   93  S  6  Y   -0.024008   0.023806   0.011117   0.002854  -0.036486
   94  S  6  Z   -0.001043  -0.003052   0.003674   0.053129  -0.002393
   95  S  6  S   -0.024317  -0.002266   0.073277  -0.001805  -0.053540
   96  S  6  X   -0.006645  -0.019547  -0.009576   0.000030  -0.014288
   97  S  6  Y    0.016806  -0.015331  -0.007763  -0.001413   0.003619
   98  S  6  Z    0.001838   0.001162  -0.000803  -0.002345   0.002677
   99  S  6  S    0.340167   0.250245  -0.016769   0.098085   0.308128
  100  S  6  X   -0.069904  -0.053102   0.004955  -0.019589  -0.056161
  101  S  6  Y   -0.002439  -0.004322   0.006648   0.008010  -0.009915
  102  S  6  Z    0.001012   0.005169  -0.000841   0.046573   0.002458
  103  S  6 XX   -0.000604  -0.000942   0.004368  -0.001725  -0.000113
  104  S  6 YY    0.001075   0.000340  -0.006295   0.000569   0.006530
  105  S  6 ZZ    0.000002   0.000598   0.005429   0.001068  -0.012225
  106  S  6 XY    0.001104  -0.000479  -0.003917  -0.000133   0.008447
  107  S  6 XZ   -0.000077   0.000233   0.000433  -0.012399  -0.001527
  108  S  6 YZ   -0.000152   0.000054   0.000947   0.006143  -0.001782
  109  C  7  S   -0.000141   0.000108  -0.010356   0.001171  -0.016536
  110  C  7  S   -0.000798   0.000612   0.019228  -0.002169   0.031615
  111  C  7  X   -0.000078   0.000026  -0.006060   0.000389  -0.010816
  112  C  7  Y   -0.000093   0.000135   0.004957  -0.000722   0.001647
  113  C  7  Z   -0.000036   0.000082   0.006554   0.000437   0.011369
  114  C  7  S    0.003354  -0.002793   0.008820   0.000548   0.019048
  115  C  7  X   -0.000156  -0.000177  -0.002025   0.000934  -0.000967
  116  C  7  Y    0.002474  -0.002680  -0.000587  -0.002045   0.000354
  117  C  7  Z    0.001334  -0.002452   0.002739  -0.001689  -0.004816
  118  C  7  S    0.033086  -0.005030   0.009170   0.099502  -0.158132
  119  C  7  X    0.009814  -0.003826  -0.033197   0.016502   0.019757
  120  C  7  Y   -0.001709   0.005585   0.006922   0.001334  -0.011391
  121  C  7  Z    0.003682  -0.004211   0.005270   0.018324  -0.029458
  122  C  7 XX   -0.000183   0.000161   0.000170   0.000017   0.000710
  123  C  7 YY    0.000049   0.000008  -0.000200  -0.000129  -0.000948
  124  C  7 ZZ   -0.000133   0.000044   0.000326   0.000029   0.000506
  125  C  7 XY   -0.000024   0.000085  -0.000555   0.000110  -0.000529
  126  C  7 XZ   -0.000041   0.000069  -0.000958   0.000058  -0.001389
  127  C  7 YZ    0.000100  -0.000079   0.000669  -0.000008   0.000702
  128  C  8  S    0.000038   0.000045  -0.083141   0.079653   0.008444
  129  C  8  S    0.000252   0.000374   0.152650  -0.147544  -0.015114
  130  C  8  X    0.000030   0.000100   0.008406  -0.016753  -0.042895
  131  C  8  Y   -0.000256   0.000018  -0.013793  -0.017879  -0.038358
  132  C  8  Z    0.000346   0.000032   0.034121   0.036833   0.052732
  133  C  8  S    0.003335  -0.001983   0.105464  -0.113780  -0.002320
  134  C  8  X   -0.002037  -0.006003   0.005560  -0.004853  -0.012713
  135  C  8  Y    0.006415  -0.000657  -0.008200   0.003980  -0.010372
  136  C  8  Z   -0.011777  -0.001512   0.017735  -0.003813   0.013271
  137  C  8  S   -0.082967   0.101162   0.091227   0.014401  -0.227254
  138  C  8  X   -0.018187   0.060976  -0.021168   0.028344  -0.029592
  139  C  8  Y   -0.016821   0.016373   0.026735   0.007541  -0.017444
  140  C  8  Z    0.023121  -0.021009  -0.046383   0.016924   0.027015
  141  C  8 XX   -0.000054  -0.000272   0.001316  -0.003062  -0.004460
  142  C  8 YY    0.000065   0.000065  -0.004831   0.005655   0.002582
  143  C  8 ZZ    0.000025   0.000056   0.003848   0.000362   0.003549
  144  C  8 XY    0.000093  -0.000017   0.002701  -0.002044  -0.000312
  145  C  8 XZ   -0.000165  -0.000100  -0.001046  -0.000800  -0.002281
  146  C  8 YZ   -0.000028   0.000049  -0.006509   0.004387  -0.002153
  147  C  9  S    0.000067   0.000211  -0.062718   0.077702   0.071292
  148  C  9  S   -0.000414   0.000796   0.115341  -0.144389  -0.133398
  149  C  9  X   -0.000081   0.000322  -0.021715   0.032397  -0.016155
  150  C  9  Y    0.000147  -0.000064  -0.012717  -0.005385  -0.010614
  151  C  9  Z   -0.000094   0.000124   0.018125   0.032587   0.011203
  152  C  9  S   -0.004427  -0.007298   0.073569  -0.110508  -0.110954
  153  C  9  X    0.005858  -0.006757  -0.007331   0.003968  -0.010827
  154  C  9  Y   -0.006071  -0.001167  -0.008598   0.004345   0.001770
  155  C  9  Z    0.012007   0.001098   0.013040  -0.001162  -0.010295
  156  C  9  S   -0.054977  -0.121360   0.055351  -0.013110   0.119237
  157  C  9  X   -0.065108   0.058959   0.020751  -0.026792  -0.070847
  158  C  9  Y    0.027170   0.029324   0.018632  -0.032127  -0.020078
  159  C  9  Z   -0.064513  -0.035801  -0.023934   0.050772  -0.029924
  160  C  9 XX    0.000163   0.000322   0.003257  -0.002839  -0.000247
  161  C  9 YY   -0.000066   0.000300  -0.004452   0.005676   0.005338
  162  C  9 ZZ    0.000589   0.000268   0.000978   0.000295  -0.002983
  163  C  9 XY   -0.000026  -0.000084   0.001713  -0.002081   0.000311
  164  C  9 XZ    0.000520   0.000042   0.000524  -0.000282  -0.003284
  165  C  9 YZ   -0.000188  -0.000132  -0.003815   0.004392   0.004151
  166  H 10  S   -0.000081   0.000044   0.005692  -0.001568   0.006396
  167  H 10  S   -0.001977   0.000684   0.007884  -0.004986  -0.002348
  168  H 10  X   -0.000037  -0.000007  -0.000158   0.000126  -0.000075
  169  H 10  Y   -0.000010  -0.000046  -0.000013  -0.000222  -0.000569
  170  H 10  Z   -0.000031  -0.000034   0.000755  -0.000233   0.000724
  171  H 11  S   -0.000118   0.000036   0.004054  -0.000624   0.008983
  172  H 11  S    0.002287  -0.002418   0.001083  -0.001300   0.000323
  173  H 11  X    0.000004   0.000002   0.000033  -0.000075   0.000020
  174  H 11  Y    0.000034  -0.000070   0.000455  -0.000065   0.000832
  175  H 11  Z    0.000028  -0.000024   0.000151   0.000013   0.000425
  176  C 12  S   -0.000008  -0.000029  -0.002750   0.000385  -0.004678
  177  C 12  S    0.000076  -0.000171   0.004700  -0.000393   0.008198
  178  C 12  X    0.000157  -0.000095  -0.002979   0.000355  -0.005096
  179  C 12  Y   -0.000081   0.000031   0.000814  -0.000219  -0.000250
  180  C 12  Z   -0.000077   0.000003   0.000249   0.000129   0.000191
  181  C 12  S   -0.002161   0.002396   0.005172  -0.002257   0.007989
  182  C 12  X   -0.000072  -0.000394  -0.001650   0.000394  -0.001098
  183  C 12  Y   -0.000611   0.000793   0.000394   0.001773   0.000240
  184  C 12  Z    0.000214   0.000412  -0.000850  -0.000240   0.001274
  185  C 12  S   -0.034310   0.008501   0.060226  -0.033014  -0.000978
  186  C 12  X    0.009542  -0.001300  -0.014743   0.007266   0.000736
  187  C 12  Y   -0.002415  -0.000248   0.000668   0.003231   0.000812
  188  C 12  Z    0.000575   0.000488  -0.001784  -0.000647   0.000955
  189  C 12 XX   -0.000023   0.000012   0.000466  -0.000030   0.000696
  190  C 12 YY   -0.000085   0.000010  -0.000198   0.000076  -0.000383
  191  C 12 ZZ   -0.000199  -0.000032  -0.000215   0.000031  -0.000427
  192  C 12 XY    0.000060  -0.000049  -0.000130   0.000003  -0.000052
  193  C 12 XZ    0.000057  -0.000039   0.000080  -0.000082  -0.000013
  194  C 12 YZ    0.000037  -0.000018   0.000020   0.000048  -0.000037
  195  H 13  S    0.000026  -0.000293   0.008669  -0.001856   0.018705
  196  H 13  S    0.001079  -0.000314   0.006424  -0.005964   0.000480
  197  H 13  X   -0.000014   0.000025  -0.000054  -0.000032  -0.000242
  198  H 13  Y   -0.000021   0.000028   0.000061  -0.000238  -0.000521
  199  H 13  Z    0.000033  -0.000007   0.001129  -0.000288   0.002059
  200  H 14  S    0.000014   0.000046   0.007936  -0.000845   0.018655
  201  H 14  S    0.000501   0.000369   0.000795   0.000740   0.002141
  202  H 14  X    0.000011   0.000028   0.000914  -0.000106   0.002081
  203  H 14  Y    0.000029  -0.000058   0.000247  -0.000022   0.000521
  204  H 14  Z   -0.000001   0.000016  -0.000025   0.000039   0.000151
  205  H 15  S   -0.000061   0.000058   0.006006  -0.000600   0.016679
  206  H 15  S    0.000764  -0.001415   0.001820  -0.002872  -0.000473
  207  H 15  X    0.000032  -0.000112  -0.000131   0.000019  -0.000411
  208  H 15  Y   -0.000001  -0.000062   0.000734  -0.000095   0.001821
  209  H 15  Z   -0.000015   0.000004   0.000066   0.000055   0.000244
  210  C 16  S    0.000057   0.000042  -0.081640  -0.081011   0.011492
  211  C 16  S    0.000366   0.000328   0.149951   0.150352  -0.020548
  212  C 16  X   -0.000015   0.000114   0.002438   0.020998  -0.050291
  213  C 16  Y   -0.000279  -0.000012  -0.017027   0.019404  -0.042470
  214  C 16  Z   -0.000276  -0.000125  -0.033895   0.028686  -0.041140
  215  C 16  S    0.001816  -0.000835   0.104204   0.115454  -0.009321
  216  C 16  X   -0.001000  -0.006065   0.001302   0.003021  -0.016045
  217  C 16  Y    0.006964  -0.000130  -0.009021  -0.003390  -0.012387
  218  C 16  Z    0.010795   0.003420  -0.017764  -0.004561  -0.011074
  219  C 16  S   -0.077805   0.127952   0.082724  -0.134843  -0.285230
  220  C 16  X   -0.016360   0.047926  -0.042576  -0.074018  -0.041123
  221  C 16  Y   -0.022606   0.018120   0.034031  -0.001752  -0.043861
  222  C 16  Z   -0.022355   0.003682   0.063835   0.029376  -0.081029
  223  C 16 XX   -0.000032  -0.000218   0.001548   0.002620  -0.003607
  224  C 16 YY    0.000090   0.000061  -0.003620  -0.004889   0.002985
  225  C 16 ZZ   -0.000004   0.000059   0.002502  -0.000514   0.002344
  226  C 16 XY    0.000089  -0.000002   0.004003   0.002924   0.000156
  227  C 16 XZ    0.000163   0.000140   0.001033  -0.001620   0.003736
  228  C 16 YZ   -0.000007  -0.000027   0.006700   0.004647   0.002023
  229  C 17  S    0.000101   0.000172  -0.061431  -0.077014   0.072774
  230  C 17  S   -0.000276   0.000606   0.112821   0.143225  -0.135973
  231  C 17  X    0.000028   0.000220  -0.023577  -0.027296  -0.016219
  232  C 17  Y    0.000105  -0.000067  -0.015100   0.006929  -0.010325
  233  C 17  Z    0.000059  -0.000142  -0.012864   0.035662  -0.008050
  234  C 17  S   -0.005313  -0.005766   0.073739   0.109168  -0.113181
  235  C 17  X    0.002104  -0.006221  -0.009027  -0.003903  -0.010839
  236  C 17  Y   -0.006905  -0.001787  -0.010022  -0.004383   0.003469
  237  C 17  Z   -0.011437  -0.000413  -0.011506  -0.000640   0.012902
  238  C 17  S   -0.078968  -0.112830   0.156894   0.053732   0.139791
  239  C 17  X   -0.057494   0.067678   0.044925  -0.012231  -0.102942
  240  C 17  Y    0.031623   0.035822   0.040385   0.029574  -0.033634
  241  C 17  Z    0.067997   0.029714   0.027280   0.070364   0.053307
  242  C 17 XX    0.000116   0.000253   0.002889   0.002642   0.000585
  243  C 17 YY    0.000016   0.000306  -0.003599  -0.004758   0.004488
  244  C 17 ZZ    0.000715   0.000205   0.000502  -0.000866  -0.002899
  245  C 17 XY   -0.000022  -0.000074   0.002333   0.002942  -0.000252
  246  C 17 XZ   -0.000426  -0.000035  -0.001237  -0.001204   0.002671
  247  C 17 YZ    0.000261   0.000168   0.004038   0.004469  -0.005251
  248  C 18  S    0.000057   0.000027  -0.032129  -0.065308   0.025054
  249  C 18  S    0.000360   0.000161   0.058116   0.120782  -0.046321
  250  C 18  X   -0.000113  -0.000059   0.019707   0.043931  -0.024531
  251  C 18  Y   -0.000004   0.000002  -0.006304   0.004065  -0.012580
  252  C 18  Z    0.000105  -0.000031  -0.022560  -0.016163  -0.008447
  253  C 18  S   -0.009966  -0.003129   0.044640   0.088906  -0.035330
  254  C 18  X   -0.004550   0.000094   0.006429   0.010549  -0.006922
  255  C 18  Y   -0.000187   0.001930  -0.002749  -0.000845  -0.002186
  256  C 18  Z    0.002657   0.003639  -0.007188  -0.006401   0.000618
  257  C 18  S    0.049124  -0.065668  -0.140914   0.015159   0.139439
  258  C 18  X    0.006459  -0.009664  -0.012226   0.014291   0.022570
  259  C 18  Y    0.006877  -0.014321   0.006863   0.033654  -0.022059
  260  C 18  Z    0.007450  -0.022613   0.028795   0.043373  -0.056516
  261  C 18 XX   -0.000074  -0.000001  -0.000319   0.000465  -0.001094
  262  C 18 YY    0.000076   0.000027  -0.002380  -0.004450   0.001872
  263  C 18 ZZ   -0.000014   0.000001   0.001673   0.000887   0.000710
  264  C 18 XY   -0.000041   0.000012  -0.000026   0.001367  -0.001302
  265  C 18 XZ    0.000063   0.000043  -0.002187  -0.002196   0.000064
  266  C 18 YZ    0.000015  -0.000021   0.002735   0.004314  -0.001109
  267  C 19  S   -0.000135  -0.000087  -0.024311  -0.062034   0.059228
  268  C 19  S   -0.000651  -0.000438   0.043510   0.114644  -0.110704
  269  C 19  X    0.000045  -0.000058  -0.016707  -0.042452   0.033499
  270  C 19  Y   -0.000045   0.000023  -0.011426  -0.017085   0.016924
  271  C 19  Z   -0.000116   0.000133  -0.011359  -0.006106   0.012158
  272  C 19  S    0.012827   0.003455   0.038924   0.081785  -0.075804
  273  C 19  X   -0.007729   0.000700  -0.006958  -0.009788   0.005765
  274  C 19  Y   -0.002108  -0.002922  -0.005675  -0.004656   0.003247
  275  C 19  Z   -0.000019  -0.005929  -0.005742  -0.002489   0.000527
  276  C 19  S   -0.027239   0.002601  -0.118304  -0.064584   0.013627
  277  C 19  X    0.010729  -0.010507   0.010223  -0.000905   0.010609
  278  C 19  Y   -0.008705   0.035138   0.025759   0.015845   0.008113
  279  C 19  Z   -0.016964   0.074654   0.052292   0.018788  -0.012630
  280  C 19 XX   -0.000020  -0.000182  -0.000121   0.000408   0.000264
  281  C 19 YY   -0.000212  -0.000109  -0.001381  -0.003748   0.003334
  282  C 19 ZZ   -0.000167   0.000021   0.000461   0.000357  -0.000924
  283  C 19 XY    0.000019   0.000028   0.001403   0.002414  -0.002012
  284  C 19 XZ    0.000033  -0.000009   0.000760  -0.000119   0.000004
  285  C 19 YZ    0.000056   0.000116   0.002345   0.004366  -0.004315
  286  C 20  S    0.000042   0.000038  -0.033054   0.066047   0.023273
  287  C 20  S    0.000305   0.000186   0.060002  -0.122330  -0.042854
  288  C 20  X   -0.000141  -0.000024   0.023998  -0.046724  -0.021667
  289  C 20  Y    0.000016  -0.000041  -0.004749  -0.005037  -0.011627
  290  C 20  Z   -0.000101   0.000044   0.019594  -0.006654   0.014561
  291  C 20  S   -0.009923  -0.002616   0.045589  -0.089873  -0.034152
  292  C 20  X   -0.005278  -0.000083   0.007445  -0.011907  -0.007817
  293  C 20  Y   -0.000538   0.001722  -0.002271  -0.000074  -0.002006
  294  C 20  Z   -0.001719  -0.003310   0.006310  -0.004485   0.000746
  295  C 20  S    0.048119  -0.064686  -0.124859   0.013769   0.094092
  296  C 20  X    0.005349  -0.004657  -0.017536  -0.003563   0.027354
  297  C 20  Y    0.008417  -0.020811  -0.005230  -0.013617  -0.004116
  298  C 20  Z   -0.015263   0.046730  -0.006454   0.016205   0.031752
  299  C 20 XX   -0.000132   0.000028   0.000416  -0.001191  -0.001073
  300  C 20 YY    0.000055   0.000047  -0.002812   0.005164   0.002006
  301  C 20 ZZ   -0.000022   0.000056   0.001445  -0.000903   0.000540
  302  C 20 XY   -0.000048   0.000015  -0.000282  -0.000806  -0.001041
  303  C 20 XZ   -0.000047  -0.000021   0.002512  -0.001973   0.000486
  304  C 20 YZ   -0.000018   0.000016  -0.002352   0.003936   0.001031
  305  C 21  S   -0.000130  -0.000087  -0.025108   0.063847   0.058814
  306  C 21  S   -0.000616  -0.000448   0.045096  -0.118124  -0.109985
  307  C 21  X    0.000040  -0.000063  -0.015144   0.042033   0.030539
  308  C 21  Y   -0.000027  -0.000021  -0.010087   0.015442   0.014410
  309  C 21  Z    0.000082  -0.000088   0.015420  -0.014776  -0.018935
  310  C 21  S    0.012075   0.003748   0.039408  -0.083600  -0.074719
  311  C 21  X   -0.007740   0.001536  -0.005383   0.008596   0.004684
  312  C 21  Y   -0.001829  -0.002246  -0.004797   0.004330   0.003309
  313  C 21  Z    0.001571   0.005694   0.007501  -0.004843  -0.002491
  314  C 21  S   -0.046745   0.018017  -0.043964   0.049698  -0.004527
  315  C 21  X    0.012669  -0.023376  -0.001518   0.010536   0.004465
  316  C 21  Y   -0.002902   0.029307   0.009959  -0.014850   0.016720
  317  C 21  Z    0.008222  -0.077177  -0.031299   0.025348  -0.014088
  318  C 21 XX   -0.000022  -0.000171  -0.000290  -0.000508   0.000234
  319  C 21 YY   -0.000229  -0.000124  -0.001842   0.004627   0.004037
  320  C 21 ZZ   -0.000159   0.000056   0.001135  -0.001113  -0.001641
  321  C 21 XY    0.000009   0.000004   0.000919  -0.001596  -0.001188
  322  C 21 XZ   -0.000098   0.000075  -0.000726   0.000048  -0.000122
  323  C 21 YZ   -0.000042  -0.000100  -0.002320   0.004266   0.003998
  324  C 22  S    0.000071  -0.000028  -0.014056  -0.053084   0.044126
  325  C 22  S    0.000414  -0.000140   0.025547   0.098320  -0.081488
  326  C 22  X   -0.000077  -0.000073  -0.004146  -0.015943   0.007880
  327  C 22  Y    0.000013   0.000013  -0.006772  -0.020832   0.016247
  328  C 22  Z    0.000101   0.000025  -0.010347  -0.029721   0.025882
  329  C 22  S   -0.008428   0.002240   0.015428   0.064691  -0.059164
  330  C 22  X    0.001705   0.003210   0.001117  -0.003419   0.004212
  331  C 22  Y    0.002201  -0.000143  -0.000339  -0.004484   0.005003
  332  C 22  Z    0.003286  -0.001975  -0.000699  -0.006317   0.006968
  333  C 22  S    0.005179  -0.056230  -0.020590  -0.043747   0.080691
  334  C 22  X    0.011369  -0.049117  -0.021700   0.002222  -0.022468
  335  C 22  Y    0.000788   0.003616  -0.000112   0.000824  -0.006948
  336  C 22  Z   -0.005359   0.031546   0.010843   0.002858   0.004896
  337  C 22 XX   -0.000003  -0.000039   0.000239   0.001264  -0.000595
  338  C 22 YY    0.000066  -0.000052  -0.001039  -0.003689   0.003087
  339  C 22 ZZ   -0.000027  -0.000008   0.000246   0.000271  -0.000613
  340  C 22 XY   -0.000027  -0.000011   0.000412   0.001508  -0.000937
  341  C 22 XZ    0.000038  -0.000046  -0.000475  -0.001638   0.001688
  342  C 22 YZ   -0.000051   0.000019   0.001026   0.003107  -0.002686
  343  C 23  S   -0.000047   0.000006  -0.015417  -0.053949   0.035973
  344  C 23  S   -0.000265   0.000033   0.027704   0.099665  -0.067250
  345  C 23  X   -0.000016  -0.000014   0.003596   0.017298  -0.018046
  346  C 23  Y   -0.000006  -0.000001  -0.005745  -0.013047   0.004771
  347  C 23  Z    0.000010  -0.000012  -0.012772  -0.033915   0.019222
  348  C 23  S    0.005177  -0.000302   0.019526   0.065941  -0.040351
  349  C 23  X    0.002513   0.002133   0.000114   0.003052  -0.000667
  350  C 23  Y   -0.000609   0.001183  -0.001440  -0.002985   0.000995
  351  C 23  Z   -0.002676   0.000975  -0.002417  -0.007121   0.001720
  352  C 23  S   -0.015299  -0.008325  -0.037542  -0.079403  -0.031400
  353  C 23  X    0.009033  -0.031619  -0.006798   0.017924  -0.035025
  354  C 23  Y    0.006124  -0.019347  -0.002008   0.012161  -0.013039
  355  C 23  Z    0.007057  -0.015953  -0.000938   0.016714  -0.003945
  356  C 23 XX    0.000033   0.000021   0.000047   0.001074  -0.001363
  357  C 23 YY   -0.000058   0.000001  -0.001014  -0.003405   0.002422
  358  C 23 ZZ   -0.000029  -0.000014   0.000332   0.000081   0.000504
  359  C 23 XY    0.000028   0.000004   0.000672   0.002240  -0.001377
  360  C 23 XZ   -0.000006  -0.000002   0.000040  -0.000252   0.000666
  361  C 23 YZ    0.000027  -0.000018   0.001362   0.003499  -0.001731
  362  H 24  S    0.000001   0.000089   0.011016   0.022762  -0.006048
  363  H 24  S   -0.001103   0.000649   0.002933   0.005218  -0.003678
  364  H 24  X    0.000034   0.000030   0.001315   0.002685  -0.000856
  365  H 24  Y   -0.000007  -0.000033   0.000292   0.000588  -0.000289
  366  H 24  Z   -0.000062  -0.000093  -0.000220  -0.000396  -0.000045
  367  H 25  S    0.000136  -0.000299   0.007364   0.021000  -0.022789
  368  H 25  S    0.003057  -0.000054   0.002918   0.005508  -0.004096
  369  H 25  X   -0.000033  -0.000051  -0.000926  -0.002519   0.002568
  370  H 25  Y   -0.000012   0.000069  -0.000228  -0.000724   0.000776
  371  H 25  Z    0.000018   0.000181   0.000104   0.000124   0.000004
  372  H 26  S   -0.000100  -0.000092   0.003450   0.017463  -0.015419
  373  H 26  S   -0.000494  -0.000172  -0.000050   0.003648  -0.004043
  374  H 26  X   -0.000002  -0.000088  -0.000233  -0.000967   0.000781
  375  H 26  Y   -0.000016   0.000002  -0.000245  -0.001139   0.000958
  376  H 26  Z   -0.000049   0.000055  -0.000359  -0.001559   0.001340
  377  H 27  S    0.000076  -0.000020   0.003881   0.017751  -0.012203
  378  H 27  S    0.001233   0.000212   0.000917   0.003358  -0.000812
  379  H 27  X   -0.000015  -0.000047   0.000274   0.001112  -0.000796
  380  H 27  Y   -0.000008  -0.000032  -0.000141  -0.000625   0.000391
  381  H 27  Z   -0.000007  -0.000032  -0.000440  -0.001784   0.001204
  382  C 28  S   -0.000054   0.000021  -0.016002   0.055551   0.035228
  383  C 28  S   -0.000297   0.000098   0.029019  -0.102842  -0.065772
  384  C 28  X   -0.000033   0.000024   0.005972  -0.023687  -0.021017
  385  C 28  Y   -0.000000  -0.000026  -0.004890   0.010570   0.003077
  386  C 28  Z    0.000006   0.000012   0.012925  -0.032157  -0.015449
  387  C 28  S    0.005480  -0.000643   0.019406  -0.067059  -0.039654
  388  C 28  X    0.003005   0.001650   0.000282  -0.003991  -0.000488
  389  C 28  Y   -0.000464   0.001107  -0.000982   0.002292   0.001052
  390  C 28  Z    0.002264  -0.001501   0.002206  -0.006469  -0.001544
  391  C 28  S   -0.028205   0.003753   0.006612   0.028491  -0.082715
  392  C 28  X    0.008782  -0.039729  -0.007725  -0.001042  -0.033353
  393  C 28  Y    0.006755  -0.022359  -0.004088  -0.001387  -0.008854
  394  C 28  Z   -0.011306   0.030061   0.007604   0.004479   0.002797
  395  C 28 XX    0.000020   0.000046   0.000092  -0.001232  -0.001518
  396  C 28 YY   -0.000074   0.000029  -0.001253   0.004106   0.002713
  397  C 28 ZZ   -0.000030  -0.000001   0.000616  -0.000622   0.000403
  398  C 28 XY    0.000024   0.000007   0.000415  -0.001581  -0.001009
  399  C 28 XZ   -0.000019   0.000008  -0.000018   0.000132  -0.000137
  400  C 28 YZ   -0.000032   0.000022  -0.001322   0.003471   0.001658
  401  C 29  S    0.000057  -0.000016  -0.014611   0.054949   0.043791
  402  C 29  S    0.000344  -0.000077   0.026767  -0.101832  -0.080888
  403  C 29  X   -0.000091  -0.000099  -0.002428   0.010988   0.003086
  404  C 29  Y    0.000012  -0.000006  -0.005948   0.018119   0.013345
  405  C 29  Z   -0.000093  -0.000002   0.011995  -0.034982  -0.028049
  406  C 29  S   -0.008126   0.001980   0.015816  -0.067923  -0.059819
  407  C 29  X    0.001313   0.003312   0.001002   0.002404   0.002723
  408  C 29  Y    0.001719   0.000098  -0.000124   0.004015   0.004394
  409  C 29  Z   -0.003466   0.001060   0.000515  -0.007797  -0.008422
  410  C 29  S    0.002587  -0.045675  -0.027530   0.042431   0.059010
  411  C 29  X    0.010534  -0.061626  -0.014904   0.006145  -0.032430
  412  C 29  Y   -0.000017   0.001689   0.002319  -0.000925  -0.006052
  413  C 29  Z    0.003435  -0.025338  -0.009206   0.008850  -0.003372
  414  C 29 XX   -0.000022  -0.000021   0.000429  -0.001798  -0.001094
  415  C 29 YY    0.000050  -0.000030  -0.001219   0.004353   0.003501
  416  C 29 ZZ   -0.000028  -0.000009   0.000328  -0.000359  -0.000546
  417  C 29 XY   -0.000028  -0.000005   0.000273  -0.001046  -0.000540
  418  C 29 XZ   -0.000024   0.000032   0.000419  -0.001269  -0.001544
  419  C 29 YZ    0.000032  -0.000005  -0.000976   0.002984   0.002394
  420  H 30  S    0.000127  -0.000320   0.007630  -0.021732  -0.022748
  421  H 30  S    0.003369   0.000248   0.002417  -0.004909  -0.003974
  422  H 30  X   -0.000048  -0.000080  -0.000948   0.002578   0.002533
  423  H 30  Y   -0.000015   0.000043  -0.000225   0.000693   0.000713
  424  H 30  Z   -0.000015  -0.000165   0.000082  -0.000381  -0.000504
  425  H 31  S    0.000063  -0.000043   0.004053  -0.018345  -0.012003
  426  H 31  S    0.001304   0.000208   0.000664  -0.003060  -0.000152
  427  H 31  X   -0.000011  -0.000042   0.000348  -0.001439  -0.000976
  428  H 31  Y   -0.000007  -0.000033  -0.000117   0.000513   0.000287
  429  H 31  Z    0.000015   0.000035   0.000402  -0.001657  -0.001053
  430  H 32  S   -0.000100  -0.000111   0.003602  -0.018148  -0.015385
  431  H 32  S   -0.000408  -0.000251   0.000028  -0.003745  -0.003807
  432  H 32  X   -0.000007  -0.000081  -0.000166   0.000713   0.000545
  433  H 32  Y   -0.000010  -0.000003  -0.000217   0.001000   0.000802
  434  H 32  Z    0.000050  -0.000040   0.000423  -0.001861  -0.001528
  435  H 33  S   -0.000029   0.000082   0.011330  -0.022966  -0.005317
  436  H 33  S   -0.001217   0.000883   0.002891  -0.005456  -0.003921
  437  H 33  X    0.000046   0.000049   0.001374  -0.002750  -0.000753
  438  H 33  Y    0.000004  -0.000036   0.000273  -0.000551  -0.000262
  439  H 33  Z    0.000055   0.000078  -0.000034   0.000144   0.000239
  440  H 34  S    0.000191  -0.000224   0.012797   0.002061   0.014212
  441  H 34  S   -0.000303  -0.001329   0.000267   0.001769  -0.002790
  442  H 34  X    0.000102  -0.000042  -0.000799  -0.000142  -0.001009
  443  H 34  Y    0.000223  -0.000307   0.000245   0.000379  -0.000430
  444  H 34  Z   -0.000134   0.000221  -0.001167  -0.000068  -0.001310
  445  CL35  S   -0.000002   0.000002   0.000952   0.000052   0.002851
  446  CL35  S   -0.000038   0.000045  -0.004479  -0.000308  -0.012953
  447  CL35  X   -0.000009   0.000022   0.000343   0.000023   0.000855
  448  CL35  Y   -0.000001   0.000003  -0.001339  -0.000133  -0.002864
  449  CL35  Z   -0.000001   0.000021   0.000630  -0.000017   0.001558
  450  CL35  S   -0.000131   0.000149   0.007585   0.000262   0.024314
  451  CL35  X    0.000040  -0.000109  -0.000769  -0.000088  -0.001759
  452  CL35  Y   -0.000013   0.000016   0.003002   0.000548   0.006287
  453  CL35  Z    0.000027  -0.000126  -0.001375   0.000075  -0.003577
  454  CL35  S    0.001087  -0.001296   0.005566   0.002827   0.006562
  455  CL35  X   -0.000210   0.000546  -0.000065   0.000550  -0.001460
  456  CL35  Y    0.000681  -0.000873   0.000530  -0.001859   0.000179
  457  CL35  Z   -0.000590   0.001007  -0.000764  -0.000125   0.001055
  458  CL35  S    0.011881  -0.027879  -0.011654  -0.027300  -0.029591
  459  CL35  X    0.000850  -0.000190   0.001440   0.003326   0.001538
  460  CL35  Y    0.003715  -0.007122  -0.005211  -0.008682  -0.005610
  461  CL35  Z   -0.001311   0.003039  -0.001298   0.002982   0.005278
  462  CL35 XX   -0.000046   0.000065  -0.000302  -0.000019  -0.000409
  463  CL35 YY   -0.000029   0.000030   0.000301  -0.000088   0.000753
  464  CL35 ZZ   -0.000014  -0.000003  -0.000256  -0.000038  -0.000356
  465  CL35 XY    0.000009   0.000013  -0.000202   0.000029  -0.000557
  466  CL35 XZ    0.000005  -0.000028   0.000103  -0.000004   0.000241
  467  CL35 YZ   -0.000036   0.000060  -0.000436  -0.000011  -0.000771
  468  H 36  S   -0.000024  -0.000012   0.001540  -0.000213   0.001320
  469  H 36  S    0.000585  -0.001082  -0.000001  -0.000658   0.000389
  470  H 36  X   -0.000182   0.000002  -0.000101   0.000037  -0.000160
  471  H 36  Y    0.000040   0.000032  -0.000111   0.000030  -0.000151
  472  H 36  Z   -0.000012   0.000008   0.000003   0.000031  -0.000050
  473  H 37  S    0.000052  -0.000029   0.000787  -0.000001   0.001683
  474  H 37  S    0.001092   0.000213  -0.000771  -0.000553   0.001606
  475  H 37  X   -0.000037   0.000016  -0.000034   0.000031  -0.000124
  476  H 37  Y    0.000035  -0.000019   0.000027  -0.000054   0.000078
  477  H 37  Z    0.000074  -0.000008   0.000082  -0.000001   0.000179
  478  H 38  S   -0.000039  -0.000071   0.001092  -0.000201   0.002333
  479  H 38  S    0.000984   0.000022   0.000541   0.002795  -0.001013
  480  H 38  X    0.000021  -0.000010  -0.000059  -0.000057  -0.000084
  481  H 38  Y   -0.000003  -0.000008   0.000113   0.000016   0.000100
  482  H 38  Z   -0.000072   0.000003  -0.000064  -0.000063  -0.000177

                     36         37         38         39         40
                   -0.9888    -0.9646    -0.9208    -0.9148    -0.9129
                     A          A          A          A          A   
    1  C  1  S   -0.051276   0.066589   0.006003   0.002857   0.077643
    2  C  1  S    0.099062  -0.126156  -0.011489  -0.005891  -0.145861
    3  C  1  X    0.050773  -0.034786   0.008333  -0.003924   0.052698
    4  C  1  Y   -0.020395   0.029088   0.003779  -0.001496   0.006023
    5  C  1  Z   -0.010674   0.016279   0.014830  -0.009596   0.020778
    6  C  1  S    0.067318  -0.112607  -0.010947  -0.003834  -0.161377
    7  C  1  X    0.000988   0.000632  -0.001130  -0.000989   0.014880
    8  C  1  Y   -0.004225  -0.002413   0.000041  -0.001318  -0.007538
    9  C  1  Z   -0.002493   0.001436   0.003652  -0.008169   0.005625
   10  C  1  S   -0.001361   0.010368   0.014542   0.058956  -0.095176
   11  C  1  X   -0.008671  -0.015422   0.037498   0.007702  -0.009467
   12  C  1  Y   -0.040587  -0.019491   0.055565   0.014694   0.022801
   13  C  1  Z   -0.035358  -0.015569   0.047117   0.013896   0.031592
   14  C  1 XX    0.004653  -0.003714   0.000366  -0.000275   0.003495
   15  C  1 YY   -0.003863   0.004008   0.000145  -0.000032   0.000077
   16  C  1 ZZ   -0.001474   0.001220  -0.000381   0.000349   0.000092
   17  C  1 XY    0.002079  -0.000394  -0.000033  -0.000022   0.000891
   18  C  1 XZ    0.000193  -0.000768  -0.000944   0.000143  -0.003176
   19  C  1 YZ    0.000825  -0.001420   0.000635  -0.000749  -0.002144
   20  C  2  S   -0.093192   0.077986  -0.007195   0.004303  -0.044790
   21  C  2  S    0.174496  -0.150919   0.013903  -0.008256   0.085443
   22  C  2  X   -0.007452   0.021064   0.006863   0.002608   0.083553
   23  C  2  Y    0.002417   0.024376  -0.001587  -0.002474  -0.016191
   24  C  2  Z   -0.026198   0.024954  -0.002638  -0.008847  -0.041857
   25  C  2  S    0.168247  -0.129463   0.013119  -0.009804   0.087911
   26  C  2  X   -0.003342   0.001981  -0.001015  -0.000152   0.011351
   27  C  2  Y    0.011768   0.008459   0.000794  -0.000533   0.000834
   28  C  2  Z   -0.005621   0.003270   0.002078  -0.000907  -0.008011
   29  C  2  S    0.066476   0.093983  -0.004639  -0.015242   0.177296
   30  C  2  X    0.001066  -0.014149   0.038445   0.023077   0.000219
   31  C  2  Y   -0.020355  -0.014532  -0.050072  -0.006987  -0.020192
   32  C  2  Z    0.010508  -0.014661  -0.039983  -0.005630  -0.039176
   33  C  2 XX    0.000496  -0.002843  -0.000428  -0.000127  -0.005713
   34  C  2 YY   -0.004336   0.007152  -0.000420   0.000024  -0.002088
   35  C  2 ZZ   -0.001812   0.000849   0.000313   0.000404   0.003751
   36  C  2 XY    0.000246   0.000186  -0.000251  -0.000104  -0.001596
   37  C  2 XZ   -0.002054   0.001738  -0.000747  -0.000041  -0.004672
   38  C  2 YZ    0.001678  -0.002300   0.000336  -0.000760   0.002578
   39  S  3  S   -0.020089   0.013441   0.000760  -0.000039  -0.003809
   40  S  3  S    0.090130  -0.061730  -0.003377   0.000163   0.017553
   41  S  3  X    0.001301  -0.009932  -0.004559   0.002632   0.005574
   42  S  3  Y    0.024254  -0.026883  -0.006622   0.000420  -0.044034
   43  S  3  Z   -0.000717   0.000864  -0.052306   0.026697   0.003429
   44  S  3  S   -0.191047   0.124761   0.007507  -0.000396  -0.035493
   45  S  3  X   -0.004567   0.023411   0.010799  -0.006260  -0.013414
   46  S  3  Y   -0.056754   0.063216   0.015810  -0.001064   0.103950
   47  S  3  Z    0.001892  -0.001947   0.123715  -0.063431  -0.007922
   48  S  3  S   -0.032623   0.058132  -0.002068   0.000654  -0.026363
   49  S  3  X    0.014541   0.011083  -0.001812   0.000784  -0.007112
   50  S  3  Y    0.010215  -0.006796  -0.001206   0.001449  -0.011808
   51  S  3  Z   -0.000464  -0.002050  -0.010583   0.009777   0.004062
   52  S  3  S    0.168027  -0.071250  -0.052420   0.008818  -0.281781
   53  S  3  X    0.026598  -0.024567  -0.015496  -0.004011  -0.032661
   54  S  3  Y   -0.015889  -0.003753   0.005392   0.001622  -0.008999
   55  S  3  Z   -0.015758  -0.005860  -0.027294  -0.039784   0.033455
   56  S  3 XX    0.008905  -0.000576   0.001847  -0.002136  -0.001487
   57  S  3 YY    0.001416  -0.005626   0.000504  -0.000959  -0.010815
   58  S  3 ZZ   -0.012903   0.004767  -0.002411   0.003049   0.012368
   59  S  3 XY   -0.008070   0.012119   0.003239  -0.000878   0.013395
   60  S  3 XZ   -0.001861   0.000227   0.013238  -0.012767   0.000336
   61  S  3 YZ    0.000155  -0.001166   0.017972  -0.008612  -0.002990
   62  H  4  S    0.023851  -0.034070   0.000123  -0.004021  -0.045619
   63  H  4  S    0.002033  -0.002691   0.000171  -0.001291  -0.004723
   64  H  4  X    0.001300  -0.001358  -0.000009  -0.000076  -0.000630
   65  H  4  Y    0.000851  -0.001112   0.000410  -0.000363  -0.002173
   66  H  4  Z   -0.002221   0.003078   0.000301   0.000201   0.004021
   67  C  5  S   -0.026376   0.044013   0.013489  -0.003486   0.071030
   68  C  5  S    0.048917  -0.080756  -0.024337   0.006289  -0.131880
   69  C  5  X    0.016247  -0.018794  -0.000706   0.000244  -0.006198
   70  C  5  Y    0.007638  -0.012636  -0.006109   0.002071  -0.023710
   71  C  5  Z    0.014698  -0.021365  -0.002407  -0.000870  -0.031690
   72  C  5  S    0.036944  -0.067317  -0.023786   0.003897  -0.113645
   73  C  5  X    0.004544  -0.003949   0.001748  -0.001285   0.001336
   74  C  5  Y   -0.000717  -0.004509  -0.005720   0.001178  -0.005896
   75  C  5  Z   -0.000661  -0.002524  -0.001336  -0.001350  -0.001633
   76  C  5  S   -0.109484  -0.063484   0.098882  -0.005120   0.084061
   77  C  5  X   -0.010217  -0.004821   0.005198   0.000413   0.006905
   78  C  5  Y   -0.017700  -0.011999   0.009091  -0.005549   0.015673
   79  C  5  Z   -0.015462  -0.012059   0.020024   0.002512   0.011864
   80  C  5 XX   -0.000126   0.000880   0.000633  -0.000232   0.003100
   81  C  5 YY   -0.000849   0.001324  -0.000342   0.000218   0.001158
   82  C  5 ZZ    0.000445  -0.000379   0.000292  -0.000246  -0.000238
   83  C  5 XY    0.001330  -0.001455  -0.000143   0.000006  -0.001158
   84  C  5 XZ    0.001854  -0.002357  -0.000147  -0.000130  -0.001810
   85  C  5 YZ    0.001429  -0.002175  -0.000430  -0.000062  -0.003665
   86  S  6  S    0.037531   0.022043  -0.000722  -0.000561   0.000466
   87  S  6  S   -0.172250  -0.101015   0.003251   0.002622  -0.002453
   88  S  6  X    0.025016   0.022475   0.000487   0.003378  -0.001070
   89  S  6  Y   -0.000791  -0.015618   0.002709   0.002071   0.012802
   90  S  6  Z   -0.001386  -0.001021   0.015383   0.044964  -0.000852
   91  S  6  S    0.338055   0.200532  -0.006797  -0.005043   0.003453
   92  S  6  X   -0.058985  -0.052407  -0.001049  -0.007817   0.002330
   93  S  6  Y    0.003229   0.036302  -0.006248  -0.004965  -0.029480
   94  S  6  Z    0.003243   0.002560  -0.035604  -0.104192   0.001879
   95  S  6  S    0.113902   0.063217  -0.000208  -0.001863   0.013780
   96  S  6  X   -0.000128   0.003432  -0.000962   0.001988  -0.005953
   97  S  6  Y   -0.013468  -0.004588  -0.000242   0.001111  -0.001501
   98  S  6  Z   -0.000808  -0.001279   0.004237   0.011549   0.000007
   99  S  6  S   -0.162068  -0.037267   0.040089  -0.102573   0.164095
  100  S  6  X    0.033754   0.010483  -0.002970   0.022681  -0.022552
  101  S  6  Y   -0.012338   0.013178  -0.002943  -0.002881   0.019352
  102  S  6  Z   -0.004957   0.004822   0.029034  -0.001495  -0.020149
  103  S  6 XX   -0.001794   0.004608   0.000379   0.003078   0.001108
  104  S  6 YY   -0.002965  -0.009262   0.000018  -0.001019   0.003313
  105  S  6 ZZ    0.008952   0.006525  -0.000558  -0.001977  -0.005019
  106  S  6 XY   -0.004854  -0.006839   0.000024   0.000219   0.000671
  107  S  6 XZ    0.001384   0.000755   0.002757   0.020891  -0.000912
  108  S  6 YZ    0.001155   0.001107  -0.006032  -0.009877   0.000745
  109  C  7  S   -0.065122   0.060128  -0.011097  -0.003987  -0.100903
  110  C  7  S    0.121266  -0.113029   0.020808   0.006670   0.189291
  111  C  7  X   -0.017006   0.016035   0.001887   0.000320   0.020669
  112  C  7  Y    0.016647  -0.006431   0.001537   0.001511   0.009504
  113  C  7  Z    0.033544  -0.029161   0.003451  -0.001966   0.028789
  114  C  7  S    0.085067  -0.082812   0.018294   0.008356   0.162695
  115  C  7  X    0.000080   0.001888   0.001013  -0.001385   0.004086
  116  C  7  Y    0.002853  -0.002763   0.001235   0.004112   0.004900
  117  C  7  Z    0.000661  -0.000397   0.001798   0.000722  -0.000031
  118  C  7  S   -0.055666  -0.006110  -0.083456  -0.008184  -0.151298
  119  C  7  X   -0.019196   0.027606   0.006037  -0.007623   0.005839
  120  C  7  Y    0.000731  -0.004511   0.002688  -0.000609  -0.016748
  121  C  7  Z   -0.008079  -0.002172  -0.020539  -0.000296  -0.023188
  122  C  7 XX    0.000130  -0.000726   0.000079  -0.000106   0.000368
  123  C  7 YY   -0.002708   0.003272  -0.000407   0.000146  -0.004625
  124  C  7 ZZ    0.000745  -0.000603  -0.000036  -0.000321  -0.001110
  125  C  7 XY   -0.001525   0.001102  -0.000134  -0.000198  -0.000951
  126  C  7 XZ   -0.003043   0.002769  -0.000167   0.000098  -0.000448
  127  C  7 YZ    0.002267  -0.001645   0.000262  -0.000129   0.001689
  128  C  8  S    0.044887  -0.014554   0.074522  -0.048013  -0.048393
  129  C  8  S   -0.084518   0.029092  -0.143804   0.093158   0.092963
  130  C  8  X    0.049179   0.023025   0.051648   0.068639  -0.035961
  131  C  8  Y    0.002178  -0.015213   0.005075  -0.003292   0.011962
  132  C  8  Z    0.004829   0.056537   0.021210   0.025205  -0.020860
  133  C  8  S   -0.079262   0.015894  -0.126797   0.081753   0.083739
  134  C  8  X    0.017913   0.011094   0.011626   0.013586  -0.010281
  135  C  8  Y    0.004630  -0.003435   0.012630  -0.008203  -0.006300
  136  C  8  Z   -0.006651   0.017606  -0.013352   0.016017   0.015975
  137  C  8  S    0.281160   0.027106   0.623573   0.419780  -0.383945
  138  C  8  X    0.018240  -0.005487   0.100100  -0.040141  -0.123728
  139  C  8  Y    0.023652  -0.019063   0.117801   0.052642  -0.078730
  140  C  8  Z   -0.079383   0.014427  -0.194972  -0.118802   0.202855
  141  C  8 XX    0.002842   0.001254   0.000287   0.004557  -0.000047
  142  C  8 YY    0.002605  -0.001238   0.004075  -0.002681  -0.004084
  143  C  8 ZZ   -0.004099   0.000198  -0.001048  -0.003809   0.001471
  144  C  8 XY   -0.000716   0.001409   0.000138   0.003150  -0.000770
  145  C  8 XZ    0.000673  -0.001545  -0.003400  -0.002947   0.002894
  146  C  8 YZ    0.003979  -0.000188   0.003785  -0.001199  -0.001529
  147  C  9  S   -0.033885  -0.025482  -0.023830  -0.087046   0.017695
  148  C  9  S    0.065125   0.050011   0.045838   0.169087  -0.034236
  149  C  9  X    0.056113   0.011076   0.062437  -0.013376  -0.043447
  150  C  9  Y   -0.011188  -0.021075   0.035510  -0.008679  -0.026928
  151  C  9  Z    0.039105   0.059211  -0.051453  -0.002519   0.038772
  152  C  9  S    0.055214   0.033124   0.039847   0.145279  -0.029232
  153  C  9  X    0.017814   0.005563   0.014693   0.007794  -0.013827
  154  C  9  Y   -0.003735  -0.009787   0.003577  -0.011788  -0.001792
  155  C  9  Z    0.013661   0.028262  -0.003904   0.017363  -0.001519
  156  C  9  S   -0.128163   0.014591  -0.637544  -0.106927   0.502969
  157  C  9  X    0.081052   0.009520   0.159740   0.146359  -0.142198
  158  C  9  Y    0.016762   0.006356  -0.053550  -0.002012  -0.003505
  159  C  9  Z    0.016809  -0.002207   0.179784   0.043259  -0.145464
  160  C  9 XX   -0.001446   0.001608  -0.005300   0.002724   0.003785
  161  C  9 YY   -0.001336  -0.002030  -0.000629  -0.004997   0.000379
  162  C  9 ZZ    0.003234   0.000525   0.004445  -0.001777  -0.003120
  163  C  9 XY   -0.002002  -0.000141  -0.000619   0.002086  -0.000302
  164  C  9 XZ    0.004110   0.001685  -0.001298  -0.000699   0.001028
  165  C  9 YZ   -0.002644  -0.000520  -0.003558  -0.003750   0.002577
  166  H 10  S    0.032932  -0.028703   0.006065   0.004573   0.052682
  167  H 10  S    0.006287   0.000102   0.002182   0.003642   0.002797
  168  H 10  X    0.000321  -0.000330   0.000189  -0.000115   0.001357
  169  H 10  Y   -0.001307   0.001616  -0.000162   0.000249  -0.002670
  170  H 10  Z    0.003237  -0.002707   0.000537   0.000361   0.004472
  171  H 11  S    0.029881  -0.031424   0.005322   0.002032   0.049920
  172  H 11  S    0.003500  -0.007427   0.000116   0.000855   0.006992
  173  H 11  X    0.000616  -0.000643   0.000226   0.000108   0.002030
  174  H 11  Y    0.003097  -0.003038   0.000512   0.000187   0.004762
  175  H 11  Z    0.001216  -0.001299   0.000133   0.000025   0.001576
  176  C 12  S   -0.027899   0.027002  -0.007773  -0.002302  -0.073930
  177  C 12  S    0.051076  -0.049501   0.014402   0.004288   0.136989
  178  C 12  X   -0.024321   0.022535  -0.004908  -0.001380  -0.044381
  179  C 12  Y    0.003976  -0.001314   0.000556   0.000357   0.004084
  180  C 12  Z    0.000706   0.000063  -0.000357  -0.000689  -0.002946
  181  C 12  S    0.037573  -0.038413   0.011172   0.003055   0.113330
  182  C 12  X   -0.002173   0.003434   0.000090  -0.000366  -0.006790
  183  C 12  Y    0.001004   0.000828  -0.000452  -0.001249   0.001159
  184  C 12  Z   -0.000046  -0.000640   0.000670   0.000110   0.001358
  185  C 12  S    0.040222  -0.029675  -0.000728   0.001712   0.035116
  186  C 12  X   -0.009462   0.005820   0.000253  -0.000073  -0.008137
  187  C 12  Y   -0.000561   0.002893  -0.002332  -0.001068   0.002359
  188  C 12  Z   -0.003008   0.003303   0.001120  -0.000862   0.000788
  189  C 12 XX    0.002931  -0.002694   0.000406   0.000165   0.004186
  190  C 12 YY   -0.001551   0.001702  -0.000402  -0.000129  -0.003768
  191  C 12 ZZ   -0.001668   0.001563  -0.000380  -0.000126  -0.003638
  192  C 12 XY   -0.000523   0.000277  -0.000081   0.000013  -0.000659
  193  C 12 XZ    0.000207  -0.000252   0.000111   0.000122   0.000761
  194  C 12 YZ    0.000092   0.000005  -0.000005  -0.000015   0.000116
  195  H 13  S    0.012679  -0.022394  -0.008992   0.003239  -0.035705
  196  H 13  S    0.000272   0.001317  -0.004042   0.001882   0.000507
  197  H 13  X    0.000097   0.000166   0.000154   0.000094   0.000770
  198  H 13  Y   -0.000404   0.000678  -0.000032   0.000065   0.001288
  199  H 13  Z    0.001384  -0.002186  -0.000806   0.000289  -0.003541
  200  H 14  S    0.009631  -0.019501  -0.007825   0.001911  -0.041559
  201  H 14  S    0.002901   0.000426   0.000214   0.000133  -0.006753
  202  H 14  X    0.001221  -0.002119  -0.000779   0.000227  -0.004119
  203  H 14  Y    0.000154  -0.000227  -0.000159   0.000069  -0.000713
  204  H 14  Z    0.000064  -0.000037   0.000021   0.000010  -0.000199
  205  H 15  S    0.014793  -0.023834  -0.005969   0.001454  -0.034279
  206  H 15  S    0.000185  -0.004839  -0.003195   0.001316  -0.006396
  207  H 15  X   -0.000175   0.000419   0.000206  -0.000027   0.001397
  208  H 15  Y    0.001465  -0.002478  -0.000598   0.000150  -0.003517
  209  H 15  Z    0.000187  -0.000272   0.000027  -0.000009  -0.000288
  210  C 16  S    0.044985  -0.014009  -0.080623   0.045423  -0.034191
  211  C 16  S   -0.084380   0.027751   0.155636  -0.088231   0.065297
  212  C 16  X    0.047217   0.011847  -0.054352  -0.063003  -0.022453
  213  C 16  Y    0.002568  -0.022528  -0.004123   0.006142   0.010468
  214  C 16  Z   -0.012452  -0.058864   0.030041   0.036939   0.016363
  215  C 16  S   -0.079567   0.016313   0.137071  -0.076953   0.061877
  216  C 16  X    0.018024   0.008657  -0.015929  -0.010462  -0.008589
  217  C 16  Y    0.006655  -0.006240  -0.015490   0.009340  -0.004686
  218  C 16  Z    0.005771  -0.020424  -0.013594   0.017513  -0.009153
  219  C 16  S    0.202892   0.125051  -0.632537  -0.373250  -0.039882
  220  C 16  X    0.033767  -0.002115  -0.174498   0.046462  -0.050153
  221  C 16  Y    0.012013  -0.019224  -0.144312  -0.040083  -0.014645
  222  C 16  Z    0.036024  -0.021391  -0.163547  -0.102422  -0.003359
  223  C 16 XX    0.002510   0.001512  -0.001495  -0.004993  -0.000589
  224  C 16 YY    0.001911  -0.001001  -0.003836   0.002272  -0.002816
  225  C 16 ZZ   -0.002893  -0.000315   0.001818   0.004439   0.001501
  226  C 16 XY   -0.001624   0.001574   0.000315  -0.003462  -0.000485
  227  C 16 XZ   -0.001772   0.001146  -0.003001  -0.000792  -0.001620
  228  C 16 YZ   -0.004382   0.000094   0.004754  -0.000416   0.001402
  229  C 17  S   -0.032973  -0.023159   0.029119   0.085779   0.012452
  230  C 17  S    0.063678   0.045334  -0.056124  -0.166826  -0.023925
  231  C 17  X    0.048227   0.001417  -0.076038   0.010212  -0.034948
  232  C 17  Y   -0.015132  -0.028974  -0.043676   0.009805  -0.021254
  233  C 17  Z   -0.045603  -0.059210  -0.037791  -0.003796  -0.019628
  234  C 17  S    0.051532   0.030689  -0.048436  -0.142306  -0.022057
  235  C 17  X    0.014765   0.002993  -0.017002  -0.005267  -0.009954
  236  C 17  Y   -0.006325  -0.012395  -0.003168   0.013068  -0.001196
  237  C 17  Z   -0.018816  -0.026855   0.001537   0.016567   0.001444
  238  C 17  S   -0.065006  -0.059026   0.728362   0.113185   0.135291
  239  C 17  X    0.054841   0.018220  -0.148231  -0.096055  -0.018988
  240  C 17  Y    0.007183   0.005439   0.066575  -0.011771   0.003429
  241  C 17  Z   -0.039448   0.005126   0.217505   0.023476   0.034871
  242  C 17 XX   -0.002410   0.001037   0.005025  -0.002563   0.002337
  243  C 17 YY   -0.000776  -0.001579   0.000218   0.004026  -0.000102
  244  C 17 ZZ    0.003616   0.000791  -0.003511   0.002325  -0.001489
  245  C 17 XY   -0.001922  -0.000336  -0.000159  -0.002680  -0.000547
  246  C 17 XZ   -0.002840  -0.001793  -0.003013   0.000594  -0.001402
  247  C 17 YZ    0.003509   0.000856  -0.004573  -0.003768  -0.001979
  248  C 18  S    0.050934   0.042962  -0.078437  -0.047667  -0.039566
  249  C 18  S   -0.096803  -0.082658   0.151006   0.092999   0.076677
  250  C 18  X   -0.022792  -0.026913   0.018384   0.013964   0.009905
  251  C 18  Y   -0.000492  -0.021949  -0.019459   0.036215  -0.004881
  252  C 18  Z    0.012790  -0.026917  -0.043981   0.057340  -0.016791
  253  C 18  S   -0.062673  -0.048870   0.125901   0.065034   0.064072
  254  C 18  X    0.000075  -0.000405  -0.003030  -0.005310   0.000662
  255  C 18  Y    0.000622  -0.004431  -0.007091   0.003183  -0.001168
  256  C 18  Z    0.000794  -0.009414  -0.011932   0.009044  -0.003318
  257  C 18  S   -0.056601   0.027429   0.308614   0.248362  -0.074027
  258  C 18  X   -0.012901   0.006152   0.056677   0.021995  -0.005791
  259  C 18  Y    0.011499   0.016553   0.035336  -0.038750  -0.002593
  260  C 18  Z    0.012081   0.025719   0.026962  -0.077818   0.003678
  261  C 18 XX    0.000543  -0.000553  -0.001710  -0.000598  -0.000650
  262  C 18 YY    0.002961   0.001913  -0.004923  -0.001346  -0.002560
  263  C 18 ZZ   -0.001166   0.001089   0.001622  -0.000810   0.000732
  264  C 18 XY   -0.001011  -0.002598  -0.000481   0.003867   0.000072
  265  C 18 XZ    0.000921  -0.002056  -0.004157   0.004954  -0.001696
  266  C 18 YZ   -0.003384  -0.002524   0.004184   0.003310   0.001858
  267  C 19  S   -0.004412   0.033713   0.091567   0.024126   0.043476
  268  C 19  S    0.008978  -0.064892  -0.176444  -0.045926  -0.084163
  269  C 19  X    0.009346   0.026732   0.028174  -0.000220   0.012285
  270  C 19  Y   -0.011072  -0.010364   0.002518   0.037640   0.000760
  271  C 19  Z   -0.024391  -0.035117  -0.012127   0.066756  -0.005977
  272  C 19  S    0.005814  -0.033153  -0.138711  -0.045711  -0.066163
  273  C 19  X    0.003359  -0.001734  -0.003492   0.001109  -0.000835
  274  C 19  Y   -0.001235  -0.004749   0.000133   0.006005  -0.000379
  275  C 19  Z   -0.003727  -0.008472   0.001862   0.011151  -0.000657
  276  C 19  S   -0.003592   0.048788  -0.399876   0.020240   0.005889
  277  C 19  X   -0.004452  -0.018264   0.064018   0.015553  -0.005345
  278  C 19  Y   -0.003046  -0.003096   0.015550  -0.019125   0.014906
  279  C 19  Z    0.001703   0.008574  -0.008720  -0.038892   0.026194
  280  C 19 XX   -0.001368  -0.001111   0.001296   0.001514   0.000626
  281  C 19 YY    0.000541   0.002681   0.005265  -0.000191   0.002465
  282  C 19 ZZ    0.000902   0.000181  -0.000981   0.000707  -0.000401
  283  C 19 XY    0.000423   0.000364  -0.000976  -0.003372  -0.000470
  284  C 19 XZ    0.001465   0.003458   0.002437  -0.005753   0.001131
  285  C 19 YZ    0.001295  -0.000750  -0.004818  -0.002938  -0.002209
  286  C 20  S    0.052178   0.042023   0.072551   0.047004  -0.057718
  287  C 20  S   -0.099136  -0.080862  -0.139634  -0.091620   0.111334
  288  C 20  X   -0.025116  -0.021037  -0.023778  -0.003154   0.018223
  289  C 20  Y   -0.001614  -0.018023   0.014988  -0.031436  -0.004722
  290  C 20  Z   -0.007905   0.032632  -0.038818   0.064410   0.020996
  291  C 20  S   -0.062980  -0.048451  -0.116184  -0.064837   0.097117
  292  C 20  X    0.000526   0.000979   0.001691   0.006561   0.002299
  293  C 20  Y    0.000734  -0.003131   0.006123  -0.002405  -0.002390
  294  C 20  Z   -0.000072   0.009193  -0.011711   0.008851   0.005365
  295  C 20  S   -0.119348   0.076377  -0.304644  -0.270128   0.146629
  296  C 20  X   -0.025479   0.013194  -0.052463  -0.036276   0.029695
  297  C 20  Y    0.019212   0.016809  -0.015278   0.020357  -0.004175
  298  C 20  Z   -0.032038  -0.027685  -0.003244  -0.062744  -0.011163
  299  C 20 XX    0.000278   0.000107   0.000332   0.002116  -0.000184
  300  C 20 YY    0.003595   0.002289   0.005087   0.001930  -0.004182
  301  C 20 ZZ   -0.001332  -0.000036  -0.000695  -0.001253   0.000525
  302  C 20 XY   -0.000512  -0.001811   0.000803  -0.002819  -0.000152
  303  C 20 XZ   -0.001067   0.002445  -0.004335   0.005232   0.002680
  304  C 20 YZ    0.003098   0.002683   0.003155   0.003620  -0.002278
  305  C 21  S   -0.004404   0.030965  -0.084621  -0.024519   0.062679
  306  C 21  S    0.009219  -0.059876   0.163082   0.046661  -0.120656
  307  C 21  X    0.013842   0.030778  -0.028065   0.011407   0.019131
  308  C 21  Y   -0.009183  -0.008090  -0.001379  -0.031778   0.000753
  309  C 21  Z    0.024251   0.031597  -0.009055   0.070520   0.005766
  310  C 21  S    0.002911  -0.027415   0.127488   0.046871  -0.100837
  311  C 21  X    0.006001  -0.001184   0.004223   0.000563  -0.001042
  312  C 21  Y    0.000031  -0.004688  -0.000055  -0.005372   0.000944
  313  C 21  Z    0.002159   0.009885   0.000481   0.012066  -0.000104
  314  C 21  S    0.016277   0.005047   0.370127   0.012674  -0.155950
  315  C 21  X   -0.013826  -0.008267  -0.061825  -0.032133   0.015284
  316  C 21  Y   -0.004555  -0.002052  -0.009445   0.019762   0.026786
  317  C 21  Z   -0.003473  -0.005789   0.005084  -0.043470  -0.022697
  318  C 21 XX   -0.001765  -0.002093  -0.000388  -0.003145   0.000426
  319  C 21 YY    0.000341   0.002547  -0.005591  -0.000428   0.004130
  320  C 21 ZZ    0.001527   0.001153   0.000777   0.001555  -0.000476
  321  C 21 XY    0.000122   0.000301   0.000251   0.002415  -0.000278
  322  C 21 XZ   -0.001003  -0.003012   0.002668  -0.005695  -0.001764
  323  C 21 YZ   -0.001213   0.000351  -0.003821  -0.003317   0.002816
  324  C 22  S    0.021337   0.065724   0.070207  -0.063184   0.031544
  325  C 22  S   -0.040643  -0.124754  -0.134546   0.122852  -0.060722
  326  C 22  X    0.018693   0.027815  -0.025366  -0.058327  -0.015384
  327  C 22  Y    0.007058   0.018332   0.013250  -0.009841   0.005369
  328  C 22  Z    0.002692   0.018603   0.039292   0.013985   0.018997
  329  C 22  S   -0.022500  -0.090909  -0.113229   0.092361  -0.049712
  330  C 22  X    0.000575   0.004099  -0.001414  -0.004110  -0.001667
  331  C 22  Y   -0.000408   0.003896   0.003474   0.000811   0.000926
  332  C 22  Z   -0.000947   0.004957   0.007514   0.003917   0.002608
  333  C 22  S   -0.021657  -0.080167   0.126423   0.073502  -0.033999
  334  C 22  X    0.009038   0.009240   0.012118   0.002749  -0.019398
  335  C 22  Y    0.002070   0.005771  -0.012490   0.001379   0.001372
  336  C 22  Z   -0.005096   0.001969  -0.032298  -0.000040   0.016120
  337  C 22 XX   -0.001544  -0.002442   0.001270   0.004809   0.000863
  338  C 22 YY    0.001410   0.004287   0.004471  -0.003999   0.001979
  339  C 22 ZZ    0.001172   0.001300  -0.002095  -0.004404  -0.001154
  340  C 22 XY   -0.001303  -0.002214   0.000543   0.003591   0.000432
  341  C 22 XZ   -0.000099   0.001455   0.004184   0.000108   0.002032
  342  C 22 YZ   -0.000527  -0.002494  -0.003792   0.000449  -0.001759
  343  C 23  S    0.036880   0.068831  -0.001312  -0.094968  -0.005423
  344  C 23  S   -0.068425  -0.130322   0.001334   0.183116   0.010201
  345  C 23  X   -0.002624  -0.025864  -0.057026   0.021619  -0.027459
  346  C 23  Y    0.010730   0.006742  -0.030334  -0.005425  -0.015383
  347  C 23  Z    0.021569   0.027005  -0.023489  -0.022673  -0.013266
  348  C 23  S   -0.054698  -0.093281   0.012450   0.146752   0.009686
  349  C 23  X   -0.003722  -0.004739  -0.004575   0.002072  -0.002634
  350  C 23  Y    0.003215   0.001335  -0.005334  -0.000651  -0.002059
  351  C 23  Z    0.007740   0.005437  -0.007348  -0.002234  -0.002016
  352  C 23  S    0.020137   0.001806  -0.139667   0.005218   0.007817
  353  C 23  X    0.013664   0.023983   0.019624  -0.028445  -0.012276
  354  C 23  Y    0.001760   0.008431   0.018174  -0.006209  -0.007542
  355  C 23  Z    0.001798   0.002723   0.026719   0.003181  -0.011221
  356  C 23 XX   -0.000044  -0.002110  -0.004717   0.002195  -0.002223
  357  C 23 YY    0.002031   0.004183   0.001386  -0.005240   0.000402
  358  C 23 ZZ   -0.000317   0.001210   0.003395  -0.002124   0.001615
  359  C 23 XY   -0.001584  -0.002706   0.000353   0.003696   0.000290
  360  C 23 XZ   -0.000530   0.000522   0.003477   0.000238   0.001704
  361  C 23 YZ   -0.002650  -0.003052   0.003421   0.003688   0.001830
  362  H 24  S   -0.022597  -0.016923   0.043703   0.025277   0.021897
  363  H 24  S   -0.003445  -0.001793   0.006035   0.000963   0.004834
  364  H 24  X   -0.002407  -0.001817   0.004205   0.002327   0.002106
  365  H 24  Y   -0.000469  -0.000538   0.000730   0.000908   0.000418
  366  H 24  Z    0.000486   0.000029  -0.000910   0.000355  -0.000411
  367  H 25  S    0.005309  -0.011933  -0.048380  -0.013905  -0.023618
  368  H 25  S   -0.000067  -0.000489  -0.004641  -0.003369  -0.003822
  369  H 25  X   -0.000435   0.001358   0.004636   0.001345   0.002256
  370  H 25  Y   -0.000274   0.000230   0.001179   0.000774   0.000584
  371  H 25  Z   -0.000215  -0.000341  -0.000486   0.000587  -0.000226
  372  H 26  S   -0.007942  -0.027867  -0.036184   0.032664  -0.016812
  373  H 26  S   -0.000237  -0.004478  -0.007017   0.004323  -0.002993
  374  H 26  X    0.000531   0.001492   0.001280  -0.002019   0.000555
  375  H 26  Y    0.000497   0.001583   0.001906  -0.001699   0.000872
  376  H 26  Z    0.000627   0.002106   0.002808  -0.002036   0.001318
  377  H 27  S   -0.014548  -0.029193   0.001329   0.049597   0.003071
  378  H 27  S   -0.004114  -0.005257   0.001545   0.008217   0.000941
  379  H 27  X   -0.000772  -0.001691  -0.000516   0.002596  -0.000148
  380  H 27  Y    0.000481   0.000874  -0.000332  -0.001350  -0.000238
  381  H 27  Z    0.001346   0.002560  -0.000311  -0.003981  -0.000372
  382  C 28  S    0.038414   0.067163   0.000039   0.096561  -0.008781
  383  C 28  S   -0.071141  -0.127219   0.001023  -0.186219   0.016158
  384  C 28  X   -0.006584  -0.028929   0.049642  -0.025892  -0.036122
  385  C 28  Y    0.008995   0.004977   0.025103   0.003590  -0.019530
  386  C 28  Z   -0.022364  -0.022047  -0.033433  -0.018585   0.028066
  387  C 28  S   -0.058373  -0.090951  -0.010177  -0.149343   0.017320
  388  C 28  X   -0.005899  -0.004708   0.002892  -0.002197  -0.002898
  389  C 28  Y    0.002763   0.000994   0.004080   0.000470  -0.002742
  390  C 28  Z   -0.007857  -0.004368  -0.008071  -0.001621   0.004282
  391  C 28  S    0.027758  -0.055555   0.100774   0.011194  -0.013455
  392  C 28  X    0.024600   0.014575   0.003938   0.020443   0.001773
  393  C 28  Y    0.004878   0.009109  -0.002843   0.003049   0.003833
  394  C 28  Z   -0.008475  -0.014088   0.017655   0.005915   0.006378
  395  C 28 XX    0.000077  -0.002100   0.005206  -0.002110  -0.003829
  396  C 28 YY    0.002619   0.004612  -0.000890   0.006051   0.000044
  397  C 28 ZZ   -0.000892   0.000698  -0.004443   0.001377   0.003263
  398  C 28 XY   -0.001081  -0.001969   0.000345  -0.002836  -0.000080
  399  C 28 XZ    0.000613   0.000404   0.001546   0.001420  -0.001277
  400  C 28 YZ    0.002650   0.003030   0.002818   0.003841  -0.002429
  401  C 29  S    0.022356   0.063499  -0.066894   0.064570   0.045415
  402  C 29  S   -0.042558  -0.120482   0.128300  -0.125556  -0.087384
  403  C 29  X    0.018793   0.024148   0.028967   0.061070  -0.027149
  404  C 29  Y    0.006489   0.015223  -0.009593   0.009605   0.005565
  405  C 29  Z   -0.006758  -0.023466   0.033076   0.003044  -0.023892
  406  C 29  S   -0.022825  -0.089035   0.108280  -0.095039  -0.072485
  407  C 29  X   -0.000213   0.003827   0.002196   0.005001  -0.002767
  408  C 29  Y   -0.000470   0.003471  -0.002632  -0.000326   0.000906
  409  C 29  Z    0.001392  -0.006069   0.007091   0.003223  -0.003233
  410  C 29  S   -0.074471  -0.021727  -0.146865  -0.078304  -0.012653
  411  C 29  X    0.015487   0.003235  -0.007628  -0.010370  -0.008420
  412  C 29  Y    0.007259  -0.000031   0.007486  -0.002883  -0.004613
  413  C 29  Z   -0.002590   0.004169  -0.028286  -0.003820  -0.005475
  414  C 29 XX   -0.001492  -0.002736   0.000112  -0.004648   0.000349
  415  C 29 YY    0.001630   0.004587  -0.004762   0.004309   0.003213
  416  C 29 ZZ    0.001024   0.001199   0.001146   0.004029  -0.001088
  417  C 29 XY   -0.001131  -0.001694  -0.000700  -0.003215   0.000752
  418  C 29 XZ    0.000761  -0.000362   0.004332   0.002275  -0.003412
  419  C 29 YZ    0.000714   0.002400  -0.002848   0.001053   0.001973
  420  H 30  S    0.005514  -0.010884   0.044833   0.014134  -0.033998
  421  H 30  S   -0.001885   0.000494   0.003764   0.002944  -0.004650
  422  H 30  X   -0.000372   0.001265  -0.004309  -0.001234   0.003241
  423  H 30  Y   -0.000243   0.000203  -0.001020  -0.000691   0.000772
  424  H 30  Z    0.000330   0.000100   0.000360   0.000894  -0.000285
  425  H 31  S   -0.015215  -0.028594  -0.000607  -0.050586   0.004971
  426  H 31  S   -0.004272  -0.004731  -0.001368  -0.008347   0.000714
  427  H 31  X   -0.001030  -0.002056   0.000476  -0.003307  -0.000096
  428  H 31  Y    0.000401   0.000679   0.000268   0.001091  -0.000302
  429  H 31  Z   -0.001290  -0.002237  -0.000354  -0.003643   0.000630
  430  H 32  S   -0.008378  -0.026988   0.034564  -0.033537  -0.024274
  431  H 32  S    0.000448  -0.004931   0.006902  -0.004701  -0.003967
  432  H 32  X    0.000451   0.001081  -0.000764   0.001688   0.000448
  433  H 32  Y    0.000435   0.001312  -0.001544   0.001493   0.001059
  434  H 32  Z   -0.000793  -0.002391   0.003009  -0.002573  -0.002117
  435  H 33  S   -0.023157  -0.016739  -0.040479  -0.025041   0.031953
  436  H 33  S   -0.003415  -0.002293  -0.004516  -0.001357   0.005531
  437  H 33  X   -0.002528  -0.001784  -0.003974  -0.002215   0.003087
  438  H 33  Y   -0.000471  -0.000477  -0.000648  -0.000822   0.000608
  439  H 33  Z   -0.000018   0.000332  -0.000096   0.000862  -0.000032
  440  H 34  S    0.047611  -0.035487   0.004490  -0.006711   0.029397
  441  H 34  S   -0.000320   0.001313   0.000075  -0.005930   0.002185
  442  H 34  X   -0.001967   0.001678  -0.000102   0.000362  -0.000199
  443  H 34  Y   -0.000085   0.000819  -0.000184  -0.000585  -0.000483
  444  H 34  Z   -0.004213   0.003157  -0.000397   0.000333  -0.002791
  445  CL35  S    0.006511  -0.008191   0.000943  -0.000705   0.005551
  446  CL35  S   -0.029818   0.037554  -0.004189   0.003145  -0.025260
  447  CL35  X    0.000493  -0.000884  -0.000217  -0.000097  -0.002601
  448  CL35  Y   -0.006039   0.006421  -0.000582   0.000461  -0.002989
  449  CL35  Z    0.003398  -0.003755   0.000321  -0.000064   0.002468
  450  CL35  S    0.055324  -0.069905   0.008453  -0.006294   0.048459
  451  CL35  X   -0.001098   0.001901   0.000501   0.000224   0.005840
  452  CL35  Y    0.013488  -0.014306   0.001364  -0.001060   0.006860
  453  CL35  Z   -0.007723   0.008387  -0.000765   0.000154  -0.005626
  454  CL35  S    0.022853  -0.031269   0.001090  -0.001396   0.019194
  455  CL35  X   -0.000118   0.001169   0.000082  -0.000058   0.002591
  456  CL35  Y    0.002878  -0.003927  -0.000489  -0.000253   0.000629
  457  CL35  Z   -0.000828   0.002547   0.000450   0.000030  -0.000929
  458  CL35  S   -0.022627  -0.015014  -0.004726  -0.008943  -0.006310
  459  CL35  X    0.000341   0.000454  -0.001459  -0.000097  -0.000701
  460  CL35  Y   -0.006368  -0.003158  -0.000827  -0.002686  -0.001456
  461  CL35  Z    0.002794   0.004308   0.000502   0.001771   0.001413
  462  CL35 XX   -0.001445   0.001522  -0.000083   0.000026  -0.001202
  463  CL35 YY    0.001620  -0.001414   0.000236  -0.000223   0.000733
  464  CL35 ZZ   -0.000714   0.000826   0.000032   0.000049   0.000050
  465  CL35 XY   -0.000266   0.000505   0.000085   0.000056   0.001180
  466  CL35 XZ    0.000065  -0.000206  -0.000078  -0.000009  -0.000839
  467  CL35 YZ   -0.001906   0.002074  -0.000171   0.000075  -0.001272
  468  H 36  S    0.014701  -0.012579   0.004146   0.001307   0.039879
  469  H 36  S    0.002375  -0.001805   0.000905   0.001058   0.005981
  470  H 36  X   -0.001035   0.000830  -0.000263  -0.000099  -0.002221
  471  H 36  Y   -0.001076   0.001140  -0.000345  -0.000101  -0.003298
  472  H 36  Z   -0.000222   0.000265  -0.000099  -0.000066  -0.000879
  473  H 37  S    0.011193  -0.011720   0.003849   0.001292   0.037461
  474  H 37  S   -0.000160  -0.001286   0.000838   0.000393   0.006174
  475  H 37  X   -0.000703   0.000720  -0.000250  -0.000088  -0.002174
  476  H 37  Y    0.000423  -0.000456   0.000151   0.000089   0.001335
  477  H 37  Z    0.000930  -0.000967   0.000302   0.000093   0.002932
  478  H 38  S    0.013366  -0.013564   0.004120   0.000963   0.039223
  479  H 38  S    0.000704  -0.001839  -0.001217  -0.001162   0.004043
  480  H 38  X   -0.000618   0.000609  -0.000113   0.000001  -0.001286
  481  H 38  Y    0.000942  -0.000894   0.000232   0.000074   0.002470
  482  H 38  Z   -0.000972   0.000968  -0.000279  -0.000073  -0.002941

                     41         42         43         44         45
                   -0.8775    -0.8485    -0.8441    -0.8196    -0.7762
                     A          A          A          A          A   
    1  C  1  S    0.039699  -0.005423   0.007855   0.030540  -0.041855
    2  C  1  S   -0.076850   0.009566  -0.013348  -0.062340   0.079549
    3  C  1  X   -0.010780   0.020899   0.063045  -0.127055  -0.033018
    4  C  1  Y    0.044880  -0.060307   0.044638  -0.028369   0.025858
    5  C  1  Z    0.018890  -0.010966   0.068037  -0.051750   0.065065
    6  C  1  S   -0.072752   0.006145  -0.022869  -0.063034   0.120468
    7  C  1  X   -0.001535   0.002766   0.014102  -0.033944  -0.014588
    8  C  1  Y    0.008733  -0.014387   0.004894  -0.014800   0.017346
    9  C  1  Z    0.003926  -0.004818   0.017558  -0.016133   0.031680
   10  C  1  S    0.094560  -0.046637  -0.135491  -0.014497   0.110350
   11  C  1  X   -0.020577  -0.021822  -0.032360   0.002071   0.030735
   12  C  1  Y   -0.046543  -0.011792  -0.057219   0.002439  -0.005610
   13  C  1  Z   -0.054526  -0.006831  -0.022680   0.014129  -0.017981
   14  C  1 XX   -0.000124  -0.000001   0.003400  -0.007476  -0.001745
   15  C  1 YY    0.003592  -0.003057   0.001124   0.003601   0.000663
   16  C  1 ZZ   -0.001389   0.002131  -0.004495   0.005296  -0.002134
   17  C  1 XY   -0.003211   0.002217  -0.002124  -0.000650  -0.002858
   18  C  1 XZ   -0.002042   0.001216  -0.002697   0.003605  -0.001806
   19  C  1 YZ   -0.001770   0.001178  -0.003780   0.002448  -0.000401
   20  C  2  S    0.004877  -0.008224  -0.044534   0.099839   0.022799
   21  C  2  S   -0.008222   0.014183   0.082128  -0.202695  -0.047060
   22  C  2  X    0.053152  -0.017877  -0.014798   0.052826  -0.036521
   23  C  2  Y   -0.017687  -0.041554   0.004273  -0.021286   0.010902
   24  C  2  Z   -0.027472   0.013286   0.057015  -0.011549   0.038272
   25  C  2  S   -0.016759   0.021911   0.114201  -0.203066  -0.049393
   26  C  2  X    0.007187  -0.008293  -0.000250   0.007957  -0.004938
   27  C  2  Y   -0.006380  -0.025028  -0.011811  -0.023258   0.000034
   28  C  2  Z   -0.004415   0.010093   0.016553   0.005151   0.004573
   29  C  2  S   -0.079209   0.176890   0.068648   0.107986  -0.096863
   30  C  2  X   -0.013841  -0.030963  -0.038370   0.009152   0.042932
   31  C  2  Y    0.035459   0.028448  -0.024842   0.024652   0.025050
   32  C  2  Z    0.035470  -0.019321   0.022363  -0.028377   0.002175
   33  C  2 XX   -0.001963  -0.000186  -0.002800  -0.001595   0.004066
   34  C  2 YY   -0.000997  -0.001257   0.000311   0.009649   0.000679
   35  C  2 ZZ    0.003159  -0.000326  -0.002620   0.002336  -0.002481
   36  C  2 XY   -0.002362   0.000505  -0.000011   0.000518   0.000010
   37  C  2 XZ   -0.003241   0.001048   0.001322  -0.000280  -0.000570
   38  C  2 YZ    0.001555  -0.000474  -0.002206  -0.002691  -0.001816
   39  S  3  S    0.023118  -0.018608   0.010733   0.009184   0.004055
   40  S  3  S   -0.104084   0.084652  -0.049039  -0.041604  -0.018249
   41  S  3  X   -0.007963   0.006012  -0.008727   0.010807   0.004487
   42  S  3  Y   -0.015867  -0.013973  -0.007809   0.001458   0.039969
   43  S  3  Z    0.000351   0.001393  -0.005879   0.008970  -0.072593
   44  S  3  S    0.225770  -0.180944   0.103573   0.091051   0.040858
   45  S  3  X    0.021490  -0.015606   0.021875  -0.026200  -0.010548
   46  S  3  Y    0.038808   0.033615   0.018979  -0.003127  -0.098658
   47  S  3  Z   -0.001058  -0.003381   0.014241  -0.021967   0.179801
   48  S  3  S    0.089976  -0.098668   0.059678   0.051641   0.026981
   49  S  3  X    0.002130  -0.014766   0.013944   0.000680  -0.003995
   50  S  3  Y   -0.001912  -0.005601   0.003303  -0.003743   0.001262
   51  S  3  Z    0.001501   0.001979   0.004861  -0.007229  -0.005928
   52  S  3  S   -0.072461  -0.152997   0.286513  -0.009883   0.153486
   53  S  3  X   -0.024993  -0.021784   0.056382  -0.012246   0.035829
   54  S  3  Y   -0.001291  -0.016663   0.015989   0.002258  -0.009304
   55  S  3  Z    0.018080  -0.003079   0.007531  -0.020730  -0.017190
   56  S  3 XX   -0.001768  -0.000634   0.003083  -0.006836  -0.000744
   57  S  3 YY   -0.001685  -0.001257  -0.003787   0.003506   0.008843
   58  S  3 ZZ    0.003676   0.004302  -0.000201   0.000939  -0.008470
   59  S  3 XY    0.005905   0.005878  -0.000384   0.004295  -0.014768
   60  S  3 XZ    0.000555  -0.000084   0.002037  -0.002537   0.018996
   61  S  3 YZ   -0.001662   0.000543  -0.004151   0.002549   0.015995
   62  H  4  S   -0.025250   0.010586   0.006956  -0.015403   0.053123
   63  H  4  S   -0.003537   0.005859   0.005473  -0.003549   0.013382
   64  H  4  X   -0.000882   0.000984   0.001323  -0.001615   0.000359
   65  H  4  Y   -0.000504  -0.000901   0.000261  -0.001443   0.002860
   66  H  4  Z    0.002170  -0.000596   0.000676   0.000933  -0.002676
   67  C  5  S    0.053765  -0.034516   0.095188  -0.083418   0.036197
   68  C  5  S   -0.100925   0.065937  -0.178082   0.157530  -0.068394
   69  C  5  X   -0.009274   0.008629   0.002025  -0.022547  -0.001292
   70  C  5  Y   -0.005445  -0.009344  -0.006463  -0.005986   0.013390
   71  C  5  Z   -0.015225   0.002974  -0.000826  -0.009620   0.033823
   72  C  5  S   -0.094009   0.061372  -0.183622   0.162253  -0.080224
   73  C  5  X   -0.000816   0.001012  -0.000207  -0.010295  -0.000392
   74  C  5  Y   -0.003060  -0.002065  -0.008974   0.006436  -0.000158
   75  C  5  Z   -0.003546  -0.000587   0.001341  -0.005219   0.009758
   76  C  5  S   -0.126215  -0.025963  -0.074093   0.014963  -0.024988
   77  C  5  X   -0.013271  -0.002439  -0.006598  -0.001588  -0.002140
   78  C  5  Y   -0.014062  -0.004455  -0.006288   0.001404  -0.002406
   79  C  5  Z   -0.020101  -0.003537  -0.015190   0.003175  -0.003012
   80  C  5 XX    0.001481  -0.000504   0.003086  -0.003041   0.000319
   81  C  5 YY    0.001747  -0.001598   0.002700  -0.001595   0.000554
   82  C  5 ZZ    0.000176  -0.000381   0.002285  -0.002710   0.002756
   83  C  5 XY   -0.000986   0.000101  -0.000488  -0.001328   0.000249
   84  C  5 XZ   -0.001579   0.000904   0.000098  -0.001851   0.001037
   85  C  5 YZ   -0.001272  -0.000600  -0.000832  -0.000261   0.002451
   86  S  6  S   -0.022428  -0.028247   0.008504   0.015477   0.004544
   87  S  6  S    0.102540   0.129278  -0.039770  -0.070315  -0.020167
   88  S  6  X   -0.014631  -0.005972   0.003607   0.003143  -0.008689
   89  S  6  Y    0.003524  -0.004748   0.006659  -0.020148  -0.007533
   90  S  6  Z    0.001836  -0.000453  -0.001297   0.001262   0.039768
   91  S  6  S   -0.210146  -0.267042   0.078080   0.149111   0.045712
   92  S  6  X    0.036390   0.015743  -0.008470  -0.008800   0.020379
   93  S  6  Y   -0.009359   0.009711  -0.014782   0.048748   0.018224
   94  S  6  Z   -0.004358   0.000944   0.002786  -0.002726  -0.096202
   95  S  6  S   -0.091739  -0.122491   0.050335   0.061575   0.011698
   96  S  6  X    0.006401   0.008947  -0.019088   0.008867   0.014094
   97  S  6  Y    0.002362   0.005635  -0.001155  -0.001981   0.001241
   98  S  6  Z   -0.002464   0.000198   0.003681  -0.003012   0.007975
   99  S  6  S    0.005510  -0.174877   0.358162  -0.361067  -0.203442
  100  S  6  X   -0.010430   0.028801  -0.073640   0.078945   0.038128
  101  S  6  Y   -0.019801  -0.010894   0.005586   0.006512  -0.000118
  102  S  6  Z   -0.006940  -0.004042  -0.000048  -0.003381   0.020570
  103  S  6 XX   -0.002006   0.001227  -0.000414   0.000848  -0.004862
  104  S  6 YY    0.004355   0.001405   0.000034  -0.006493  -0.000403
  105  S  6 ZZ   -0.002994  -0.001149  -0.001408   0.005170   0.005724
  106  S  6 XY    0.002616   0.000790   0.001898  -0.007404  -0.000858
  107  S  6 XZ   -0.000285  -0.000636   0.000374   0.000444   0.013039
  108  S  6 YZ    0.000352  -0.000229  -0.002453   0.003044  -0.009999
  109  C  7  S   -0.061385   0.009723   0.043971  -0.011189   0.021789
  110  C  7  S    0.115650  -0.017636  -0.081707   0.018663  -0.043710
  111  C  7  X    0.034327  -0.018593  -0.037487   0.080413   0.057238
  112  C  7  Y   -0.003660  -0.014915   0.004738  -0.029598  -0.007108
  113  C  7  Z    0.003493   0.006287   0.026170  -0.040333  -0.014469
  114  C  7  S    0.109396  -0.021495  -0.093975   0.031127  -0.043895
  115  C  7  X    0.006286  -0.003172  -0.000037   0.016153   0.016617
  116  C  7  Y    0.002171  -0.003364  -0.003953  -0.000105   0.000073
  117  C  7  Z    0.002814   0.000654   0.001395  -0.004561  -0.001657
  118  C  7  S    0.088276  -0.043937  -0.003326  -0.054947   0.005407
  119  C  7  X   -0.016204   0.004678   0.008673  -0.012825   0.004888
  120  C  7  Y    0.004413  -0.006503  -0.004243   0.003009  -0.005636
  121  C  7  Z    0.013825  -0.005245  -0.003643  -0.006945  -0.000781
  122  C  7 XX    0.001449  -0.000499  -0.002830   0.003784   0.003867
  123  C  7 YY   -0.003162   0.000020   0.002341  -0.000274   0.000115
  124  C  7 ZZ   -0.001851   0.001015   0.003665  -0.004765  -0.001757
  125  C  7 XY   -0.000153   0.000426  -0.000216   0.001777   0.000401
  126  C  7 XZ    0.001284  -0.000979  -0.002603   0.005668   0.002288
  127  C  7 YZ    0.000159  -0.000550   0.000747  -0.002663  -0.001147
  128  C  8  S    0.006617  -0.047990   0.014254   0.018899   0.064649
  129  C  8  S   -0.012396   0.092763  -0.026076  -0.037262  -0.132310
  130  C  8  X    0.014782   0.031637  -0.009165  -0.016952  -0.005255
  131  C  8  Y   -0.024815   0.037199  -0.013741  -0.021661   0.034753
  132  C  8  Z    0.067485  -0.057509   0.035837   0.036623  -0.078327
  133  C  8  S   -0.003810   0.101164  -0.035021  -0.039385  -0.115973
  134  C  8  X    0.003828  -0.000483   0.000058   0.000188  -0.006063
  135  C  8  Y   -0.002105   0.003973  -0.000011  -0.002611   0.029063
  136  C  8  Z    0.013249  -0.003998   0.004696   0.007005  -0.062020
  137  C  8  S    0.058753   0.265362  -0.202053   0.166828  -0.109363
  138  C  8  X    0.013359  -0.028666   0.002922   0.055071   0.025614
  139  C  8  Y   -0.021237  -0.002130  -0.002105   0.015486   0.087350
  140  C  8  Z    0.023667  -0.013799   0.005770  -0.033141  -0.176004
  141  C  8 XX   -0.001711   0.002869  -0.001108  -0.001159   0.002280
  142  C  8 YY    0.001112  -0.003519   0.000764   0.001452   0.002369
  143  C  8 ZZ    0.001641  -0.003122   0.002048   0.001260  -0.000148
  144  C  8 XY    0.002457   0.001628  -0.000481   0.000162  -0.002068
  145  C  8 XZ   -0.006358   0.000055  -0.000557  -0.000715   0.003085
  146  C  8 YZ   -0.001347   0.000235  -0.000467   0.000170   0.002412
  147  C  9  S   -0.004751  -0.042126   0.016645   0.012140  -0.040480
  148  C  9  S    0.008615   0.081747  -0.030524  -0.024062   0.080573
  149  C  9  X   -0.002521  -0.067365   0.018044   0.040743   0.121847
  150  C  9  Y    0.031007   0.024608  -0.008630  -0.008789   0.044333
  151  C  9  Z   -0.066524  -0.072196   0.026949   0.044230  -0.054649
  152  C  9  S    0.002729   0.083561  -0.041977  -0.023588   0.102688
  153  C  9  X    0.001897  -0.011166  -0.000767   0.010683   0.047167
  154  C  9  Y    0.004571   0.005366   0.001606  -0.002865   0.006311
  155  C  9  Z   -0.012307  -0.013412  -0.003310   0.020660  -0.003469
  156  C  9  S   -0.061670   0.037151  -0.199550  -0.069812   0.264904
  157  C  9  X   -0.000914   0.059830  -0.080717   0.069711   0.116658
  158  C  9  Y    0.017359   0.015176  -0.004042  -0.021230  -0.017078
  159  C  9  Z   -0.004331   0.014934  -0.038618   0.104138   0.089080
  160  C  9 XX   -0.002795   0.001833  -0.000497  -0.000545  -0.002148
  161  C  9 YY    0.000462  -0.003010   0.001349   0.000175  -0.002140
  162  C  9 ZZ    0.000942  -0.003030   0.001359   0.001750   0.001260
  163  C  9 XY    0.002004   0.003120  -0.000923  -0.001227  -0.001484
  164  C  9 XZ   -0.005583  -0.003797   0.000598   0.002455   0.002146
  165  C  9 YZ   -0.001747  -0.000378  -0.000103   0.000615  -0.002191
  166  H 10  S    0.033666  -0.010038  -0.033853   0.008499  -0.016675
  167  H 10  S    0.005283  -0.002803  -0.004990  -0.002623  -0.004245
  168  H 10  X    0.001123  -0.000521  -0.000904   0.001038   0.000581
  169  H 10  Y   -0.001807   0.000161   0.001618  -0.000883   0.000965
  170  H 10  Z    0.002570  -0.000725  -0.001935  -0.000148  -0.001355
  171  H 11  S    0.033002   0.003668  -0.026869   0.016380  -0.019420
  172  H 11  S    0.005973   0.001504  -0.005099   0.007430  -0.004132
  173  H 11  X    0.001631  -0.000388  -0.001073   0.001035   0.000406
  174  H 11  Y    0.003011  -0.000301  -0.002536   0.000484  -0.001579
  175  H 11  Z    0.000757   0.000467   0.000144   0.000035  -0.000545
  176  C 12  S   -0.063287   0.019770   0.060702  -0.080122  -0.051563
  177  C 12  S    0.118347  -0.036932  -0.113908   0.151764   0.098261
  178  C 12  X   -0.027675   0.004022   0.015379  -0.000437   0.020444
  179  C 12  Y    0.000541  -0.005764  -0.001516  -0.004003  -0.000296
  180  C 12  Z   -0.004923   0.002985   0.010841  -0.007326  -0.001498
  181  C 12  S    0.102057  -0.034714  -0.106409   0.143139   0.101145
  182  C 12  X   -0.003644   0.001492   0.002776   0.001060   0.004296
  183  C 12  Y    0.000111  -0.002867  -0.000820  -0.001853   0.000391
  184  C 12  Z    0.000394  -0.000317   0.001715  -0.002006  -0.000267
  185  C 12  S    0.001563   0.007976  -0.009764   0.036510  -0.010976
  186  C 12  X    0.001026  -0.002172   0.002704  -0.008627   0.003401
  187  C 12  Y   -0.001781   0.000666   0.001637  -0.001573  -0.000122
  188  C 12  Z   -0.001098   0.001057   0.002099  -0.001974  -0.000855
  189  C 12 XX    0.002041   0.000044  -0.000714  -0.001649  -0.003121
  190  C 12 YY   -0.002961   0.000595   0.002547  -0.002310  -0.000799
  191  C 12 ZZ   -0.002624   0.000983   0.002308  -0.002029  -0.000922
  192  C 12 XY   -0.000225   0.000410   0.000132   0.000510   0.000259
  193  C 12 XZ    0.000797  -0.000360  -0.001238   0.000849  -0.000007
  194  C 12 YZ    0.000080  -0.000255  -0.000288   0.000040   0.000139
  195  H 13  S   -0.030564   0.021888  -0.065127   0.058319  -0.039460
  196  H 13  S   -0.006231   0.003819  -0.007853   0.008156  -0.008886
  197  H 13  X    0.000573  -0.000285   0.001083  -0.001282   0.000373
  198  H 13  Y    0.000893  -0.000687   0.001984  -0.002154   0.001095
  199  H 13  Z   -0.002803   0.001748  -0.005064   0.004371  -0.002332
  200  H 14  S   -0.031004   0.019586  -0.063488   0.066122  -0.024536
  201  H 14  S   -0.003401   0.003880  -0.012875   0.015214  -0.005622
  202  H 14  X   -0.002979   0.001910  -0.005698   0.005419  -0.002105
  203  H 14  Y   -0.000222  -0.000087  -0.000457   0.000421   0.000140
  204  H 14  Z    0.000105  -0.000163   0.000392  -0.000362   0.000716
  205  H 15  S   -0.032473   0.028903  -0.057045   0.057119  -0.031747
  206  H 15  S   -0.005320   0.007393  -0.012432   0.019216  -0.009976
  207  H 15  X    0.001091  -0.000530   0.002177  -0.001933   0.000766
  208  H 15  Y   -0.002993   0.002242  -0.005319   0.004588  -0.002277
  209  H 15  Z   -0.000115   0.000255   0.000472  -0.000103   0.000577
  210  C 16  S    0.009697  -0.049307   0.022730   0.016437  -0.019589
  211  C 16  S   -0.018906   0.095239  -0.042939  -0.033116   0.039324
  212  C 16  X    0.006133   0.041366  -0.021307  -0.015334  -0.086989
  213  C 16  Y   -0.033110   0.045109  -0.033023  -0.006828  -0.040481
  214  C 16  Z   -0.070572   0.048606  -0.041509  -0.018698   0.018790
  215  C 16  S   -0.006526   0.103113  -0.053779  -0.028091   0.049736
  216  C 16  X    0.005632  -0.000004   0.001802  -0.004456  -0.032580
  217  C 16  Y   -0.003689   0.003961  -0.004400   0.001001  -0.021305
  218  C 16  Z   -0.013340   0.002267  -0.005571  -0.002595   0.005032
  219  C 16  S    0.214082   0.202385  -0.327103   0.268305   0.104998
  220  C 16  X    0.048931  -0.052170   0.083616  -0.031748  -0.040090
  221  C 16  Y    0.008010  -0.007655   0.013486   0.015840  -0.014545
  222  C 16  Z    0.043745   0.019852  -0.001173   0.052067  -0.051998
  223  C 16 XX    0.000163   0.002696  -0.001672  -0.000346  -0.001754
  224  C 16 YY    0.001707  -0.003811   0.002278   0.000152   0.001835
  225  C 16 ZZ   -0.000793  -0.002826   0.001440   0.001303  -0.000900
  226  C 16 XY    0.003469   0.001556  -0.000517   0.000007   0.001169
  227  C 16 XZ    0.006682  -0.001576   0.001856   0.000378   0.000937
  228  C 16 YZ    0.000653  -0.000443   0.000457  -0.000237   0.002569
  229  C 17  S   -0.006817  -0.044272   0.027025   0.003512   0.039626
  230  C 17  S    0.013203   0.085859  -0.051207  -0.007501  -0.081761
  231  C 17  X    0.011698  -0.055122   0.021121   0.030074   0.011217
  232  C 17  Y    0.042140   0.030692  -0.015863  -0.007154   0.014289
  233  C 17  Z    0.065674   0.077817  -0.032217  -0.044198   0.021339
  234  C 17  S    0.003455   0.089031  -0.065819   0.001434  -0.062734
  235  C 17  X    0.007198  -0.009172   0.000578   0.007649  -0.001831
  236  C 17  Y    0.008239   0.006615  -0.000986  -0.002915   0.013491
  237  C 17  Z    0.010936   0.015736   0.001178  -0.019171   0.021756
  238  C 17  S   -0.166242   0.199401  -0.326664   0.174423  -0.063069
  239  C 17  X    0.049812   0.064051  -0.100244   0.098947  -0.052998
  240  C 17  Y    0.010247   0.029655  -0.030108   0.016299  -0.009833
  241  C 17  Z   -0.058797   0.008402  -0.031409  -0.003678   0.043437
  242  C 17 XX   -0.001364   0.002803  -0.001364  -0.000719  -0.000151
  243  C 17 YY    0.000695  -0.003105   0.002370  -0.000779   0.002219
  244  C 17 ZZ   -0.000616  -0.003979   0.001553   0.002279   0.001075
  245  C 17 XY    0.003036   0.003548  -0.001283  -0.001515   0.000825
  246  C 17 XZ    0.006031   0.002143   0.000196  -0.001975   0.000989
  247  C 17 YZ    0.001575  -0.000225  -0.000060   0.000262  -0.001085
  248  C 18  S    0.074474  -0.012319   0.018749  -0.000113  -0.004698
  249  C 18  S   -0.145480   0.025141  -0.037556   0.000280   0.010739
  250  C 18  X   -0.018244   0.016405  -0.010433  -0.008180  -0.013244
  251  C 18  Y   -0.014839  -0.028148   0.011111   0.012470  -0.046408
  252  C 18  Z   -0.018539  -0.062736   0.027596   0.024283  -0.066531
  253  C 18  S   -0.126872   0.014611  -0.026288  -0.001128  -0.007861
  254  C 18  X   -0.001287   0.002482  -0.000855  -0.001996  -0.015740
  255  C 18  Y   -0.002251  -0.001098  -0.000518   0.001835  -0.013703
  256  C 18  Z   -0.005403  -0.003468  -0.000535   0.003586  -0.013743
  257  C 18  S   -0.007209  -0.156035   0.196676  -0.175687  -0.131099
  258  C 18  X    0.002001  -0.016853   0.022004  -0.021181  -0.028787
  259  C 18  Y    0.009329   0.003578  -0.019903   0.011183   0.002375
  260  C 18  Z    0.002211   0.016147  -0.049755   0.031355   0.027414
  261  C 18 XX    0.000646   0.001087  -0.000486  -0.000492  -0.000635
  262  C 18 YY    0.003988  -0.002305   0.001909   0.000473  -0.000308
  263  C 18 ZZ    0.000956  -0.000219   0.000540   0.000185   0.000387
  264  C 18 XY   -0.001746  -0.002371   0.000875   0.001037  -0.001813
  265  C 18 XZ    0.000159  -0.005803   0.002981   0.002030  -0.002661
  266  C 18 YZ   -0.003262  -0.001361   0.000358   0.000509   0.000194
  267  C 19  S   -0.074744  -0.028941   0.008436   0.014543  -0.028524
  268  C 19  S    0.145663   0.057827  -0.017098  -0.029108   0.058212
  269  C 19  X   -0.020004  -0.017384   0.006552   0.009655   0.011871
  270  C 19  Y    0.006733  -0.029247   0.019873   0.003847   0.033196
  271  C 19  Z    0.023170  -0.045654   0.034813  -0.001504   0.055324
  272  C 19  S    0.125224   0.041369  -0.009536  -0.023173   0.044171
  273  C 19  X   -0.001163  -0.000293   0.001112  -0.000140   0.012306
  274  C 19  Y    0.002578  -0.000184   0.001663  -0.002156   0.011645
  275  C 19  Z    0.006843  -0.000618   0.002178  -0.003533   0.014960
  276  C 19  S   -0.003747  -0.193153   0.235763  -0.082453   0.036125
  277  C 19  X    0.005194   0.023657  -0.016178  -0.006038   0.001593
  278  C 19  Y   -0.004257   0.018111  -0.034069   0.029722  -0.027020
  279  C 19  Z   -0.000906   0.023002  -0.041205   0.051863  -0.058774
  280  C 19 XX   -0.000558   0.000351  -0.000138  -0.000362  -0.000292
  281  C 19 YY   -0.004395  -0.000743  -0.000026   0.000567  -0.002084
  282  C 19 ZZ   -0.000413  -0.002348   0.001243   0.001169  -0.000246
  283  C 19 XY    0.000966   0.003432  -0.001933  -0.000947  -0.001155
  284  C 19 XZ   -0.001774   0.004718  -0.003096  -0.000667  -0.003333
  285  C 19 YZ    0.002951   0.001330  -0.000565  -0.000261  -0.000065
  286  C 20  S    0.067876  -0.010260   0.010483   0.009218  -0.060754
  287  C 20  S   -0.132715   0.021115  -0.020861  -0.019006   0.124514
  288  C 20  X   -0.013072   0.026264  -0.009908  -0.016039  -0.032981
  289  C 20  Y   -0.012014  -0.023340   0.009042   0.007212   0.037507
  290  C 20  Z    0.022900   0.061454  -0.019355  -0.023972  -0.092262
  291  C 20  S   -0.115554   0.009654  -0.015369  -0.011792   0.091873
  292  C 20  X   -0.000160   0.002457  -0.001532  -0.000426  -0.030072
  293  C 20  Y   -0.001311  -0.001247   0.000423  -0.000492   0.007643
  294  C 20  Z    0.004941   0.003219   0.000518  -0.001070  -0.028831
  295  C 20  S    0.074393  -0.167005   0.066630   0.004555  -0.148226
  296  C 20  X    0.013061  -0.025111   0.007972  -0.002629  -0.013382
  297  C 20  Y    0.005230   0.002431  -0.001515   0.007497  -0.037088
  298  C 20  Z   -0.000202  -0.013611   0.006347  -0.008040   0.078229
  299  C 20 XX    0.000556   0.002708  -0.000987  -0.001368  -0.001507
  300  C 20 YY    0.004057  -0.001806   0.000913   0.001212  -0.002813
  301  C 20 ZZ    0.000437  -0.002162   0.001061   0.001323  -0.002024
  302  C 20 XY   -0.001054  -0.001680   0.000584   0.000560   0.002410
  303  C 20 XZ    0.000164   0.005305  -0.001885  -0.002218  -0.004163
  304  C 20 YZ    0.002864   0.001741  -0.000314  -0.000818  -0.001794
  305  C 21  S   -0.068043  -0.030769   0.008711   0.014762  -0.023233
  306  C 21  S    0.132585   0.061081  -0.017335  -0.030180   0.049422
  307  C 21  X   -0.021780  -0.010360   0.001030   0.009281   0.041248
  308  C 21  Y    0.004929  -0.023200   0.011375   0.009482  -0.052191
  309  C 21  Z   -0.019936   0.047425  -0.023091  -0.015188   0.127447
  310  C 21  S    0.114692   0.047002  -0.014900  -0.017084   0.018296
  311  C 21  X   -0.002296  -0.000776   0.002449  -0.001402   0.028230
  312  C 21  Y    0.001440  -0.001046   0.001311  -0.002393  -0.005265
  313  C 21  Z   -0.005742   0.001455  -0.000867   0.002662   0.023146
  314  C 21  S   -0.053328  -0.083605   0.098803   0.141900  -0.196093
  315  C 21  X    0.017498   0.007459  -0.003940  -0.028075   0.026112
  316  C 21  Y   -0.006993   0.000309  -0.013839  -0.006842   0.028765
  317  C 21  Z    0.015442  -0.004947   0.029898  -0.006943  -0.053346
  318  C 21 XX    0.000018  -0.001031   0.000452   0.000120  -0.003108
  319  C 21 YY   -0.004404  -0.001250   0.000180   0.000583  -0.000030
  320  C 21 ZZ   -0.000493  -0.000676   0.000164   0.000842   0.000233
  321  C 21 XY    0.000500   0.002647  -0.001080  -0.001167   0.002324
  322  C 21 XZ    0.001526  -0.005076   0.002187   0.002082  -0.006009
  323  C 21 YZ   -0.002388  -0.001885   0.000741   0.000562  -0.002228
  324  C 22  S   -0.046245   0.049017  -0.035547  -0.005785  -0.026435
  325  C 22  S    0.090645  -0.097182   0.070738   0.011364   0.053842
  326  C 22  X    0.052481   0.049364  -0.019112  -0.022644   0.061670
  327  C 22  Y   -0.004979  -0.003291   0.001889   0.002832   0.005886
  328  C 22  Z   -0.039428  -0.034135   0.014399   0.017679  -0.024454
  329  C 22  S    0.070335  -0.086177   0.061867   0.012826   0.044900
  330  C 22  X    0.007351   0.002218   0.000388  -0.002083   0.016355
  331  C 22  Y    0.002379  -0.004606   0.003408   0.001146   0.005480
  332  C 22  Z   -0.000394  -0.009568   0.006457   0.002688   0.000654
  333  C 22  S    0.020889   0.062578   0.002646  -0.053335  -0.097809
  334  C 22  X    0.004067  -0.007720   0.002454  -0.017527   0.057870
  335  C 22  Y   -0.001255  -0.008855   0.006485   0.001211   0.012740
  336  C 22  Z   -0.007216  -0.012693   0.006902   0.013350  -0.007615
  337  C 22 XX   -0.003168  -0.003855   0.001642   0.001521  -0.002706
  338  C 22 YY   -0.002747   0.003060  -0.002113  -0.000492  -0.001320
  339  C 22 ZZ    0.003111   0.004308  -0.002071  -0.001504   0.001699
  340  C 22 XY   -0.001808  -0.002560   0.001183   0.000889  -0.001320
  341  C 22 XZ   -0.003741   0.000046  -0.000501   0.000354  -0.001925
  342  C 22 YZ    0.003024   0.000470   0.000164  -0.000628   0.001535
  343  C 23  S    0.042142   0.062156  -0.026937  -0.022537   0.040376
  344  C 23  S   -0.082413  -0.122885   0.053627   0.044763  -0.082453
  345  C 23  X    0.052693  -0.031347   0.028369   0.000854   0.024587
  346  C 23  Y    0.032481  -0.018783   0.016816   0.003907   0.006079
  347  C 23  Z    0.030038  -0.017138   0.015203   0.006243  -0.000259
  348  C 23  S   -0.063974  -0.108078   0.047526   0.040778  -0.060766
  349  C 23  X    0.008045   0.001823   0.000907  -0.002436   0.010596
  350  C 23  Y    0.001752  -0.004536   0.003553   0.001410  -0.004537
  351  C 23  Z   -0.000972  -0.009414   0.005974   0.003796  -0.013695
[truncated: 11,691,944 more chars]
