# Supplementary material for: Stereospecific syn-dihalogenations and regiodivergent syn-interhalogenation of alkenes via vicinal double electrophilic activation strategy
Source: Nat Commun. 2024 May 2;15:3710. doi: 10.1038/s41467-024-47942-w (PMC11066093; doi:10.1038/s41467-024-47942-w)
Supplement: Supplementary file 4 — Supplementary Dataset 1 [file 41467_2024_47942_MOESM4_ESM.zip › TS_TT-Z-pentene-Cl_minor.log]

----- GAMESS execution script 'rungms' -----
This job is running on host wonjin-desktop
under operating system Linux at 2023. 10. 27. (금) 03:25:53 KST
Available scratch disk space (Kbyte units) at beginning of the job is
Filesystem     1K-blocks     Used Available Use% Mounted on
/dev/nvme0n1p1 245023004 72753640 159750096  32% /
GAMESS temporary binary files will be written to /home/won-jin/gamess/scr
GAMESS supplementary output files will be written to /home/won-jin/gamess/scr
Copying input file SAD_HES_wB97X-D_6-31plsG-dp_TS_pf75_TT-Z-pentene-Cl-B.inp to your run's scratch directory...
cp SAD_HES_wB97X-D_6-31plsG-dp_TS_pf75_TT-Z-pentene-Cl-B.inp /home/won-jin/gamess/scr/SAD_HES_wB97X-D_6-31plsG-dp_TS_pf75_TT-Z-pentene-Cl-B.F05
unset echo
 
Assuming a single but multicore node.
 
/home/won-jin/gamess/ddikick.x /home/won-jin/gamess/gamess.00.x SAD_HES_wB97X-D_6-31plsG-dp_TS_pf75_TT-Z-pentene-Cl-B -ddi 1 16 wonjin-desktop:cpus=16 -scr /home/won-jin/gamess/scr

 Distributed Data Interface kickoff program.
 Initiating 16 compute processes on 1 nodes to run the following command:
 /home/won-jin/gamess/gamess.00.x SAD_HES_wB97X-D_6-31plsG-dp_TS_pf75_TT-Z-pentene-Cl-B 

          ******************************************************
          *      GAMESS VERSION = 30 JUN 2019 R1 Patch 1       *
          *             FROM IOWA STATE UNIVERSITY             *
          * M.W.SCHMIDT, K.K.BALDRIDGE, J.A.BOATZ, S.T.ELBERT, *
          *   M.S.GORDON, J.H.JENSEN, S.KOSEKI, N.MATSUNAGA,   *
          *          K.A.NGUYEN, S.J.SU, T.L.WINDUS,           *
          *       TOGETHER WITH M.DUPUIS, J.A.MONTGOMERY       *
          *         J.COMPUT.CHEM.  14, 1347-1363(1993)        *
          **************** 64 BIT LINUX VERSION ****************

  SINCE 1993, STUDENTS AND POSTDOCS WORKING AT IOWA STATE UNIVERSITY
  AND ALSO IN THEIR VARIOUS JOBS AFTER LEAVING ISU HAVE MADE IMPORTANT
  CONTRIBUTIONS TO THE CODE:
     IVANA ADAMOVIC, CHRISTINE AIKENS, YURI ALEXEEV, POOJA ARORA,
     ANDREY ASADCHEV, ROB BELL, PRADIPTA BANDYOPADHYAY, JONATHAN BENTZ,
     COLLEEN BERTONI, BRETT BODE, KURT BRORSEN, CALEB CARLIN, GALINA CHABAN,
     WEI CHEN, CHEOL HO CHOI, PAUL DAY, ALBERT DEFUSCO, NUWAN DESILVA,
     TIM DUDLEY, DMITRI FEDOROV, ALEX FINDLATER, GRAHAM FLETCHER, 
     MARK FREITAG, KURT GLAESEMANN, ANASTASIA GUNINA,
     DAN KEMP, GRANT MERRILL, NORIYUKI MINEZAWA, JONATHAN MULLIN,
     TAKESHI NAGATA, SEAN NEDD, HEATHER NETZLOFF, BOSILJKA NJEGIC, RYAN OLSON,
     MIKE PAK, BUU PHAM,
     SPENCER PRUITT, LUKE ROSKOP, JIM SHOEMAKER, LYUDMILA SLIPCHENKO,
     TONY SMITH, SAROM SOK LEANG, JIE SONG, TETSUYA TAKETSUGU, SIMON WEBB,
     PENG XU, SOOHAENG YOO, FEDERICO ZAHARIEV

  ADDITIONAL CODE HAS BEEN PROVIDED BY COLLABORATORS IN OTHER GROUPS:
     IOWA STATE UNIVERSITY:
          JOE IVANIC, AARON WEST, LAIMUTIS BYTAUTAS, KLAUS RUEDENBERG
     UNIVERSITY OF TOKYO: KIMIHIKO HIRAO, TAKAHITO NAKAJIMA,
          TAKAO TSUNEDA, MUNEAKI KAMIYA, SUSUMU YANAGISAWA,
          KIYOSHI YAGI, MAHITO CHIBA, SEIKEN TOKURA, NAOAKI KAWAKAMI
     UNIVERSITY OF AARHUS: FRANK JENSEN
     UNIVERSITY OF IOWA: VISVALDAS KAIRYS, HUI LI
     NATIONAL INST. OF STANDARDS AND TECHNOLOGY: WALT STEVENS, DAVID GARMER
     UNIVERSITY OF PISA: BENEDETTA MENNUCCI, JACOPO TOMASI
     UNIVERSITY OF MEMPHIS: HENRY KURTZ, PRAKASHAN KORAMBATH
     UNIVERSITY OF ALBERTA: TOBY ZENG, MARIUSZ KLOBUKOWSKI
     UNIVERSITY OF NEW ENGLAND: MARK SPACKMAN
     MIE UNIVERSITY: HIROAKI UMEDA
     NAT. INST. OF ADVANCED INDUSTRIAL SCIENCE AND TECHNOLOGY: KAZUO KITAURA
     MICHIGAN STATE UNIVERSITY:
          KAROL KOWALSKI, MARTA WLOCH, JEFFREY GOUR, JESSE LUTZ,
          WEI LI, JUN SHEN, J. EMILIANO DEUSTUA, PIOTR PIECUCH
     UNIVERSITY OF MINNESOTA:
          YINAN SHU
     UNIVERSITY OF SILESIA: MONIKA MUSIAL, STANISLAW KUCHARSKI
     FACULTES UNIVERSITAIRES NOTRE-DAME DE LA PAIX:
          OLIVIER QUINET, BENOIT CHAMPAGNE
     UNIVERSITY OF CALIFORNIA - SANTA BARBARA: BERNARD KIRTMAN
     INSTITUTE FOR MOLECULAR SCIENCE:
          KAZUYA ISHIMURA, MICHIO KATOUDA, AND SHIGERU NAGASE
     UNIVERSITY OF NOTRE DAME: ANNA POMOGAEVA, DAN CHIPMAN
     KYUSHU UNIVERSITY:
          HARUYUKI NAKANO,
          FENG LONG GU, JACEK KORCHOWIEC, MARCIN MAKOWSKI, AND YURIKO AOKI,
          HIROTOSHI MORI AND EISAKU MIYOSHI
     PENNSYLVANIA STATE UNIVERSITY:
          TZVETELIN IORDANOV, CHET SWALINA, JONATHAN SKONE,
          SHARON HAMMES-SCHIFFER
     WASEDA UNIVERSITY:
          MASATO KOBAYASHI, TOMOKO AKAMA, TSUGUKI TOUMA,
          TAKESHI YOSHIKAWA, YASUHIRO IKABATA, JUNJI SEINO,
          YUYA NAKAJIMA, HIROMI NAKAI
     NANJING UNIVERSITY: SHUHUA LI
     UNIVERSITY OF NEBRASKA:
          PEIFENG SU, DEJUN SI, NANDUN THELLAMUREGE, YALI WANG, HUI LI
     UNIVERSITY OF ZURICH: ROBERTO PEVERATI, KIM BALDRIDGE
     N. COPERNICUS UNIVERSITY AND JACKSON STATE UNIVERSITY:
          MARIA BARYSZ
     UNIVERSITY OF COPENHAGEN: Jimmy Kromann, CASPER STEINMANN
     TOKYO INSTITUTE OF TECHNOLOGY: HIROYA NAKATA
     NAGOYA UNIVERSITY: YOSHIO NISHIMOTO, STEPHAN IRLE
     MOSCOW STATE UNIVERSITY: VLADIMIR MIRONOV
     A.N.NESMEYANOV INSTITUTE OF ORGANOELEMENT COMPOUNDS OF RUSSIAN ACADEMY OF SCIENCES:
          IGOR S. GERASIMOV


 PARALLEL VERSION RUNNING ON       16 PROCESSORS IN        1 NODES.

 EXECUTION OF GAMESS BEGUN Fri Oct 27 03:25:53 2023

            ECHO OF THE FIRST FEW INPUT CARDS -
 INPUT CARD>!   File created by MacMolPlt 7.7                                               
 INPUT CARD> $CONTRL SCFTYP=RHF RUNTYP=SADPOINT EXETYP=RUN DFTTYP=WB97X-D MAXIT=30 ICHARG=1 
 INPUT CARD>    MULT=1 $END                                                                 
 INPUT CARD> $SYSTEM TIMLIM=525600 MEMORY=250000000 PARALL=.TRUE. $END                      
 INPUT CARD> $BASIS GBASIS=N31 NGAUSS=6 NDFUNC=1 NPFUNC=1 DIFFSP=.TRUE. $END                
 INPUT CARD> $GUESS GUESS=MOREAD NORB=84 $END                                               
 INPUT CARD> $SCF DIRSCF=.TRUE. $END                                                        
 INPUT CARD> $STATPT OPTTOL=0.0001 NSTEP=500 HSSEND=.t. $END                                
 INPUT CARD>! A $HESS group must be manually added to this file!                            
 INPUT CARD> $FORCE METHOD=SEMINUM VIBSIZ=0.010000 VIBANL=.TRUE. $END                       
 INPUT CARD> $PCM SOLVNT=CH2CL2 $END                                                        
 INPUT CARD> $DATA                                                                          
 INPUT CARD>TS pf75 rxn path TT-Z-pentene-Cl-B, PM6                                         
 INPUT CARD>C1                                                                              
 INPUT CARD>C     6.0     0.02523     0.03683    -0.03443                                   
 INPUT CARD>C     6.0     1.53208     0.09799    -0.04738                                   
 INPUT CARD>S    16.0    -0.93615     1.57358     0.00392                                   
 INPUT CARD>H     1.0    -0.27690    -0.49244     0.93729                                   
 INPUT CARD>C     6.0    -0.57263    -0.78330    -1.19251                                   
 INPUT CARD>S    16.0     2.03956     2.35955    -0.31089                                   
 INPUT CARD>C     6.0     2.29651    -0.25237    -1.25274                                   
 INPUT CARD>C     6.0    -0.42590     2.39471    -1.44344                                   
 INPUT CARD>C     6.0     0.91216     2.78845    -1.59866                                   
 INPUT CARD>H     1.0     1.97384     0.24333    -2.18581                                   
 INPUT CARD>H     1.0     2.20522    -1.33407    -1.51739                                   
 INPUT CARD>H     1.0     3.38739    -0.10231    -1.14634                                   
 INPUT CARD>H     1.0    -0.36083    -0.30688    -2.17244                                   
 INPUT CARD>C     6.0    -2.06289    -1.04469    -1.03472                                   
 INPUT CARD>H     1.0    -0.03996    -1.76706    -1.22921                                   
 INPUT CARD>C     6.0    -0.16529     2.49919     1.25780                                   
 INPUT CARD>C     6.0     1.16729     2.91994     1.11713                                   
 INPUT CARD>C     6.0    -0.89203     2.84545     2.39295                                   
 INPUT CARD>C     6.0     1.79454     3.67621     2.08877                                   
 INPUT CARD>C     6.0    -1.35802     2.67078    -2.43963                                   
 INPUT CARD>C     6.0     1.34573     3.44344    -2.73711                                   
 INPUT CARD>C     6.0     1.06057     4.01949     3.24556                                   
 INPUT CARD>C     6.0    -0.26147     3.61008     3.39320                                   
 INPUT CARD>H     1.0    -1.93696     2.53658     2.52232                                   
 INPUT CARD>H     1.0     2.83245     4.01066     1.98450                                   
 INPUT CARD>H     1.0     1.54379     4.61749     4.02754                                   
 INPUT CARD>H     1.0    -0.82522     3.88292     4.29281                                   
 INPUT CARD>C     6.0    -0.92778     3.33402    -3.60362                                   
 INPUT CARD>C     6.0     0.40430     3.71281    -3.75307                                   
 INPUT CARD>H     1.0     2.38775     3.75727    -2.86426                                   
 INPUT CARD>H     1.0    -1.65427     3.55369    -4.39459                                   
 INPUT CARD>H     1.0     0.73105     4.23059    -4.66294                                   
 INPUT CARD>H     1.0    -2.41207     2.38607    -2.33529                                   
 INPUT CARD>H     1.0     2.04317     0.23854     0.92545                                   
 INPUT CARD>Cl    17.0     1.68020    -2.14312     0.91145                                  
 INPUT CARD>H     1.0    -2.69152    -0.16871    -1.23362                                   
  250000000 WORDS OF MEMORY AVAILABLE

     BASIS OPTIONS
     -------------
     GBASIS=N31          IGAUSS=       6      POLAR=POPN31  
     NDFUNC=       1     NFFUNC=       0     DIFFSP=       T
     NPFUNC=       1      DIFFS=       F     BASNAM=        


     RUN TITLE
     ---------
 TS pf75 rxn path TT-Z-pentene-Cl-B, PM6                                         

 THE POINT GROUP OF THE MOLECULE IS C1      
 THE ORDER OF THE PRINCIPAL AXIS IS     0

 ATOM      ATOMIC                      COORDINATES (BOHR)
           CHARGE         X                   Y                   Z
 C           6.0     0.0476777867        0.0695986081       -0.0650632658
 C           6.0     2.8952113913        0.1851742495       -0.0895352173
 S          16.0    -1.7690669834        2.9736350198        0.0074077259
 H           1.0    -0.5232651260       -0.9305766654        1.7712212710
 C           6.0    -1.0821137923       -1.4802223662       -2.2535171376
 S          16.0     3.8542095355        4.4589029543       -0.5874969123
 C           6.0     4.3397746281       -0.4769101475       -2.3673353339
 C           6.0    -0.8048342982        4.5253457201       -2.7277060797
 C           6.0     1.7237324570        5.2694064305       -3.0210293475
 H           1.0     3.7300167436        0.4598270246       -4.1305819612
 H           1.0     4.1672615426       -2.5210267484       -2.8674513165
 H           1.0     6.4012389135       -0.1933378658       -2.1662684888
 H           1.0    -0.6818698281       -0.5799191111       -4.1053163248
 C           6.0    -3.8982968428       -1.9741778421       -1.9553372740
 H           1.0    -0.0755134505       -3.3392592039       -2.3228700814
 C           6.0    -0.3123528085        4.7227842913        2.3768973474
 C           6.0     2.2058582482        5.5178865006        2.1110695927
 C           6.0    -1.6856922728        5.3771208118        4.5220198023
 C           6.0     3.3911888740        6.9470295733        3.9472029514
 C           6.0    -2.5662856858        5.0470423735       -4.6102322114
 C           6.0     2.5430609535        6.5071580552       -5.1723878983
 C           6.0     2.0041866908        7.5957347104        6.1332190767
 C           6.0    -0.4941066540        6.8220619938        6.4122182215
 H           1.0    -3.6603236492        4.7934411459        4.7664936534
 H           1.0     5.3525543739        7.5790484299        3.7501612226
 H           1.0     2.9173400826        8.7257908510        7.6109470046
 H           1.0    -1.5594396796        7.3376548322        8.1122346174
 C           6.0    -1.7532499769        6.3003842376       -6.8098543639
 C           6.0     0.7640162168        7.0161935445       -7.0922739127
 H           1.0     4.5121932272        7.1002107619       -5.4126665576
 H           1.0    -3.1261170097        6.7155003453       -8.3045709284
 H           1.0     1.3814841833        7.9946558664       -8.8116788972
 H           1.0    -4.5581513632        4.5090184875       -4.4130582019
 H           1.0     3.8610314463        0.4507752371        1.7488469153
 CL         17.0     3.1751176046       -4.0499095588        1.7223907515
 H           1.0    -5.0862352905       -0.3188156714       -2.3312037730
 H           1.0    -4.3859028394       -2.6853006286       -0.0653278274
 H           1.0    -4.5211694256       -3.4385643045       -3.2991970129

          INTERNUCLEAR DISTANCES (ANGS.)
          ------------------------------

                1 C          2 C          3 S          4 H          5 C     

   1 C       0.0000000    1.5081463 *  1.8130976 *  1.1470174 *  1.5398698 *
   2 C       1.5081463 *  0.0000000    2.8761358 *  2.1425665 *  2.5529980 *
   3 S       1.8130976 *  2.8761358 *  0.0000000    2.3609805 *  2.6680470 *
   4 H       1.1470174 *  2.1425665 *  2.3609805 *  0.0000000    2.1698165 *
   5 C       1.5398698 *  2.5529980 *  2.6680470 *  2.1698165 *  0.0000000  
   6 S       3.0869052    2.3327295 *  3.0938171    3.8804365    4.1807053  
   7 C       2.5935745 *  1.4696932 *  3.9196146    3.3876694    2.9184720 *
   8 C       2.7835994 *  3.3252958    1.7405345 *  3.7450916    3.1912761  
   9 C       3.2870767    3.1669142    2.7313772 *  4.3138319    3.8893389  
  10 H       2.9100102 *  2.1884146 *  3.8771799    3.9193037    2.9197814 *
  11 H       2.9716819 *  2.1598247 *  4.5427985    3.5909211    2.8504991 *
  12 H       3.5439841    2.1656427 *  4.7775206    4.2332891    4.0184123  
  13 H       2.1996058 *  2.8745274 *  2.9332006 *  3.1163917    1.1099991 *
  14 C       2.5554864 *  3.8992778    3.0337524    2.7172714 *  1.5212157 *
  15 H       2.1646635 *  2.7104323 *  3.6720079    2.5247810 *  1.1193158 *
  16 C       2.7873595 *  3.2171915    1.7387335 *  3.0108194    4.1163923  
  17 C       3.3079774    3.0745011    2.7342973 *  3.7097661    4.6984833  
  18 C       3.8238575    4.4022785    2.7068550 *  3.6930801    5.1112979  
  19 C       4.5698493    4.1756054    4.0279424    4.7952490    6.0214219  
  20 C       3.8257104    4.5491523    2.7115971 *  4.7516702    3.7553714  
  21 C       4.5445782    4.2966742    4.0269838    5.6236372    4.8919552  
  22 C       5.2623041    5.1423669    4.5252178    5.2416075    6.7402225  
  23 C       4.9597339    5.2334681    4.0112023    4.7814645    6.3582501  
  24 H       4.0787143    4.9582575    2.8759917 *  3.8004054    5.1655553  
  25 H       5.2676263    4.5965732    4.9055481    5.5715901    6.6835630  
  26 H       6.3077786    6.0853094    5.6218332    6.2430715    7.8036330  
  27 H       5.8515536    6.2225242    4.8723643    5.5411140    7.2059799  
  28 C       4.9516469    5.4008929    4.0141704    5.9737178    4.7845488  
  29 C       5.2425954    5.2982025    4.5263766    6.3362164    5.2655356  
  30 H       5.2374719    4.6965215    4.9033937    6.2938205    5.6723341  
  31 H       5.8480783    6.4025716    4.8768250    6.8335394    5.4984310  
  32 H       6.2856113    6.2468733    5.6230632    7.3949680    6.2355881  
  33 H       4.0930816    5.1015842    2.8827735 *  4.8533031    3.8385403  
  34 H       2.2436886 *  1.1078653 *  3.3923291    2.4325289 *  3.5174310  
  35 CL      2.8958240 *  2.4421033 *  4.6349495    2.5604009 *  3.3691247  
  36 H       2.9767489 *  4.3951213    2.7655747 *  3.2631336    2.2066050 *
  37 H       2.7621890 *  4.1416306    3.2994816    2.4463755 *  2.1918039 *
  38 H       3.4958233    4.6866142    4.0861258    3.6655746    2.1661167 *

                6 S          7 C          8 C          9 C         10 H     

   1 C       3.0869052    2.5935745 *  2.7835994 *  3.2870767    2.9100102 *
   2 C       2.3327295 *  1.4696932 *  3.3252958    3.1669142    2.1884146 *
   3 S       3.0938171    3.9196146    1.7405345 *  2.7313772 *  3.8771799  
   4 H       3.8804365    3.3876694    3.7450916    4.3138319    3.9193037  
   5 C       4.1807053    2.9184720 *  3.1912761    3.8893389    2.9197814 *
   6 S       0.0000000    2.7884101 *  2.7133741 *  1.7644652 *  2.8280791 *
   7 C       2.7884101 *  0.0000000    3.8019620    3.3589689    1.1047416 *
   8 C       2.7133741 *  3.8019620    0.0000000    1.4033991 *  3.3073103  
   9 C       1.7644652 *  3.3589689    1.4033991 *  0.0000000    2.8194938 *
  10 H       2.8280791 *  1.1047416 *  3.3073103    2.8194938 *  0.0000000  
  11 H       3.8892048    1.1173399 *  4.5642153    4.3213169    1.7287315 *
  12 H       2.9283745 *  1.1062812 *  4.5677738    3.8324731    1.7883200 *
  13 H       4.0419166    2.8125212 *  2.7989755 *  3.3957024    2.3986650 *
  14 C       5.3798583    4.4361776    3.8309608    4.8848657    4.3908078  
  15 H       4.7113294    2.7845882 *  4.1851133    4.6685862    3.0020230  
  16 C       2.7095481 *  4.4647903    2.7157929 *  3.0665834    4.6393137  
  17 C       1.7646906 *  4.1176416    3.0611501    2.7309149 *  4.3271442  
  18 C       4.0175950    5.7492897    3.8908009    4.3807877    5.9957721  
  19 C       2.7480896 *  5.1818340    4.3645279    3.8940791    5.4853302  
  20 C       4.0214361    4.8279502    1.3919256 *  2.4237974 *  4.1301609  
  21 C       2.7464088 *  4.0946732    2.4314789 *  1.3831353 *  3.3074398  
  22 C       4.0450165    6.3254279    5.1803691    5.0003952    6.6778160  
  23 C       4.5363914    6.5609862    4.9897142    5.1933755    6.8889019  
  24 H       4.8858090    6.3207269    4.2462550    5.0163133    6.5360416  
  25 H       2.9366059 *  5.3796263    4.9978907    4.2450379    5.6851976  
  26 H       4.9158983    7.2224290    6.2251146    5.9496614    7.6107777  
  27 H       5.6321998    7.5893970    5.9395951    6.2390522    7.9406467  
  28 C       4.5383664    5.3651539    2.4084361 *  2.7754082 *  4.4701173  
  29 C       4.0440068    5.0551717    2.7858590 *  2.3987175 *  4.1178940  
  30 H       2.9316473 *  4.3223297    3.4339373    2.1720316 *  3.6026921  
  31 H       5.6344437    6.3218650    3.4002079    3.8716120    5.3851996  
  32 H       4.9146036    5.8461149    3.8825467    3.3915160    4.8558153  
  33 H       4.8903894    5.5049074    2.1772327 *  3.4285622    4.8836345  
  34 H       2.4550424 *  2.2471505 *  4.0443807    3.7619617    3.1120361  
  35 CL      4.6794542    2.9391312 *  5.5292916    5.5866735    3.9210187  
  36 H       5.4430366    4.9887682    3.4275619    4.6759554    4.7793333  
  37 H       5.7777761    4.9163293    4.4872774    5.5334124    5.0835806  
  38 H       6.2584082    4.9685233    4.6604148    5.6724477    4.8491445  

               11 H         12 H         13 H         14 C         15 H     

   1 C       2.9716819 *  3.5439841    2.1996058 *  2.5554864 *  2.1646635 *
   2 C       2.1598247 *  2.1656427 *  2.8745274 *  3.8992778    2.7104323 *
   3 S       4.5427985    4.7775206    2.9332006 *  3.0337524    3.6720079  
   4 H       3.5909211    4.2332891    3.1163917    2.7172714 *  2.5247810 *
   5 C       2.8504991 *  4.0184123    1.1099991 *  1.5212157 *  1.1193158 *
   6 S       3.8892048    2.9283745 *  4.0419166    5.3798583    4.7113294  
   7 C       1.1173399 *  1.1062812 *  2.8125212 *  4.4361776    2.7845882 *
   8 C       4.5642153    4.5677738    2.7989755 *  3.8309608    4.1851133  
   9 C       4.3213169    3.8324731    3.3957024    4.8848657    4.6685862  
  10 H       1.7287315 *  1.7883200 *  2.3986650 *  4.3908078    3.0020230  
  11 H       0.0000000    1.7471224 *  2.8405673 *  4.3050522    2.3046391 *
  12 H       1.7471224 *  0.0000000    3.8915143    5.5322772    3.8111662  
  13 H       2.8405673 *  3.8915143    0.0000000    2.1761844 *  1.7677008 *
  14 C       4.3050522    5.5322772    2.1761844 *  0.0000000    2.1568242 *
  15 H       2.3046391 *  3.8111662    1.7677008 *  2.1568242 *  0.0000000  
  16 C       5.2929084    5.0168941    4.4360806    4.6277013    4.9398194  
  17 C       5.1102442    4.3801981    4.8547697    5.5482260    5.3787297  
  18 C       6.5078494    6.2872330    5.5733422    5.3153574    5.9263239  
  19 C       6.1867563    5.2230567    6.2184030    6.8500258    6.6335187  
  20 C       5.4393041    5.6463743    3.1515453    4.0342696    4.7850624  
  21 C       5.0051016    4.3899052    4.1588579    5.8872857    5.5985006  
  22 C       7.2564813    6.4569429    7.0776111    7.3295783    7.3972220  
  23 C       7.3920953    6.9067679    6.8065260    6.6722165    7.0943199  
  24 H       6.9612386    6.9836602    5.7105361    5.0491471    6.0161369  
  25 H       6.4204976    5.1987152    6.7910484    7.6574543    7.2083784  
  26 H       8.1611767    7.2418511    8.1435096    8.4080259    8.4204610  
  27 H       8.3760955    7.9506285    7.7181306    7.3617758    7.9392451  
  28 C       5.9965914    6.0388145    3.9529560    5.2020018    5.6962325  
  29 C       5.8062532    5.4999098    4.3865388    6.0091813    6.0494803  
  30 H       5.2696413    4.3413002    4.9548584    6.7981051    6.2518306  
  31 H       6.8603309    7.0239447    4.6384198    5.7097106    6.3981253  
  32 H       6.5599621    6.1803430    5.2899363    6.9856038    6.9539028  
  33 H       5.9856302    6.4217890    3.3891128    3.6855832    4.9090536  
  34 H       2.9097817 *  2.4930744 *  3.9589925    4.7274385    3.6061644  
  35 CL      2.6133258 *  3.3636145    4.1289173    4.3594551    2.7717858 *
  36 H       5.0414930    6.0798991    2.5164638 *  1.0963931 *  3.0960479  
  37 H       4.7636389    5.9632021    3.1070411    1.0993128 *  2.5980186 *
  38 H       4.6289283    6.0593458    2.5686583 *  1.1022086 *  2.4091769 *

               16 C         17 C         18 C         19 C         20 C     

   1 C       2.7873595 *  3.3079774    3.8238575    4.5698493    3.8257104  
   2 C       3.2171915    3.0745011    4.4022785    4.1756054    4.5491523  
   3 S       1.7387335 *  2.7342973 *  2.7068550 *  4.0279424    2.7115971 *
   4 H       3.0108194    3.7097661    3.6930801    4.7952490    4.7516702  
   5 C       4.1163923    4.6984833    5.1112979    6.0214219    3.7553714  
   6 S       2.7095481 *  1.7646906 *  4.0175950    2.7480896 *  4.0214361  
   7 C       4.4647903    4.1176416    5.7492897    5.1818340    4.8279502  
   8 C       2.7157929 *  3.0611501    3.8908009    4.3645279    1.3919256 *
   9 C       3.0665834    2.7309149 *  4.3807877    3.8940791    2.4237974 *
  10 H       4.6393137    4.3271442    5.9957721    5.4853302    4.1301609  
  11 H       5.2929084    5.1102442    6.5078494    6.1867563    5.4393041  
  12 H       5.0168941    4.3801981    6.2872330    5.2230567    5.6463743  
  13 H       4.4360806    4.8547697    5.5733422    6.2184030    3.1515453  
  14 C       4.6277013    5.5482260    5.3153574    6.8500258    4.0342696  
  15 H       4.9398194    5.3787297    5.9263239    6.6335187    4.7850624  
  16 C       0.0000000    1.4044885 *  1.3916223 *  2.4324516 *  3.8888349  
  17 C       1.4044885 *  0.0000000    2.4236469 *  1.3818362 *  4.3691891  
  18 C       1.3916223 *  2.4236469 *  0.0000000    2.8284883 *  4.8581360  
  19 C       2.4324516 *  1.3818362 *  2.8284883 *  0.0000000    5.6085587  
  20 C       3.8888349    4.3691891    4.8581360    5.6085587    0.0000000  
  21 C       4.3742537    3.8937205    5.6287368    4.8522912    2.8276778 *
  22 C       2.7866171 *  2.3980437 *  2.4326859 *  1.4123442 *  6.3237632  
  23 C       2.4089957 *  2.7745528 *  1.4081069 *  2.4357931 *  6.0088778  
  24 H       2.1769758 *  3.4289783    1.0972766 *  3.9256610    4.9974122  
  25 H       3.4349788    2.1713495 *  3.9238115    1.0954388 *  6.2392502  
  26 H       3.8832472    3.3902676    3.4271314    2.1697264 *  7.3508142  
  27 H       3.4002209    3.8707067    2.1657044 *  3.4298198    6.8614071  
  28 C       4.9911659    5.1813378    6.0165464    6.3191316    1.4070773 *
  29 C       5.1871114    4.9929595    6.3408475    6.0050980    2.4324315 *
  30 H       5.0092072    4.2476006    6.2631166    4.9890856    3.9232084  
  31 H       5.9395744    6.2242989    6.8668270    7.3446074    2.1654475 *
  32 H       6.2334849    5.9428375    7.3714710    6.8574001    3.4264162  
  33 H       4.2392349    5.0016036    4.9877655    6.2395782    1.0967990 *
  34 H       3.1777808    2.8273332 *  4.1910542    3.6376786    5.3672757  
  35 CL      5.0076775    5.0931285    5.8049152    5.9383295    6.6056151  
  36 H       4.4392231    5.4732256    5.0473097    6.7783788    3.3608609  
  37 H       4.6566995    5.6866319    5.1124530    6.8867361    4.8429489  
  38 H       5.7126589    6.5827161    6.4143545    7.9018813    4.6599429  

               21 C         22 C         23 C         24 H         25 H     

   1 C       4.5445782    5.2623041    4.9597339    4.0787143    5.2676263  
   2 C       4.2966742    5.1423669    5.2334681    4.9582575    4.5965732  
   3 S       4.0269838    4.5252178    4.0112023    2.8759917 *  4.9055481  
   4 H       5.6236372    5.2416075    4.7814645    3.8004054    5.5715901  
   5 C       4.8919552    6.7402225    6.3582501    5.1655553    6.6835630  
   6 S       2.7464088 *  4.0450165    4.5363914    4.8858090    2.9366059 *
   7 C       4.0946732    6.3254279    6.5609862    6.3207269    5.3796263  
   8 C       2.4314789 *  5.1803691    4.9897142    4.2462550    4.9978907  
   9 C       1.3831353 *  5.0003952    5.1933755    5.0163133    4.2450379  
  10 H       3.3074398    6.6778160    6.8889019    6.5360416    5.6851976  
  11 H       5.0051016    7.2564813    7.3920953    6.9612386    6.4204976  
  12 H       4.3899052    6.4569429    6.9067679    6.9836602    5.1987152  
  13 H       4.1588579    7.0776111    6.8065260    5.7105361    6.7910484  
  14 C       5.8872857    7.3295783    6.6722165    5.0491471    7.6574543  
  15 H       5.5985006    7.3972220    7.0943199    6.0161369    7.2083784  
  16 C       4.3742537    2.7866171 *  2.4089957 *  2.1769758 *  3.4349788  
  17 C       3.8937205    2.3980437 *  2.7745528 *  3.4289783    2.1713495 *
  18 C       5.6287368    2.4326859 *  1.4081069 *  1.0972766 *  3.9238115  
  19 C       4.8522912    1.4123442 *  2.4357931 *  3.9256610    1.0954388 *
  20 C       2.8276778 *  6.3237632    6.0088778    4.9974122    6.2392502  
  21 C       0.0000000    6.0170998    6.3396815    6.2657843    4.9825371  
  22 C       6.0170998    0.0000000    1.3918347 *  3.4215909    2.1748354 *
  23 C       6.3396815    1.3918347 *  0.0000000    2.1721190 *  3.4230456  
  24 H       6.2657843    3.4215909    2.1721190 *  0.0000000    5.0208997  
  25 H       4.9825371    2.1748354 *  3.4230456    5.0208997    0.0000000  
  26 H       6.8686324    1.0966304 *  2.1624583 *  4.3256785    2.4905621 *
  27 H       7.3706134    2.1613856 *  1.0961541 *  2.4866106 *  4.3270270  
  28 C       2.4355000 *  7.1648218    7.0338942    6.2595124    6.7693616  
  29 C       1.4110370 *  7.0360191    7.1779508    6.8004070    6.2373341  
  30 H       1.0956560 *  6.2578005    6.7967520    7.0148731    4.8756987  
  31 H       3.4291974    8.1215281    7.9115577    6.9970044    7.8123151  
  32 H       2.1693911 *  7.9181765    8.1407322    7.8495801    6.9751494  
  33 H       3.9243536    6.7729740    6.2401024    4.8831094    6.9860481  
  34 H       4.9165183    4.5435664    4.7716284    4.8654308    3.9966785  
  35 CL      6.6808318    6.6188951    6.5596094    6.1301175    6.3520174  
  36 H       5.6220546    7.1890369    6.4491752    4.6898870    7.6379103  
  37 H       6.6641444    7.1967117    6.4267182    4.7273197    7.7547918  
  38 H       6.5312047    8.4221764    7.7738510    6.1156577    8.6722394  

               26 H         27 H         28 C         29 C         30 H     

   1 C       6.3077786    5.8515536    4.9516469    5.2425954    5.2374719  
   2 C       6.0853094    6.2225242    5.4008929    5.2982025    4.6965215  
   3 S       5.6218332    4.8723643    4.0141704    4.5263766    4.9033937  
   4 H       6.2430715    5.5411140    5.9737178    6.3362164    6.2938205  
   5 C       7.8036330    7.2059799    4.7845488    5.2655356    5.6723341  
   6 S       4.9158983    5.6321998    4.5383664    4.0440068    2.9316473 *
   7 C       7.2224290    7.5893970    5.3651539    5.0551717    4.3223297  
   8 C       6.2251146    5.9395951    2.4084361 *  2.7858590 *  3.4339373  
   9 C       5.9496614    6.2390522    2.7754082 *  2.3987175 *  2.1720316 *
  10 H       7.6107777    7.9406467    4.4701173    4.1178940    3.6026921  
  11 H       8.1611767    8.3760955    5.9965914    5.8062532    5.2696413  
  12 H       7.2418511    7.9506285    6.0388145    5.4999098    4.3413002  
  13 H       8.1435096    7.7181306    3.9529560    4.3865388    4.9548584  
  14 C       8.4080259    7.3617758    5.2020018    6.0091813    6.7981051  
  15 H       8.4204610    7.9392451    5.6962325    6.0494803    6.2518306  
  16 C       3.8832472    3.4002209    4.9911659    5.1871114    5.0092072  
  17 C       3.3902676    3.8707067    5.1813378    4.9929595    4.2476006  
  18 C       3.4271314    2.1657044 *  6.0165464    6.3408475    6.2631166  
  19 C       2.1697264 *  3.4298198    6.3191316    6.0050980    4.9890856  
  20 C       7.3508142    6.8614071    1.4070773 *  2.4324315 *  3.9232084  
  21 C       6.8686324    7.3706134    2.4355000 *  1.4110370 *  1.0956560 *
  22 C       1.0966304 *  2.1613856 *  7.1648218    7.0360191    6.2578005  
  23 C       2.1624583 *  1.0961541 *  7.0338942    7.1779508    6.7967520  
  24 H       4.3256785    2.4866106 *  6.2595124    6.8004070    7.0148731  
  25 H       2.4905621 *  4.3270270    6.7693616    6.2373341    4.8756987  
  26 H       0.0000000    2.4944277 *  8.1234572    7.9154769    6.9963672  
  27 H       2.4944277 *  0.0000000    7.9161491    8.1410590    7.8461847  
  28 C       8.1234572    7.9161491    0.0000000    1.3929301 *  3.4232343  
  29 C       7.9154769    8.1410590    1.3929301 *  0.0000000    2.1739443 *
  30 H       6.9963672    7.8461847    3.4232343    2.1739443 *  0.0000000  
  31 H       9.0714680    8.7330771    1.0962099 *  2.1620771 *  4.3268095  
  32 H       8.7369720    9.0966097    2.1628023 *  1.0966882 *  2.4907703 *
  33 H       7.8175232    6.9778480    2.1703426 *  3.4208594    5.0197879  
  34 H       5.3895775    5.7313419    6.2386710    6.0535111    5.1828658  
  35 CL      7.4454330    7.3500941    7.5621742    7.5945759    7.0406829  
  36 H       8.2780049    7.1021271    4.5822261    5.5675782    6.6235406  
  37 H       8.2401506    7.0067755    6.1064861    6.9000052    7.5493840  
  38 H       9.5006728    8.4522630    5.6706771    6.5160305    7.4298855  

               31 H         32 H         33 H         34 H         35 CL    

   1 C       5.8480783    6.2856113    4.0930816    2.2436886 *  2.8958240 *
   2 C       6.4025716    6.2468733    5.1015842    1.1078653 *  2.4421033 *
   3 S       4.8768250    5.6230632    2.8827735 *  3.3923291    4.6349495  
   4 H       6.8335394    7.3949680    4.8533031    2.4325289 *  2.5604009 *
   5 C       5.4984310    6.2355881    3.8385403    3.5174310    3.3691247  
   6 S       5.6344437    4.9146036    4.8903894    2.4550424 *  4.6794542  
   7 C       6.3218650    5.8461149    5.5049074    2.2471505 *  2.9391312 *
   8 C       3.4002079    3.8825467    2.1772327 *  4.0443807    5.5292916  
   9 C       3.8716120    3.3915160    3.4285622    3.7619617    5.5866735  
  10 H       5.3851996    4.8558153    4.8836345    3.1120361    3.9210187  
  11 H       6.8603309    6.5599621    5.9856302    2.9097817 *  2.6133258 *
  12 H       7.0239447    6.1803430    6.4217890    2.4930744 *  3.3636145  
  13 H       4.6384198    5.2899363    3.3891128    3.9589925    4.1289173  
  14 C       5.7097106    6.9856038    3.6855832    4.7274385    4.3594551  
  15 H       6.3981253    6.9539028    4.9090536    3.6061644    2.7717858 *
  16 C       5.9395744    6.2334849    4.2392349    3.1777808    5.0076775  
  17 C       6.2242989    5.9428375    5.0016036    2.8273332 *  5.0931285  
  18 C       6.8668270    7.3714710    4.9877655    4.1910542    5.8049152  
  19 C       7.3446074    6.8574001    6.2395782    3.6376786    5.9383295  
  20 C       2.1654475 *  3.4264162    1.0967990 *  5.3672757    6.6056151  
  21 C       3.4291974    2.1693911 *  3.9243536    4.9165183    6.6808318  
  22 C       8.1215281    7.9181765    6.7729740    4.5435664    6.6188951  
  23 C       7.9115577    8.1407322    6.2401024    4.7716284    6.5596094  
  24 H       6.9970044    7.8495801    4.8831094    4.8654308    6.1301175  
  25 H       7.8123151    6.9751494    6.9860481    3.9966785    6.3520174  
  26 H       9.0714680    8.7369720    7.8175232    5.3895775    7.4454330  
  27 H       8.7330771    9.0966097    6.9778480    5.7313419    7.3500941  
  28 C       1.0962099 *  2.1628023 *  2.1703426 *  6.2386710    7.5621742  
  29 C       2.1620771 *  1.0966882 *  3.4208594    6.0535111    7.5945759  
  30 H       4.3268095    2.4907703 *  5.0197879    5.1828658    7.0406829  
  31 H       0.0000000    2.4939841 *  2.4856214 *  7.2776444    8.4691437  
  32 H       2.4939841 *  0.0000000    4.3242817    6.9920115    8.5204982  
  33 H       2.4856214 *  4.3242817    0.0000000    5.9239745    6.9138670  
  34 H       7.2776444    6.9920115    5.9239745    0.0000000    2.4092006 *
  35 CL      8.4691437    8.5204982    6.9138670    2.4092006 *  0.0000000  
  36 H       4.9923823    6.5443152    2.7961885 *  5.2196480    5.2546699  
  37 H       6.6484387    7.9168680    4.4492025    4.7666543    4.1743709  
  38 H       6.0359843    7.4074854    4.2468288    5.5719877    4.8736886  

               36 H         37 H         38 H     

   1 C       2.9767489 *  2.7621890 *  3.4958233  
   2 C       4.3951213    4.1416306    4.6866142  
   3 S       2.7655747 *  3.2994816    4.0861258  
   4 H       3.2631336    2.4463755 *  3.6655746  
   5 C       2.2066050 *  2.1918039 *  2.1661167 *
   6 S       5.4430366    5.7777761    6.2584082  
   7 C       4.9887682    4.9163293    4.9685233  
   8 C       3.4275619    4.4872774    4.6604148  
   9 C       4.6759554    5.5334124    5.6724477  
  10 H       4.7793333    5.0835806    4.8491445  
  11 H       5.0414930    4.7636389    4.6289283  
  12 H       6.0798991    5.9632021    6.0593458  
  13 H       2.5164638 *  3.1070411    2.5686583 *
  14 C       1.0963931 *  1.0993128 *  1.1022086 *
  15 H       3.0960479    2.5980186 *  2.4091769 *
  16 C       4.4392231    4.6566995    5.7126589  
  17 C       5.4732256    5.6866319    6.5827161  
  18 C       5.0473097    5.1124530    6.4143545  
  19 C       6.7783788    6.8867361    7.9018813  
  20 C       3.3608609    4.8429489    4.6599429  
  21 C       5.6220546    6.6641444    6.5312047  
  22 C       7.1890369    7.1967117    8.4221764  
  23 C       6.4491752    6.4267182    7.7738510  
  24 H       4.6898870    4.7273197    6.1156577  
  25 H       7.6379103    7.7547918    8.6722394  
  26 H       8.2780049    8.2401506    9.5006728  
  27 H       7.1021271    7.0067755    8.4522630  
  28 C       4.5822261    6.1064861    5.6706771  
  29 C       5.5675782    6.9000052    6.5160305  
  30 H       6.6235406    7.5493840    7.4298855  
  31 H       4.9923823    6.6484387    6.0359843  
  32 H       6.5443152    7.9168680    7.4074854  
  33 H       2.7961885 *  4.4492025    4.2468288  
  34 H       5.2196480    4.7666543    5.5719877  
  35 CL      5.2546699    4.1743709    4.8736886  
  36 H       0.0000000    1.7729342 *  1.7542159 *
  37 H       1.7729342 *  0.0000000    1.7585582 *
  38 H       1.7542159 *  1.7585582 *  0.0000000  

  * ... LESS THAN  3.000


     ATOMIC BASIS SET
     ----------------
 THE CONTRACTED PRIMITIVE FUNCTIONS HAVE BEEN UNNORMALIZED
 THE CONTRACTED BASIS FUNCTIONS ARE NOW NORMALIZED TO UNITY

  SHELL TYPE  PRIMITIVE        EXPONENT          CONTRACTION COEFFICIENT(S)

 C         

      1   S       1          3047.5248800    0.001834737132
      1   S       2           457.3695180    0.014037322813
      1   S       3           103.9486850    0.068842622264
      1   S       4            29.2101553    0.232184443216
      1   S       5             9.2866630    0.467941348435
      1   S       6             3.1639270    0.362311985337

      2   L       7             7.8682723   -0.119332419775    0.068999066591
      2   L       8             1.8812885   -0.160854151696    0.316423960957
      2   L       9             0.5442493    1.143456437840    0.744308290898

      3   L      10             0.1687145    1.000000000000    1.000000000000

      4   L      11             0.0438000    1.000000000000    1.000000000000

      5   D      12             0.8000000    1.000000000000

 C         

      6   S      13          3047.5248800    0.001834737132
      6   S      14           457.3695180    0.014037322813
      6   S      15           103.9486850    0.068842622264
      6   S      16            29.2101553    0.232184443216
      6   S      17             9.2866630    0.467941348435
      6   S      18             3.1639270    0.362311985337

      7   L      19             7.8682723   -0.119332419775    0.068999066591
      7   L      20             1.8812885   -0.160854151696    0.316423960957
      7   L      21             0.5442493    1.143456437840    0.744308290898

      8   L      22             0.1687145    1.000000000000    1.000000000000

      9   L      23             0.0438000    1.000000000000    1.000000000000

     10   D      24             0.8000000    1.000000000000

 S         

     11   S      25         21917.1000000    0.001869240849
     11   S      26          3301.4900000    0.014230306464
     11   S      27           754.1460000    0.069696231659
     11   S      28           212.7110000    0.238487108332
     11   S      29            67.9896000    0.483307219541
     11   S      30            23.0515000    0.338074153569

     12   L      31           423.7350000   -0.002376770499    0.004061009982
     12   L      32           100.7100000   -0.031693006651    0.030681299864
     12   L      33            32.1599000   -0.113317023779    0.130451999421
     12   L      34            11.8079000    0.056090011770    0.327204998547
     12   L      35             4.6311000    0.592255124284    0.452850997989
     12   L      36             1.8702500    0.455006095483    0.256041998863

     13   L      37             2.6158400   -0.250373114159   -0.014510489547
     13   L      38             0.9221670    0.066956763101    0.310262776489
     13   L      39             0.3412870    1.054506269068    0.754482456476

     14   L      40             0.1171670    1.000000000000    1.000000000000

     15   L      41             0.0405000    1.000000000000    1.000000000000

     16   D      42             0.6500000    1.000000000000

 H         

     17   S      43            18.7311370    0.033494604338
     17   S      44             2.8253944    0.234726953484
     17   S      45             0.6401217    0.813757326146

     18   S      46             0.1612778    1.000000000000

     19   P      47             1.1000000    1.000000000000

 C         

     20   S      48          3047.5248800    0.001834737132
     20   S      49           457.3695180    0.014037322813
     20   S      50           103.9486850    0.068842622264
     20   S      51            29.2101553    0.232184443216
     20   S      52             9.2866630    0.467941348435
     20   S      53             3.1639270    0.362311985337

     21   L      54             7.8682723   -0.119332419775    0.068999066591
     21   L      55             1.8812885   -0.160854151696    0.316423960957
     21   L      56             0.5442493    1.143456437840    0.744308290898

     22   L      57             0.1687145    1.000000000000    1.000000000000

     23   L      58             0.0438000    1.000000000000    1.000000000000

     24   D      59             0.8000000    1.000000000000

 S         

     25   S      60         21917.1000000    0.001869240849
     25   S      61          3301.4900000    0.014230306464
     25   S      62           754.1460000    0.069696231659
     25   S      63           212.7110000    0.238487108332
     25   S      64            67.9896000    0.483307219541
     25   S      65            23.0515000    0.338074153569

     26   L      66           423.7350000   -0.002376770499    0.004061009982
     26   L      67           100.7100000   -0.031693006651    0.030681299864
     26   L      68            32.1599000   -0.113317023779    0.130451999421
     26   L      69            11.8079000    0.056090011770    0.327204998547
     26   L      70             4.6311000    0.592255124284    0.452850997989
     26   L      71             1.8702500    0.455006095483    0.256041998863

     27   L      72             2.6158400   -0.250373114159   -0.014510489547
     27   L      73             0.9221670    0.066956763101    0.310262776489
     27   L      74             0.3412870    1.054506269068    0.754482456476

     28   L      75             0.1171670    1.000000000000    1.000000000000

     29   L      76             0.0405000    1.000000000000    1.000000000000

     30   D      77             0.6500000    1.000000000000

 C         

     31   S      78          3047.5248800    0.001834737132
     31   S      79           457.3695180    0.014037322813
     31   S      80           103.9486850    0.068842622264
     31   S      81            29.2101553    0.232184443216
     31   S      82             9.2866630    0.467941348435
     31   S      83             3.1639270    0.362311985337

     32   L      84             7.8682723   -0.119332419775    0.068999066591
     32   L      85             1.8812885   -0.160854151696    0.316423960957
     32   L      86             0.5442493    1.143456437840    0.744308290898

     33   L      87             0.1687145    1.000000000000    1.000000000000

     34   L      88             0.0438000    1.000000000000    1.000000000000

     35   D      89             0.8000000    1.000000000000

 C         

     36   S      90          3047.5248800    0.001834737132
     36   S      91           457.3695180    0.014037322813
     36   S      92           103.9486850    0.068842622264
     36   S      93            29.2101553    0.232184443216
     36   S      94             9.2866630    0.467941348435
     36   S      95             3.1639270    0.362311985337

     37   L      96             7.8682723   -0.119332419775    0.068999066591
     37   L      97             1.8812885   -0.160854151696    0.316423960957
     37   L      98             0.5442493    1.143456437840    0.744308290898

     38   L      99             0.1687145    1.000000000000    1.000000000000

     39   L     100             0.0438000    1.000000000000    1.000000000000

     40   D     101             0.8000000    1.000000000000

 C         

     41   S     102          3047.5248800    0.001834737132
     41   S     103           457.3695180    0.014037322813
     41   S     104           103.9486850    0.068842622264
     41   S     105            29.2101553    0.232184443216
     41   S     106             9.2866630    0.467941348435
     41   S     107             3.1639270    0.362311985337

     42   L     108             7.8682723   -0.119332419775    0.068999066591
     42   L     109             1.8812885   -0.160854151696    0.316423960957
     42   L     110             0.5442493    1.143456437840    0.744308290898

     43   L     111             0.1687145    1.000000000000    1.000000000000

     44   L     112             0.0438000    1.000000000000    1.000000000000

     45   D     113             0.8000000    1.000000000000

 H         

     46   S     114            18.7311370    0.033494604338
     46   S     115             2.8253944    0.234726953484
     46   S     116             0.6401217    0.813757326146

     47   S     117             0.1612778    1.000000000000

     48   P     118             1.1000000    1.000000000000

 H         

     49   S     119            18.7311370    0.033494604338
     49   S     120             2.8253944    0.234726953484
     49   S     121             0.6401217    0.813757326146

     50   S     122             0.1612778    1.000000000000

     51   P     123             1.1000000    1.000000000000

 H         

     52   S     124            18.7311370    0.033494604338
     52   S     125             2.8253944    0.234726953484
     52   S     126             0.6401217    0.813757326146

     53   S     127             0.1612778    1.000000000000

     54   P     128             1.1000000    1.000000000000

 H         

     55   S     129            18.7311370    0.033494604338
     55   S     130             2.8253944    0.234726953484
     55   S     131             0.6401217    0.813757326146

     56   S     132             0.1612778    1.000000000000

     57   P     133             1.1000000    1.000000000000

 C         

     58   S     134          3047.5248800    0.001834737132
     58   S     135           457.3695180    0.014037322813
     58   S     136           103.9486850    0.068842622264
     58   S     137            29.2101553    0.232184443216
     58   S     138             9.2866630    0.467941348435
     58   S     139             3.1639270    0.362311985337

     59   L     140             7.8682723   -0.119332419775    0.068999066591
     59   L     141             1.8812885   -0.160854151696    0.316423960957
     59   L     142             0.5442493    1.143456437840    0.744308290898

     60   L     143             0.1687145    1.000000000000    1.000000000000

     61   L     144             0.0438000    1.000000000000    1.000000000000

     62   D     145             0.8000000    1.000000000000

 H         

     63   S     146            18.7311370    0.033494604338
     63   S     147             2.8253944    0.234726953484
     63   S     148             0.6401217    0.813757326146

     64   S     149             0.1612778    1.000000000000

     65   P     150             1.1000000    1.000000000000

 C         

     66   S     151          3047.5248800    0.001834737132
     66   S     152           457.3695180    0.014037322813
     66   S     153           103.9486850    0.068842622264
     66   S     154            29.2101553    0.232184443216
     66   S     155             9.2866630    0.467941348435
     66   S     156             3.1639270    0.362311985337

     67   L     157             7.8682723   -0.119332419775    0.068999066591
     67   L     158             1.8812885   -0.160854151696    0.316423960957
     67   L     159             0.5442493    1.143456437840    0.744308290898

     68   L     160             0.1687145    1.000000000000    1.000000000000

     69   L     161             0.0438000    1.000000000000    1.000000000000

     70   D     162             0.8000000    1.000000000000

 C         

     71   S     163          3047.5248800    0.001834737132
     71   S     164           457.3695180    0.014037322813
     71   S     165           103.9486850    0.068842622264
     71   S     166            29.2101553    0.232184443216
     71   S     167             9.2866630    0.467941348435
     71   S     168             3.1639270    0.362311985337

     72   L     169             7.8682723   -0.119332419775    0.068999066591
     72   L     170             1.8812885   -0.160854151696    0.316423960957
     72   L     171             0.5442493    1.143456437840    0.744308290898

     73   L     172             0.1687145    1.000000000000    1.000000000000

     74   L     173             0.0438000    1.000000000000    1.000000000000

     75   D     174             0.8000000    1.000000000000

 C         

     76   S     175          3047.5248800    0.001834737132
     76   S     176           457.3695180    0.014037322813
     76   S     177           103.9486850    0.068842622264
     76   S     178            29.2101553    0.232184443216
     76   S     179             9.2866630    0.467941348435
     76   S     180             3.1639270    0.362311985337

     77   L     181             7.8682723   -0.119332419775    0.068999066591
     77   L     182             1.8812885   -0.160854151696    0.316423960957
     77   L     183             0.5442493    1.143456437840    0.744308290898

     78   L     184             0.1687145    1.000000000000    1.000000000000

     79   L     185             0.0438000    1.000000000000    1.000000000000

     80   D     186             0.8000000    1.000000000000

 C         

     81   S     187          3047.5248800    0.001834737132
     81   S     188           457.3695180    0.014037322813
     81   S     189           103.9486850    0.068842622264
     81   S     190            29.2101553    0.232184443216
     81   S     191             9.2866630    0.467941348435
     81   S     192             3.1639270    0.362311985337

     82   L     193             7.8682723   -0.119332419775    0.068999066591
     82   L     194             1.8812885   -0.160854151696    0.316423960957
     82   L     195             0.5442493    1.143456437840    0.744308290898

     83   L     196             0.1687145    1.000000000000    1.000000000000

     84   L     197             0.0438000    1.000000000000    1.000000000000

     85   D     198             0.8000000    1.000000000000

 C         

     86   S     199          3047.5248800    0.001834737132
     86   S     200           457.3695180    0.014037322813
     86   S     201           103.9486850    0.068842622264
     86   S     202            29.2101553    0.232184443216
     86   S     203             9.2866630    0.467941348435
     86   S     204             3.1639270    0.362311985337

     87   L     205             7.8682723   -0.119332419775    0.068999066591
     87   L     206             1.8812885   -0.160854151696    0.316423960957
     87   L     207             0.5442493    1.143456437840    0.744308290898

     88   L     208             0.1687145    1.000000000000    1.000000000000

     89   L     209             0.0438000    1.000000000000    1.000000000000

     90   D     210             0.8000000    1.000000000000

 C         

     91   S     211          3047.5248800    0.001834737132
     91   S     212           457.3695180    0.014037322813
     91   S     213           103.9486850    0.068842622264
     91   S     214            29.2101553    0.232184443216
     91   S     215             9.2866630    0.467941348435
     91   S     216             3.1639270    0.362311985337

     92   L     217             7.8682723   -0.119332419775    0.068999066591
     92   L     218             1.8812885   -0.160854151696    0.316423960957
     92   L     219             0.5442493    1.143456437840    0.744308290898

     93   L     220             0.1687145    1.000000000000    1.000000000000

     94   L     221             0.0438000    1.000000000000    1.000000000000

     95   D     222             0.8000000    1.000000000000

 C         

     96   S     223          3047.5248800    0.001834737132
     96   S     224           457.3695180    0.014037322813
     96   S     225           103.9486850    0.068842622264
     96   S     226            29.2101553    0.232184443216
     96   S     227             9.2866630    0.467941348435
     96   S     228             3.1639270    0.362311985337

     97   L     229             7.8682723   -0.119332419775    0.068999066591
     97   L     230             1.8812885   -0.160854151696    0.316423960957
     97   L     231             0.5442493    1.143456437840    0.744308290898

     98   L     232             0.1687145    1.000000000000    1.000000000000

     99   L     233             0.0438000    1.000000000000    1.000000000000

    100   D     234             0.8000000    1.000000000000

 C         

    101   S     235          3047.5248800    0.001834737132
    101   S     236           457.3695180    0.014037322813
    101   S     237           103.9486850    0.068842622264
    101   S     238            29.2101553    0.232184443216
    101   S     239             9.2866630    0.467941348435
    101   S     240             3.1639270    0.362311985337

    102   L     241             7.8682723   -0.119332419775    0.068999066591
    102   L     242             1.8812885   -0.160854151696    0.316423960957
    102   L     243             0.5442493    1.143456437840    0.744308290898

    103   L     244             0.1687145    1.000000000000    1.000000000000

    104   L     245             0.0438000    1.000000000000    1.000000000000

    105   D     246             0.8000000    1.000000000000

 H         

    106   S     247            18.7311370    0.033494604338
    106   S     248             2.8253944    0.234726953484
    106   S     249             0.6401217    0.813757326146

    107   S     250             0.1612778    1.000000000000

    108   P     251             1.1000000    1.000000000000

 H         

    109   S     252            18.7311370    0.033494604338
    109   S     253             2.8253944    0.234726953484
    109   S     254             0.6401217    0.813757326146

    110   S     255             0.1612778    1.000000000000

    111   P     256             1.1000000    1.000000000000

 H         

    112   S     257            18.7311370    0.033494604338
    112   S     258             2.8253944    0.234726953484
    112   S     259             0.6401217    0.813757326146

    113   S     260             0.1612778    1.000000000000

    114   P     261             1.1000000    1.000000000000

 H         

    115   S     262            18.7311370    0.033494604338
    115   S     263             2.8253944    0.234726953484
    115   S     264             0.6401217    0.813757326146

    116   S     265             0.1612778    1.000000000000

    117   P     266             1.1000000    1.000000000000

 C         

    118   S     267          3047.5248800    0.001834737132
    118   S     268           457.3695180    0.014037322813
    118   S     269           103.9486850    0.068842622264
    118   S     270            29.2101553    0.232184443216
    118   S     271             9.2866630    0.467941348435
    118   S     272             3.1639270    0.362311985337

    119   L     273             7.8682723   -0.119332419775    0.068999066591
    119   L     274             1.8812885   -0.160854151696    0.316423960957
    119   L     275             0.5442493    1.143456437840    0.744308290898

    120   L     276             0.1687145    1.000000000000    1.000000000000

    121   L     277             0.0438000    1.000000000000    1.000000000000

    122   D     278             0.8000000    1.000000000000

 C         

    123   S     279          3047.5248800    0.001834737132
    123   S     280           457.3695180    0.014037322813
    123   S     281           103.9486850    0.068842622264
    123   S     282            29.2101553    0.232184443216
    123   S     283             9.2866630    0.467941348435
    123   S     284             3.1639270    0.362311985337

    124   L     285             7.8682723   -0.119332419775    0.068999066591
    124   L     286             1.8812885   -0.160854151696    0.316423960957
    124   L     287             0.5442493    1.143456437840    0.744308290898

    125   L     288             0.1687145    1.000000000000    1.000000000000

    126   L     289             0.0438000    1.000000000000    1.000000000000

    127   D     290             0.8000000    1.000000000000

 H         

    128   S     291            18.7311370    0.033494604338
    128   S     292             2.8253944    0.234726953484
    128   S     293             0.6401217    0.813757326146

    129   S     294             0.1612778    1.000000000000

    130   P     295             1.1000000    1.000000000000

 H         

    131   S     296            18.7311370    0.033494604338
    131   S     297             2.8253944    0.234726953484
    131   S     298             0.6401217    0.813757326146

    132   S     299             0.1612778    1.000000000000

    133   P     300             1.1000000    1.000000000000

 H         

    134   S     301            18.7311370    0.033494604338
    134   S     302             2.8253944    0.234726953484
    134   S     303             0.6401217    0.813757326146

    135   S     304             0.1612778    1.000000000000

    136   P     305             1.1000000    1.000000000000

 H         

    137   S     306            18.7311370    0.033494604338
    137   S     307             2.8253944    0.234726953484
    137   S     308             0.6401217    0.813757326146

    138   S     309             0.1612778    1.000000000000

    139   P     310             1.1000000    1.000000000000

 H         

    140   S     311            18.7311370    0.033494604338
    140   S     312             2.8253944    0.234726953484
    140   S     313             0.6401217    0.813757326146

    141   S     314             0.1612778    1.000000000000

    142   P     315             1.1000000    1.000000000000

 CL        

    143   S     316         25180.1000000    0.001832959848
    143   S     317          3780.3500000    0.014034198835
    143   S     318           860.4740000    0.069097394263
    143   S     319           242.1450000    0.237451980285
    143   S     320            77.3349000    0.483033959896
    143   S     321            26.2470000    0.339855971783

    144   L     322           491.7650000   -0.002297391417    0.003989400879
    144   L     323           116.9840000   -0.030713718938    0.030317706682
    144   L     324            37.4153000   -0.112528069386    0.129880028625
    144   L     325            13.7834000    0.045016327757    0.327951072278
    144   L     326             5.4521500    0.589353363399    0.453527099954
    144   L     327             2.2258800    0.465206286849    0.252154055573

    145   L     328             3.1864900   -0.251831288046   -0.014299314719
    145   L     329             1.1442700    0.061589315012    0.323572333073
    145   L     330             0.4203770    1.060185422549    0.743507765337

    146   L     331             0.1426570    1.000000000000    1.000000000000

    147   L     332             0.0483000    1.000000000000    1.000000000000

    148   D     333             0.7500000    1.000000000000

 H         

    149   S     334            18.7311370    0.033494604338
    149   S     335             2.8253944    0.234726953484
    149   S     336             0.6401217    0.813757326146

    150   S     337             0.1612778    1.000000000000

    151   P     338             1.1000000    1.000000000000

 H         

    152   S     339            18.7311370    0.033494604338
    152   S     340             2.8253944    0.234726953484
    152   S     341             0.6401217    0.813757326146

    153   S     342             0.1612778    1.000000000000

    154   P     343             1.1000000    1.000000000000

 H         

    155   S     344            18.7311370    0.033494604338
    155   S     345             2.8253944    0.234726953484
    155   S     346             0.6401217    0.813757326146

    156   S     347             0.1612778    1.000000000000

    157   P     348             1.1000000    1.000000000000

 TOTAL NUMBER OF BASIS SET SHELLS             =  157
 NUMBER OF CARTESIAN GAUSSIAN BASIS FUNCTIONS =  482
 NUMBER OF ELECTRONS                          =  168
 CHARGE OF MOLECULE                           =    1
 SPIN MULTIPLICITY                            =    1
 NUMBER OF OCCUPIED ORBITALS (ALPHA)          =   84
 NUMBER OF OCCUPIED ORBITALS (BETA )          =   84
 TOTAL NUMBER OF ATOMS                        =   38
 THE NUCLEAR REPULSION ENERGY IS     2065.5113026554

 SELECTED MURRAY-HANDY-LAMING RADIAL GRID

 LEGACY BECKE'S FUZZY CELL METHOD

 SELECTED ORIGINAL BECKE'S PARTITION FUNCTION

     LEBEDEV GRID-BASED DFT OPTIONS
     ------------------------------
     DFTTYP=WB97X-D 
     NRAD  =      96     NLEB  =     302
     NRAD0 =      24     NLEB0 =     110
     SWOFF =    5.00E-03 (PURE SCF -> DFT)
     SWITCH=    3.00E-04 (COARSE -> TIGHT GRID)
     THRESH=    0.00E+00 GTHRE=    1.00E+00

     LC/CAM PARAMETERS
     -----------------
     ALPHAC =.22204  BETAC =.77796  CAMMU = 0.200  CAMVWN =  0.00  CAMLYP =  0.00

 GRIMME'S EMPIRICAL DISPERSION CORRECTION= T
  ________________________________

           DFTD3 V1.2             
   S.GRIMME, UNIVERSITY MUENSTER  
   WED MAR 10 08:38:00 CET 2010   
  ________________________________

 PLEASE CITE DFT-D2 WORK DONE WITH THIS CODE AS:
 S. GRIMME, J. COMPUT. CHEM., 27 (2006), 1787-1799

 DFT-D2 PARAMETERS WILL BE LOADED AND PRINTED
 BEFORE THE RESULTS

 IMPLEMENTATION OF DFT-D IN GAMESS BY:
 R.PEVERATI AND K.K.BALDRIDGE, 
 J.CHEM.THEORY COMPUT. 4,(2008), 2030-2048


     $CONTRL OPTIONS
     ---------------
 SCFTYP=RHF          RUNTYP=SADPOINT     EXETYP=RUN     
 MPLEVL=       0     CITYP =NONE         CCTYP =NONE         VBTYP =NONE    
 DFTTYP=WB97X-D      TDDFT =NONE    
 MULT  =       1     ICHARG=       1     NZVAR =       0     COORD =UNIQUE  
 PP    =NONE         RELWFN=NONE         LOCAL =NONE         NUMGRD=       F
 ISPHER=      -1     NOSYM =       0     MAXIT =      30     UNITS =ANGS    
 PLTORB=       F     MOLPLT=       F     AIMPAC=       F     FRIEND=        
 NPRINT=       7     IREST =       0     GEOM  =INPUT   
 NORMF =       0     NORMP =       0     ITOL  =      20     ICUT  =       9
 INTTYP=BEST         GRDTYP=BEST         QMTTOL= 1.0E-06

     $SYSTEM OPTIONS
     ---------------
  REPLICATED MEMORY=   250000000 WORDS (ON EVERY NODE).
 DISTRIBUTED MEMDDI=           0 MILLION WORDS IN AGGREGATE,
 MEMDDI DISTRIBUTED OVER  16 PROCESSORS IS           0 WORDS/PROCESSOR.
 TOTAL MEMORY REQUESTED ON EACH PROCESSOR=   250000000 WORDS.
 TIMLIM=      525600.00 MINUTES, OR     365.0 DAYS.
 PARALL= T  BALTYP=  DLB     KDIAG=    0  COREFL= F
 MXSEQ2=     300 MXSEQ3=     150  mem10=         0

 ** LOOKING UP INTERNALLY STORED DATA FOR SOLVENT=CH2CL2   **
 OPTICAL AND PHYSICAL CONSTANTS:
 EPS=  8.930; EPSINF=  2.020; RSOLV=  2.270 A; VMOL=  64.500 ML/MOL;
 TCE= .13670E-02 1/K; STEN= 27.330 DYN/CM;  DSTEN=  0.0000; CMF=  0.0000


     -----------------------------------
     INPUT FOR PCM SOLVATION CALCULATION 
     -----------------------------------
     IEF   =     -10
     ICOMP =       0     IFIELD=       0     ICAV  =       0
     IDISP =       0     IREP  =       0     IDP   =       0

     SOLVNT=CH2CL2       EPS   =  8.9300     EPSINF=  2.0200
     VMOL  = 64.5000     TCE   =  0.00136700 STEN  = 27.3300
     DSTEN =  0.0000     CMF   =  0.0000     RSOLV =  2.2700

     NESFP =       0
     OMEGA = 40.0000     RET   =100.0000     FRO   =  0.7000

     TABS  =298.0000     IPRINT=       0

     --------------------------------
     INPUT FOR ITERATIVE C-PCM METHOD 
     --------------------------------
     IPCMIT  =         1     MXDIIS  =        50
     MXITR1  =        50     MXITR2  =        50
     THRES   = 0.100E-09     IMUL    =         3
     RCUT(1) =   15.0000     RCUT(2) =   30.0000

     IDIRCT  =         1
     IMGABI  =         0     RABI    =    4.0000
     IMGASC  =         0     RASC    =   20.0000
     THRSLS  = 0.500E-03     DENSLS  =    0.0100
     IEFPOL  =         1     REFPOL  =    0.0000

     INPUT FOR ISOTROPIC DIELECTRICS
     -------------------------------
     EPS=     8.93

     INPUT FOR CAVITY DEFINITION 
     ---------------------------
   ATOM               COORDINATES                RADIUS       EPS
      1      0.0252      0.0368     -0.0344      1.7000      8.9300
      2      1.5321      0.0980     -0.0474      1.7000      8.9300
      3     -0.9362      1.5736      0.0039      1.8500      8.9300
      4     -0.2769     -0.4924      0.9373      1.2000      8.9300
      5     -0.5726     -0.7833     -1.1925      1.7000      8.9300
      6      2.0396      2.3596     -0.3109      1.8500      8.9300
      7      2.2965     -0.2524     -1.2527      1.7000      8.9300
      8     -0.4259      2.3947     -1.4434      1.7000      8.9300
      9      0.9122      2.7885     -1.5987      1.7000      8.9300
     10      1.9738      0.2433     -2.1858      1.2000      8.9300
     11      2.2052     -1.3341     -1.5174      1.2000      8.9300
     12      3.3874     -0.1023     -1.1463      1.2000      8.9300
     13     -0.3608     -0.3069     -2.1724      1.2000      8.9300
     14     -2.0629     -1.0447     -1.0347      1.7000      8.9300
     15     -0.0400     -1.7671     -1.2292      1.2000      8.9300
     16     -0.1653      2.4992      1.2578      1.7000      8.9300
     17      1.1673      2.9199      1.1171      1.7000      8.9300
     18     -0.8920      2.8455      2.3930      1.7000      8.9300
     19      1.7945      3.6762      2.0888      1.7000      8.9300
     20     -1.3580      2.6708     -2.4396      1.7000      8.9300
     21      1.3457      3.4434     -2.7371      1.7000      8.9300
     22      1.0606      4.0195      3.2456      1.7000      8.9300
     23     -0.2615      3.6101      3.3932      1.7000      8.9300
     24     -1.9370      2.5366      2.5223      1.2000      8.9300
     25      2.8325      4.0107      1.9845      1.2000      8.9300
     26      1.5438      4.6175      4.0275      1.2000      8.9300
     27     -0.8252      3.8829      4.2928      1.2000      8.9300
     28     -0.9278      3.3340     -3.6036      1.7000      8.9300
     29      0.4043      3.7128     -3.7531      1.7000      8.9300
     30      2.3878      3.7573     -2.8643      1.2000      8.9300
     31     -1.6543      3.5537     -4.3946      1.2000      8.9300
     32      0.7311      4.2306     -4.6629      1.2000      8.9300
     33     -2.4121      2.3861     -2.3353      1.2000      8.9300
     34      2.0432      0.2385      0.9255      1.2000      8.9300
     35      1.6802     -2.1431      0.9115      1.8100      8.9300
     36     -2.6915     -0.1687     -1.2336      1.2000      8.9300
     37     -2.3209     -1.4210     -0.0346      1.2000      8.9300
     38     -2.3925     -1.8196     -1.7459      1.2000      8.9300

     ----------------------------
     INPUT FOR TESSERA DEFINITION
     ----------------------------
     NTSALL  =        60     MTHALL  =         4
     MTHAUT  =         0     AUTFRE  =    2.0000
     NTSFRZ  =        60     KEEPSM  =         0
     AREAKP  =   10.0000     BONDRY  =    1.0000
     AREATL  =    0.0100

     SPHERE     INITS       METHOD
          1        60       FIXPVA
          2        60       FIXPVA
          3        60       FIXPVA
          4        60       FIXPVA
          5        60       FIXPVA
          6        60       FIXPVA
          7        60       FIXPVA
          8        60       FIXPVA
          9        60       FIXPVA
         10        60       FIXPVA
         11        60       FIXPVA
         12        60       FIXPVA
         13        60       FIXPVA
         14        60       FIXPVA
         15        60       FIXPVA
         16        60       FIXPVA
         17        60       FIXPVA
         18        60       FIXPVA
         19        60       FIXPVA
         20        60       FIXPVA
         21        60       FIXPVA
         22        60       FIXPVA
         23        60       FIXPVA
         24        60       FIXPVA
         25        60       FIXPVA
         26        60       FIXPVA
         27        60       FIXPVA
         28        60       FIXPVA
         29        60       FIXPVA
         30        60       FIXPVA
         31        60       FIXPVA
         32        60       FIXPVA
         33        60       FIXPVA
         34        60       FIXPVA
         35        60       FIXPVA
         36        60       FIXPVA
         37        60       FIXPVA
         38        60       FIXPVA

     ------------------------------
      FIXPVA TESSELLATION FOR PCM
         PEIFENG SU AND HUI LI
     UNIVERSITY OF NEBRASKA-LINCOLN
     ------------------------------


     -----------------------------
     INPUT FOR PCM GRADIENT METHOD
     -----------------------------
     IPCDER  =         3     IFAST   =         0
     FIXPVA GRADIENTS BY PEIFENG SU AND HUI LI
  

 PCM DIMENSIONS: MXSP=  2000, MXTS=      1520, MEMORY=         61443

          ----------------
          PROPERTIES INPUT
          ----------------

     MOMENTS            FIELD           POTENTIAL          DENSITY
 IEMOM =       1   IEFLD =       0   IEPOT =       0   IEDEN =       0
 WHERE =COMASS     WHERE =NUCLEI     WHERE =NUCLEI     WHERE =NUCLEI  
 OUTPUT=BOTH       OUTPUT=BOTH       OUTPUT=BOTH       OUTPUT=BOTH    
 IEMINT=       0   IEFINT=       0                     IEDINT=       0
                                                       MORB  =       0
          EXTRAPOLATION IN EFFECT
          DIIS IN EFFECT
 ORBITAL PRINTING OPTION: NPREO=     1   482     2     1

     -------------------------------
     INTEGRAL TRANSFORMATION OPTIONS
     -------------------------------
     NWORD  =            0
     CUTOFF = 1.0E-09     MPTRAN =       0
     DIRTRF =       T     AOINTS =DUP     

          ----------------------
          INTEGRAL INPUT OPTIONS
          ----------------------
 NOPK  =       1 NORDER=       0 SCHWRZ=       T

     ------------------------------------------
     THE POINT GROUP IS C1 , NAXIS= 1, ORDER= 1
     ------------------------------------------

     DIMENSIONS OF THE SYMMETRY SUBSPACES ARE
 A   =  482

 ..... DONE SETTING UP THE RUN .....
 CPU     0: STEP CPU TIME=     0.42 TOTAL CPU TIME=          0.4 (      0.0 MIN)
 TOTAL WALL CLOCK TIME=          0.4 SECONDS, CPU UTILIZATION IS   100.00%


          -----------------------------
          STATIONARY POINT LOCATION RUN
          -----------------------------

 OBTAINING INITIAL HESSIAN, HESS=READ    

 $HESS GROUP READ FROM CARDS
 ENERGY IS    -1914.7454580309 E(NUC) IS     2065.5113026554                     

          PARAMETERS CONTROLLING GEOMETRY SEARCH ARE
          METHOD =QA                  UPHESS =POWELL  
          NNEG   =         1          NFRZ   =         0
          NSTEP  =       500          IFOLOW =         1
          HESS   =READ                RESTAR =         F
          IHREP  =         0          HSSEND =         T
          NPRT   =         0          NPUN   =         0
          OPTTOL = 1.000E-04          RMIN   = 1.500E-03
          RMAX   = 1.000E-01          RLIM   = 7.000E-02
          DXMAX  = 2.000E-01          PURIFY =         F
          MOVIE  =         F          TRUPD  =         T
          TRMAX  = 3.000E-01          TRMIN  = 5.000E-02
          ITBMAT =         5          STPT   =         F
          STSTEP = 1.000E-02          PROJCT=          T

 BEGINNING GEOMETRY SEARCH POINT NSERCH=   0 ...

 COORDINATES OF ALL ATOMS ARE (ANGS)
   ATOM   CHARGE       X              Y              Z
 ------------------------------------------------------------
 C           6.0   0.0252300000   0.0368300000  -0.0344300000
 C           6.0   1.5320800000   0.0979900000  -0.0473800000
 S          16.0  -0.9361500000   1.5735800000   0.0039200000
 H           1.0  -0.2769000000  -0.4924400000   0.9372900000
 C           6.0  -0.5726300000  -0.7833000000  -1.1925100000
 S          16.0   2.0395600000   2.3595500000  -0.3108900000
 C           6.0   2.2965100000  -0.2523700000  -1.2527400000
 C           6.0  -0.4259000000   2.3947100000  -1.4434400000
 C           6.0   0.9121600000   2.7884500000  -1.5986600000
 H           1.0   1.9738400000   0.2433300000  -2.1858100000
 H           1.0   2.2052200000  -1.3340700000  -1.5173900000
 H           1.0   3.3873900000  -0.1023100000  -1.1463400000
 H           1.0  -0.3608300000  -0.3068800000  -2.1724400000
 C           6.0  -2.0628900000  -1.0446900000  -1.0347200000
 H           1.0  -0.0399600000  -1.7670600000  -1.2292100000
 C           6.0  -0.1652900000   2.4991900000   1.2578000000
 C           6.0   1.1672900000   2.9199400000   1.1171300000
 C           6.0  -0.8920300000   2.8454500000   2.3929500000
 C           6.0   1.7945400000   3.6762100000   2.0887700000
 C           6.0  -1.3580200000   2.6707800000  -2.4396300000
 C           6.0   1.3457300000   3.4434400000  -2.7371100000
 C           6.0   1.0605700000   4.0194900000   3.2455600000
 C           6.0  -0.2614700000   3.6100800000   3.3932000000
 H           1.0  -1.9369600000   2.5365800000   2.5223200000
 H           1.0   2.8324500000   4.0106600000   1.9845000000
 H           1.0   1.5437900000   4.6174900000   4.0275400000
 H           1.0  -0.8252200000   3.8829200000   4.2928100000
 C           6.0  -0.9277800000   3.3340200000  -3.6036200000
 C           6.0   0.4043000000   3.7128100000  -3.7530700000
 H           1.0   2.3877500000   3.7572700000  -2.8642600000
 H           1.0  -1.6542700000   3.5536900000  -4.3945900000
 H           1.0   0.7310500000   4.2305900000  -4.6629400000
 H           1.0  -2.4120700000   2.3860700000  -2.3352900000
 H           1.0   2.0431700000   0.2385400000   0.9254500000
 CL         17.0   1.6802000000  -2.1431200000   0.9114500000
 H           1.0  -2.6915200000  -0.1687100000  -1.2336200000
 H           1.0  -2.3209200000  -1.4210000000  -0.0345700000
 H           1.0  -2.3925000000  -1.8196100000  -1.7458600000

          ********************
          1 ELECTRON INTEGRALS
          ********************
 ...... END OF ONE-ELECTRON INTEGRALS ......
 CPU     0: STEP CPU TIME=     0.07 TOTAL CPU TIME=          0.5 (      0.0 MIN)
 TOTAL WALL CLOCK TIME=          0.5 SECONDS, CPU UTILIZATION IS    92.45%

          -------------
          GUESS OPTIONS
          -------------
          GUESS =MOREAD            NORB  =      84          NORDER=       0
          MIX   =       F          PRTMO =       F          PUNMO =       F
          TOLZ  = 1.0E-08          TOLE  = 1.0E-05
          SYMDEN=       F          PURIFY=       F

 INITIAL GUESS ORBITALS GENERATED BY MOREAD   ROUTINE.

 STATISTICS FOR GENERATION OF SYMMETRY ORBITAL -Q- MATRIX
 NUMBER OF CARTESIAN ATOMIC ORBITALS=        482
 NUMBER OF SPHERICAL CONTAMINANTS DROPPED=     0
 NUMBER OF LINEARLY DEPENDENT MOS DROPPED=     3
 TOTAL NUMBER OF MOS IN VARIATION SPACE=     479

 ...WARNING (SYMORB.SRC)...
 THE INPUT BASIS SET CONTAINS APPROXIMATE LINEAR DEPENDENCE.
 THE SMALLEST EIGENVALUE OF THE OVERLAP MATRIX IS   3.417918E-07
 THERE ARE    3 EIGENVALUES LESS THAN QMTTOL=  1.00E-06
 EIGENVECTORS BELOW -QMTTOL- ARE DROPPED FROM THE MO SPACE,
 IN ORDER TO ELIMINATE THE APPROXIMATE LINEAR DEPENDENCE.

 THIS WILL MOST LIKELY CHANGE THE ENERGY ON THE ORDER OF TENS OF MICROHARTREES,
 DEPENDING ON THE NUMBER OF ORBITALS REMOVED.  THE VALUE OF QMTTOL CAN BE 
 CHANGED IN $CONTRL: JOBS WITH EIGENVALUES BELOW 1.0E-07 PROBABLY WON'T
 CONVERGE.  EIGENVALUES BETWEEN 1.0E-07 AND 1.0E-06 MAY REQUIRE LOOSENING OF
 THE DENSITY CRITERION (CONV IN $SCF), MORE ACCURATE INTEGRAL EVALUATION
 (ICUT=11 IN $CONTRL), MORE ACCURATE DIRECT SCF FOCK MATRIX
 CONSTRUCTION (FDIFF=.FALSE. IN $SCF), OR CHANGING THE SCF CONVERGER
 (DIIS=.TRUE. IN $SCF).

                    * * * * * WARNING * * * * *
 POSSIBLE LINEAR DEPENDENCE PROBLEMS DETECTED, INPUT QMTTOL= 1.0E-06,
 WITH     6 OVERLAP EIGENVALUES LYING BETWEEN 1.0E-05 AND QMTTOL.
 IF YOU EXPERIENCE SCF CONVERGENCE DIFFICULTIES WITH THE DENSITY ALMOST BUT
 NOT QUITE CONVERGED, YOU MAY NEED TO LOOSEN -QMTTOL- BY A FACTOR 5 TO 10.

 SYMMETRIES FOR INITIAL GUESS ORBITALS FOLLOW.   BOTH SET(S).
    84 ORBITALS ARE OCCUPIED (   32 CORE ORBITALS).
     1=A        2=A        3=A        4=A        5=A        6=A        7=A   
     8=A        9=A       10=A       11=A       12=A       13=A       14=A   
    15=A       16=A       17=A       18=A       19=A       20=A       21=A   
    22=A       23=A       24=A       25=A       26=A       27=A       28=A   
    29=A       30=A       31=A       32=A       33=A       34=A       35=A   
    36=A       37=A       38=A       39=A       40=A       41=A       42=A   
    43=A       44=A       45=A       46=A       47=A       48=A       49=A   
    50=A       51=A       52=A       53=A       54=A       55=A       56=A   
    57=A       58=A       59=A       60=A       61=A       62=A       63=A   
    64=A       65=A       66=A       67=A       68=A       69=A       70=A   
    71=A       72=A       73=A       74=A       75=A       76=A       77=A   
    78=A       79=A       80=A       81=A       82=A       83=A       84=A   
    85=A       86=A       87=A       88=A       89=A       90=A       91=A   
    92=A       93=A       94=A       95=A       96=A       97=A       98=A   
    99=A      100=A      101=A      102=A      103=A      104=A      105=A   
   106=A      107=A      108=A      109=A      110=A      111=A      112=A   
   113=A      114=A      115=A      116=A      117=A      118=A      119=A   
   120=A      121=A      122=A      123=A      124=A      125=A      126=A   
   127=A      128=A      129=A      130=A      131=A      132=A      133=A   
   134=A      135=A      136=A      137=A      138=A      139=A      140=A   
   141=A      142=A      143=A      144=A      145=A      146=A      147=A   
   148=A      149=A      150=A      151=A      152=A      153=A      154=A   
   155=A      156=A      157=A      158=A      159=A      160=A      161=A   
   162=A      163=A      164=A      165=A      166=A      167=A      168=A   
   169=A      170=A      171=A      172=A      173=A      174=A      175=A   
   176=A      177=A      178=A      179=A      180=A      181=A      182=A   
   183=A      184=A      185=A      186=A      187=A      188=A      189=A   
   190=A      191=A      192=A      193=A      194=A      195=A      196=A   
   197=A      198=A      199=A      200=A      201=A      202=A      203=A   
   204=A      205=A      206=A      207=A      208=A      209=A      210=A   
   211=A      212=A      213=A      214=A      215=A      216=A      217=A   
   218=A      219=A      220=A      221=A      222=A      223=A      224=A   
   225=A      226=A      227=A      228=A      229=A      230=A      231=A   
   232=A      233=A      234=A      235=A      236=A      237=A      238=A   
   239=A      240=A      241=A      242=A      243=A      244=A      245=A   
   246=A      247=A      248=A      249=A      250=A      251=A      252=A   
   253=A      254=A      255=A      256=A      257=A      258=A      259=A   
   260=A      261=A      262=A      263=A      264=A      265=A      266=A   
   267=A      268=A      269=A      270=A      271=A      272=A      273=A   
   274=A      275=A      276=A      277=A      278=A      279=A      280=A   
   281=A      282=A      283=A      284=A      285=A      286=A      287=A   
   288=A      289=A      290=A      291=A      292=A      293=A      294=A   
   295=A      296=A      297=A      298=A      299=A      300=A      301=A   
   302=A      303=A      304=A      305=A      306=A      307=A      308=A   
   309=A      310=A      311=A      312=A      313=A      314=A      315=A   
   316=A      317=A      318=A      319=A      320=A      321=A      322=A   
   323=A      324=A      325=A      326=A      327=A      328=A      329=A   
   330=A      331=A      332=A      333=A      334=A      335=A      336=A   
   337=A      338=A      339=A      340=A      341=A      342=A      343=A   
   344=A      345=A      346=A      347=A      348=A      349=A      350=A   
   351=A      352=A      353=A      354=A      355=A      356=A      357=A   
   358=A      359=A      360=A      361=A      362=A      363=A      364=A   
   365=A      366=A      367=A      368=A      369=A      370=A      371=A   
   372=A      373=A      374=A      375=A      376=A      377=A      378=A   
   379=A      380=A      381=A      382=A      383=A      384=A      385=A   
   386=A      387=A      388=A      389=A      390=A      391=A      392=A   
   393=A      394=A      395=A      396=A      397=A      398=A      399=A   
   400=A      401=A      402=A      403=A      404=A      405=A      406=A   
   407=A      408=A      409=A      410=A      411=A      412=A      413=A   
   414=A      415=A      416=A      417=A      418=A      419=A      420=A   
   421=A      422=A      423=A      424=A      425=A      426=A      427=A   
   428=A      429=A      430=A      431=A      432=A      433=A      434=A   
   435=A      436=A      437=A      438=A      439=A      440=A      441=A   
   442=A      443=A      444=A      445=A      446=A      447=A      448=A   
   449=A      450=A      451=A      452=A      453=A      454=A      455=A   
   456=A      457=A      458=A      459=A      460=A      461=A      462=A   
   463=A      464=A      465=A      466=A      467=A      468=A      469=A   
   470=A      471=A      472=A      473=A      474=A      475=A      476=A   
   477=A      478=A      479=A   
 ...... END OF INITIAL ORBITAL SELECTION ......
 CPU     0: STEP CPU TIME=     0.49 TOTAL CPU TIME=          1.0 (      0.0 MIN)
 TOTAL WALL CLOCK TIME=          1.2 SECONDS, CPU UTILIZATION IS    82.35%

                    ----------------------
                    AO INTEGRAL TECHNOLOGY
                    ----------------------
     S,P,L SHELL ROTATED AXIS INTEGRALS, REPROGRAMMED BY
        KAZUYA ISHIMURA (IMS) AND JOSE SIERRA (SYNSTAR).
     S,P,D,L SHELL ROTATED AXIS INTEGRALS PROGRAMMED BY
        KAZUYA ISHIMURA (INSTITUTE FOR MOLECULAR SCIENCE).
     S,P,D,F,G SHELL TO TOTAL QUARTET ANGULAR MOMENTUM SUM 5,
        ERIC PROGRAM BY GRAHAM FLETCHER (ELORET AND NASA ADVANCED
        SUPERCOMPUTING DIVISION, AMES RESEARCH CENTER).
     S,P,D,F,G,L SHELL GENERAL RYS QUADRATURE PROGRAMMED BY
        MICHEL DUPUIS (PACIFIC NORTHWEST NATIONAL LABORATORY).

          --------------------------------
          2 ELECTRON LC EXCHANGE INTEGRALS
          --------------------------------

 DIRECT SCF METHOD SKIPS INTEGRAL STORAGE ON DISK.
 DIRECT TRANSFORMATION SKIPS AO INTEGRAL STORAGE ON DISK.
  ...... END OF TWO-ELECTRON INTEGRALS .....
 CPU     0: STEP CPU TIME=     0.01 TOTAL CPU TIME=          1.0 (      0.0 MIN)
 TOTAL WALL CLOCK TIME=          1.2 SECONDS, CPU UTILIZATION IS    82.50%

          --------------------
          2 ELECTRON INTEGRALS
          --------------------

 DIRECT SCF METHOD SKIPS INTEGRAL STORAGE ON DISK.
 DIRECT TRANSFORMATION SKIPS AO INTEGRAL STORAGE ON DISK.
  ...... END OF TWO-ELECTRON INTEGRALS .....
 CPU     0: STEP CPU TIME=     0.00 TOTAL CPU TIME=          1.0 (      0.0 MIN)
 TOTAL WALL CLOCK TIME=          1.2 SECONDS, CPU UTILIZATION IS    82.50%

          -------------------------------------
          ---- POLARISABLE CONTINUUM MODEL ----
          ----      UNIVERSITY OF PISA     ----
          -------------------------------------

     ----------------------------
     INPUT FOR TESSERA DEFINITION
     ----------------------------
     NTSALL  =        60     MTHALL  =         4
     MTHAUT  =         0     AUTFRE  =    2.0000
     NTSFRZ  =        60     KEEPSM  =         0
     AREAKP  =   10.0000     BONDRY  =    1.0000
     AREATL  =    0.0100

     SPHERE     INITS       METHOD
          1        60       FIXPVA
          2        60       FIXPVA
          3        60       FIXPVA
          4        60       FIXPVA
          5        60       FIXPVA
          6        60       FIXPVA
          7        60       FIXPVA
          8        60       FIXPVA
          9        60       FIXPVA
         10        60       FIXPVA
         11        60       FIXPVA
         12        60       FIXPVA
         13        60       FIXPVA
         14        60       FIXPVA
         15        60       FIXPVA
         16        60       FIXPVA
         17        60       FIXPVA
         18        60       FIXPVA
         19        60       FIXPVA
         20        60       FIXPVA
         21        60       FIXPVA
         22        60       FIXPVA
         23        60       FIXPVA
         24        60       FIXPVA
         25        60       FIXPVA
         26        60       FIXPVA
         27        60       FIXPVA
         28        60       FIXPVA
         29        60       FIXPVA
         30        60       FIXPVA
         31        60       FIXPVA
         32        60       FIXPVA
         33        60       FIXPVA
         34        60       FIXPVA
         35        60       FIXPVA
         36        60       FIXPVA
         37        60       FIXPVA
         38        60       FIXPVA

     ------------------------------
      FIXPVA TESSELLATION FOR PCM
         PEIFENG SU AND HUI LI
     UNIVERSITY OF NEBRASKA-LINCOLN
     ------------------------------


     INPUT FOR CAVITY DEFINITION 
     ---------------------------
   ATOM               COORDINATES                RADIUS       EPS
      1      0.0252      0.0368     -0.0344      1.7000      8.9300
      2      1.5321      0.0980     -0.0474      1.7000      8.9300
      3     -0.9362      1.5736      0.0039      1.8500      8.9300
      4     -0.2769     -0.4924      0.9373      1.2000      8.9300
      5     -0.5726     -0.7833     -1.1925      1.7000      8.9300
      6      2.0396      2.3596     -0.3109      1.8500      8.9300
      7      2.2965     -0.2524     -1.2527      1.7000      8.9300
      8     -0.4259      2.3947     -1.4434      1.7000      8.9300
      9      0.9122      2.7885     -1.5987      1.7000      8.9300
     10      1.9738      0.2433     -2.1858      1.2000      8.9300
     11      2.2052     -1.3341     -1.5174      1.2000      8.9300
     12      3.3874     -0.1023     -1.1463      1.2000      8.9300
     13     -0.3608     -0.3069     -2.1724      1.2000      8.9300
     14     -2.0629     -1.0447     -1.0347      1.7000      8.9300
     15     -0.0400     -1.7671     -1.2292      1.2000      8.9300
     16     -0.1653      2.4992      1.2578      1.7000      8.9300
     17      1.1673      2.9199      1.1171      1.7000      8.9300
     18     -0.8920      2.8455      2.3930      1.7000      8.9300
     19      1.7945      3.6762      2.0888      1.7000      8.9300
     20     -1.3580      2.6708     -2.4396      1.7000      8.9300
     21      1.3457      3.4434     -2.7371      1.7000      8.9300
     22      1.0606      4.0195      3.2456      1.7000      8.9300
     23     -0.2615      3.6101      3.3932      1.7000      8.9300
     24     -1.9370      2.5366      2.5223      1.2000      8.9300
     25      2.8325      4.0107      1.9845      1.2000      8.9300
     26      1.5438      4.6175      4.0275      1.2000      8.9300
     27     -0.8252      3.8829      4.2928      1.2000      8.9300
     28     -0.9278      3.3340     -3.6036      1.7000      8.9300
     29      0.4043      3.7128     -3.7531      1.7000      8.9300
     30      2.3878      3.7573     -2.8643      1.2000      8.9300
     31     -1.6543      3.5537     -4.3946      1.2000      8.9300
     32      0.7311      4.2306     -4.6629      1.2000      8.9300
     33     -2.4121      2.3861     -2.3353      1.2000      8.9300
     34      2.0432      0.2385      0.9255      1.2000      8.9300
     35      1.6802     -2.1431      0.9115      1.8100      8.9300
     36     -2.6915     -0.1687     -1.2336      1.2000      8.9300
     37     -2.3209     -1.4210     -0.0346      1.2000      8.9300
     38     -2.3925     -1.8196     -1.7459      1.2000      8.9300

 MEMORY USED TO GENERATE CAVITY=    368402


 TOTAL NUMBER OF SPHERES=    38
 SPHERE           CENTER  (X,Y,Z) (A)               RADIUS (A)      AREA(A*A)
     1   0.025230000   0.036830000  -0.034430000   2.040000000   0.000000110
     2   1.532080000   0.097990000  -0.047380000   2.040000000   0.000153419
     3  -0.936150000   1.573580000   0.003920000   2.220000000   8.122368074
     4  -0.276900000  -0.492440000   0.937290000   1.440000000   2.977119706
     5  -0.572630000  -0.783300000  -1.192510000   2.040000000   2.085826232
     6   2.039560000   2.359550000  -0.310890000   2.220000000  11.820754357
     7   2.296510000  -0.252370000  -1.252740000   2.040000000   3.586951464
     8  -0.425900000   2.394710000  -1.443440000   2.040000000   1.430845710
     9   0.912160000   2.788450000  -1.598660000   2.040000000   0.998714862
    10   1.973840000   0.243330000  -2.185810000   1.440000000   2.617483841
    11   2.205220000  -1.334070000  -1.517390000   1.440000000   3.787239842
    12   3.387390000  -0.102310000  -1.146340000   1.440000000   6.808581562
    13  -0.360830000  -0.306880000  -2.172440000   1.440000000   2.821860011
    14  -2.062890000  -1.044690000  -1.034720000   2.040000000   5.789569605
    15  -0.039960000  -1.767060000  -1.229210000   1.440000000   2.797289643
    16  -0.165290000   2.499190000   1.257800000   2.040000000   0.962842720
    17   1.167290000   2.919940000   1.117130000   2.040000000   2.007415523
    18  -0.892030000   2.845450000   2.392950000   2.040000000   5.270024800
    19   1.794540000   3.676210000   2.088770000   2.040000000   5.287071067
    20  -1.358020000   2.670780000  -2.439630000   2.040000000   5.210316869
    21   1.345730000   3.443440000  -2.737110000   2.040000000   6.313077394
    22   1.060570000   4.019490000   3.245560000   2.040000000   6.664295858
    23  -0.261470000   3.610080000   3.393200000   2.040000000   7.487382889
    24  -1.936960000   2.536580000   2.522320000   1.440000000   6.573298722
    25   2.832450000   4.010660000   1.984500000   1.440000000   6.351595515
    26   1.543790000   4.617490000   4.027540000   1.440000000   7.486229964
    27  -0.825220000   3.882920000   4.292810000   1.440000000   6.887807027
    28  -0.927780000   3.334020000  -3.603620000   2.040000000   7.939269021
    29   0.404300000   3.712810000  -3.753070000   2.040000000   8.018716490
    30   2.387750000   3.757270000  -2.864260000   1.440000000   6.338798453
    31  -1.654270000   3.553690000  -4.394590000   1.440000000   7.701007869
    32   0.731050000   4.230590000  -4.662940000   1.440000000   7.216876200
    33  -2.412070000   2.386070000  -2.335290000   1.440000000   5.072233815
    34   2.043170000   0.238540000   0.925450000   1.440000000   3.736370827
    35   1.680200000  -2.143120000   0.911450000   2.172000000  34.814917459
    36  -2.691520000  -0.168710000  -1.233620000   1.440000000   3.409315147
    37  -2.320920000  -1.421000000  -0.034570000   1.440000000   5.882108610
    38  -2.392500000  -1.819610000  -1.745860000   1.440000000   7.063590163

 TOTAL NUMBER OF TESSERAE=     525
 SURFACE AREA=   219.33932084(A**2)    CAVITY VOLUME=    267.04012962 (A**3)
 CPU     0: STEP CPU TIME=     0.04 TOTAL CPU TIME=          1.0 (      0.0 MIN)
 TOTAL WALL CLOCK TIME=          1.2 SECONDS, CPU UTILIZATION IS    83.06%

          THE SOLUTE IS ENCLOSED IN ONE CAVITY
 DONE CHECKING SEPARATION.
 CPU     0: STEP CPU TIME=     0.00 TOTAL CPU TIME=          1.0 (      0.0 MIN)
 TOTAL WALL CLOCK TIME=          1.2 SECONDS, CPU UTILIZATION IS    83.06%

 ..... DONE GENERATING CAVITY .....
 CPU     0: STEP CPU TIME=     0.00 TOTAL CPU TIME=          1.0 (      0.0 MIN)
 TOTAL WALL CLOCK TIME=          1.2 SECONDS, CPU UTILIZATION IS    83.06%
 NUCLEI-NUCLEAR CHARGE POLARIZATION ADJUSTMENT TO VNN=        0.0000000000

          --------------------------
           R-WB97X-D SCF CALCULATION
          --------------------------

     NUCLEAR ENERGY =      2065.5113026554
     MAXIT =   30     NPUNCH=    2
     EXTRAP=T  DAMP=F  SHIFT=F  RSTRCT=F  DIIS=T  DEM=F  SOSCF=F
         DENSITY MATRIX CONVERGENCE THRESHOLD=  2.00E-05
     COARSE -> FINE DFT GRID SWITCH THRESHOLD=  3.00E-04 (SWITCH IN $DFT)
                   HF -> DFT SWITCH THRESHOLD=  0.00E+00 (SWOFF IN $DFT)
     MEMORY REQUIRED FOR RHF ITERS=   3438050 WORDS.

 DIRECT SCF CALCULATION, SCHWRZ=T   FDIFF=F,  DIRTHR=  0.00E+00 NITDIR=10
 SCHWARZ INEQUALITY OVERHEAD:    101216 INTEGRALS, T=        0.00

     EXCHANGE FUNCTIONAL   =WB97X-D   
     CORRELATION FUNCTIONAL=WB97X-D   
     DFT THRESHOLD         =.908E-09
     GRID CHANGE THRESHOLD =.300E-03
 FOR AN EULER-MACLAURIN QUADRATURE USING  96 RADIAL POINTS:
 SMALLEST GAUSSIAN PRIMITIVE EXPONENT=        0.0405000000 OF TYPE -P-
 ON ATOM NUMBER   3 HAS RADIAL NORMALIZATION=  1.000000
  LARGEST GAUSSIAN PRIMITIVE EXPONENT=    25180.1000000000 OF TYPE -S-
 ON ATOM NUMBER  35 HAS RADIAL NORMALIZATION=  1.000000

                                                                                   NONZERO     BLOCKS
 ITER EX DEM     TOTAL ENERGY        E CHANGE  DENSITY CHANGE    DIIS ERROR      INTEGRALS    SKIPPED
          * * *   INITIATING DIIS PROCEDURE   * * *
   1  0  0    -1914.7120208281 -1914.7120208281   0.000092096   0.000093740     3171123173   44821327
   2  1  0    -1914.7120208533    -0.0000000253   0.000098167   0.000000331     3171122781   44821334
   3  2  0    -1914.7120208534    -0.0000000001   0.000077037   0.000000349     3171122773   44821334
   4  3  0    -1914.7120208535    -0.0000000001   0.000027860   0.000000198     3171122782   44821335
   5  4  0    -1914.7120208533     0.0000000002   0.000010277   0.000000032     3171122783   44821334

          -----------------
          DENSITY CONVERGED
          -----------------
     TIME TO FORM FOCK OPERATORS=     103.0 SECONDS (      20.6 SEC/ITER)
     FOCK TIME ON FIRST ITERATION=      20.5, LAST ITERATION=      20.2
     TIME TO SOLVE SCF EQUATIONS=       1.2 SECONDS (       0.2 SEC/ITER)

          ----------------------------
          DFT-D PARAMETERS AND RESULTS
          ----------------------------
 C6 COEFFICIENTS USED:
       1 C6 FOR ELEMENT   1
  Z=  1 C6(AA)=    2.43
       1 C6 FOR ELEMENT   6
  Z=  6 C6(AA)=   30.35
       1 C6 FOR ELEMENT  16
  Z= 16 C6(AA)=   96.61
       1 C6 FOR ELEMENT  17
  Z= 17 C6(AA)=   87.94

 #          XYZ [AU]             R0(AA) [ANG.]  CN         C6(AA)     C8(AA)   C10(AA) [AU]
  1   0.04768   0.06960  -0.06506    6  1.320  4.115        30.4       877.9     31103.1
  2   2.89521   0.18517  -0.08954    6  1.320  3.952        30.4       877.9     31103.1
  3  -1.76907   2.97364   0.00741   16  1.530  3.799        96.6      4733.2    284058.9
  4  -0.52327  -0.93058   1.77122    1  0.910  1.017         2.4        29.4       434.7
  5  -1.08211  -1.48022  -2.25352    6  1.320  4.164        30.4       877.9     31103.1
  6   3.85421   4.45890  -0.58750   16  1.530  3.209        96.6      4733.2    284058.9
  7   4.33977  -0.47691  -2.36734    6  1.320  4.118        30.4       877.9     31103.1
  8  -0.80483   4.52535  -2.72771    6  1.320  3.274        30.4       877.9     31103.1
  9   1.72373   5.26941  -3.02103    6  1.320  3.260        30.4       877.9     31103.1
 10   3.73002   0.45983  -4.13058    1  0.910  0.999         2.4        29.4       434.7
 11   4.16726  -2.52103  -2.86745    1  0.910  0.999         2.4        29.4       434.7
 12   6.40124  -0.19334  -2.16627    1  0.910  0.998         2.4        29.4       434.7
 13  -0.68187  -0.57992  -4.10532    1  0.910  1.001         2.4        29.4       434.7
 14  -3.89830  -1.97418  -1.95534    6  1.320  4.037        30.4       877.9     31103.1
 15  -0.07551  -3.33926  -2.32287    1  0.910  1.001         2.4        29.4       434.7
 16  -0.31235   4.72278   2.37690    6  1.320  3.273        30.4       877.9     31103.1
 17   2.20586   5.51789   2.11107    6  1.320  3.258        30.4       877.9     31103.1
 18  -1.68569   5.37712   4.52202    6  1.320  3.233        30.4       877.9     31103.1
 19   3.39119   6.94703   3.94720    6  1.320  3.210        30.4       877.9     31103.1
 20  -2.56629   5.04704  -4.61023    6  1.320  3.231        30.4       877.9     31103.1
 21   2.54306   6.50716  -5.17239    6  1.320  3.211        30.4       877.9     31103.1
 22   2.00419   7.59573   6.13322    6  1.320  3.132        30.4       877.9     31103.1
 23  -0.49411   6.82206   6.41222    6  1.320  3.128        30.4       877.9     31103.1
 24  -3.66032   4.79344   4.76649    1  0.910  1.003         2.4        29.4       434.7
 25   5.35255   7.57905   3.75016    1  0.910  1.003         2.4        29.4       434.7
 26   2.91734   8.72579   7.61095    1  0.910  1.001         2.4        29.4       434.7
 27  -1.55944   7.33765   8.11223    1  0.910  1.001         2.4        29.4       434.7
 28  -1.75325   6.30038  -6.80985    6  1.320  3.129        30.4       877.9     31103.1
 29   0.76402   7.01619  -7.09227    6  1.320  3.132        30.4       877.9     31103.1
 30   4.51219   7.10021  -5.41267    1  0.910  1.003         2.4        29.4       434.7
 31  -3.12612   6.71550  -8.30457    1  0.910  1.001         2.4        29.4       434.7
 32   1.38148   7.99466  -8.81168    1  0.910  1.001         2.4        29.4       434.7
 33  -4.55815   4.50902  -4.41306    1  0.910  1.003         2.4        29.4       434.7
 34   3.86103   0.45078   1.74885    1  0.910  1.022         2.4        29.4       434.7
 35   3.17512  -4.04991   1.72239   17  1.490  0.420        87.9      3669.2    187537.3
 36  -5.08624  -0.31882  -2.33120    1  0.910  1.000         2.4        29.4       434.7
 37  -4.38590  -2.68530  -0.06533    1  0.910  0.997         2.4        29.4       434.7
 38  -4.52117  -3.43856  -3.29920    1  0.910  0.996         2.4        29.4       434.7

     MOLECULAR C6(AA) [AU] =     22724.54

           DFT-D V2

 FUNCTIONAL: WB97X-D 

 PARAMETERS
 S6       :    1.0000
 RS6      :    1.1000
 USING CHAI-HEAD-GORDON DAMPING FUNCTION
 ALPHA6   :    6.0000

 EDISP /KCAL,AU:   -20.9821 -0.03343718

 E6    /KCAL :   -20.9821

 FINAL R-WB97X-D ENERGY IS    -1914.7454580307 AFTER   5 ITERATIONS
 DFT EXCHANGE + CORRELATION ENERGY =      -125.6742293794
 TOTAL ELECTRON NUMBER             =       168.0000270100
 GRIMME'S DISPERSION ENERGY                     =       -0.0334371774
 ENERGY WITHOUT GRIMME'S DISPERSION CORRECTION IS    -1914.7120208533
  
   PCM ASC=     -0.8960203664
   GCAVP  =      0.0000000000
   GDISP  =      0.0000000000
   GREP   =      0.0000000000

          ------------
          EIGENVECTORS
          ------------

                      1          2          3          4          5
                 -101.6532   -89.2155   -89.1529   -10.4446   -10.4167
                     A          A          A          A          A   
    1  C  1  S   -0.000001  -0.000037   0.000034   0.004257   0.993911
    2  C  1  S    0.000015  -0.000081   0.000173  -0.000306   0.048977
    3  C  1  X   -0.000005  -0.000035  -0.000004  -0.000044   0.000024
    4  C  1  Y    0.000015   0.000057   0.000009   0.000016   0.000860
    5  C  1  Z   -0.000007   0.000012  -0.000005   0.000019  -0.000157
    6  C  1  S    0.000007   0.001324  -0.001261   0.008874  -0.033321
    7  C  1  X   -0.000096   0.000147  -0.000173   0.003179  -0.002238
    8  C  1  Y   -0.000059   0.000600  -0.000541  -0.000055  -0.003520
    9  C  1  Z   -0.000066   0.000045   0.000085  -0.000771   0.002538
   10  C  1  S    0.001318   0.007011  -0.004419   0.051899  -0.011653
   11  C  1  X    0.000363  -0.000426  -0.000379   0.004634   0.006622
   12  C  1  Y   -0.000704   0.001438  -0.000348   0.007017   0.000958
   13  C  1  Z   -0.000753  -0.000431   0.000670  -0.005526   0.001037
   14  C  1 XX   -0.000011  -0.000062   0.000029  -0.000609  -0.007108
   15  C  1 YY   -0.000017  -0.000071   0.000007  -0.000172  -0.007257
   16  C  1 ZZ   -0.000002  -0.000057   0.000050  -0.000175  -0.006904
   17  C  1 XY    0.000020   0.000036  -0.000020   0.000014   0.000050
   18  C  1 XZ   -0.000003  -0.000003   0.000001  -0.000045  -0.000032
   19  C  1 YZ    0.000009  -0.000005  -0.000001   0.000032  -0.000140
   20  C  2  S   -0.000008   0.000021  -0.000033   0.993996  -0.004620
   21  C  2  S   -0.000058   0.000131  -0.000221   0.046884  -0.000681
   22  C  2  X   -0.000001   0.000026  -0.000012  -0.000428  -0.000000
   23  C  2  Y    0.000037   0.000018  -0.000046   0.000284  -0.000077
   24  C  2  Z   -0.000014  -0.000003   0.000013  -0.000335   0.000024
   25  C  2  S    0.000144  -0.000736   0.000895  -0.027874   0.008285
   26  C  2  X    0.000052   0.000297  -0.000245   0.003374  -0.003943
   27  C  2  Y   -0.000129  -0.000378   0.000448  -0.001581   0.000430
   28  C  2  Z    0.000062  -0.000046  -0.000057   0.002744  -0.001046
   29  C  2  S    0.000062  -0.004609   0.005811  -0.037587   0.021895
   30  C  2  X   -0.000148   0.000214  -0.000677   0.003668   0.001297
   31  C  2  Y   -0.001320  -0.001786   0.003191  -0.010830   0.009030
   32  C  2  Z    0.000077   0.000897  -0.000300   0.001639  -0.007586
   33  C  2 XX   -0.000014  -0.000005  -0.000031  -0.006603  -0.000424
   34  C  2 YY    0.000002   0.000004   0.000057  -0.007014  -0.000247
   35  C  2 ZZ   -0.000005   0.000010  -0.000041  -0.006380  -0.000007
   36  C  2 XY   -0.000007   0.000033   0.000018   0.000003  -0.000044
   37  C  2 XZ    0.000002  -0.000001   0.000000   0.000041   0.000051
   38  C  2 YZ   -0.000013  -0.000002  -0.000008   0.000125   0.000073
   39  S  3  S   -0.000000   0.996134   0.000037   0.000009  -0.000017
   40  S  3  S   -0.000003   0.014778  -0.000068   0.000156  -0.000366
   41  S  3  X    0.000000   0.000070   0.000008   0.000035   0.000001
   42  S  3  Y   -0.000000   0.000017   0.000001  -0.000014   0.000044
   43  S  3  Z    0.000000  -0.000008  -0.000001   0.000004   0.000007
   44  S  3  S   -0.000014  -0.023881  -0.000198   0.000709  -0.001221
   45  S  3  X   -0.000006   0.000000  -0.000056  -0.000193   0.000050
   46  S  3  Y    0.000006  -0.000029  -0.000005   0.000111  -0.000585
   47  S  3  Z   -0.000003   0.000003   0.000011  -0.000059  -0.000023
   48  S  3  S    0.000026   0.001962   0.002352  -0.007639   0.013066
   49  S  3  X    0.000043  -0.001430   0.001092  -0.002670   0.007500
   50  S  3  Y   -0.000005  -0.000241   0.000176   0.000373   0.000184
   51  S  3  Z    0.000001   0.000140  -0.000183   0.000497  -0.000101
   52  S  3  S    0.002348  -0.008697   0.001268   0.002385   0.034851
   53  S  3  X    0.000623  -0.001624  -0.000105   0.002072   0.007142
   54  S  3  Y    0.000011   0.001124  -0.000127   0.007124   0.004559
   55  S  3  Z    0.000342   0.001488  -0.000544   0.003200   0.005700
   56  S  3 XX   -0.000001   0.008342  -0.000107  -0.000036  -0.000379
   57  S  3 YY   -0.000003   0.008312  -0.000058   0.000068  -0.000211
   58  S  3 ZZ   -0.000004   0.008312  -0.000045   0.000106  -0.000164
   59  S  3 XY   -0.000004   0.000012  -0.000029   0.000125  -0.000154
   60  S  3 XZ    0.000001  -0.000006   0.000008  -0.000007   0.000048
   61  S  3 YZ   -0.000002  -0.000003   0.000004  -0.000033   0.000072
   62  H  4  S   -0.000011  -0.000061   0.000016  -0.000105   0.000168
   63  H  4  S   -0.000098  -0.000149   0.000035  -0.002183   0.002376
   64  H  4  X   -0.000013   0.000003   0.000005  -0.000010  -0.000040
   65  H  4  Y    0.000014  -0.000031   0.000012  -0.000005  -0.000090
   66  H  4  Z    0.000000   0.000008   0.000005   0.000060   0.000229
   67  C  5  S    0.000009  -0.000013   0.000000   0.000028   0.001418
   68  C  5  S    0.000036  -0.000036  -0.000007   0.000138  -0.000195
   69  C  5  X    0.000010   0.000002   0.000004  -0.000072   0.000059
   70  C  5  Y   -0.000000  -0.000042   0.000009  -0.000054   0.000133
   71  C  5  Z    0.000009  -0.000028   0.000008  -0.000060   0.000057
   72  C  5  S   -0.000215   0.000173   0.000062  -0.002450   0.006097
   73  C  5  X   -0.000090  -0.000091   0.000070  -0.000254   0.001534
   74  C  5  Y   -0.000039  -0.000008   0.000099  -0.000716   0.001416
   75  C  5  Z   -0.000131   0.000073   0.000014  -0.001213   0.001452
   76  C  5  S   -0.002472  -0.001024   0.001066  -0.017752   0.010558
   77  C  5  X   -0.000100   0.000124   0.000335  -0.003474  -0.000396
   78  C  5  Y   -0.000242  -0.000018   0.000100  -0.003565   0.001186
   79  C  5  Z   -0.000424  -0.000142   0.000206  -0.002711   0.001199
   80  C  5 XX    0.000014  -0.000026   0.000006   0.000066  -0.000117
   81  C  5 YY    0.000011  -0.000043   0.000011  -0.000036  -0.000077
   82  C  5 ZZ    0.000011  -0.000036   0.000001  -0.000018  -0.000286
   83  C  5 XY    0.000002  -0.000007   0.000010  -0.000048  -0.000000
   84  C  5 XZ   -0.000008   0.000003   0.000002  -0.000045  -0.000085
   85  C  5 YZ   -0.000007  -0.000004   0.000005  -0.000023  -0.000125
   86  S  6  S   -0.000000  -0.000042   0.996131  -0.000022   0.000013
   87  S  6  S   -0.000005  -0.000064   0.014762  -0.000361   0.000254
   88  S  6  X   -0.000001  -0.000008  -0.000068  -0.000010  -0.000010
   89  S  6  Y   -0.000002  -0.000012   0.000027   0.000024  -0.000000
   90  S  6  Z    0.000001   0.000001   0.000005   0.000001   0.000008
   91  S  6  S   -0.000015  -0.000152  -0.023960  -0.001666   0.001022
   92  S  6  X    0.000004   0.000054   0.000013   0.000172  -0.000031
   93  S  6  Y    0.000015   0.000092  -0.000082   0.000087  -0.000085
   94  S  6  Z   -0.000004  -0.000007   0.000004  -0.000028  -0.000071
   95  S  6  S    0.000064   0.001786   0.003107   0.009218  -0.008243
   96  S  6  X   -0.000083  -0.000970   0.000986  -0.005423   0.003411
   97  S  6  Y   -0.000065  -0.000154   0.000176  -0.000659   0.001912
   98  S  6  Z    0.000000   0.000035  -0.000073   0.001137  -0.000049
   99  S  6  S    0.003053   0.008144  -0.017731   0.073916  -0.003837
  100  S  6  X   -0.000575  -0.001666   0.003760  -0.014193   0.000922
  101  S  6  Y   -0.000246  -0.000419   0.000832   0.001487   0.004177
  102  S  6  Z    0.000235  -0.000037  -0.000113   0.005430  -0.002074
  103  S  6 XX   -0.000006  -0.000104   0.008321  -0.000314   0.000185
  104  S  6 YY   -0.000004  -0.000089   0.008316   0.000088   0.000074
  105  S  6 ZZ   -0.000005  -0.000051   0.008290  -0.000098   0.000192
  106  S  6 XY   -0.000001  -0.000019   0.000007   0.000048  -0.000120
  107  S  6 XZ    0.000000   0.000008  -0.000003  -0.000004   0.000020
  108  S  6 YZ   -0.000001   0.000004  -0.000003  -0.000032  -0.000003
  109  C  7  S    0.000004   0.000006  -0.000006   0.001391   0.000001
  110  C  7  S    0.000038   0.000010  -0.000001  -0.000177   0.000141
  111  C  7  X    0.000002  -0.000011   0.000010   0.000004   0.000029
  112  C  7  Y    0.000009   0.000016  -0.000035   0.000074  -0.000069
  113  C  7  Z   -0.000001   0.000010  -0.000017  -0.000070  -0.000087
  114  C  7  S   -0.000154  -0.000088  -0.000024   0.006644  -0.001885
  115  C  7  X    0.000034  -0.000031   0.000071  -0.001915   0.001874
  116  C  7  Y    0.000021  -0.000013  -0.000011   0.000263  -0.000186
  117  C  7  Z   -0.000101  -0.000012  -0.000006   0.001355  -0.000832
  118  C  7  S   -0.000757   0.000877   0.001166   0.007770  -0.013166
  119  C  7  X    0.000176  -0.000154  -0.000040  -0.001511   0.002237
  120  C  7  Y    0.000045   0.000143   0.000105   0.001546  -0.001697
  121  C  7  Z   -0.000144   0.000085   0.000288   0.000414  -0.001584
  122  C  7 XX   -0.000001   0.000026  -0.000018  -0.000129   0.000003
  123  C  7 YY   -0.000003   0.000020  -0.000048   0.000008  -0.000058
  124  C  7 ZZ   -0.000016   0.000009  -0.000005  -0.000445   0.000045
  125  C  7 XY   -0.000006  -0.000005   0.000008   0.000025   0.000055
  126  C  7 XZ    0.000001  -0.000002  -0.000005   0.000222   0.000111
  127  C  7 YZ    0.000016   0.000012  -0.000026  -0.000098  -0.000013
  128  C  8  S    0.000002  -0.000004  -0.000000   0.000206   0.000113
  129  C  8  S    0.000008   0.000085   0.000030   0.000445   0.000380
  130  C  8  X    0.000003  -0.000004  -0.000044   0.000102  -0.000041
  131  C  8  Y   -0.000002  -0.000011  -0.000004  -0.000082   0.000078
  132  C  8  Z    0.000001   0.000018  -0.000001   0.000040  -0.000051
  133  C  8  S   -0.000030   0.000369  -0.000306  -0.002268  -0.002999
  134  C  8  X   -0.000027  -0.000297   0.000434  -0.001844   0.002088
  135  C  8  Y    0.000026  -0.000527   0.000353  -0.000087   0.001802
  136  C  8  Z   -0.000031   0.000886  -0.000522   0.000569  -0.002650
  137  C  8  S   -0.000431   0.007447  -0.006339  -0.023906  -0.069688
  138  C  8  X    0.000130   0.005896  -0.003765   0.023533  -0.017881
  139  C  8  Y    0.000189   0.000630  -0.000560  -0.001692  -0.007140
  140  C  8  Z   -0.000411   0.001333  -0.000750   0.007685   0.013757
  141  C  8 XX    0.000004  -0.000008  -0.000028   0.000071   0.000112
  142  C  8 YY    0.000002  -0.000055  -0.000012   0.000121   0.000011
  143  C  8 ZZ    0.000005  -0.000092  -0.000028   0.000165  -0.000118
  144  C  8 XY   -0.000001  -0.000026   0.000019  -0.000015   0.000021
  145  C  8 XZ    0.000001   0.000064  -0.000044   0.000037  -0.000102
  146  C  8 YZ    0.000001   0.000043  -0.000006   0.000041   0.000053
  147  C  9  S    0.000002  -0.000000  -0.000003   0.000207   0.000713
  148  C  9  S    0.000009   0.000027   0.000092   0.000505   0.000366
  149  C  9  X    0.000000   0.000036   0.000016   0.000047  -0.000085
  150  C  9  Y   -0.000004   0.000013  -0.000009  -0.000027  -0.000102
  151  C  9  Z    0.000002  -0.000001   0.000025   0.000074   0.000027
  152  C  9  S   -0.000049  -0.000196   0.000188  -0.003069  -0.001644
  153  C  9  X   -0.000016  -0.000566   0.000664  -0.002645   0.002685
  154  C  9  Y    0.000037   0.000114  -0.000121   0.000811   0.001042
  155  C  9  Z   -0.000041  -0.000520   0.000535  -0.002443   0.000411
  156  C  9  S   -0.001631  -0.013615   0.009878  -0.056313   0.019880
  157  C  9  X   -0.000267   0.003017  -0.002439   0.000248  -0.028409
  158  C  9  Y   -0.000104   0.001894  -0.002212   0.006210  -0.011553
  159  C  9  Z    0.000102  -0.002355   0.003705  -0.003366   0.007913
  160  C  9 XX    0.000003   0.000009  -0.000058   0.000175   0.000010
  161  C  9 YY    0.000004  -0.000029  -0.000022   0.000074   0.000077
  162  C  9 ZZ    0.000005  -0.000035  -0.000055   0.000036   0.000149
  163  C  9 XY    0.000001  -0.000011   0.000030   0.000054  -0.000072
  164  C  9 XZ   -0.000001   0.000039  -0.000073  -0.000015  -0.000007
  165  C  9 YZ    0.000001   0.000021  -0.000004   0.000086   0.000013
  166  H 10  S    0.000003  -0.000004   0.000001  -0.000134   0.000146
  167  H 10  S   -0.000025   0.000153  -0.000106  -0.001768  -0.001557
  168  H 10  X    0.000002  -0.000006  -0.000002   0.000058   0.000033
  169  H 10  Y   -0.000002   0.000004  -0.000017   0.000018  -0.000037
  170  H 10  Z    0.000006   0.000008  -0.000021  -0.000046  -0.000073
  171  H 11  S   -0.000002  -0.000004   0.000012  -0.000207   0.000138
  172  H 11  S   -0.000065   0.000009   0.000024  -0.001308  -0.000618
  173  H 11  X    0.000008   0.000001  -0.000003   0.000023  -0.000001
  174  H 11  Y    0.000007  -0.000005   0.000016  -0.000065   0.000004
  175  H 11  Z   -0.000012  -0.000002   0.000006   0.000011  -0.000019
  176  H 12  S    0.000011  -0.000003   0.000008  -0.000102  -0.000025
  177  H 12  S   -0.000001   0.000103  -0.000171  -0.000392  -0.001310
  178  H 12  X    0.000000   0.000001   0.000014   0.000012   0.000030
  179  H 12  Y   -0.000000   0.000004  -0.000020   0.000008   0.000001
  180  H 12  Z    0.000003   0.000002  -0.000009  -0.000000   0.000037
  181  H 13  S   -0.000002   0.000006  -0.000012   0.000110  -0.000169
  182  H 13  S   -0.000017   0.000002   0.000047  -0.001357  -0.001971
  183  H 13  X    0.000004   0.000008  -0.000001  -0.000074  -0.000047
  184  H 13  Y    0.000002  -0.000019   0.000004  -0.000033  -0.000013
  185  H 13  Z   -0.000001  -0.000010   0.000002  -0.000072  -0.000050
  186  C 14  S   -0.000001   0.000003  -0.000000  -0.000020  -0.000036
  187  C 14  S   -0.000003   0.000044  -0.000002  -0.000092  -0.000059
  188  C 14  X   -0.000001  -0.000004  -0.000001   0.000005  -0.000103
  189  C 14  Y    0.000002  -0.000015   0.000004  -0.000007  -0.000030
  190  C 14  Z    0.000001   0.000005   0.000002   0.000010  -0.000031
  191  C 14  S    0.000017  -0.000165   0.000044   0.000630  -0.000196
  192  C 14  X    0.000013  -0.000097   0.000045   0.000176  -0.000199
  193  C 14  Y   -0.000023  -0.000011  -0.000040   0.000162  -0.000088
  194  C 14  Z    0.000027  -0.000051  -0.000022   0.000148   0.000078
  195  C 14  S    0.000589   0.000934   0.000079   0.003774   0.001141
  196  C 14  X    0.000132   0.000173   0.000040   0.000702   0.000203
  197  C 14  Y    0.000057   0.000165  -0.000013   0.001211   0.000664
  198  C 14  Z    0.000060   0.000083  -0.000077   0.001077   0.000762
  199  C 14 XX   -0.000002  -0.000004  -0.000001   0.000004  -0.000056
  200  C 14 YY   -0.000002  -0.000018  -0.000001  -0.000017  -0.000053
  201  C 14 ZZ   -0.000001  -0.000012   0.000002  -0.000039   0.000029
  202  C 14 XY   -0.000000  -0.000017  -0.000001   0.000017   0.000006
  203  C 14 XZ    0.000004  -0.000010  -0.000001   0.000035   0.000003
  204  C 14 YZ   -0.000000  -0.000016   0.000003  -0.000009   0.000054
  205  H 15  S    0.000014  -0.000001  -0.000005   0.000030  -0.000162
  206  H 15  S   -0.000076  -0.000009   0.000074  -0.000504  -0.001412
  207  H 15  X   -0.000012   0.000002  -0.000004  -0.000025  -0.000022
  208  H 15  Y    0.000001   0.000010  -0.000003  -0.000024  -0.000072
  209  H 15  Z   -0.000010  -0.000002   0.000000  -0.000004   0.000012
  210  C 16  S   -0.000001  -0.000004   0.000001   0.000050   0.000110
  211  C 16  S   -0.000003   0.000087   0.000030   0.000248   0.000365
  212  C 16  X   -0.000000  -0.000005  -0.000038   0.000025  -0.000035
  213  C 16  Y    0.000003  -0.000010  -0.000008  -0.000006   0.000038
  214  C 16  Z    0.000001  -0.000014   0.000005   0.000007  -0.000093
  215  C 16  S    0.000038   0.000341  -0.000259  -0.001584  -0.002541
  216  C 16  X   -0.000001  -0.000482   0.000438  -0.000963   0.001588
  217  C 16  Y   -0.000002  -0.000608   0.000410  -0.000733   0.002441
  218  C 16  Z    0.000007  -0.000783   0.000452  -0.001207   0.003859
  219  C 16  S   -0.002889   0.001052  -0.002180  -0.036320  -0.074886
  220  C 16  X   -0.000555   0.006713  -0.004917   0.021906  -0.014408
  221  C 16  Y   -0.000056   0.001056  -0.000706   0.000156   0.001516
  222  C 16  Z    0.000179  -0.003049   0.001849  -0.019013   0.011377
  223  C 16 XX   -0.000003  -0.000038  -0.000011  -0.000004   0.000110
  224  C 16 YY   -0.000004  -0.000064  -0.000007   0.000028   0.000021
  225  C 16 ZZ   -0.000003  -0.000066  -0.000035   0.000043  -0.000079
  226  C 16 XY    0.000000  -0.000038   0.000021  -0.000014  -0.000018
  227  C 16 XZ    0.000000  -0.000072   0.000034   0.000006   0.000013
  228  C 16 YZ   -0.000001  -0.000040   0.000002  -0.000053  -0.000066
  229  C 17  S    0.000001  -0.000000  -0.000003   0.000131   0.000214
  230  C 17  S    0.000005   0.000028   0.000085   0.000421   0.000167
  231  C 17  X   -0.000000   0.000035   0.000009   0.000071  -0.000087
  232  C 17  Y    0.000001   0.000016  -0.000017  -0.000007  -0.000068
  233  C 17  Z   -0.000001  -0.000001  -0.000029  -0.000134   0.000001
  234  C 17  S   -0.000021  -0.000195   0.000291  -0.002851  -0.000511
  235  C 17  X    0.000017  -0.000481   0.000538  -0.001799   0.001765
  236  C 17  Y    0.000037   0.000133  -0.000158   0.001375   0.000114
  237  C 17  Z    0.000050   0.000566  -0.000615   0.003615  -0.001628
  238  C 17  S    0.002068  -0.011474   0.008474  -0.067810   0.016408
  239  C 17  X   -0.000511   0.003397  -0.003132  -0.002949  -0.022849
  240  C 17  Y    0.000149   0.001576  -0.002108   0.006792  -0.011316
  241  C 17  Z    0.000827   0.000600  -0.001963   0.016924  -0.005507
  242  C 17 XX    0.000001  -0.000003  -0.000035   0.000122  -0.000005
  243  C 17 YY   -0.000001  -0.000037  -0.000019   0.000031   0.000049
  244  C 17 ZZ    0.000001  -0.000020  -0.000076   0.000012   0.000070
  245  C 17 XY    0.000000  -0.000017   0.000037   0.000022  -0.000047
  246  C 17 XZ    0.000000  -0.000048   0.000068  -0.000024   0.000072
  247  C 17 YZ   -0.000001  -0.000020  -0.000005  -0.000107   0.000007
  248  C 18  S    0.000001  -0.000009  -0.000005  -0.000024   0.000025
  249  C 18  S    0.000003  -0.000020  -0.000021  -0.000088   0.000027
  250  C 18  X    0.000001  -0.000005  -0.000009   0.000027   0.000005
  251  C 18  Y   -0.000001   0.000012   0.000000  -0.000006  -0.000045
  252  C 18  Z   -0.000000   0.000023   0.000005  -0.000009   0.000024
  253  C 18  S   -0.000011   0.000424  -0.000046   0.001644  -0.001483
  254  C 18  X   -0.000020   0.000332  -0.000048   0.000675  -0.001412
  255  C 18  Y    0.000007   0.000152  -0.000117   0.000190  -0.000314
  256  C 18  Z    0.000019   0.000073  -0.000170  -0.000019  -0.000196
  257  C 18  S    0.000678   0.004756  -0.000209   0.031185   0.023224
  258  C 18  X    0.000219   0.000348   0.000264   0.002516   0.005144
  259  C 18  Y    0.000127  -0.002483   0.002074  -0.008865   0.006451
  260  C 18  Z    0.000151  -0.004534   0.003806  -0.015825   0.011472
  261  C 18 XX    0.000003   0.000021  -0.000020   0.000006  -0.000039
  262  C 18 YY    0.000002  -0.000036  -0.000008  -0.000016   0.000025
  263  C 18 ZZ    0.000002  -0.000056   0.000013  -0.000019   0.000060
  264  C 18 XY    0.000001   0.000012  -0.000005  -0.000004  -0.000015
  265  C 18 XZ    0.000000  -0.000015  -0.000003  -0.000006   0.000025
  266  C 18 YZ   -0.000000  -0.000020   0.000015   0.000007   0.000011
  267  C 19  S    0.000002  -0.000006  -0.000003   0.000004   0.000000
  268  C 19  S    0.000007  -0.000026   0.000010   0.000015   0.000005
  269  C 19  X   -0.000000   0.000006   0.000005  -0.000013  -0.000000
  270  C 19  Y   -0.000002   0.000005   0.000012   0.000004  -0.000006
  271  C 19  Z   -0.000000   0.000003   0.000015   0.000048   0.000007
  272  C 19  S   -0.000076  -0.000036   0.000173  -0.001362   0.000758
  273  C 19  X    0.000021   0.000096  -0.000260   0.001403  -0.000799
  274  C 19  Y    0.000027  -0.000069   0.000044   0.000058  -0.000017
  275  C 19  Z    0.000025  -0.000183   0.000254  -0.000956   0.000664
  276  C 19  S   -0.001418   0.003220  -0.000198   0.024913   0.010774
  277  C 19  X    0.000240  -0.000766   0.000373  -0.004208   0.001236
  278  C 19  Y    0.000248   0.001121  -0.001795   0.000527  -0.008268
  279  C 19  Z    0.000157   0.002546  -0.003495   0.004289  -0.015456
  280  C 19 XX    0.000003  -0.000020   0.000022  -0.000045   0.000010
  281  C 19 YY    0.000003  -0.000008  -0.000022   0.000018   0.000008
  282  C 19 ZZ    0.000003   0.000012  -0.000053   0.000033  -0.000026
  283  C 19 XY   -0.000001   0.000001   0.000017  -0.000014   0.000003
  284  C 19 XZ   -0.000001   0.000004   0.000005   0.000008  -0.000012
  285  C 19 YZ   -0.000001   0.000020  -0.000023   0.000020  -0.000021
  286  C 20  S    0.000001  -0.000006  -0.000006   0.000004   0.000003
  287  C 20  S    0.000005  -0.000011  -0.000028   0.000016  -0.000098
  288  C 20  X    0.000001  -0.000009  -0.000008  -0.000001   0.000012
  289  C 20  Y    0.000001   0.000008   0.000000  -0.000006  -0.000081
  290  C 20  Z   -0.000001  -0.000018  -0.000003  -0.000013   0.000036
  291  C 20  S   -0.000053   0.000376   0.000037   0.000247   0.000408
  292  C 20  X   -0.000034   0.000303   0.000012   0.000288  -0.000367
  293  C 20  Y   -0.000010   0.000161  -0.000124   0.000252  -0.000255
  294  C 20  Z   -0.000009  -0.000197   0.000246  -0.000534   0.000923
  295  C 20  S   -0.000769  -0.000773   0.003857   0.022752   0.029921
  296  C 20  X   -0.000126   0.000142   0.000317   0.004728   0.002735
  297  C 20  Y   -0.000271  -0.002341   0.001677  -0.007332   0.004813
  298  C 20  Z    0.000444   0.004580  -0.003346   0.017968  -0.012365
  299  C 20 XX    0.000002   0.000025  -0.000016   0.000009  -0.000024
  300  C 20 YY    0.000002  -0.000028  -0.000011   0.000003  -0.000002
  301  C 20 ZZ    0.000000  -0.000056   0.000014  -0.000030   0.000080
  302  C 20 XY   -0.000000   0.000016  -0.000007  -0.000006  -0.000016
  303  C 20 XZ   -0.000001  -0.000007   0.000015  -0.000030   0.000020
  304  C 20 YZ    0.000000   0.000016  -0.000013  -0.000003  -0.000033
  305  C 21  S    0.000000  -0.000007  -0.000002  -0.000008   0.000018
  306  C 21  S    0.000002  -0.000025   0.000009  -0.000030   0.000045
  307  C 21  X   -0.000001   0.000005   0.000003  -0.000020   0.000015
  308  C 21  Y    0.000001   0.000009   0.000007   0.000013  -0.000008
  309  C 21  Z   -0.000000  -0.000006  -0.000014  -0.000022  -0.000011
  310  C 21  S   -0.000027  -0.000067   0.000196  -0.000577  -0.000298
  311  C 21  X    0.000029   0.000154  -0.000332   0.001331  -0.000790
  312  C 21  Y    0.000003  -0.000061   0.000032  -0.000210   0.000042
  313  C 21  Z   -0.000012   0.000161  -0.000206   0.000905  -0.000681
  314  C 21  S    0.000845   0.004212  -0.000626   0.023926   0.015795
  315  C 21  X   -0.000001  -0.001501   0.001235  -0.003859   0.003457
  316  C 21  Y   -0.000080   0.000784  -0.001390  -0.000388  -0.007747
  317  C 21  Z    0.000215  -0.002281   0.003328  -0.004978   0.017790
  318  C 21 XX    0.000001  -0.000023   0.000021  -0.000043   0.000014
  319  C 21 YY    0.000001  -0.000012  -0.000018   0.000000   0.000023
  320  C 21 ZZ   -0.000001   0.000012  -0.000047   0.000015  -0.000039
  321  C 21 XY    0.000000  -0.000003   0.000020  -0.000013   0.000012
  322  C 21 XZ    0.000001   0.000003  -0.000023   0.000016   0.000000
  323  C 21 YZ    0.000000  -0.000016   0.000015  -0.000021   0.000015
  324  C 22  S    0.000001  -0.000000  -0.000003   0.000004   0.000023
  325  C 22  S    0.000002   0.000004  -0.000008  -0.000001   0.000080
  326  C 22  X    0.000000   0.000001   0.000001   0.000018   0.000014
  327  C 22  Y   -0.000001   0.000001   0.000006  -0.000005  -0.000005
  328  C 22  Z   -0.000001  -0.000002   0.000006  -0.000034  -0.000002
  329  C 22  S   -0.000018   0.000076  -0.000121   0.001148  -0.001296
  330  C 22  X   -0.000002   0.000097  -0.000159   0.000111  -0.000075
  331  C 22  Y   -0.000002   0.000015  -0.000033  -0.000295   0.000323
  332  C 22  Z   -0.000001  -0.000034   0.000068  -0.000591   0.000521
  333  C 22  S    0.000520  -0.000670   0.000752  -0.016161   0.005451
  334  C 22  X   -0.000146  -0.002502   0.002921  -0.004553   0.010679
  335  C 22  Y   -0.000094  -0.000030   0.000086   0.001887   0.000129
  336  C 22  Z   -0.000001   0.001800  -0.001886   0.006691  -0.006848
  337  C 22 XX    0.000001  -0.000004   0.000004   0.000017   0.000005
  338  C 22 YY    0.000002  -0.000002  -0.000009   0.000012   0.000023
  339  C 22 ZZ    0.000001  -0.000004  -0.000006   0.000004   0.000004
  340  C 22 XY   -0.000000  -0.000001  -0.000000  -0.000003  -0.000008
  341  C 22 XZ    0.000001   0.000000  -0.000010  -0.000014   0.000007
  342  C 22 YZ    0.000000  -0.000002  -0.000002  -0.000003  -0.000012
  343  C 23  S    0.000001  -0.000003   0.000000   0.000015  -0.000006
  344  C 23  S    0.000002  -0.000008   0.000007   0.000065  -0.000005
  345  C 23  X   -0.000000  -0.000001  -0.000002  -0.000004  -0.000029
  346  C 23  Y   -0.000001   0.000005   0.000001   0.000001  -0.000002
  347  C 23  Z   -0.000001   0.000007   0.000000  -0.000010  -0.000007
  348  C 23  S   -0.000016  -0.000167   0.000028  -0.000858   0.000993
  349  C 23  X    0.000012   0.000099  -0.000137  -0.000043   0.000256
  350  C 23  Y    0.000006   0.000060  -0.000057   0.000275  -0.000307
  351  C 23  Z    0.000003   0.000048  -0.000011   0.000576  -0.000518
  352  C 23  S   -0.001169   0.000963  -0.001106   0.013222  -0.013394
  353  C 23  X   -0.000083  -0.002822   0.002826  -0.006340   0.009394
  354  C 23  Y    0.000076  -0.001536   0.001727  -0.004158   0.007502
  355  C 23  Z    0.000144  -0.001081   0.001273  -0.004030   0.006143
  356  C 23 XX    0.000001   0.000003  -0.000005   0.000004   0.000004
  357  C 23 YY    0.000001  -0.000006  -0.000001   0.000016   0.000012
  358  C 23 ZZ    0.000001  -0.000010  -0.000004  -0.000003  -0.000020
  359  C 23 XY   -0.000000   0.000009  -0.000001  -0.000011   0.000001
  360  C 23 XZ   -0.000001   0.000007   0.000002   0.000001   0.000002
  361  C 23 YZ   -0.000000   0.000003  -0.000002  -0.000010  -0.000003
  362  H 24  S    0.000003  -0.000002   0.000000  -0.000007  -0.000040
  363  H 24  S   -0.000034   0.000115  -0.000011   0.000184  -0.000449
  364  H 24  X   -0.000002  -0.000014   0.000006  -0.000010   0.000009
  365  H 24  Y   -0.000001   0.000003   0.000005  -0.000000  -0.000021
  366  H 24  Z   -0.000000   0.000014   0.000005  -0.000002  -0.000008
  367  H 25  S    0.000001   0.000000   0.000008  -0.000079   0.000038
  368  H 25  S   -0.000004  -0.000050   0.000076  -0.000490   0.000296
  369  H 25  X    0.000001  -0.000005   0.000012  -0.000003   0.000001
  370  H 25  Y   -0.000000   0.000002   0.000006   0.000010  -0.000003
  371  H 25  Z   -0.000001   0.000007   0.000002   0.000020  -0.000020
  372  H 26  S   -0.000000  -0.000006   0.000010  -0.000013   0.000005
  373  H 26  S    0.000006  -0.000016   0.000044   0.000225  -0.000078
  374  H 26  X    0.000000  -0.000003   0.000000  -0.000013   0.000005
  375  H 26  Y    0.000000   0.000000  -0.000002   0.000002  -0.000004
  376  H 26  Z    0.000000   0.000001  -0.000007   0.000004  -0.000006
  377  H 27  S   -0.000000   0.000005  -0.000003  -0.000007   0.000027
  378  H 27  S    0.000009   0.000048  -0.000036  -0.000204   0.000140
  379  H 27  X   -0.000000   0.000001   0.000003  -0.000006   0.000001
  380  H 27  Y   -0.000000  -0.000003   0.000002  -0.000001   0.000009
  381  H 27  Z   -0.000000  -0.000007   0.000001  -0.000005  -0.000003
  382  C 28  S    0.000000  -0.000001   0.000001   0.000006  -0.000036
  383  C 28  S    0.000001  -0.000002   0.000008   0.000025  -0.000039
  384  C 28  X   -0.000000  -0.000000  -0.000001  -0.000005  -0.000024
  385  C 28  Y   -0.000001   0.000004  -0.000000  -0.000008   0.000038
  386  C 28  Z    0.000001  -0.000008   0.000001   0.000000  -0.000022
  387  C 28  S    0.000001  -0.000216   0.000032  -0.000424   0.000766
  388  C 28  X    0.000003   0.000076  -0.000140   0.000089  -0.000113
  389  C 28  Y    0.000000   0.000063  -0.000052   0.000257  -0.000391
  390  C 28  Z    0.000008  -0.000093   0.000045  -0.000397   0.000296
  391  C 28  S    0.000858   0.004984  -0.003736   0.009873   0.002697
  392  C 28  X   -0.000135  -0.002091   0.001904  -0.007989   0.011373
  393  C 28  Y   -0.000099  -0.001490   0.001470  -0.005243   0.006521
  394  C 28  Z    0.000195   0.002229  -0.002115   0.006348  -0.006713
  395  C 28 XX    0.000001   0.000001  -0.000004   0.000005  -0.000033
  396  C 28 YY    0.000001  -0.000005   0.000001   0.000005  -0.000013
  397  C 28 ZZ    0.000002  -0.000005  -0.000003  -0.000006  -0.000056
  398  C 28 XY   -0.000000   0.000006  -0.000001  -0.000003   0.000001
  399  C 28 XZ    0.000000  -0.000009  -0.000002  -0.000005  -0.000012
  400  C 28 YZ   -0.000000  -0.000003   0.000002   0.000007  -0.000001
  401  C 29  S    0.000000   0.000000  -0.000002  -0.000012  -0.000009
  402  C 29  S    0.000001   0.000004  -0.000005  -0.000033  -0.000006
  403  C 29  X    0.000001   0.000001  -0.000001   0.000010   0.000008
  404  C 29  Y   -0.000000  -0.000000   0.000005   0.000004   0.000009
  405  C 29  Z    0.000001   0.000002  -0.000007   0.000013  -0.000023
  406  C 29  S   -0.000000   0.000090  -0.000146   0.001146  -0.000476
  407  C 29  X   -0.000002   0.000099  -0.000174   0.000507  -0.000339
  408  C 29  Y    0.000001   0.000013  -0.000025  -0.000156   0.000049
  409  C 29  Z    0.000003   0.000029  -0.000052   0.000505  -0.000133
  410  C 29  S    0.000031  -0.003293   0.003089  -0.003877  -0.002958
  411  C 29  X   -0.000009  -0.002407   0.002735  -0.008241   0.014515
  412  C 29  Y    0.000006   0.000180  -0.000076   0.000736   0.001026
  413  C 29  Z   -0.000065  -0.001613   0.001484  -0.004056   0.004101
  414  C 29 XX    0.000000  -0.000003   0.000008  -0.000002   0.000004
  415  C 29 YY    0.000001  -0.000001  -0.000008  -0.000008  -0.000007
  416  C 29 ZZ    0.000001  -0.000003  -0.000009  -0.000012  -0.000020
  417  C 29 XY    0.000000  -0.000000   0.000001   0.000001  -0.000004
  418  C 29 XZ    0.000000   0.000000   0.000006   0.000016   0.000003
  419  C 29 YZ    0.000000   0.000002   0.000001   0.000005   0.000005
  420  H 30  S   -0.000000   0.000000   0.000008  -0.000084   0.000048
  421  H 30  S   -0.000023  -0.000061   0.000087  -0.000381   0.000377
  422  H 30  X    0.000001  -0.000007   0.000012  -0.000009  -0.000003
  423  H 30  Y    0.000001   0.000002   0.000005   0.000012  -0.000001
  424  H 30  Z    0.000000  -0.000006  -0.000006  -0.000029   0.000019
  425  H 31  S    0.000000   0.000007  -0.000005   0.000000   0.000035
  426  H 31  S    0.000004   0.000024  -0.000024  -0.000136  -0.000226
  427  H 31  X    0.000000   0.000002   0.000003  -0.000004   0.000006
  428  H 31  Y   -0.000000  -0.000002   0.000002  -0.000004   0.000017
  429  H 31  Z   -0.000000   0.000006  -0.000002   0.000004   0.000002
  430  H 32  S   -0.000000  -0.000008   0.000011  -0.000009   0.000021
  431  H 32  S    0.000002   0.000005   0.000023   0.000004   0.000027
  432  H 32  X   -0.000000  -0.000003   0.000002  -0.000019   0.000004
  433  H 32  Y   -0.000000  -0.000001  -0.000001   0.000000  -0.000005
  434  H 32  Z   -0.000000  -0.000000   0.000006  -0.000007   0.000008
  435  H 33  S    0.000000  -0.000000  -0.000002   0.000023  -0.000042
  436  H 33  S   -0.000025   0.000125  -0.000015   0.000074  -0.000136
  437  H 33  X   -0.000001  -0.000016   0.000004  -0.000009   0.000011
  438  H 33  Y   -0.000000   0.000001   0.000004   0.000005  -0.000016
  439  H 33  Z    0.000000  -0.000010  -0.000007   0.000008  -0.000007
  440  H 34  S   -0.000025   0.000042  -0.000043  -0.000029  -0.000163
  441  H 34  S   -0.000153   0.000091  -0.000173   0.002310  -0.001439
  442  H 34  X    0.000002  -0.000013   0.000002   0.000109   0.000134
  443  H 34  Y    0.000024   0.000010  -0.000038   0.000069  -0.000025
  444  H 34  Z   -0.000001   0.000001   0.000004   0.000270   0.000010
  445  CL35  S    0.996022  -0.000000  -0.000000  -0.000004   0.000002
  446  CL35  S    0.015060  -0.000001  -0.000005  -0.000040   0.000019
  447  CL35  X   -0.000002  -0.000001  -0.000000   0.000002  -0.000005
  448  CL35  Y    0.000009   0.000001   0.000001  -0.000039   0.000017
  449  CL35  Z   -0.000003   0.000000  -0.000000   0.000013  -0.000016
  450  CL35  S   -0.020754   0.000002  -0.000013  -0.000246   0.000128
  451  CL35  X   -0.000001   0.000005  -0.000000  -0.000005   0.000037
  452  CL35  Y   -0.000002  -0.000004  -0.000007   0.000111  -0.000093
  453  CL35  Z    0.000003  -0.000001   0.000004  -0.000026   0.000089
  454  CL35  S    0.001732   0.000001   0.000086   0.000608  -0.000875
  455  CL35  X    0.000036  -0.000016  -0.000006   0.000045   0.000002
  456  CL35  Y   -0.000109  -0.000020   0.000069   0.000509  -0.000180
  457  CL35  Z    0.000060   0.000020  -0.000046  -0.000281  -0.000014
  458  CL35  S   -0.001103  -0.000551   0.000896  -0.002924   0.004071
  459  CL35  X    0.000045   0.000006  -0.000012  -0.000155  -0.000170
  460  CL35  Y   -0.000198  -0.000159   0.000175  -0.001080   0.001088
  461  CL35  Z    0.000102   0.000033  -0.000137   0.000729  -0.000141
  462  CL35 XX    0.007419   0.000001  -0.000012  -0.000129   0.000024
  463  CL35 YY    0.007401  -0.000006   0.000002   0.000214  -0.000050
  464  CL35 ZZ    0.007416  -0.000005  -0.000007  -0.000035  -0.000012
  465  CL35 XY    0.000005  -0.000006   0.000003  -0.000033   0.000003
  466  CL35 XZ   -0.000003   0.000002  -0.000000   0.000016   0.000006
  467  CL35 YZ    0.000012   0.000004  -0.000008  -0.000176   0.000031
  468  H 36  S   -0.000001  -0.000016   0.000005  -0.000024   0.000086
  469  H 36  S    0.000037   0.000001   0.000042  -0.000392  -0.000613
  470  H 36  X    0.000001  -0.000015   0.000002  -0.000029  -0.000054
  471  H 36  Y   -0.000001  -0.000015   0.000001  -0.000007  -0.000023
  472  H 36  Z   -0.000001  -0.000009   0.000003  -0.000016  -0.000015
  473  H 37  S   -0.000001   0.000029  -0.000002  -0.000003  -0.000017
  474  H 37  S   -0.000023  -0.000039   0.000028  -0.000473  -0.000326
  475  H 37  X   -0.000000  -0.000000   0.000000  -0.000006  -0.000035
  476  H 37  Y    0.000001  -0.000002   0.000003  -0.000022  -0.000019
  477  H 37  Z    0.000002   0.000003   0.000000  -0.000006   0.000003
  478  H 38  S   -0.000001   0.000013  -0.000007   0.000012  -0.000006
  479  H 38  S   -0.000005  -0.000030  -0.000009  -0.000220  -0.000032
  480  H 38  X   -0.000002   0.000005  -0.000001  -0.000030   0.000028
  481  H 38  Y    0.000001   0.000004   0.000001  -0.000008   0.000009
  482  H 38  Z   -0.000002   0.000009  -0.000002   0.000003  -0.000006

                      6          7          8          9         10
                  -10.4127   -10.4120   -10.4110   -10.4105   -10.3804
                     A          A          A          A          A   
    1  C  1  S   -0.000537   0.000218  -0.000125   0.000104  -0.000022
    2  C  1  S    0.000316   0.000161   0.000229   0.000228  -0.000054
    3  C  1  X    0.000122   0.000089   0.000075  -0.000040  -0.000001
    4  C  1  Y    0.000076  -0.000008   0.000045  -0.000090  -0.000024
    5  C  1  Z   -0.000138   0.000173   0.000044  -0.000195  -0.000013
    6  C  1  S   -0.001538  -0.001677  -0.001073  -0.002190   0.000357
    7  C  1  X   -0.000202   0.000002   0.000337   0.000946  -0.000458
    8  C  1  Y   -0.001381  -0.002262  -0.001451  -0.000906  -0.000240
    9  C  1  Z    0.001621  -0.001519  -0.000654   0.002099  -0.000682
   10  C  1  S   -0.007075   0.033440  -0.000688  -0.010692   0.004672
   11  C  1  X    0.009855   0.006696  -0.008838  -0.013539   0.001374
   12  C  1  Y    0.002633   0.001443   0.001071  -0.000683  -0.004313
   13  C  1  Z    0.005732  -0.003578  -0.000221  -0.001154  -0.002121
   14  C  1 XX    0.000110   0.000024   0.000099   0.000059   0.000001
   15  C  1 YY    0.000023  -0.000102  -0.000036  -0.000063  -0.000012
   16  C  1 ZZ    0.000151   0.000009   0.000085   0.000023   0.000028
   17  C  1 XY    0.000025   0.000052   0.000006   0.000023   0.000032
   18  C  1 XZ    0.000003   0.000015  -0.000029  -0.000005   0.000025
   19  C  1 YZ    0.000032   0.000046  -0.000020  -0.000048  -0.000013
   20  C  2  S   -0.000016  -0.000017   0.000029   0.000009   0.000001
   21  C  2  S    0.000558   0.000148   0.000371  -0.000088   0.000021
   22  C  2  X   -0.000117  -0.000104  -0.000114  -0.000041   0.000023
   23  C  2  Y    0.000134   0.000036   0.000066  -0.000010  -0.000006
   24  C  2  Z   -0.000009  -0.000107  -0.000057   0.000116  -0.000011
   25  C  2  S   -0.002705  -0.000715  -0.001585   0.000521  -0.000082
   26  C  2  X    0.001119   0.000710   0.000905   0.000736  -0.000565
   27  C  2  Y   -0.001790   0.000239  -0.001061   0.000275   0.000202
   28  C  2  Z   -0.000520   0.001204   0.000836  -0.001499   0.000363
   29  C  2  S   -0.025577  -0.036395  -0.015306   0.024348   0.001793
   30  C  2  X    0.004961   0.005550   0.003183  -0.006455  -0.001629
   31  C  2  Y   -0.011951   0.002067  -0.008384   0.007169  -0.003724
   32  C  2  Z   -0.000745   0.003358   0.000331   0.001067  -0.000894
   33  C  2 XX    0.000188   0.000030   0.000074  -0.000058   0.000013
   34  C  2 YY    0.000035   0.000120  -0.000012   0.000036  -0.000017
   35  C  2 ZZ    0.000201   0.000095   0.000141   0.000003  -0.000003
   36  C  2 XY    0.000027   0.000024   0.000028   0.000009  -0.000011
   37  C  2 XZ   -0.000023  -0.000029   0.000045   0.000020   0.000006
   38  C  2 YZ    0.000073   0.000023  -0.000028  -0.000003  -0.000018
   39  S  3  S    0.000001  -0.000007  -0.000002  -0.000008  -0.000003
   40  S  3  S    0.000011  -0.000129  -0.000044  -0.000133  -0.000041
   41  S  3  X    0.000013   0.000022   0.000019   0.000018  -0.000011
   42  S  3  Y   -0.000001  -0.000017   0.000011   0.000002  -0.000026
   43  S  3  Z    0.000001   0.000002  -0.000001  -0.000000   0.000014
   44  S  3  S    0.000161  -0.000224  -0.000011  -0.000301  -0.000191
   45  S  3  X   -0.000059  -0.000107  -0.000054  -0.000026   0.000071
   46  S  3  Y    0.000071   0.000279   0.000028   0.000147   0.000195
   47  S  3  Z   -0.000100  -0.000336   0.000147   0.000263  -0.000101
   48  S  3  S   -0.000481   0.003401   0.002470   0.004954   0.002706
   49  S  3  X   -0.000105   0.004062   0.001563   0.003832   0.001429
   50  S  3  Y    0.000638   0.001373   0.001727   0.001721  -0.000118
   51  S  3  Z   -0.001685   0.000200   0.001515  -0.000557   0.000980
   52  S  3  S    0.040095  -0.018305   0.014662  -0.044722  -0.015158
   53  S  3  X    0.008882  -0.005201   0.002240  -0.011806  -0.004998
   54  S  3  Y    0.002602  -0.000434   0.003579  -0.003579  -0.005869
   55  S  3  Z    0.003908   0.003552  -0.007129  -0.007839  -0.003077
   56  S  3 XX   -0.000130  -0.000251  -0.000221  -0.000212   0.000000
   57  S  3 YY    0.000018  -0.000162  -0.000026  -0.000127  -0.000054
   58  S  3 ZZ    0.000033  -0.000215   0.000008  -0.000190  -0.000037
   59  S  3 XY   -0.000039  -0.000019  -0.000026  -0.000004   0.000040
   60  S  3 XZ    0.000062  -0.000024  -0.000008   0.000031  -0.000052
   61  S  3 YZ    0.000017   0.000075  -0.000024  -0.000064  -0.000007
   62  H  4  S   -0.000159   0.000101   0.000062  -0.000041   0.000003
   63  H  4  S   -0.001003  -0.000241  -0.000264  -0.001600   0.000248
   64  H  4  X   -0.000019   0.000033   0.000004  -0.000048   0.000009
   65  H  4  Y   -0.000003   0.000079  -0.000023  -0.000122   0.000011
   66  H  4  Z    0.000044   0.000017   0.000027   0.000006   0.000004
   67  C  5  S    0.000008   0.000048  -0.000026   0.000004   0.000007
   68  C  5  S    0.000011   0.000316  -0.000037  -0.000088   0.000002
   69  C  5  X    0.000053  -0.000097  -0.000056   0.000035  -0.000042
   70  C  5  Y    0.000050  -0.000059  -0.000077   0.000054   0.000117
   71  C  5  Z    0.000058   0.000017  -0.000002   0.000056   0.000049
   72  C  5  S    0.000785  -0.002514  -0.000501   0.001098   0.000427
   73  C  5  X   -0.000247  -0.000152   0.000353   0.000219   0.000266
   74  C  5  Y   -0.000045  -0.000632   0.000613   0.000507  -0.001046
   75  C  5  Z   -0.000730  -0.001103  -0.000211   0.000250  -0.000907
   76  C  5  S    0.017652  -0.015892  -0.002444  -0.003405  -0.013464
   77  C  5  X   -0.001730   0.000457   0.002042   0.002420  -0.001713
   78  C  5  Y    0.001865  -0.001710   0.000162   0.000185  -0.004282
   79  C  5  Z    0.001996  -0.001336  -0.000396  -0.000533  -0.000858
   80  C  5 XX    0.000053   0.000017  -0.000055   0.000010   0.000013
   81  C  5 YY    0.000017  -0.000055  -0.000030   0.000033   0.000037
   82  C  5 ZZ    0.000002   0.000047  -0.000033   0.000025   0.000004
   83  C  5 XY    0.000011  -0.000018   0.000013   0.000043  -0.000027
   84  C  5 XZ   -0.000031  -0.000040  -0.000009   0.000009  -0.000021
   85  C  5 YZ   -0.000025  -0.000030   0.000015   0.000057  -0.000039
   86  S  6  S    0.000001   0.000003   0.000001   0.000004  -0.000004
   87  S  6  S   -0.000026   0.000057  -0.000011   0.000085  -0.000081
   88  S  6  X   -0.000024   0.000001  -0.000028   0.000006  -0.000010
   89  S  6  Y   -0.000031   0.000017  -0.000016   0.000025  -0.000005
   90  S  6  Z    0.000023  -0.000009  -0.000006   0.000010  -0.000010
   91  S  6  S    0.000238   0.000095   0.000234   0.000127  -0.000257
   92  S  6  X   -0.000009   0.000069   0.000083   0.000034   0.000113
   93  S  6  Y    0.000295  -0.000138   0.000191  -0.000248   0.000027
   94  S  6  Z   -0.000410   0.000183   0.000262  -0.000257   0.000108
   95  S  6  S   -0.001227  -0.001245  -0.000930  -0.002047   0.001492
   96  S  6  X   -0.001815   0.002225  -0.001194   0.002647  -0.000566
   97  S  6  Y    0.000982   0.000424   0.001066   0.000725  -0.000679
   98  S  6  Z    0.000186  -0.000696   0.000571  -0.000008  -0.000188
   99  S  6  S    0.063883   0.014136   0.048254  -0.002072  -0.011734
  100  S  6  X   -0.011819  -0.004267  -0.009188  -0.000910   0.001872
  101  S  6  Y    0.001178  -0.001482   0.000159  -0.000272  -0.004540
  102  S  6  Z    0.003984   0.001424   0.000251  -0.000978   0.005578
  103  S  6 XX   -0.000199   0.000008  -0.000176   0.000106  -0.000087
  104  S  6 YY   -0.000164   0.000145  -0.000119   0.000190  -0.000109
  105  S  6 ZZ   -0.000072   0.000122  -0.000033   0.000129  -0.000095
  106  S  6 XY   -0.000087  -0.000032  -0.000081   0.000016   0.000023
  107  S  6 XZ    0.000014  -0.000036   0.000042   0.000047  -0.000017
  108  S  6 YZ    0.000059  -0.000109  -0.000009   0.000118   0.000009
  109  C  7  S    0.000053  -0.000002  -0.000045  -0.000026  -0.000010
  110  C  7  S    0.000220  -0.000083  -0.000150   0.000002  -0.000018
  111  C  7  X   -0.000013  -0.000103   0.000019   0.000033   0.000015
  112  C  7  Y    0.000069   0.000011  -0.000016  -0.000080  -0.000013
  113  C  7  Z    0.000024   0.000008   0.000033  -0.000049   0.000009
  114  C  7  S   -0.000996   0.001240   0.001090  -0.000924   0.000251
  115  C  7  X    0.000458   0.000171  -0.000746   0.000338  -0.000145
  116  C  7  Y   -0.000522   0.000343   0.000431   0.000271   0.000052
  117  C  7  Z   -0.000954   0.000017   0.000147  -0.000409   0.000434
  118  C  7  S   -0.005988   0.012008  -0.000611   0.003231   0.000613
  119  C  7  X    0.001044  -0.002400  -0.000396   0.000353  -0.000450
  120  C  7  Y    0.000853   0.001081   0.000420  -0.000112   0.000551
  121  C  7  Z   -0.002029   0.001648  -0.000257   0.001155  -0.000283
  122  C  7 XX    0.000048   0.000049  -0.000018  -0.000039  -0.000005
  123  C  7 YY    0.000032   0.000038  -0.000042  -0.000047  -0.000011
  124  C  7 ZZ    0.000010  -0.000022  -0.000060  -0.000033   0.000001
  125  C  7 XY    0.000030   0.000012  -0.000036   0.000003  -0.000008
  126  C  7 XZ    0.000052   0.000002  -0.000015   0.000012  -0.000011
  127  C  7 YZ    0.000018  -0.000025   0.000019  -0.000039   0.000018
  128  C  8  S    0.381182   0.917548   0.000253   0.000384  -0.009468
  129  C  8  S    0.018674   0.045004   0.000257   0.000099  -0.000729
  130  C  8  X   -0.000127   0.000166   0.000017  -0.000050   0.000175
  131  C  8  Y   -0.000266  -0.000316   0.000010  -0.000028  -0.000099
  132  C  8  Z    0.000275   0.000555   0.000024  -0.000092   0.000290
  133  C  8  S   -0.005772  -0.029306  -0.001799  -0.001235   0.008866
  134  C  8  X    0.003038  -0.004548  -0.000685   0.002336  -0.001808
  135  C  8  Y    0.002223  -0.000100   0.000143   0.001182   0.002209
  136  C  8  Z   -0.001678  -0.000895  -0.001725  -0.000434  -0.005273
  137  C  8  S   -0.175695   0.170426  -0.054176  -0.063722   0.168223
  138  C  8  X    0.023353   0.018162  -0.012601   0.004612  -0.009386
  139  C  8  Y   -0.011425   0.003550  -0.000597  -0.018874   0.008527
  140  C  8  Z    0.031104  -0.003521  -0.007390   0.028707  -0.038398
  141  C  8 XX   -0.003105  -0.006588  -0.000016   0.000033  -0.000178
  142  C  8 YY   -0.002979  -0.007095   0.000040  -0.000036   0.000010
  143  C  8 ZZ   -0.002839  -0.006927  -0.000041  -0.000058  -0.000131
  144  C  8 XY   -0.000074   0.000071   0.000032   0.000082   0.000063
  145  C  8 XZ    0.000060   0.000143  -0.000013  -0.000005  -0.000234
  146  C  8 YZ   -0.000002  -0.000053   0.000039   0.000074   0.000040
  147  C  9  S    0.917522  -0.381372   0.000762  -0.000379   0.000163
  148  C  9  S    0.044706  -0.018656   0.000224   0.000035  -0.000059
  149  C  9  X    0.000083   0.000176  -0.000022  -0.000019   0.000020
  150  C  9  Y   -0.000354   0.000106   0.000031  -0.000003   0.000002
  151  C  9  Z    0.000410  -0.000177  -0.000025   0.000091  -0.000022
  152  C  9  S   -0.024858   0.017131  -0.001440   0.000077  -0.003215
  153  C  9  X    0.001363  -0.005010  -0.000480   0.002205   0.000954
  154  C  9  Y    0.001629  -0.001250  -0.000284   0.000419  -0.000913
  155  C  9  Z   -0.001340   0.000496  -0.000627  -0.000723   0.002495
  156  C  9  S   -0.004225  -0.156649  -0.018263   0.065357  -0.073764
  157  C  9  X   -0.048831   0.020456  -0.015163  -0.010296   0.036273
  158  C  9  Y   -0.024421   0.003625  -0.005493   0.015177   0.005400
  159  C  9  Z    0.032677   0.008126  -0.009485  -0.023807   0.018391
  160  C  9 XX   -0.006896   0.002534   0.000020  -0.000045   0.000013
  161  C  9 YY   -0.006961   0.002871  -0.000038   0.000085  -0.000030
  162  C  9 ZZ   -0.006747   0.002857  -0.000063   0.000031  -0.000020
  163  C  9 XY    0.000098  -0.000149  -0.000023  -0.000017   0.000007
  164  C  9 XZ   -0.000127   0.000123  -0.000033   0.000041   0.000006
  165  C  9 YZ   -0.000158   0.000098   0.000050  -0.000032  -0.000022
  166  H 10  S    0.000071   0.000084  -0.000148   0.000002  -0.000070
  167  H 10  S   -0.001924  -0.000825   0.000521  -0.000232   0.000847
  168  H 10  X    0.000086   0.000035  -0.000012  -0.000003  -0.000004
  169  H 10  Y   -0.000071   0.000010  -0.000009  -0.000003   0.000014
  170  H 10  Z   -0.000059  -0.000062   0.000012  -0.000008   0.000028
  171  H 11  S   -0.000069  -0.000025  -0.000015   0.000041   0.000038
  172  H 11  S   -0.000129   0.000154   0.000409   0.000421  -0.000388
  173  H 11  X   -0.000013  -0.000032   0.000024  -0.000000   0.000012
  174  H 11  Y   -0.000012  -0.000005   0.000004   0.000028  -0.000005
  175  H 11  Z    0.000007   0.000023   0.000005   0.000024  -0.000015
  176  H 12  S    0.000025  -0.000072   0.000002   0.000021   0.000018
  177  H 12  S   -0.000091  -0.000376   0.000345  -0.000235  -0.000122
  178  H 12  X    0.000012   0.000037  -0.000006   0.000006   0.000003
  179  H 12  Y    0.000021   0.000003  -0.000033  -0.000026  -0.000002
  180  H 12  Z    0.000036   0.000007  -0.000007  -0.000004  -0.000011
  181  H 13  S    0.000051  -0.000015  -0.000112  -0.000033   0.000083
  182  H 13  S   -0.001965  -0.001098   0.000344  -0.000522  -0.001033
  183  H 13  X   -0.000041  -0.000017   0.000019   0.000007   0.000029
  184  H 13  Y   -0.000055  -0.000058  -0.000015  -0.000013  -0.000013
  185  H 13  Z   -0.000090  -0.000020   0.000001  -0.000017  -0.000017
  186  C 14  S    0.000021   0.000032  -0.000009  -0.000005  -0.000017
  187  C 14  S    0.000070   0.000018  -0.000046   0.000001  -0.000072
  188  C 14  X   -0.000005   0.000064   0.000004  -0.000015   0.000032
  189  C 14  Y    0.000006   0.000081   0.000012   0.000001   0.000025
  190  C 14  Z    0.000014   0.000004  -0.000015  -0.000019  -0.000029
  191  C 14  S   -0.000457   0.000295   0.000407  -0.000119   0.000711
  192  C 14  X   -0.000308  -0.000093   0.000268  -0.000140  -0.000142
  193  C 14  Y   -0.000093  -0.000431  -0.000204  -0.000137   0.000432
  194  C 14  Z    0.000008   0.000066   0.000168   0.000167   0.000312
  195  C 14  S   -0.003091   0.007933   0.000074  -0.001046  -0.001305
  196  C 14  X   -0.000850   0.001987  -0.000135   0.000079  -0.000468
  197  C 14  Y    0.000128   0.000988  -0.000401  -0.000806   0.000563
  198  C 14  Z    0.000482  -0.000211  -0.000361  -0.000815  -0.000397
  199  C 14 XX   -0.000008   0.000050   0.000021  -0.000022  -0.000020
  200  C 14 YY    0.000027   0.000041  -0.000022  -0.000023   0.000012
  201  C 14 ZZ    0.000029   0.000085  -0.000009   0.000004   0.000002
  202  C 14 XY   -0.000011   0.000014  -0.000006  -0.000005   0.000018
  203  C 14 XZ    0.000029   0.000027  -0.000005  -0.000000   0.000027
  204  C 14 YZ    0.000006   0.000014   0.000002   0.000006  -0.000017
  205  H 15  S    0.000000   0.000008   0.000022  -0.000018  -0.000078
  206  H 15  S   -0.000418   0.000251   0.000605  -0.000017  -0.000819
  207  H 15  X    0.000015  -0.000013  -0.000031  -0.000007   0.000020
  208  H 15  Y   -0.000013   0.000016   0.000005  -0.000016  -0.000044
  209  H 15  Z    0.000023   0.000016  -0.000001  -0.000016   0.000020
  210  C 16  S   -0.000227  -0.000328   0.579598   0.806979  -0.000011
  211  C 16  S    0.000237   0.000152   0.028312   0.039538  -0.000071
  212  C 16  X    0.000046  -0.000009  -0.000230   0.000065  -0.000036
  213  C 16  Y    0.000011  -0.000009  -0.000315  -0.000245  -0.000020
  214  C 16  Z   -0.000038   0.000101  -0.000379  -0.000538  -0.000016
  215  C 16  S   -0.001562  -0.001987  -0.012200  -0.027190   0.000131
  216  C 16  X   -0.001276   0.002093   0.002436  -0.004332   0.001113
  217  C 16  Y   -0.000015   0.001270   0.002065  -0.000697   0.000460
  218  C 16  Z    0.001605   0.000143   0.001725   0.001779  -0.000222
  219  C 16  S   -0.039142  -0.083589  -0.124117   0.191289  -0.055518
  220  C 16  X   -0.016064   0.007381   0.029930   0.023817  -0.001023
  221  C 16  Y    0.006095  -0.018072  -0.009060   0.010227  -0.014934
  222  C 16  Z    0.017612  -0.025008  -0.035700   0.003307  -0.019447
  223  C 16 XX   -0.000018   0.000030  -0.004598  -0.005803   0.000002
  224  C 16 YY    0.000033  -0.000043  -0.004522  -0.006224  -0.000042
  225  C 16 ZZ   -0.000013  -0.000033  -0.004390  -0.006088  -0.000009
  226  C 16 XY    0.000007   0.000064  -0.000055   0.000094   0.000002
  227  C 16 XZ    0.000023  -0.000002  -0.000038  -0.000208   0.000013
  228  C 16 YZ   -0.000031  -0.000101   0.000036   0.000042  -0.000031
  229  C 17  S   -0.000719   0.000380   0.806880  -0.579786   0.000010
  230  C 17  S    0.000161   0.000126   0.039149  -0.028250   0.000028
  231  C 17  X   -0.000016  -0.000037   0.000086   0.000212   0.000029
  232  C 17  Y    0.000016  -0.000031  -0.000271   0.000231  -0.000016
  233  C 17  Z    0.000064  -0.000055  -0.000349   0.000216   0.000013
  234  C 17  S   -0.001437  -0.000334  -0.019839   0.021410  -0.000718
  235  C 17  X   -0.001106   0.002043   0.000013  -0.005131   0.000521
  236  C 17  Y   -0.000260   0.000609   0.000695  -0.001855   0.000382
  237  C 17  Z    0.000596   0.000362   0.000695   0.000127   0.000013
  238  C 17  S   -0.039964   0.057588  -0.061710  -0.168647   0.051312
  239  C 17  X   -0.015616  -0.003329  -0.043928   0.026924  -0.011926
  240  C 17  Y   -0.008169   0.017126  -0.028094   0.001218   0.005623
  241  C 17  Z    0.013736   0.024083  -0.025389  -0.018135   0.011756
  242  C 17 XX    0.000060  -0.000041  -0.006157   0.004035  -0.000018
  243  C 17 YY   -0.000069   0.000064  -0.006154   0.004371   0.000001
  244  C 17 ZZ   -0.000049   0.000028  -0.006083   0.004371  -0.000010
  245  C 17 XY   -0.000019  -0.000015   0.000085  -0.000217  -0.000005
  246  C 17 XZ    0.000012  -0.000018   0.000119  -0.000060   0.000010
  247  C 17 YZ   -0.000068   0.000008   0.000130  -0.000102  -0.000005
  248  C 18  S   -0.000043  -0.000019   0.005119   0.007354  -0.000339
  249  C 18  S   -0.000056  -0.000123   0.000031   0.000186  -0.000050
  250  C 18  X   -0.000023   0.000002  -0.000094  -0.000157   0.000017
  251  C 18  Y    0.000031   0.000013   0.000040   0.000046  -0.000005
  252  C 18  Z   -0.000000  -0.000037   0.000170   0.000163   0.000047
  253  C 18  S   -0.000393   0.001276   0.001511   0.003953   0.000463
  254  C 18  X   -0.000084  -0.000081  -0.000384   0.003078  -0.000325
  255  C 18  Y    0.000143  -0.000771  -0.001034   0.000717  -0.000378
  256  C 18  Z    0.000387  -0.001006  -0.001701  -0.000618  -0.000761
  257  C 18  S   -0.015781   0.083519   0.095219  -0.067839   0.057842
  258  C 18  X   -0.000718   0.011637   0.008816  -0.014896   0.008352
  259  C 18  Y    0.004812   0.002809  -0.011988  -0.002585   0.001486
  260  C 18  Z    0.008731  -0.007737  -0.027359   0.006051  -0.007259
  261  C 18 XX   -0.000042  -0.000023  -0.000078  -0.000203  -0.000015
  262  C 18 YY   -0.000025  -0.000009  -0.000087  -0.000092  -0.000020
  263  C 18 ZZ   -0.000008   0.000037  -0.000180  -0.000314   0.000010
  264  C 18 XY    0.000009  -0.000016   0.000037   0.000029  -0.000009
  265  C 18 XZ   -0.000007  -0.000019   0.000073   0.000169  -0.000018
  266  C 18 YZ   -0.000010   0.000035  -0.000025  -0.000095   0.000004
  267  C 19  S   -0.000029   0.000010   0.006410  -0.004708   0.000107
  268  C 19  S   -0.000118   0.000070   0.000011  -0.000064   0.000065
  269  C 19  X   -0.000012   0.000012   0.000123  -0.000119  -0.000019
  270  C 19  Y    0.000015  -0.000001   0.000140  -0.000103   0.000009
  271  C 19  Z   -0.000022   0.000015   0.000186  -0.000089  -0.000016
  272  C 19  S    0.001133  -0.001034   0.003502  -0.003558  -0.000516
  273  C 19  X   -0.000086  -0.000262  -0.000994   0.003248  -0.000060
  274  C 19  Y   -0.000353   0.000514  -0.001159   0.000774  -0.000009
  275  C 19  Z   -0.000552   0.000849  -0.001386  -0.000907   0.000335
  276  C 19  S    0.025604  -0.067418   0.080134   0.069489  -0.042355
  277  C 19  X   -0.003614   0.010404  -0.002805  -0.013718   0.008378
  278  C 19  Y   -0.002923   0.002684  -0.013091  -0.008252   0.000441
  279  C 19  Z   -0.009877   0.000957  -0.022243  -0.005203  -0.003585
  280  C 19 XX   -0.000014   0.000010  -0.000119   0.000143   0.000017
  281  C 19 YY   -0.000022  -0.000006  -0.000175   0.000142   0.000028
  282  C 19 ZZ    0.000030  -0.000009  -0.000251   0.000210   0.000015
  283  C 19 XY    0.000001  -0.000013  -0.000054   0.000089  -0.000003
  284  C 19 XZ    0.000016  -0.000001  -0.000099   0.000089  -0.000005
  285  C 19 YZ    0.000033  -0.000026  -0.000124   0.000134  -0.000002
  286  C 20  S    0.003364   0.008536  -0.000014  -0.000013   0.993349
  287  C 20  S   -0.000044   0.000229  -0.000039  -0.000128   0.047730
  288  C 20  X   -0.000094  -0.000209  -0.000011   0.000014   0.000499
  289  C 20  Y    0.000024  -0.000002   0.000015  -0.000010  -0.000088
  290  C 20  Z   -0.000111  -0.000139  -0.000001   0.000037   0.000211
  291  C 20  S    0.000927   0.004188  -0.000377   0.001494  -0.026840
  292  C 20  X   -0.000497   0.003213  -0.000382   0.000084  -0.006662
  293  C 20  Y   -0.001058   0.000823  -0.000016  -0.000564  -0.000503
  294  C 20  Z    0.001753  -0.000181   0.000050   0.000985  -0.001137
  295  C 20  S    0.108679  -0.051596   0.010115   0.074820  -0.060778
  296  C 20  X    0.016739  -0.014745   0.002445   0.010944  -0.008999
  297  C 20  Y   -0.005847   0.004377   0.004042   0.007036   0.009989
  298  C 20  Z    0.021352  -0.013086  -0.004772  -0.003208  -0.019574
  299  C 20 XX   -0.000055  -0.000262  -0.000031  -0.000018  -0.007331
  300  C 20 YY   -0.000081  -0.000083  -0.000007  -0.000011  -0.007721
  301  C 20 ZZ   -0.000115  -0.000281   0.000018   0.000035  -0.007442
  302  C 20 XY    0.000019   0.000042   0.000014  -0.000019   0.000118
  303  C 20 XZ   -0.000062  -0.000228   0.000020   0.000021   0.000029
  304  C 20 YZ   -0.000014   0.000067   0.000006  -0.000033  -0.000195
  305  C 21  S    0.007223  -0.003102  -0.000003   0.000017  -0.001326
  306  C 21  S    0.000049  -0.000054  -0.000070   0.000108  -0.000499
  307  C 21  X    0.000117  -0.000076  -0.000009   0.000012   0.000028
  308  C 21  Y    0.000143  -0.000038   0.000018  -0.000009   0.000042
  309  C 21  Z   -0.000237   0.000058   0.000027  -0.000028  -0.000019
  310  C 21  S    0.003729  -0.003160   0.000667  -0.001325   0.005773
  311  C 21  X   -0.001495   0.003315  -0.000013  -0.000412  -0.002139
  312  C 21  Y   -0.001123   0.000501  -0.000083   0.000535  -0.000925
  313  C 21  Z    0.001304   0.000424   0.000228  -0.000868   0.000487
  314  C 21  S    0.055486   0.055222   0.006444  -0.065327   0.024278
  315  C 21  X    0.005779  -0.008446   0.001566   0.009986  -0.007246
  316  C 21  Y   -0.009060  -0.009051  -0.001480   0.000406  -0.001116
  317  C 21  Z    0.020651   0.012686   0.009417  -0.001272  -0.004647
  318  C 21 XX   -0.000110   0.000076  -0.000006   0.000020  -0.000067
  319  C 21 YY   -0.000172   0.000075  -0.000024   0.000007  -0.000140
  320  C 21 ZZ   -0.000371   0.000160   0.000038  -0.000010  -0.000062
  321  C 21 XY   -0.000037   0.000049  -0.000015  -0.000007   0.000020
  322  C 21 XZ    0.000096  -0.000053  -0.000007  -0.000006   0.000014
  323  C 21 YZ    0.000155  -0.000098  -0.000009   0.000034  -0.000065
  324  C 22  S    0.000007   0.000017  -0.000042  -0.000228   0.000051
  325  C 22  S    0.000047   0.000049  -0.000109  -0.000256   0.000045
  326  C 22  X    0.000019  -0.000001   0.000007   0.000022  -0.000008
  327  C 22  Y   -0.000019   0.000004   0.000023   0.000015  -0.000009
  328  C 22  Z    0.000016  -0.000012   0.000025   0.000007  -0.000014
  329  C 22  S   -0.000341  -0.000631  -0.000209   0.004892  -0.000306
  330  C 22  X    0.000079  -0.000118   0.000440  -0.001127   0.000082
  331  C 22  Y    0.000171   0.000022   0.000275  -0.001440   0.000161
  332  C 22  Z   -0.000019   0.000334   0.000249  -0.001857   0.000169
  333  C 22  S   -0.013519   0.028501   0.022088  -0.047021   0.032360
  334  C 22  X    0.006146   0.000076   0.002716   0.008401   0.000067
  335  C 22  Y    0.001283  -0.001879  -0.000406   0.004880  -0.002294
  336  C 22  Z   -0.000061  -0.005425  -0.002141   0.003206  -0.005423
  337  C 22 XX    0.000008   0.000001   0.000012  -0.000027   0.000003
  338  C 22 YY   -0.000005   0.000018  -0.000017  -0.000093   0.000016
  339  C 22 ZZ   -0.000007   0.000010   0.000039  -0.000079   0.000021
  340  C 22 XY   -0.000005  -0.000007   0.000021   0.000019  -0.000001
  341  C 22 XZ    0.000001   0.000001  -0.000014  -0.000026   0.000010
  342  C 22 YZ   -0.000024  -0.000005   0.000052   0.000007  -0.000001
  343  C 23  S   -0.000007  -0.000022  -0.000109   0.000187   0.000019
  344  C 23  S    0.000006  -0.000032  -0.000181   0.000209  -0.000002
  345  C 23  X   -0.000009   0.000002  -0.000025   0.000026  -0.000001
  346  C 23  Y   -0.000006  -0.000011   0.000008   0.000000  -0.000009
  347  C 23  Z    0.000013   0.000024   0.000028  -0.000010  -0.000023
  348  C 23  S   -0.000050   0.000679   0.001644  -0.004200   0.000514
  349  C 23  X    0.000280  -0.000182  -0.000056  -0.001615  -0.000060
  350  C 23  Y    0.000086  -0.000071  -0.000287   0.000528  -0.000138
  351  C 23  Z   -0.000058  -0.000327  -0.000492   0.002034  -0.000109
  352  C 23  S    0.001300  -0.028518   0.009542   0.054353  -0.023530
  353  C 23  X    0.005452  -0.000749  -0.006377   0.008508  -0.002328
  354  C 23  Y    0.003188   0.001702  -0.002347  -0.000233   0.000742
  355  C 23  Z    0.001715   0.005803  -0.000581  -0.006559   0.004903
  356  C 23 XX   -0.000001  -0.000003   0.000008   0.000033   0.000017
  357  C 23 YY   -0.000008  -0.000022  -0.000044   0.000079   0.000014
  358  C 23 ZZ   -0.000007  -0.000020   0.000004   0.000093   0.000009
  359  C 23 XY    0.000005   0.000010   0.000030  -0.000023   0.000008
  360  C 23 XZ    0.000012   0.000007  -0.000012   0.000002  -0.000002
  361  C 23 YZ   -0.000011  -0.000011   0.000050   0.000002   0.000007
  362  H 24  S    0.000005  -0.000050  -0.000094   0.000043  -0.000011
  363  H 24  S    0.000017  -0.000155  -0.000496   0.001200  -0.000486
  364  H 24  X    0.000007  -0.000004  -0.000002   0.000052  -0.000007
  365  H 24  Y   -0.000003   0.000019   0.000017   0.000022   0.000002
  366  H 24  Z   -0.000009   0.000004   0.000033   0.000007   0.000022
  367  H 25  S   -0.000023   0.000028  -0.000065  -0.000088  -0.000017
  368  H 25  S   -0.000071   0.000277   0.000161  -0.001367   0.000349
  369  H 25  X   -0.000003  -0.000003  -0.000020   0.000047  -0.000011
  370  H 25  Y    0.000011  -0.000019   0.000012   0.000018  -0.000002
  371  H 25  Z    0.000002  -0.000010   0.000032   0.000001  -0.000007
  372  H 26  S   -0.000010   0.000004  -0.000039   0.000043  -0.000006
  373  H 26  S    0.000122  -0.000025  -0.000207   0.000659  -0.000153
  374  H 26  X   -0.000003   0.000004   0.000003  -0.000009   0.000004
  375  H 26  Y   -0.000019   0.000003   0.000005  -0.000002   0.000000
  376  H 26  Z   -0.000003  -0.000006   0.000001  -0.000001   0.000007
  377  H 27  S    0.000012   0.000004  -0.000025  -0.000054  -0.000021
  378  H 27  S    0.000129  -0.000011   0.000039  -0.000856   0.000054
  379  H 27  X    0.000002   0.000011   0.000001  -0.000005   0.000001
  380  H 27  Y   -0.000011  -0.000007   0.000003   0.000003   0.000005
  381  H 27  Z   -0.000007   0.000005   0.000004   0.000012   0.000003
  382  C 28  S   -0.000168   0.000153  -0.000009  -0.000023   0.016508
  383  C 28  S   -0.000255   0.000165   0.000000  -0.000030   0.000398
  384  C 28  X   -0.000033   0.000025  -0.000016  -0.000003   0.000045
  385  C 28  Y    0.000016   0.000016  -0.000020  -0.000002   0.000091
  386  C 28  Z   -0.000033  -0.000013  -0.000011  -0.000020  -0.000233
  387  C 28  S    0.002591  -0.004088   0.000226   0.000574   0.007702
  388  C 28  X    0.000383  -0.001843   0.000254  -0.000122   0.002308
  389  C 28  Y   -0.000353   0.000412   0.000022  -0.000066  -0.001512
  390  C 28  Z    0.000866  -0.001775   0.000162   0.000254   0.004225
  391  C 28  S   -0.009163   0.041248  -0.009618  -0.027228  -0.026812
  392  C 28  X   -0.006238   0.015186   0.002161   0.002852   0.003471
  393  C 28  Y   -0.001200   0.003156   0.002402   0.002805   0.002891
  394  C 28  Z   -0.001092  -0.000832  -0.003916  -0.007630  -0.005829
  395  C 28 XX   -0.000012   0.000028  -0.000004  -0.000011  -0.000285
  396  C 28 YY   -0.000086   0.000063  -0.000005  -0.000016  -0.000308
  397  C 28 ZZ   -0.000029   0.000072  -0.000007  -0.000026  -0.000487
  398  C 28 XY    0.000024  -0.000021   0.000010   0.000007  -0.000084
  399  C 28 XZ   -0.000001   0.000021  -0.000011  -0.000004   0.000155
  400  C 28 YZ   -0.000047  -0.000002   0.000009   0.000008   0.000174
  401  C 29  S   -0.000012  -0.000242   0.000008   0.000018   0.000502
  402  C 29  S   -0.000091  -0.000299   0.000051   0.000038   0.000116
  403  C 29  X   -0.000009   0.000017   0.000020   0.000003   0.000082
  404  C 29  Y    0.000023   0.000016  -0.000020   0.000009   0.000003
  405  C 29  Z   -0.000031  -0.000021  -0.000018   0.000017  -0.000002
  406  C 29  S   -0.001053   0.004908  -0.000435  -0.000558  -0.004492
  407  C 29  X    0.000511  -0.000606   0.000001  -0.000212   0.000583
  408  C 29  Y    0.000457  -0.001201   0.000158  -0.000066   0.001398
  409  C 29  Z   -0.000758   0.002225  -0.000070  -0.000246  -0.002410
  410  C 29  S    0.033890  -0.042907   0.003294   0.020632  -0.011012
  411  C 29  X    0.002158   0.012991   0.004824   0.004515  -0.002457
  412  C 29  Y   -0.001359   0.004570  -0.000013  -0.000352   0.000381
  413  C 29  Z    0.003949  -0.002067   0.001174   0.005769  -0.000440
  414  C 29 XX    0.000010  -0.000018   0.000003   0.000005   0.000041
  415  C 29 YY   -0.000020  -0.000108   0.000000   0.000021   0.000026
  416  C 29 ZZ    0.000043  -0.000073  -0.000003   0.000009   0.000056
  417  C 29 XY    0.000010   0.000019  -0.000004  -0.000008   0.000023
  418  C 29 XZ    0.000015   0.000020  -0.000004  -0.000001  -0.000021
  419  C 29 YZ   -0.000045  -0.000019   0.000023  -0.000002  -0.000018
  420  H 30  S   -0.000044  -0.000108  -0.000010   0.000045   0.000040
  421  H 30  S    0.000636  -0.001267  -0.000099   0.000208   0.000136
  422  H 30  X   -0.000040   0.000031   0.000001   0.000002   0.000013
  423  H 30  Y    0.000005   0.000022   0.000003  -0.000021   0.000010
  424  H 30  Z   -0.000023  -0.000015   0.000002   0.000010  -0.000003
  425  H 31  S   -0.000020  -0.000058   0.000014   0.000007   0.000036
  426  H 31  S    0.000213  -0.000830   0.000141  -0.000081   0.001807
  427  H 31  X    0.000006  -0.000009   0.000007   0.000006   0.000063
  428  H 31  Y    0.000001   0.000003  -0.000010  -0.000002  -0.000006
  429  H 31  Z   -0.000000  -0.000007   0.000003  -0.000004   0.000032
  430  H 32  S   -0.000049   0.000031   0.000003   0.000002  -0.000087
  431  H 32  S   -0.000328   0.000714   0.000034   0.000042  -0.000635
  432  H 32  X    0.000004  -0.000010   0.000000   0.000004  -0.000005
  433  H 32  Y    0.000003  -0.000007  -0.000017   0.000006  -0.000008
  434  H 32  Z   -0.000002   0.000002   0.000003   0.000006  -0.000006
  435  H 33  S   -0.000107   0.000049   0.000002  -0.000045  -0.000289
  436  H 33  S   -0.000534   0.001224  -0.000264  -0.000189  -0.000279
  437  H 33  X   -0.000016   0.000046   0.000002  -0.000007  -0.000319
  438  H 33  Y    0.000017   0.000019  -0.000002   0.000018  -0.000110
  439  H 33  Z   -0.000030  -0.000018   0.000004  -0.000003   0.000066
  440  H 34  S   -0.000000  -0.000169   0.000008   0.000132  -0.000018
  441  H 34  S    0.000765  -0.000051  -0.001428   0.000283   0.000092
  442  H 34  X   -0.000056   0.000011   0.000069  -0.000015   0.000011
  443  H 34  Y    0.000053   0.000033  -0.000069   0.000004  -0.000005
  444  H 34  Z    0.000013   0.000008   0.000027   0.000025  -0.000014
  445  CL35  S    0.000001   0.000000  -0.000000  -0.000001   0.000000
  446  CL35  S    0.000030   0.000006  -0.000014  -0.000015   0.000009
  447  CL35  X    0.000000   0.000003  -0.000002  -0.000003   0.000002
  448  CL35  Y   -0.000001   0.000002   0.000012   0.000003  -0.000007
  449  CL35  Z    0.000002  -0.000001   0.000003  -0.000001   0.000002
  450  CL35  S    0.000084   0.000009  -0.000027  -0.000041   0.000022
  451  CL35  X   -0.000006  -0.000022   0.000011   0.000016  -0.000015
  452  CL35  Y    0.000021  -0.000004  -0.000070  -0.000024   0.000042
  453  CL35  Z   -0.000018   0.000010  -0.000017   0.000007  -0.000016
  454  CL35  S   -0.000543  -0.000007   0.000280   0.000289  -0.000178
  455  CL35  X    0.000083   0.000127  -0.000118  -0.000085   0.000106
  456  CL35  Y   -0.000337   0.000035   0.000296   0.000239  -0.000247
  457  CL35  Z    0.000217  -0.000087  -0.000005  -0.000095   0.000146
  458  CL35  S   -0.002595   0.002251   0.000622   0.002966  -0.003703
  459  CL35  X    0.000053  -0.000351  -0.000506  -0.000124   0.000611
  460  CL35  Y   -0.000512   0.000576   0.000498   0.000689  -0.000791
  461  CL35  Z   -0.000000  -0.000365   0.000151  -0.000396   0.000703
  462  CL35 XX    0.000056   0.000004  -0.000030  -0.000033   0.000011
  463  CL35 YY   -0.000003  -0.000004  -0.000015   0.000005   0.000014
  464  CL35 ZZ    0.000052   0.000033  -0.000031  -0.000030   0.000011
  465  CL35 XY    0.000010   0.000015  -0.000008  -0.000009   0.000009
  466  CL35 XZ   -0.000008  -0.000005   0.000002  -0.000010  -0.000001
  467  CL35 YZ    0.000039  -0.000005   0.000024  -0.000006   0.000006
  468  H 36  S    0.000029   0.000076   0.000020   0.000029   0.000038
  469  H 36  S   -0.000111  -0.000331  -0.000073  -0.000306  -0.000717
  470  H 36  X   -0.000021  -0.000029   0.000008  -0.000003  -0.000041
  471  H 36  Y    0.000003  -0.000002  -0.000002  -0.000004  -0.000005
  472  H 36  Z   -0.000005   0.000002   0.000001  -0.000005  -0.000006
  473  H 37  S   -0.000005  -0.000028  -0.000009  -0.000008  -0.000075
  474  H 37  S    0.000134  -0.000294  -0.000405  -0.000419   0.000114
  475  H 37  X    0.000019   0.000008  -0.000020  -0.000011   0.000019
  476  H 37  Y    0.000006   0.000005  -0.000009  -0.000016  -0.000015
  477  H 37  Z    0.000000   0.000029   0.000005   0.000003   0.000003
  478  H 38  S    0.000025  -0.000022  -0.000030  -0.000016  -0.000010
  479  H 38  S   -0.000229  -0.000474   0.000103   0.000113   0.000359
  480  H 38  X   -0.000011  -0.000020   0.000002   0.000013   0.000009
  481  H 38  Y   -0.000014  -0.000011   0.000017   0.000014   0.000012
  482  H 38  Z   -0.000009  -0.000043  -0.000007  -0.000002  -0.000005

                     11         12         13         14         15
                  -10.3782   -10.3736   -10.3720   -10.3677   -10.3660
                     A          A          A          A          A   
    1  C  1  S   -0.000016   0.000008   0.000009   0.000002   0.000007
    2  C  1  S    0.000000   0.000078   0.000054  -0.000032   0.000072
    3  C  1  X   -0.000039  -0.000009  -0.000008   0.000011  -0.000002
    4  C  1  Y   -0.000026  -0.000026  -0.000030  -0.000012  -0.000015
    5  C  1  Z    0.000037   0.000013  -0.000032   0.000032  -0.000039
    6  C  1  S   -0.000144  -0.000536  -0.000425   0.000184  -0.000698
    7  C  1  X   -0.000100   0.000458   0.000165   0.000017  -0.000089
    8  C  1  Y   -0.000064  -0.000063   0.000078  -0.000178  -0.000041
    9  C  1  Z   -0.000581  -0.000050   0.000265  -0.000460   0.000377
   10  C  1  S   -0.006742  -0.027499   0.005435  -0.007147   0.009033
   11  C  1  X   -0.013656  -0.001041   0.012274  -0.001011   0.007805
   12  C  1  Y   -0.015031  -0.000898   0.008618  -0.003837   0.000856
   13  C  1  Z   -0.013482   0.003664   0.012221  -0.002262   0.002703
   14  C  1 XX   -0.000009   0.000022   0.000012  -0.000009   0.000004
   15  C  1 YY    0.000007  -0.000020  -0.000023  -0.000024   0.000007
   16  C  1 ZZ    0.000012   0.000002   0.000001  -0.000002   0.000021
   17  C  1 XY    0.000015   0.000002   0.000007   0.000010   0.000005
   18  C  1 XZ    0.000004  -0.000006  -0.000009   0.000005  -0.000001
   19  C  1 YZ    0.000051  -0.000003  -0.000013   0.000004  -0.000002
   20  C  2  S   -0.000004  -0.000009  -0.000009  -0.000000   0.000003
   21  C  2  S   -0.000046  -0.000061  -0.000045  -0.000023   0.000024
   22  C  2  X    0.000074  -0.000011  -0.000008  -0.000008   0.000019
   23  C  2  Y   -0.000021  -0.000012   0.000010  -0.000008  -0.000005
   24  C  2  Z   -0.000040  -0.000002  -0.000032   0.000002  -0.000010
   25  C  2  S    0.000211   0.000518   0.000404   0.000198  -0.000222
   26  C  2  X   -0.001041   0.000485   0.000321   0.000178  -0.000390
   27  C  2  Y    0.000346   0.000084   0.000059   0.000088  -0.000007
   28  C  2  Z    0.000625  -0.000150   0.000065   0.000096  -0.000216
   29  C  2  S    0.027111   0.035656   0.016490   0.005991  -0.004427
   30  C  2  X   -0.010304  -0.000635   0.012900  -0.002021   0.007014
   31  C  2  Y    0.008815   0.000952  -0.006381  -0.004441  -0.005128
   32  C  2  Z    0.004499  -0.006258  -0.016127   0.000466  -0.005987
   33  C  2 XX    0.000005  -0.000002  -0.000001  -0.000004   0.000019
   34  C  2 YY   -0.000026  -0.000024  -0.000010  -0.000015   0.000007
   35  C  2 ZZ   -0.000044   0.000011   0.000018   0.000002  -0.000011
   36  C  2 XY   -0.000006  -0.000022  -0.000009  -0.000005  -0.000001
   37  C  2 XZ    0.000000  -0.000018   0.000007  -0.000011  -0.000000
   38  C  2 YZ   -0.000009  -0.000014   0.000031   0.000000  -0.000002
   39  S  3  S   -0.000005  -0.000005  -0.000004  -0.000002  -0.000001
   40  S  3  S   -0.000069  -0.000103  -0.000084  -0.000026  -0.000019
   41  S  3  X   -0.000017   0.000012   0.000012   0.000001  -0.000002
   42  S  3  Y   -0.000015  -0.000000   0.000004  -0.000011  -0.000006
   43  S  3  Z   -0.000008  -0.000010   0.000007   0.000006  -0.000009
   44  S  3  S   -0.000318  -0.000362  -0.000284  -0.000111  -0.000089
   45  S  3  X    0.000115  -0.000121  -0.000118  -0.000010   0.000021
   46  S  3  Y    0.000112  -0.000018  -0.000045   0.000096   0.000061
   47  S  3  Z    0.000044   0.000107  -0.000076  -0.000063   0.000082
   48  S  3  S    0.004907   0.002116   0.001275   0.001963   0.001781
   49  S  3  X    0.001574   0.001389   0.000893   0.000847   0.000840
   50  S  3  Y    0.000104  -0.000166   0.000206  -0.000058   0.000328
   51  S  3  Z   -0.000611  -0.000121  -0.000270  -0.000561   0.000008
   52  S  3  S   -0.034217   0.006913   0.000253   0.020067   0.016417
   53  S  3  X   -0.009414   0.005048   0.000235   0.005026   0.002887
   54  S  3  Y   -0.011891  -0.003938  -0.004083   0.001442  -0.000760
   55  S  3  Z   -0.010889   0.004904  -0.011924   0.003082  -0.001756
   56  S  3 XX   -0.000007  -0.000099  -0.000085  -0.000023  -0.000005
   57  S  3 YY   -0.000056  -0.000090  -0.000086  -0.000015  -0.000002
   58  S  3 ZZ   -0.000046  -0.000103  -0.000084  -0.000005   0.000005
   59  S  3 XY    0.000042   0.000004   0.000017   0.000013   0.000018
   60  S  3 XZ    0.000039   0.000011  -0.000017  -0.000012   0.000012
   61  S  3 YZ   -0.000013   0.000008   0.000000  -0.000019   0.000018
   62  H  4  S    0.000007   0.000011   0.000012   0.000014  -0.000018
   63  H  4  S    0.001238   0.000320  -0.000227   0.000202  -0.000109
   64  H  4  X    0.000013  -0.000005  -0.000013   0.000003  -0.000003
   65  H  4  Y    0.000034   0.000006  -0.000007   0.000015  -0.000005
   66  H  4  Z   -0.000012  -0.000015  -0.000007  -0.000004   0.000001
   67  C  5  S    0.000027  -0.000006  -0.000015  -0.000003  -0.000010
   68  C  5  S    0.000060  -0.000004  -0.000035   0.000029  -0.000028
   69  C  5  X    0.000018   0.000010   0.000018  -0.000010   0.000023
   70  C  5  Y    0.000019  -0.000028   0.000015  -0.000017   0.000015
   71  C  5  Z    0.000030   0.000001  -0.000003   0.000018   0.000018
   72  C  5  S   -0.000332   0.000068   0.000389  -0.000355   0.000392
   73  C  5  X   -0.000136  -0.000085   0.000020   0.000053   0.000010
   74  C  5  Y   -0.000205   0.000129  -0.000040  -0.000078   0.000051
   75  C  5  Z   -0.000204   0.000333   0.000164  -0.000099   0.000014
   76  C  5  S   -0.033107   0.014039   0.018677  -0.006249   0.001058
   77  C  5  X   -0.001902  -0.000313  -0.000992  -0.001075  -0.000491
   78  C  5  Y   -0.003655   0.001362   0.001385  -0.001843   0.000104
   79  C  5  Z   -0.005901   0.001810   0.002484  -0.000774  -0.000148
   80  C  5 XX    0.000013   0.000000  -0.000009  -0.000013  -0.000002
   81  C  5 YY    0.000004  -0.000002  -0.000001  -0.000002   0.000004
   82  C  5 ZZ    0.000012   0.000001  -0.000001  -0.000008  -0.000002
   83  C  5 XY    0.000002   0.000009   0.000008  -0.000006   0.000007
   84  C  5 XZ   -0.000009   0.000003   0.000005  -0.000006   0.000002
   85  C  5 YZ   -0.000017   0.000017   0.000012  -0.000009   0.000005
   86  S  6  S   -0.000003   0.000000  -0.000001  -0.000002  -0.000002
   87  S  6  S   -0.000067   0.000013  -0.000004  -0.000040  -0.000040
   88  S  6  X   -0.000008   0.000022   0.000021  -0.000010  -0.000006
   89  S  6  Y    0.000003  -0.000002  -0.000005   0.000005   0.000009
   90  S  6  Z    0.000007   0.000012  -0.000011  -0.000015   0.000016
   91  S  6  S   -0.000210   0.000028  -0.000031  -0.000111  -0.000113
   92  S  6  X    0.000089  -0.000166  -0.000153   0.000090   0.000055
   93  S  6  Y   -0.000034   0.000004   0.000033  -0.000046  -0.000071
   94  S  6  Z   -0.000074  -0.000084   0.000080   0.000141  -0.000149
   95  S  6  S    0.001122   0.001191   0.001957  -0.000239  -0.000071
   96  S  6  X   -0.000496  -0.000143  -0.000347  -0.000117   0.000042
   97  S  6  Y   -0.000398   0.000018  -0.000404   0.000112   0.000024
   98  S  6  Z    0.000103   0.000943  -0.000324  -0.000646   0.000752
   99  S  6  S   -0.037006  -0.029527  -0.034275   0.011823   0.001902
  100  S  6  X    0.006404   0.008966   0.009553  -0.002372  -0.000273
  101  S  6  Y   -0.002926   0.002620   0.001686  -0.001370  -0.000210
  102  S  6  Z   -0.004547  -0.003437  -0.002458  -0.001630   0.001817
  103  S  6 XX   -0.000061   0.000069   0.000038  -0.000069  -0.000069
  104  S  6 YY   -0.000090  -0.000017  -0.000033  -0.000063  -0.000046
  105  S  6 ZZ   -0.000084  -0.000016  -0.000015  -0.000029  -0.000031
  106  S  6 XY    0.000025   0.000003   0.000000  -0.000007  -0.000001
  107  S  6 XZ   -0.000003   0.000025  -0.000047   0.000012  -0.000007
  108  S  6 YZ   -0.000011   0.000031  -0.000016  -0.000020   0.000026
  109  C  7  S   -0.000023  -0.000042   0.000054  -0.000028  -0.000008
  110  C  7  S   -0.000079  -0.000076   0.000113  -0.000018  -0.000016
  111  C  7  X   -0.000002   0.000020  -0.000006   0.000025  -0.000008
  112  C  7  Y    0.000017   0.000031  -0.000023  -0.000015  -0.000016
  113  C  7  Z    0.000019   0.000060   0.000042   0.000039   0.000014
  114  C  7  S    0.000930   0.000491  -0.000823   0.000049   0.000053
  115  C  7  X   -0.000190  -0.000392  -0.000034  -0.000242   0.000120
  116  C  7  Y   -0.000023  -0.000004   0.000131   0.000053   0.000173
  117  C  7  Z    0.000382  -0.001134  -0.000513  -0.000272   0.000013
  118  C  7  S    0.008156  -0.018616  -0.034940  -0.002679  -0.014131
  119  C  7  X   -0.000540   0.002701   0.003208   0.000603   0.001453
  120  C  7  Y   -0.000622  -0.002741  -0.002044  -0.000457  -0.000342
  121  C  7  Z    0.001908  -0.002453  -0.006415  -0.000210  -0.002943
  122  C  7 XX   -0.000022  -0.000065   0.000024  -0.000024  -0.000015
  123  C  7 YY   -0.000010   0.000009   0.000030  -0.000015  -0.000009
  124  C  7 ZZ    0.000017  -0.000009   0.000029  -0.000014   0.000007
  125  C  7 XY   -0.000006  -0.000017  -0.000006  -0.000010  -0.000001
  126  C  7 XZ   -0.000012   0.000034   0.000013   0.000006   0.000006
  127  C  7 YZ    0.000014  -0.000044  -0.000013  -0.000015   0.000003
  128  C  8  S   -0.000016   0.000099   0.000007   0.000114   0.000002
  129  C  8  S   -0.000091  -0.000012   0.000023  -0.000334   0.000032
  130  C  8  X   -0.000043  -0.000021  -0.000027  -0.000035   0.000001
  131  C  8  Y   -0.000031  -0.000023  -0.000026  -0.000043  -0.000019
  132  C  8  Z    0.000047   0.000004  -0.000011   0.000089  -0.000011
  133  C  8  S    0.000391  -0.003348  -0.000540   0.004527  -0.000279
  134  C  8  X    0.000756  -0.000143  -0.000081   0.000212   0.000129
  135  C  8  Y    0.000530  -0.000872   0.000252   0.001338   0.000298
  136  C  8  Z   -0.000541   0.001960  -0.000306  -0.002708  -0.000212
  137  C  8  S   -0.043874  -0.094941   0.060958  -0.032896   0.023124
  138  C  8  X    0.003039  -0.027602   0.011556  -0.019888   0.003298
  139  C  8  Y   -0.008843  -0.015638   0.016511  -0.003863   0.006008
  140  C  8  Z    0.014384   0.027901  -0.014734  -0.005835  -0.009906
  141  C  8 XX   -0.000020   0.000027   0.000003  -0.000024   0.000014
  142  C  8 YY   -0.000034  -0.000014  -0.000007  -0.000110   0.000001
  143  C  8 ZZ   -0.000012   0.000002  -0.000016  -0.000040   0.000008
  144  C  8 XY    0.000003   0.000019   0.000002   0.000011   0.000004
  145  C  8 XZ   -0.000007  -0.000002  -0.000008   0.000038   0.000002
  146  C  8 YZ    0.000030  -0.000016   0.000011  -0.000045   0.000008
  147  C  9  S    0.000015  -0.008189  -0.000017   0.000326   0.000005
  148  C  9  S   -0.000020  -0.000733  -0.000059   0.000075   0.000010
  149  C  9  X    0.000042  -0.000055   0.000032   0.000015  -0.000003
  150  C  9  Y    0.000008  -0.000155  -0.000033   0.000010  -0.000024
  151  C  9  Z   -0.000034   0.000322   0.000001   0.000011  -0.000011
  152  C  9  S   -0.000503   0.009189  -0.000083  -0.004829   0.000055
  153  C  9  X    0.000152  -0.000603  -0.000504   0.001179   0.000276
  154  C  9  Y   -0.000047   0.002060  -0.000087  -0.000849   0.000128
  155  C  9  Z    0.000367  -0.004747   0.000636   0.002141  -0.000089
  156  C  9  S    0.052182   0.172924  -0.051092   0.038201  -0.020194
  157  C  9  X   -0.005286  -0.011843   0.021985  -0.015971   0.008320
  158  C  9  Y    0.005204   0.007930  -0.008914  -0.002151  -0.002345
  159  C  9  Z   -0.006716  -0.035892   0.015720  -0.003785   0.009642
  160  C  9 XX   -0.000025  -0.000045  -0.000025   0.000031  -0.000004
  161  C  9 YY   -0.000016  -0.000091  -0.000025   0.000018   0.000004
  162  C  9 ZZ   -0.000042  -0.000236  -0.000003   0.000055  -0.000006
  163  C  9 XY    0.000000  -0.000084   0.000006   0.000011  -0.000006
  164  C  9 XZ   -0.000010   0.000155  -0.000004  -0.000004   0.000001
  165  C  9 YZ    0.000008   0.000170   0.000034  -0.000035  -0.000010
  166  H 10  S   -0.000003   0.000064  -0.000026  -0.000051  -0.000018
  167  H 10  S   -0.000122  -0.001590  -0.000102   0.000243  -0.000020
  168  H 10  X   -0.000001  -0.000017  -0.000004  -0.000016  -0.000002
  169  H 10  Y    0.000001  -0.000010   0.000010   0.000016  -0.000010
  170  H 10  Z   -0.000000  -0.000062  -0.000008  -0.000003  -0.000009
  171  H 11  S   -0.000011  -0.000063   0.000030   0.000003   0.000004
  172  H 11  S   -0.000309  -0.000169  -0.000055  -0.000116   0.000047
  173  H 11  X    0.000005   0.000012   0.000013   0.000009   0.000004
  174  H 11  Y   -0.000011  -0.000016   0.000004  -0.000002   0.000009
  175  H 11  Z   -0.000015   0.000025   0.000010   0.000012  -0.000005
  176  H 12  S   -0.000016  -0.000030  -0.000019   0.000020  -0.000029
  177  H 12  S   -0.000078   0.000704   0.000484   0.000178   0.000020
  178  H 12  X   -0.000002  -0.000043  -0.000020  -0.000013  -0.000001
  179  H 12  Y    0.000003   0.000016   0.000004  -0.000002  -0.000004
  180  H 12  Z   -0.000004   0.000032   0.000014   0.000007   0.000003
  181  H 13  S   -0.000003  -0.000043   0.000013  -0.000057  -0.000008
  182  H 13  S    0.000290   0.000683  -0.000064   0.000777  -0.000087
  183  H 13  X    0.000008   0.000012  -0.000002   0.000006   0.000001
  184  H 13  Y    0.000019   0.000013  -0.000001   0.000011  -0.000001
  185  H 13  Z    0.000015   0.000023   0.000000   0.000019  -0.000003
  186  C 14  S   -0.000041  -0.000003  -0.000004  -0.000013  -0.000009
  187  C 14  S   -0.000089  -0.000002  -0.000002  -0.000036  -0.000010
  188  C 14  X    0.000007   0.000001  -0.000022   0.000003  -0.000015
  189  C 14  Y    0.000004   0.000001  -0.000015  -0.000001  -0.000006
  190  C 14  Z   -0.000006  -0.000014  -0.000015   0.000006  -0.000004
  191  C 14  S    0.000588  -0.000020  -0.000099   0.000293   0.000001
  192  C 14  X   -0.000012  -0.000132   0.000077   0.000154   0.000073
  193  C 14  Y    0.000231  -0.000020   0.000138   0.000067   0.000035
  194  C 14  Z    0.000120   0.000030   0.000023  -0.000023   0.000025
  195  C 14  S   -0.002755  -0.004719  -0.002201  -0.000109   0.000858
  196  C 14  X   -0.000035  -0.001222  -0.000230  -0.000251   0.000266
  197  C 14  Y   -0.001063  -0.000364  -0.000104   0.000566   0.000097
  198  C 14  Z   -0.000348  -0.000228   0.000626  -0.000016   0.000339
  199  C 14 XX   -0.000034  -0.000006  -0.000003   0.000003  -0.000009
  200  C 14 YY   -0.000029  -0.000003  -0.000007  -0.000008  -0.000009
  201  C 14 ZZ   -0.000037   0.000000  -0.000011  -0.000014  -0.000010
  202  C 14 XY   -0.000005  -0.000008  -0.000002   0.000004   0.000000
  203  C 14 XZ    0.000011  -0.000003  -0.000001   0.000004   0.000002
  204  C 14 YZ   -0.000007   0.000002  -0.000001   0.000001   0.000003
  205  H 15  S   -0.000019   0.000060   0.000004   0.000033   0.000002
  206  H 15  S    0.000243  -0.000248  -0.000298  -0.000113  -0.000152
  207  H 15  X   -0.000008  -0.000003  -0.000010  -0.000003  -0.000007
  208  H 15  Y    0.000008  -0.000006  -0.000013  -0.000005  -0.000007
  209  H 15  Z    0.000005  -0.000012  -0.000012  -0.000001  -0.000004
  210  C 16  S   -0.009269   0.000008   0.000096   0.000001   0.000110
  211  C 16  S   -0.000758   0.000061   0.000001   0.000030  -0.000311
  212  C 16  X    0.000095  -0.000021  -0.000030   0.000015  -0.000046
  213  C 16  Y   -0.000095  -0.000036  -0.000023  -0.000019  -0.000059
  214  C 16  Z   -0.000310   0.000012   0.000001   0.000012  -0.000076
  215  C 16  S    0.008799  -0.000955  -0.003390  -0.000291   0.004502
  216  C 16  X   -0.000053  -0.000350  -0.000499  -0.000101   0.000720
  217  C 16  Y    0.002493   0.000321  -0.001108   0.000245   0.001599
  218  C 16  Z    0.005129   0.000457  -0.001821   0.000137   0.002527
  219  C 16  S    0.177939   0.060236  -0.057926   0.011468  -0.027371
  220  C 16  X   -0.000886   0.012569  -0.021169   0.002988  -0.016808
  221  C 16  Y    0.008810   0.017803  -0.014319   0.004997  -0.002155
  222  C 16  Z    0.026520   0.016206  -0.016756   0.006232   0.005523
  223  C 16 XX   -0.000118   0.000005   0.000044   0.000008  -0.000020
  224  C 16 YY    0.000009   0.000001  -0.000009  -0.000000  -0.000095
  225  C 16 ZZ   -0.000246  -0.000005   0.000013   0.000017  -0.000019
  226  C 16 XY    0.000066  -0.000007   0.000022  -0.000001   0.000019
  227  C 16 XZ    0.000219   0.000002  -0.000007  -0.000004  -0.000044
  228  C 16 YZ   -0.000071  -0.000014   0.000016  -0.000006   0.000051
  229  C 17  S    0.000153  -0.000009  -0.008296   0.000005   0.000323
  230  C 17  S   -0.000008  -0.000068  -0.000773  -0.000000   0.000105
  231  C 17  X    0.000033   0.000035  -0.000105  -0.000005   0.000013
  232  C 17  Y    0.000015  -0.000017  -0.000208  -0.000019  -0.000012
  233  C 17  Z   -0.000007  -0.000024  -0.000293   0.000008  -0.000008
  234  C 17  S   -0.003753   0.000103   0.009320   0.000225  -0.005022
  235  C 17  X    0.000861  -0.000944   0.000125   0.000142   0.000774
  236  C 17  Y   -0.000926  -0.000347   0.002488   0.000088  -0.000910
  237  C 17  Z   -0.002324  -0.000379   0.004515   0.000135  -0.002327
  238  C 17  S   -0.067037  -0.067637   0.143904  -0.028479   0.040620
  239  C 17  X    0.031654   0.011085   0.005292  -0.001269  -0.011915
  240  C 17  Y   -0.000156  -0.014290   0.013532  -0.005984  -0.002793
  241  C 17  Z   -0.026993  -0.025037   0.031187  -0.010891   0.008387
  242  C 17 XX    0.000026  -0.000014  -0.000115  -0.000002   0.000040
  243  C 17 YY   -0.000006  -0.000027  -0.000121   0.000002   0.000034
  244  C 17 ZZ    0.000006  -0.000002  -0.000167  -0.000008   0.000066
  245  C 17 XY    0.000004   0.000008  -0.000136  -0.000000   0.000019
  246  C 17 XZ   -0.000011   0.000009  -0.000166  -0.000002   0.000009
  247  C 17 YZ    0.000029  -0.000031  -0.000168   0.000011   0.000033
  248  C 18  S    0.993332  -0.000173   0.001092  -0.000043  -0.002040
  249  C 18  S    0.047639   0.000056  -0.000299   0.000038   0.000025
  250  C 18  X    0.000462   0.000005  -0.000035   0.000003  -0.000029
  251  C 18  Y   -0.000049   0.000022  -0.000011   0.000009  -0.000047
  252  C 18  Z   -0.000324  -0.000022   0.000021  -0.000007  -0.000053
  253  C 18  S   -0.026153  -0.000634   0.004760  -0.000334  -0.004628
  254  C 18  X   -0.006277   0.000027   0.001964  -0.000074  -0.002925
  255  C 18  Y   -0.000934  -0.000051   0.000590  -0.000062  -0.000563
  256  C 18  Z    0.002131   0.000274  -0.000264   0.000133   0.000847
  257  C 18  S   -0.064751  -0.053878   0.016893  -0.012629   0.001536
  258  C 18  X   -0.007958  -0.009446   0.003472  -0.002020   0.001265
  259  C 18  Y    0.003625  -0.005374  -0.000330   0.000285   0.005335
  260  C 18  Z    0.009433  -0.002490  -0.002487   0.002043   0.008992
  261  C 18 XX   -0.007383   0.000020  -0.000070   0.000017   0.000053
  262  C 18 YY   -0.007706   0.000033  -0.000122   0.000020   0.000046
  263  C 18 ZZ   -0.007463   0.000022  -0.000062   0.000005   0.000013
  264  C 18 XY    0.000159  -0.000006   0.000032  -0.000003   0.000014
  265  C 18 XZ   -0.000084   0.000008  -0.000008   0.000006   0.000019
  266  C 18 YZ    0.000193   0.000004   0.000056   0.000003  -0.000021
  267  C 19  S   -0.001284  -0.000647   0.992536  -0.000064  -0.042583
  268  C 19  S   -0.000421  -0.000104   0.047600   0.000025  -0.002418
  269  C 19  X    0.000040   0.000008  -0.000425  -0.000004   0.000221
  270  C 19  Y    0.000028  -0.000015  -0.000329   0.000004  -0.000054
  271  C 19  Z    0.000010   0.000058  -0.000197   0.000002  -0.000227
  272  C 19  S    0.005109   0.000920  -0.025396  -0.000269   0.009398
  273  C 19  X   -0.002172   0.000047   0.005658   0.000240  -0.004672
  274  C 19  Y   -0.000777  -0.000259   0.002684   0.000126  -0.000829
  275  C 19  Z    0.000150  -0.000874   0.000749   0.000086   0.001610
  276  C 19  S    0.034577   0.074258  -0.050942   0.027539  -0.039021
  277  C 19  X   -0.008128  -0.012909   0.002198  -0.003463   0.007361
  278  C 19  Y    0.000341  -0.001866   0.012118  -0.002726  -0.000423
  279  C 19  Z    0.007394   0.001925   0.018881  -0.002765  -0.007413
  280  C 19 XX   -0.000049  -0.000028  -0.007453   0.000013   0.000114
  281  C 19 YY   -0.000109  -0.000017  -0.007754   0.000009   0.000200
  282  C 19 ZZ   -0.000042  -0.000008  -0.007545   0.000004  -0.000074
  283  C 19 XY    0.000027   0.000012   0.000168  -0.000000   0.000052
  284  C 19 XZ   -0.000019   0.000022  -0.000044  -0.000002   0.000193
  285  C 19 YZ    0.000056   0.000016   0.000201  -0.000004  -0.000122
  286  C 20  S    0.000325   0.001102  -0.000081  -0.002076  -0.000032
  287  C 20  S    0.000002  -0.000367   0.000047   0.000032   0.000038
  288  C 20  X    0.000017  -0.000045   0.000008  -0.000020   0.000007
  289  C 20  Y   -0.000019   0.000008   0.000019  -0.000035   0.000009
  290  C 20  Z   -0.000062  -0.000010   0.000017   0.000059   0.000007
  291  C 20  S   -0.000010   0.005228  -0.000425  -0.004680  -0.000303
  292  C 20  X   -0.000604   0.001986  -0.000018  -0.003020  -0.000110
  293  C 20  Y   -0.000249   0.000390  -0.000066  -0.000573  -0.000096
  294  C 20  Z    0.000748  -0.000160  -0.000196  -0.000205  -0.000031
  295  C 20  S    0.049939   0.031077  -0.038512   0.000746  -0.019186
  296  C 20  X    0.009309   0.006672  -0.005924  -0.000240  -0.003049
  297  C 20  Y    0.003331   0.002789  -0.002938   0.004529  -0.000914
  298  C 20  Z    0.002897  -0.003990   0.000608  -0.008820   0.000584
  299  C 20 XX   -0.000015  -0.000088   0.000016   0.000053   0.000013
  300  C 20 YY   -0.000022  -0.000155   0.000029   0.000052   0.000021
  301  C 20 ZZ   -0.000004  -0.000081   0.000027   0.000020   0.000012
  302  C 20 XY   -0.000006   0.000016  -0.000005   0.000013  -0.000004
  303  C 20 XZ    0.000018   0.000012  -0.000003  -0.000021  -0.000006
  304  C 20 YZ    0.000006  -0.000059  -0.000005   0.000017  -0.000005
  305  C 21  S    0.000197   0.992532   0.000609  -0.043097  -0.000038
  306  C 21  S    0.000044   0.047680  -0.000043  -0.002445   0.000025
  307  C 21  X   -0.000012  -0.000373   0.000001   0.000258  -0.000003
  308  C 21  Y    0.000001  -0.000331  -0.000022  -0.000041   0.000009
  309  C 21  Z    0.000023   0.000295  -0.000054   0.000189   0.000006
  310  C 21  S    0.000096  -0.025903   0.000813   0.009416  -0.000242
  311  C 21  X   -0.000279   0.005312   0.000038  -0.004855   0.000114
  312  C 21  Y   -0.000133   0.002690  -0.000183  -0.000770   0.000063
  313  C 21  Z   -0.000073  -0.002147   0.000735  -0.000628  -0.000196
  314  C 21  S   -0.039269  -0.057051   0.054592  -0.037637   0.020962
  315  C 21  X    0.006834  -0.000141  -0.013425   0.009319  -0.004293
  316  C 21  Y    0.001343   0.011044   0.002812  -0.001036   0.000267
  317  C 21  Z   -0.001428  -0.019198  -0.006402   0.006930  -0.002329
  318  C 21 XX    0.000023  -0.007403  -0.000043   0.000049   0.000014
  319  C 21 YY    0.000026  -0.007771  -0.000027   0.000214   0.000011
  320  C 21 ZZ    0.000030  -0.007494  -0.000011  -0.000010   0.000003
  321  C 21 XY   -0.000001   0.000119   0.000011   0.000055   0.000001
  322  C 21 XZ    0.000004   0.000015  -0.000015  -0.000228   0.000000
  323  C 21 YZ   -0.000006  -0.000195  -0.000019   0.000092   0.000001
  324  C 22  S    0.000523   0.000012   0.042266  -0.000057   0.988473
  325  C 22  S    0.000106  -0.000005   0.001613  -0.000016   0.046903
  326  C 22  X    0.000078   0.000005  -0.000100   0.000008  -0.000118
  327  C 22  Y    0.000006  -0.000009   0.000063   0.000005  -0.000216
  328  C 22  Z   -0.000017  -0.000018   0.000222  -0.000006  -0.000325
  329  C 22  S   -0.004352   0.000408   0.007219   0.000175  -0.022611
  330  C 22  X    0.000984   0.000074  -0.000835  -0.000129   0.002408
  331  C 22  Y    0.001549  -0.000047  -0.002444  -0.000095   0.003128
  332  C 22  Z    0.002125  -0.000049  -0.004085  -0.000043   0.004145
  333  C 22  S   -0.016244  -0.036738  -0.020942  -0.008572   0.046484
  334  C 22  X   -0.003956  -0.001672  -0.007086   0.001201   0.000062
  335  C 22  Y    0.000797   0.003052   0.000707   0.000844  -0.005141
  336  C 22  Z    0.003607   0.008159   0.006628   0.000962  -0.009510
  337  C 22 XX    0.000047   0.000022  -0.000565  -0.000000  -0.007500
  338  C 22 YY    0.000028   0.000007  -0.000456  -0.000001  -0.007805
  339  C 22 ZZ    0.000041   0.000003  -0.000684  -0.000000  -0.007559
  340  C 22 XY    0.000027  -0.000001   0.000055   0.000002   0.000149
  341  C 22 XZ    0.000022  -0.000008   0.000213  -0.000000  -0.000082
  342  C 22 YZ    0.000019   0.000004  -0.000068   0.000003   0.000213
  343  C 23  S    0.016723   0.000059   0.001535   0.000032   0.089229
  344  C 23  S    0.000389   0.000048   0.000158   0.000016   0.003758
  345  C 23  X    0.000085   0.000006  -0.000071  -0.000008  -0.000295
  346  C 23  Y    0.000122  -0.000005  -0.000035  -0.000002  -0.000089
  347  C 23  Z    0.000210  -0.000016  -0.000003  -0.000003   0.000045
  348  C 23  S    0.007975  -0.000234  -0.004158  -0.000154   0.007171
  349  C 23  X    0.001318  -0.000127  -0.001139  -0.000063   0.003716
  350  C 23  Y   -0.001881   0.000066   0.000813  -0.000008  -0.000346
  351  C 23  Z   -0.004497   0.000128   0.002280  -0.000002  -0.003230
  352  C 23  S   -0.003590   0.033923  -0.003645   0.006518  -0.032438
  353  C 23  X    0.000552  -0.001457  -0.002081   0.001431   0.000615
  354  C 23  Y   -0.000178  -0.003909  -0.001548   0.000093   0.002961
  355  C 23  Z   -0.000101  -0.006921  -0.001632  -0.000838   0.005157
  356  C 23 XX   -0.000348   0.000006   0.000032   0.000001  -0.001165
  357  C 23 YY   -0.000353   0.000013   0.000010   0.000002  -0.000864
  358  C 23 ZZ   -0.000408   0.000023   0.000039   0.000007  -0.000819
  359  C 23 XY   -0.000129  -0.000010  -0.000006  -0.000004  -0.000124
  360  C 23 XZ   -0.000166  -0.000002  -0.000029   0.000000   0.000030
  361  C 23 YZ   -0.000168  -0.000006   0.000007  -0.000001   0.000020
  362  H 24  S   -0.000315  -0.000026   0.000038  -0.000002  -0.000106
  363  H 24  S   -0.000359   0.000354   0.000223   0.000010  -0.000657
  364  H 24  X   -0.000321   0.000009  -0.000010  -0.000002   0.000011
  365  H 24  Y   -0.000117   0.000006  -0.000006   0.000002   0.000004
  366  H 24  Z    0.000011  -0.000009  -0.000001  -0.000005   0.000005
  367  H 25  S    0.000059  -0.000012  -0.000349   0.000021   0.000057
  368  H 25  S    0.000191  -0.000314   0.000164  -0.000322   0.001375
  369  H 25  X    0.000014   0.000006   0.000300   0.000012  -0.000076
  370  H 25  Y    0.000004   0.000004   0.000073   0.000002  -0.000035
  371  H 25  Z   -0.000003   0.000021  -0.000065  -0.000003  -0.000010
  372  H 26  S   -0.000089  -0.000022   0.000024   0.000003  -0.000414
  373  H 26  S   -0.000635   0.000052   0.001698   0.000055   0.000170
  374  H 26  X   -0.000005  -0.000001  -0.000048   0.000001   0.000136
  375  H 26  Y   -0.000004   0.000002  -0.000036   0.000002   0.000168
  376  H 26  Z    0.000008   0.000001  -0.000024  -0.000001   0.000225
  377  H 27  S    0.000044  -0.000005  -0.000090   0.000005   0.000025
  378  H 27  S    0.001633  -0.000124  -0.000577  -0.000020   0.001616
  379  H 27  X    0.000056  -0.000001   0.000009   0.000002   0.000006
  380  H 27  Y   -0.000005  -0.000001   0.000003   0.000001  -0.000027
  381  H 27  Z   -0.000039   0.000007   0.000002   0.000002  -0.000052
  382  C 28  S    0.000029   0.001536   0.000079   0.093992   0.000150
  383  C 28  S   -0.000017   0.000133   0.000045   0.004006   0.000024
  384  C 28  X   -0.000005  -0.000079   0.000006  -0.000298  -0.000002
  385  C 28  Y   -0.000004  -0.000030  -0.000002  -0.000096  -0.000002
  386  C 28  Z    0.000032   0.000018   0.000016   0.000024   0.000007
  387  C 28  S    0.000767  -0.003980  -0.000193   0.006941  -0.000112
  388  C 28  X    0.000207  -0.001423  -0.000074   0.004254  -0.000087
  389  C 28  Y   -0.000186   0.000716   0.000052  -0.000141  -0.000020
  390  C 28  Z    0.000237  -0.002065  -0.000116   0.002450   0.000022
  391  C 28  S   -0.029181  -0.013451   0.016154  -0.033752   0.006110
  392  C 28  X   -0.003898   0.000465  -0.000744  -0.000943  -0.000544
  393  C 28  Y    0.000089   0.000612  -0.002097   0.002518  -0.001139
  394  C 28  Z   -0.004517  -0.000626   0.005377  -0.005670   0.002098
  395  C 28 XX    0.000016   0.000036   0.000009  -0.001192   0.000001
  396  C 28 YY    0.000014  -0.000003   0.000014  -0.000892   0.000004
  397  C 28 ZZ    0.000007   0.000023   0.000014  -0.000850   0.000006
  398  C 28 XY    0.000008  -0.000003  -0.000006  -0.000115  -0.000003
  399  C 28 XZ    0.000002   0.000025   0.000006   0.000061   0.000002
  400  C 28 YZ   -0.000014  -0.000003   0.000009   0.000008   0.000003
  401  C 29  S    0.000069   0.042793   0.000096   0.988010   0.000032
  402  C 29  S    0.000057   0.001643   0.000006   0.046890  -0.000009
  403  C 29  X   -0.000001  -0.000140   0.000007  -0.000052   0.000004
  404  C 29  Y   -0.000006   0.000046  -0.000005  -0.000190   0.000004
  405  C 29  Z    0.000017  -0.000200   0.000013   0.000366   0.000004
  406  C 29  S   -0.000539   0.007065   0.000220  -0.022610   0.000119
  407  C 29  X    0.000145   0.000024   0.000076   0.001550  -0.000125
  408  C 29  Y    0.000223  -0.002102  -0.000017   0.002683  -0.000056
  409  C 29  Z   -0.000326   0.004328  -0.000006  -0.004790   0.000029
  410  C 29  S    0.029132  -0.021449  -0.035564   0.049723  -0.010678
  411  C 29  X   -0.001169  -0.006599  -0.006344   0.002078  -0.002621
  412  C 29  Y   -0.001789   0.000240   0.001168  -0.004390   0.000430
  413  C 29  Z    0.004544  -0.004441  -0.007863   0.010228  -0.002465
  414  C 29 XX   -0.000002  -0.000647   0.000020  -0.007473  -0.000002
  415  C 29 YY    0.000018  -0.000449   0.000006  -0.007834  -0.000003
  416  C 29 ZZ    0.000018  -0.000624  -0.000001  -0.007541   0.000000
  417  C 29 XY   -0.000004   0.000045  -0.000003   0.000102   0.000003
  418  C 29 XZ   -0.000010  -0.000234   0.000001   0.000054  -0.000001
  419  C 29 YZ    0.000002   0.000040  -0.000003  -0.000214  -0.000001
  420  H 30  S   -0.000007  -0.000334  -0.000008   0.000054   0.000022
  421  H 30  S    0.000294   0.000281  -0.000169   0.001337  -0.000244
  422  H 30  X   -0.000005   0.000310  -0.000001  -0.000072   0.000010
  423  H 30  Y   -0.000000   0.000064   0.000003  -0.000035   0.000002
  424  H 30  Z    0.000005   0.000000  -0.000019   0.000028   0.000001
  425  H 31  S   -0.000017  -0.000083  -0.000009   0.000024  -0.000002
  426  H 31  S    0.000190  -0.000584  -0.000053   0.001639   0.000001
  427  H 31  X   -0.000001   0.000007  -0.000002   0.000014   0.000001
  428  H 31  Y    0.000006  -0.000001  -0.000001  -0.000026   0.000001
  429  H 31  Z    0.000001  -0.000002  -0.000004   0.000049  -0.000003
  430  H 32  S   -0.000009   0.000016  -0.000019  -0.000410  -0.000000
  431  H 32  S   -0.000216   0.001752   0.000053   0.000166   0.000045
  432  H 32  X    0.000001  -0.000047  -0.000001   0.000092   0.000002
  433  H 32  Y    0.000000  -0.000031   0.000001   0.000146   0.000002
  434  H 32  Z   -0.000008   0.000037   0.000000  -0.000259   0.000001
  435  H 33  S   -0.000005   0.000033  -0.000020  -0.000101  -0.000009
  436  H 33  S   -0.000793   0.000059   0.000289  -0.000730   0.000032
  437  H 33  X   -0.000018  -0.000014   0.000007   0.000008  -0.000001
  438  H 33  Y    0.000001  -0.000001   0.000006   0.000004   0.000002
  439  H 33  Z   -0.000018   0.000003   0.000006  -0.000007   0.000003
  440  H 34  S   -0.000069  -0.000005  -0.000009  -0.000010  -0.000054
  441  H 34  S    0.000548  -0.000405  -0.000124  -0.000297   0.000852
  442  H 34  X   -0.000001  -0.000016   0.000004  -0.000002  -0.000014
  443  H 34  Y    0.000004  -0.000000   0.000006   0.000005   0.000005
  444  H 34  Z   -0.000020   0.000021   0.000034   0.000005  -0.000022
  445  CL35  S    0.000001  -0.000000   0.000001  -0.000000   0.000001
  446  CL35  S    0.000015  -0.000003   0.000031  -0.000002   0.000019
  447  CL35  X   -0.000000   0.000002  -0.000004   0.000002  -0.000001
  448  CL35  Y    0.000003  -0.000002   0.000004  -0.000005  -0.000001
  449  CL35  Z    0.000004  -0.000001   0.000004   0.000000   0.000004
  450  CL35  S    0.000033  -0.000005   0.000087  -0.000005   0.000048
  451  CL35  X   -0.000002  -0.000010   0.000022  -0.000014   0.000003
  452  CL35  Y   -0.000018   0.000014  -0.000015   0.000029   0.000008
  453  CL35  Z   -0.000020   0.000009  -0.000025  -0.000003  -0.000022
  454  CL35  S   -0.000346   0.000015  -0.000836   0.000057  -0.000441
  455  CL35  X    0.000016   0.000018  -0.000055   0.000059   0.000032
  456  CL35  Y    0.000075  -0.000129  -0.000165  -0.000175  -0.000095
  457  CL35  Z    0.000058   0.000014   0.000208   0.000061   0.000123
  458  CL35  S    0.001969  -0.001451  -0.000360  -0.003676  -0.000908
  459  CL35  X    0.000101   0.000019  -0.000143   0.000225   0.000010
  460  CL35  Y    0.000699  -0.000357   0.000109  -0.000886  -0.000104
  461  CL35  Z   -0.000121   0.000490   0.000281   0.000705   0.000183
  462  CL35 XX    0.000018  -0.000008   0.000038  -0.000005   0.000025
  463  CL35 YY    0.000030  -0.000013   0.000040  -0.000007   0.000031
  464  CL35 ZZ    0.000028  -0.000005   0.000042  -0.000005   0.000030
  465  CL35 XY   -0.000005  -0.000001   0.000000   0.000001   0.000001
  466  CL35 XZ   -0.000012  -0.000007   0.000005  -0.000004  -0.000003
  467  CL35 YZ    0.000002   0.000003   0.000021   0.000005   0.000004
  468  H 36  S    0.000021   0.000023   0.000005  -0.000011  -0.000002
  469  H 36  S   -0.000462  -0.000277  -0.000042   0.000063   0.000094
  470  H 36  X   -0.000010  -0.000001  -0.000002   0.000004   0.000004
  471  H 36  Y    0.000008   0.000002   0.000000   0.000001  -0.000002
  472  H 36  Z   -0.000011  -0.000007  -0.000001  -0.000003   0.000001
  473  H 37  S   -0.000041  -0.000017  -0.000027  -0.000006  -0.000013
  474  H 37  S    0.000028  -0.000013   0.000249   0.000058   0.000139
  475  H 37  X    0.000007   0.000001   0.000005  -0.000002   0.000001
  476  H 37  Y   -0.000004  -0.000001   0.000000   0.000002   0.000002
  477  H 37  Z   -0.000005   0.000002  -0.000009  -0.000005  -0.000004
  478  H 38  S   -0.000042   0.000005   0.000023  -0.000007   0.000006
  479  H 38  S    0.000376  -0.000054   0.000030   0.000037   0.000047
  480  H 38  X    0.000010   0.000003  -0.000004  -0.000004  -0.000001
  481  H 38  Y    0.000011  -0.000001   0.000004   0.000000   0.000003
  482  H 38  Z    0.000010  -0.000002   0.000007   0.000003   0.000003

                     16         17         18         19         20
                  -10.3646   -10.3628   -10.3491   -10.3367   -10.3194
                     A          A          A          A          A   
    1  C  1  S    0.000002   0.000006  -0.001626   0.000033   0.000022
    2  C  1  S   -0.000093   0.000008  -0.000175   0.000092  -0.000043
    3  C  1  X    0.000016  -0.000016   0.000040  -0.000029   0.000197
    4  C  1  Y   -0.000018  -0.000023   0.000087  -0.000020   0.000044
    5  C  1  Z   -0.000002   0.000002   0.000012   0.000044   0.000032
    6  C  1  S    0.000768  -0.000040   0.004997  -0.001453  -0.001147
    7  C  1  X   -0.000233   0.000020  -0.001331  -0.000945  -0.001090
    8  C  1  Y    0.000148   0.000294  -0.003776   0.001626   0.000035
    9  C  1  Z    0.000022  -0.000245  -0.002607   0.001240   0.000413
   10  C  1  S    0.003927   0.001303   0.082787  -0.020951   0.005577
   11  C  1  X   -0.000250  -0.003305   0.013569  -0.009916   0.004683
   12  C  1  Y   -0.001474  -0.002735  -0.009126   0.007425   0.015845
   13  C  1  Z   -0.001616  -0.003070  -0.018650   0.005850   0.005946
   14  C  1 XX   -0.000032  -0.000005  -0.000065   0.000004  -0.000056
   15  C  1 YY   -0.000022   0.000001  -0.000247   0.000003  -0.000020
   16  C  1 ZZ   -0.000022  -0.000016  -0.000213  -0.000024  -0.000014
   17  C  1 XY    0.000013  -0.000007  -0.000028   0.000025   0.000029
   18  C  1 XZ    0.000003   0.000002  -0.000116   0.000042  -0.000027
   19  C  1 YZ    0.000017  -0.000004  -0.000133  -0.000006   0.000013
   20  C  2  S    0.000003   0.000005   0.000027  -0.001595  -0.000022
   21  C  2  S    0.000026   0.000039   0.000083  -0.000037  -0.000103
   22  C  2  X    0.000004   0.000033   0.000000  -0.000110  -0.000035
   23  C  2  Y   -0.000003   0.000003   0.000078   0.000077   0.000030
   24  C  2  Z    0.000018  -0.000032   0.000029   0.000112   0.000020
   25  C  2  S   -0.000184  -0.000353  -0.002175   0.004918   0.000772
   26  C  2  X   -0.000071  -0.000307   0.000787   0.001827  -0.000513
   27  C  2  Y   -0.000030  -0.000047   0.000594  -0.001416  -0.000264
   28  C  2  Z   -0.000151   0.000240   0.001050  -0.002670  -0.000032
   29  C  2  S    0.001641   0.010687  -0.053996   0.084626  -0.007666
   30  C  2  X   -0.001079  -0.000774   0.008505  -0.006893   0.005457
   31  C  2  Y   -0.004845  -0.000214   0.001106  -0.003237  -0.002988
   32  C  2  Z   -0.000434  -0.001556   0.008676  -0.015961  -0.002279
   33  C  2 XX    0.000012   0.000016  -0.000016  -0.000088   0.000046
   34  C  2 YY   -0.000010   0.000006   0.000024  -0.000170  -0.000056
   35  C  2 ZZ    0.000008  -0.000005   0.000017  -0.000242  -0.000042
   36  C  2 XY   -0.000009   0.000005  -0.000046   0.000091   0.000016
   37  C  2 XZ   -0.000001   0.000002  -0.000001   0.000288   0.000005
   38  C  2 YZ   -0.000007  -0.000001   0.000048  -0.000051   0.000013
   39  S  3  S   -0.000002  -0.000001  -0.000009   0.000007   0.000002
   40  S  3  S   -0.000043  -0.000036  -0.000162   0.000127   0.000013
   41  S  3  X    0.000002   0.000004   0.000021  -0.000018  -0.000016
   42  S  3  Y    0.000002   0.000010  -0.000015   0.000013  -0.000025
   43  S  3  Z   -0.000020   0.000016  -0.000017   0.000014   0.000002
   44  S  3  S   -0.000101  -0.000084  -0.000589   0.000474   0.000148
   45  S  3  X   -0.000019  -0.000039  -0.000193   0.000142   0.000112
   46  S  3  Y   -0.000033  -0.000098   0.000193  -0.000089   0.000188
   47  S  3  Z    0.000185  -0.000155   0.000171  -0.000107  -0.000018
   48  S  3  S   -0.000574  -0.000404   0.002072  -0.003635  -0.001832
   49  S  3  X   -0.000711  -0.000356   0.002645  -0.002633  -0.000949
   50  S  3  Y   -0.000388   0.000045   0.000670   0.000163   0.000270
   51  S  3  Z   -0.000990   0.000718  -0.001263   0.000541  -0.000254
   52  S  3  S   -0.006044  -0.011389   0.027460  -0.040734  -0.010292
   53  S  3  X   -0.001799  -0.002107   0.008711  -0.009346  -0.003643
   54  S  3  Y    0.001784  -0.001759  -0.001259   0.000203   0.007951
   55  S  3  Z    0.002366   0.001974   0.000549  -0.004770   0.008339
   56  S  3 XX   -0.000083  -0.000072  -0.000199   0.000127  -0.000013
   57  S  3 YY   -0.000085  -0.000053  -0.000154   0.000079  -0.000097
   58  S  3 ZZ   -0.000054  -0.000039  -0.000122   0.000096  -0.000031
   59  S  3 XY   -0.000010  -0.000003   0.000028   0.000006  -0.000033
   60  S  3 XZ    0.000009  -0.000004  -0.000048  -0.000050  -0.000012
   61  S  3 YZ   -0.000029   0.000032   0.000031   0.000031  -0.000034
   62  H  4  S   -0.000025  -0.000010  -0.000153   0.000088  -0.000023
   63  H  4  S   -0.000107   0.000446  -0.002222  -0.000961  -0.001061
   64  H  4  X   -0.000003   0.000008  -0.000032   0.000003   0.000085
   65  H  4  Y   -0.000003   0.000013   0.000028  -0.000048  -0.000013
   66  H  4  Z   -0.000006  -0.000013   0.000043  -0.000030   0.000062
   67  C  5  S   -0.000074  -0.000036   0.993664   0.000393  -0.003910
   68  C  5  S   -0.000037  -0.000046   0.048190  -0.000275  -0.000323
   69  C  5  X   -0.000005   0.000018   0.000104  -0.000173   0.000114
   70  C  5  Y    0.000009  -0.000012   0.000359  -0.000043   0.000005
   71  C  5  Z    0.000045   0.000012   0.000294   0.000052  -0.000043
   72  C  5  S    0.000296   0.000261  -0.026532   0.001947   0.005109
   73  C  5  X    0.000170  -0.000217  -0.000276   0.001541  -0.002792
   74  C  5  Y   -0.000129   0.000080  -0.001760   0.000344  -0.000694
   75  C  5  Z   -0.000295  -0.000018  -0.003043  -0.000189   0.000030
   76  C  5  S   -0.008802  -0.007474  -0.039714   0.016111   0.054817
   77  C  5  X   -0.000977  -0.000517  -0.012690  -0.003962  -0.009105
   78  C  5  Y   -0.002558  -0.000770  -0.006771  -0.000384   0.003690
   79  C  5  Z   -0.000473  -0.001554  -0.007511   0.001426   0.008733
   80  C  5 XX   -0.000038  -0.000010  -0.007381  -0.000177  -0.000362
   81  C  5 YY   -0.000018  -0.000020  -0.007272  -0.000101  -0.000105
   82  C  5 ZZ   -0.000021  -0.000004  -0.007354  -0.000072  -0.000075
   83  C  5 XY   -0.000007   0.000000  -0.000105  -0.000021  -0.000062
   84  C  5 XZ   -0.000009  -0.000001  -0.000124   0.000022   0.000048
   85  C  5 YZ   -0.000025   0.000000  -0.000165  -0.000009  -0.000016
   86  S  6  S   -0.000001  -0.000001   0.000003  -0.000005  -0.000000
   87  S  6  S   -0.000014  -0.000011   0.000059  -0.000099  -0.000005
   88  S  6  X    0.000007   0.000006   0.000003   0.000005   0.000001
   89  S  6  Y   -0.000010  -0.000008   0.000012  -0.000042  -0.000005
   90  S  6  Z    0.000010  -0.000011   0.000001  -0.000013  -0.000000
   91  S  6  S   -0.000074  -0.000060   0.000227  -0.000267  -0.000021
   92  S  6  X   -0.000065  -0.000053  -0.000025  -0.000041  -0.000011
   93  S  6  Y    0.000081   0.000067  -0.000079   0.000353   0.000033
   94  S  6  Z   -0.000089   0.000104  -0.000002   0.000139   0.000003
   95  S  6  S    0.001950   0.001853  -0.001532   0.001412   0.000377
   96  S  6  X   -0.000882  -0.000738   0.001390  -0.000511  -0.000065
   97  S  6  Y   -0.000154  -0.000111  -0.000289  -0.000602  -0.000123
   98  S  6  Z   -0.000217   0.000362  -0.000052  -0.001760   0.000154
   99  S  6  S    0.014068   0.000119  -0.019140  -0.040781  -0.013776
  100  S  6  X   -0.002732  -0.000077   0.004019   0.009045   0.003126
  101  S  6  Y   -0.002281  -0.000918  -0.001048  -0.000349  -0.001604
  102  S  6  Z    0.001503  -0.001054  -0.004619   0.001389  -0.002597
  103  S  6 XX    0.000020   0.000015   0.000025  -0.000164   0.000004
  104  S  6 YY   -0.000027  -0.000009   0.000097  -0.000165  -0.000010
  105  S  6 ZZ    0.000004   0.000007   0.000016  -0.000130  -0.000006
  106  S  6 XY   -0.000008  -0.000010   0.000027  -0.000046  -0.000019
  107  S  6 XZ    0.000020  -0.000024   0.000003   0.000053  -0.000014
  108  S  6 YZ    0.000007   0.000001   0.000020   0.000019   0.000000
  109  C  7  S    0.000008   0.000005  -0.000539   0.993507   0.000025
  110  C  7  S    0.000022  -0.000011  -0.000304   0.048315  -0.000023
  111  C  7  X    0.000017  -0.000013   0.000098  -0.000399   0.000062
  112  C  7  Y   -0.000015   0.000012   0.000008   0.000232  -0.000006
  113  C  7  Z    0.000006   0.000022   0.000000   0.000295  -0.000014
  114  C  7  S   -0.000248   0.000274   0.001996  -0.023789  -0.000074
  115  C  7  X   -0.000053  -0.000025  -0.000985   0.002509  -0.000252
  116  C  7  Y    0.000006   0.000023   0.000068  -0.000997   0.000142
  117  C  7  Z    0.000055   0.000063   0.000002  -0.002292  -0.000030
  118  C  7  S   -0.001453  -0.005346   0.018166  -0.036788  -0.003169
  119  C  7  X   -0.000043   0.000742  -0.004293   0.005256  -0.001240
  120  C  7  Y    0.000048  -0.000455  -0.000341  -0.001460  -0.001061
  121  C  7  Z   -0.000371  -0.000979   0.002152  -0.006161  -0.001326
  122  C  7 XX    0.000001   0.000001  -0.000160  -0.007508  -0.000051
  123  C  7 YY    0.000001   0.000007  -0.000099  -0.007570  -0.000034
  124  C  7 ZZ    0.000000   0.000013  -0.000095  -0.007611  -0.000006
  125  C  7 XY   -0.000005  -0.000002  -0.000013   0.000017   0.000001
  126  C  7 XZ    0.000000  -0.000001  -0.000020   0.000073   0.000003
  127  C  7 YZ    0.000005   0.000009  -0.000008   0.000000   0.000006
  128  C  8  S    0.000123   0.000004   0.000037  -0.000004   0.000004
  129  C  8  S    0.000138  -0.000051   0.000187   0.000007   0.000063
  130  C  8  X   -0.000002   0.000005   0.000057   0.000077  -0.000028
  131  C  8  Y    0.000017  -0.000011   0.000010  -0.000038  -0.000094
  132  C  8  Z   -0.000004  -0.000013   0.000046  -0.000019  -0.000005
  133  C  8  S   -0.005661   0.000576  -0.000468   0.000001  -0.000164
  134  C  8  X   -0.000053  -0.000215  -0.000937  -0.001037   0.000580
  135  C  8  Y   -0.001548  -0.000160   0.001266  -0.000685   0.000406
  136  C  8  Z    0.003003   0.000064  -0.002133   0.001130   0.000285
  137  C  8  S    0.055528  -0.015949  -0.015065   0.047808   0.026946
  138  C  8  X    0.016960  -0.002928  -0.009395   0.012024  -0.005489
  139  C  8  Y    0.003243  -0.005987  -0.000465   0.004630  -0.000609
  140  C  8  Z   -0.009768   0.009404   0.008270  -0.007992   0.001151
  141  C  8 XX    0.000036  -0.000021   0.000058  -0.000022   0.000078
  142  C  8 YY    0.000031  -0.000009  -0.000047   0.000019   0.000027
  143  C  8 ZZ    0.000050  -0.000020   0.000081   0.000072   0.000049
  144  C  8 XY   -0.000003  -0.000003  -0.000015  -0.000035   0.000004
  145  C  8 XZ    0.000003   0.000002   0.000037   0.000023  -0.000016
  146  C  8 YZ   -0.000009  -0.000016   0.000036  -0.000003   0.000012
  147  C  9  S    0.000069   0.000000  -0.000012   0.000020   0.000001
  148  C  9  S   -0.000351  -0.000004  -0.000072   0.000120   0.000015
  149  C  9  X    0.000065   0.000013  -0.000077   0.000036   0.000007
  150  C  9  Y   -0.000016  -0.000013  -0.000090  -0.000054  -0.000007
  151  C  9  Z    0.000067  -0.000018   0.000002  -0.000034  -0.000001
  152  C  9  S    0.005426  -0.000080   0.001291  -0.000309  -0.000235
  153  C  9  X   -0.001624  -0.000217   0.000645  -0.001595   0.000270
  154  C  9  Y    0.001002   0.000131   0.000068   0.000422   0.000093
  155  C  9  Z   -0.002870  -0.000002   0.000738   0.000011  -0.000093
  156  C  9  S   -0.050423   0.035999   0.039528  -0.043177   0.001976
  157  C  9  X    0.018352  -0.002239   0.000711   0.016059   0.002436
  158  C  9  Y    0.008111   0.005245   0.004249  -0.002973   0.000381
  159  C  9  Z   -0.000848  -0.009822  -0.016216   0.022788  -0.002232
  160  C  9 XX   -0.000041   0.000004  -0.000032   0.000072  -0.000032
  161  C  9 YY   -0.000105  -0.000007   0.000017  -0.000009   0.000004
  162  C  9 ZZ   -0.000038   0.000003   0.000054   0.000055   0.000010
  163  C  9 XY    0.000025   0.000005   0.000013   0.000057   0.000004
  164  C  9 XZ   -0.000006  -0.000006  -0.000032   0.000001   0.000007
  165  C  9 YZ   -0.000056   0.000005  -0.000017   0.000047   0.000007
  166  H 10  S   -0.000050  -0.000005  -0.000064  -0.000019  -0.000010
  167  H 10  S    0.000523  -0.000051  -0.001111   0.003391  -0.000279
  168  H 10  X   -0.000008  -0.000001   0.000094  -0.000134   0.000031
  169  H 10  Y    0.000001  -0.000002   0.000046   0.000137   0.000000
  170  H 10  Z    0.000016  -0.000003  -0.000055  -0.000118  -0.000017
  171  H 11  S    0.000037  -0.000010  -0.000090   0.000070  -0.000018
  172  H 11  S   -0.000248  -0.000090  -0.000719   0.002451   0.000065
  173  H 11  X    0.000007   0.000004   0.000085  -0.000092   0.000012
  174  H 11  Y   -0.000002  -0.000003  -0.000025  -0.000221   0.000008
  175  H 11  Z   -0.000008  -0.000006   0.000002  -0.000000   0.000006
  176  H 12  S    0.000022  -0.000017   0.000001  -0.000073  -0.000007
  177  H 12  S   -0.000008   0.000040   0.000362   0.002603   0.000395
  178  H 12  X   -0.000002  -0.000001  -0.000038   0.000234  -0.000034
  179  H 12  Y   -0.000000   0.000004  -0.000003   0.000094  -0.000000
  180  H 12  Z   -0.000002   0.000002  -0.000017   0.000098  -0.000000
  181  H 13  S   -0.000025  -0.000015   0.000001  -0.000135  -0.000056
  182  H 13  S    0.000339  -0.000038   0.003275  -0.001607  -0.001638
  183  H 13  X   -0.000001   0.000008   0.000040  -0.000111   0.000005
  184  H 13  Y    0.000023  -0.000005   0.000161   0.000000  -0.000006
  185  H 13  Z   -0.000002  -0.000005  -0.000184  -0.000075  -0.000004
  186  C 14  S   -0.000017  -0.000010   0.003682  -0.000052   0.993446
  187  C 14  S   -0.000037  -0.000008  -0.000063  -0.000098   0.047774
  188  C 14  X   -0.000008  -0.000004   0.000021   0.000024   0.000161
  189  C 14  Y   -0.000011   0.000002   0.000095   0.000001   0.000132
  190  C 14  Z    0.000032   0.000001   0.000056  -0.000006   0.000026
  191  C 14  S    0.000216  -0.000071   0.005797   0.000760  -0.021427
  192  C 14  X    0.000274  -0.000084   0.002107   0.000251  -0.002278
  193  C 14  Y    0.000136  -0.000063   0.000133  -0.000060  -0.000857
  194  C 14  Z   -0.000174   0.000047   0.000006   0.000029  -0.000042
  195  C 14  S    0.001501  -0.000806  -0.007063  -0.010225  -0.025264
  196  C 14  X    0.000243  -0.000149  -0.001955  -0.002180  -0.005665
  197  C 14  Y    0.000816  -0.000294   0.000413  -0.000542  -0.000987
  198  C 14  Z   -0.000196  -0.000127   0.001593   0.000302   0.000030
  199  C 14 XX    0.000002  -0.000016  -0.000482   0.000022  -0.007814
  200  C 14 YY   -0.000013  -0.000010  -0.000090  -0.000033  -0.007566
  201  C 14 ZZ   -0.000029  -0.000008  -0.000117  -0.000030  -0.007562
  202  C 14 XY    0.000011  -0.000002  -0.000037   0.000010  -0.000062
  203  C 14 XZ    0.000013   0.000003   0.000124  -0.000014   0.000030
  204  C 14 YZ    0.000006   0.000004  -0.000012  -0.000002   0.000007
  205  H 15  S    0.000004   0.000004   0.000064  -0.000080  -0.000084
  206  H 15  S   -0.000258   0.000045   0.003443  -0.001666  -0.001140
  207  H 15  X   -0.000003  -0.000005   0.000096  -0.000100  -0.000005
  208  H 15  Y   -0.000012   0.000007  -0.000189  -0.000098   0.000007
  209  H 15  Z    0.000011  -0.000001   0.000059  -0.000006   0.000010
  210  C 16  S    0.000006   0.000121  -0.000002  -0.000018  -0.000006
  211  C 16  S   -0.000051   0.000149   0.000060  -0.000181  -0.000034
  212  C 16  X    0.000018  -0.000001   0.000022   0.000005   0.000009
  213  C 16  Y    0.000001   0.000005   0.000023   0.000004  -0.000010
  214  C 16  Z    0.000017   0.000006   0.000016   0.000068   0.000023
  215  C 16  S    0.000582  -0.005558  -0.000867   0.001623   0.000072
  216  C 16  X   -0.000299  -0.000587  -0.000377   0.000587   0.000026
  217  C 16  Y   -0.000299  -0.001708   0.000320  -0.000557  -0.000323
  218  C 16  Z   -0.000207  -0.002714   0.000928  -0.001784  -0.000672
  219  C 16  S   -0.025787   0.055698  -0.016823   0.017263  -0.001256
  220  C 16  X   -0.008075   0.016066   0.016116  -0.015393   0.009019
  221  C 16  Y   -0.009496   0.004280   0.007624  -0.005002   0.005952
  222  C 16  Z   -0.012743  -0.000746   0.004419  -0.001757   0.001438
  223  C 16 XX   -0.000021   0.000052  -0.000031  -0.000030  -0.000009
  224  C 16 YY   -0.000010   0.000038  -0.000014  -0.000052  -0.000006
  225  C 16 ZZ   -0.000021   0.000064  -0.000019  -0.000043  -0.000016
  226  C 16 XY   -0.000000  -0.000001   0.000006   0.000032   0.000005
  227  C 16 XZ    0.000000  -0.000006   0.000015   0.000004   0.000012
  228  C 16 YZ    0.000016   0.000012  -0.000005   0.000011  -0.000001
  229  C 17  S   -0.000000   0.000069  -0.000003  -0.000012   0.000001
  230  C 17  S    0.000005  -0.000328  -0.000087  -0.000059   0.000003
  231  C 17  X    0.000007   0.000052  -0.000005  -0.000014   0.000013
  232  C 17  Y   -0.000015  -0.000030  -0.000017   0.000001  -0.000020
  233  C 17  Z    0.000009  -0.000075   0.000048   0.000005   0.000001
  234  C 17  S   -0.000075   0.005316   0.000973   0.000485   0.000067
  235  C 17  X   -0.000165  -0.001010  -0.000147   0.000898  -0.000109
  236  C 17  Y    0.000228   0.001295  -0.000211   0.000590   0.000246
  237  C 17  Z    0.000221   0.002993  -0.000825   0.000583   0.000234
  238  C 17  S    0.033332  -0.039979   0.009501   0.046328  -0.004985
  239  C 17  X   -0.007130   0.018245   0.013781   0.003420   0.008412
  240  C 17  Y    0.004403   0.006427   0.001486   0.002349  -0.001047
  241  C 17  Z    0.013128  -0.000524  -0.009540   0.006768  -0.006247
  242  C 17 XX    0.000010  -0.000035  -0.000007  -0.000033   0.000004
  243  C 17 YY   -0.000004  -0.000088  -0.000044  -0.000027  -0.000002
  244  C 17 ZZ    0.000010  -0.000029  -0.000022   0.000016   0.000005
  245  C 17 XY    0.000005   0.000041   0.000006  -0.000014   0.000003
  246  C 17 XZ    0.000005   0.000004  -0.000011  -0.000016  -0.000005
  247  C 17 YZ   -0.000002   0.000056  -0.000003   0.000022  -0.000009
  248  C 18  S   -0.000014  -0.016976  -0.000004  -0.000006  -0.000004
  249  C 18  S    0.000016  -0.001221   0.000058  -0.000082  -0.000102
  250  C 18  X   -0.000002  -0.000181   0.000017  -0.000006   0.000003
  251  C 18  Y    0.000006  -0.000182  -0.000001   0.000003  -0.000011
  252  C 18  Z    0.000002  -0.000201   0.000017  -0.000006   0.000010
  253  C 18  S   -0.000110   0.009919  -0.001137   0.001359   0.000923
  254  C 18  X   -0.000066   0.005040  -0.000498   0.000671   0.000416
  255  C 18  Y    0.000023   0.002150  -0.000181  -0.000072  -0.000004
  256  C 18  Z    0.000093   0.000506  -0.000173  -0.000373  -0.000392
  257  C 18  S    0.033419  -0.037504  -0.009168  -0.005073   0.005135
  258  C 18  X    0.006228  -0.007303  -0.002095   0.000503   0.001669
  259  C 18  Y    0.005577  -0.005835  -0.011659   0.003288  -0.000682
  260  C 18  Z    0.006281  -0.006824  -0.019036   0.007331   0.000664
  261  C 18 XX    0.000013  -0.000058   0.000014   0.000005  -0.000033
  262  C 18 YY    0.000004  -0.000099   0.000009  -0.000018  -0.000035
  263  C 18 ZZ    0.000004  -0.000206   0.000014  -0.000011  -0.000027
  264  C 18 XY    0.000001  -0.000114  -0.000010  -0.000002  -0.000008
  265  C 18 XZ   -0.000006  -0.000144  -0.000016  -0.000019  -0.000013
  266  C 18 YZ   -0.000003  -0.000200  -0.000012   0.000017   0.000007
  267  C 19  S   -0.000048   0.002401   0.000003  -0.000006  -0.000000
  268  C 19  S    0.000035   0.000312  -0.000028   0.000112  -0.000010
  269  C 19  X   -0.000007   0.000003  -0.000003   0.000002   0.000013
  270  C 19  Y    0.000004  -0.000015   0.000012  -0.000003   0.000007
  271  C 19  Z   -0.000004  -0.000015  -0.000018   0.000017  -0.000007
  272  C 19  S   -0.000393  -0.006305   0.000581  -0.001723  -0.000066
  273  C 19  X    0.000114   0.003689  -0.000232   0.000369   0.000032
  274  C 19  Y    0.000001   0.001332  -0.000163   0.000306   0.000015
  275  C 19  Z    0.000077  -0.000135   0.000198   0.000187   0.000134
  276  C 19  S   -0.033021   0.014600   0.001462  -0.030784   0.004857
  277  C 19  X    0.005428  -0.004536  -0.000479   0.002963  -0.001469
  278  C 19  Y    0.000623   0.003053   0.004753   0.001502   0.001537
  279  C 19  Z   -0.003020   0.008768   0.009668  -0.000031   0.002771
  280  C 19 XX    0.000009   0.000064  -0.000002   0.000028  -0.000007
  281  C 19 YY    0.000018   0.000029   0.000001   0.000031   0.000001
  282  C 19 ZZ    0.000008   0.000057  -0.000010   0.000012  -0.000001
  283  C 19 XY   -0.000003  -0.000014   0.000010  -0.000001   0.000002
  284  C 19 XZ   -0.000008  -0.000047  -0.000008   0.000009  -0.000006
  285  C 19 YZ   -0.000001  -0.000005   0.000008  -0.000012   0.000004
  286  C 20  S   -0.016743  -0.000013   0.000011   0.000003  -0.000007
  287  C 20  S   -0.001187   0.000027   0.000085   0.000000  -0.000072
  288  C 20  X   -0.000142   0.000001  -0.000021  -0.000036  -0.000001
  289  C 20  Y   -0.000150   0.000004  -0.000035   0.000012  -0.000073
  290  C 20  Z    0.000233  -0.000001   0.000052  -0.000007   0.000004
  291  C 20  S    0.009766  -0.000262  -0.001245   0.000096   0.000888
  292  C 20  X    0.004977  -0.000214  -0.000965   0.000749   0.000286
  293  C 20  Y    0.001915   0.000001   0.000359   0.000217   0.000116
  294  C 20  Z   -0.001541  -0.000082  -0.001231  -0.000239   0.000199
  295  C 20  S   -0.035761   0.017801  -0.008831  -0.010290  -0.002721
  296  C 20  X   -0.005396   0.003280  -0.001445  -0.000720  -0.003731
  297  C 20  Y   -0.005170   0.000957  -0.000137  -0.001349   0.004757
  298  C 20  Z    0.009322   0.000271  -0.001853   0.003578  -0.012789
  299  C 20 XX   -0.000006   0.000014  -0.000032   0.000002  -0.000016
  300  C 20 YY   -0.000062   0.000009   0.000035  -0.000014  -0.000006
  301  C 20 ZZ   -0.000272   0.000003   0.000011  -0.000030   0.000008
  302  C 20 XY   -0.000066   0.000003  -0.000003  -0.000010  -0.000011
  303  C 20 XZ    0.000120   0.000001  -0.000061  -0.000005  -0.000017
  304  C 20 YZ    0.000202   0.000003   0.000015   0.000004  -0.000018
  305  C 21  S    0.002642  -0.000038   0.000010   0.000002   0.000001
  306  C 21  S    0.000297   0.000032   0.000048  -0.000120  -0.000003
  307  C 21  X   -0.000003  -0.000004   0.000014   0.000028   0.000009
  308  C 21  Y   -0.000005   0.000005   0.000030  -0.000009   0.000006
  309  C 21  Z    0.000017   0.000013  -0.000011   0.000029  -0.000000
  310  C 21  S   -0.006123  -0.000230  -0.000266   0.001077  -0.000106
  311  C 21  X    0.003730   0.000012  -0.000284   0.000194  -0.000054
  312  C 21  Y    0.001194  -0.000062  -0.000128  -0.000307  -0.000021
  313  C 21  Z   -0.000702  -0.000075  -0.000162   0.000171  -0.000009
  314  C 21  S    0.016621  -0.029156  -0.025131   0.034778  -0.005135
  315  C 21  X   -0.005940   0.003412   0.000471  -0.005070  -0.000816
  316  C 21  Y    0.001703   0.002519   0.003877  -0.002664  -0.000087
  317  C 21  Z   -0.007857  -0.003823  -0.005052   0.000138   0.001405
  318  C 21 XX    0.000071   0.000014  -0.000009  -0.000039  -0.000007
  319  C 21 YY    0.000018   0.000021   0.000015   0.000002  -0.000001
  320  C 21 ZZ    0.000033   0.000010  -0.000034  -0.000019  -0.000001
  321  C 21 XY   -0.000011  -0.000002   0.000007   0.000001   0.000003
  322  C 21 XZ    0.000041   0.000007   0.000008   0.000032  -0.000002
  323  C 21 YZ    0.000005  -0.000003   0.000016  -0.000023   0.000001
  324  C 22  S   -0.000137  -0.089647   0.000005  -0.000006   0.000001
  325  C 22  S    0.000011  -0.004742   0.000014  -0.000057  -0.000012
  326  C 22  X    0.000003   0.000325   0.000002   0.000007  -0.000000
  327  C 22  Y    0.000000   0.000133   0.000006  -0.000002   0.000005
  328  C 22  Z   -0.000003   0.000040   0.000004   0.000009   0.000006
  329  C 22  S   -0.000157   0.011319  -0.000365   0.000694   0.000155
  330  C 22  X    0.000105  -0.003906   0.000025  -0.000181  -0.000162
  331  C 22  Y    0.000042  -0.003128   0.000174  -0.000269  -0.000045
  332  C 22  Z   -0.000030  -0.003205   0.000240  -0.000399   0.000001
  333  C 22  S    0.014425  -0.044636   0.009048   0.003796  -0.001891
  334  C 22  X    0.002860   0.000566  -0.010478   0.003399  -0.002070
  335  C 22  Y   -0.001524   0.003936  -0.001105  -0.000573  -0.000589
  336  C 22  Z   -0.004666   0.006884   0.005661  -0.003329   0.001581
  337  C 22 XX    0.000000   0.000192  -0.000009   0.000001  -0.000001
  338  C 22 YY    0.000008   0.000554  -0.000004  -0.000012  -0.000005
  339  C 22 ZZ    0.000010   0.000547   0.000001   0.000006  -0.000010
  340  C 22 XY   -0.000001  -0.000140   0.000001   0.000007   0.000003
  341  C 22 XZ    0.000002   0.000070  -0.000003  -0.000009  -0.000002
  342  C 22 YZ    0.000000  -0.000012  -0.000005   0.000016  -0.000005
  343  C 23  S   -0.000059   0.989260   0.000014  -0.000001   0.000004
  344  C 23  S   -0.000018   0.047099  -0.000061   0.000021  -0.000010
  345  C 23  X   -0.000008   0.000204  -0.000003   0.000001   0.000004
  346  C 23  Y    0.000001  -0.000135   0.000002  -0.000001   0.000008
  347  C 23  Z   -0.000001  -0.000390   0.000006   0.000012   0.000010
  348  C 23  S    0.000142  -0.024150   0.000770  -0.000563  -0.000133
  349  C 23  X    0.000161  -0.003525  -0.000017  -0.000284  -0.000171
  350  C 23  Y    0.000011   0.001587  -0.000280   0.000098  -0.000053
  351  C 23  Z   -0.000050   0.005381  -0.000463   0.000279   0.000054
  352  C 23  S   -0.021859   0.057552   0.011657  -0.003292  -0.005716
  353  C 23  X    0.003827   0.002277  -0.013505   0.004088  -0.001263
  354  C 23  Y    0.004011  -0.005097  -0.007740   0.002705   0.000304
  355  C 23  Z    0.004916  -0.010956  -0.006164   0.001800  -0.000292
  356  C 23 XX    0.000003  -0.007451  -0.000007  -0.000001  -0.000009
  357  C 23 YY   -0.000003  -0.007809  -0.000015  -0.000003  -0.000004
  358  C 23 ZZ   -0.000000  -0.007573  -0.000006   0.000002  -0.000014
  359  C 23 XY    0.000002   0.000175   0.000010  -0.000002   0.000002
  360  C 23 XZ   -0.000002  -0.000081   0.000005   0.000006   0.000007
  361  C 23 YZ    0.000003   0.000210   0.000020   0.000001   0.000001
  362  H 24  S    0.000024   0.000069  -0.000006   0.000006  -0.000035
  363  H 24  S   -0.000209   0.001513  -0.000207   0.000140   0.000488
  364  H 24  X   -0.000008   0.000070   0.000006  -0.000003   0.000015
  365  H 24  Y   -0.000004   0.000008   0.000002   0.000008   0.000005
  366  H 24  Z   -0.000000  -0.000028   0.000005   0.000006   0.000003
  367  H 25  S   -0.000012  -0.000108   0.000014   0.000005   0.000022
  368  H 25  S    0.000104  -0.000971  -0.000015   0.000025  -0.000137
  369  H 25  X   -0.000005   0.000004   0.000001  -0.000009   0.000002
  370  H 25  Y    0.000002   0.000007   0.000006  -0.000006   0.000002
  371  H 25  Z   -0.000003   0.000010  -0.000007  -0.000003  -0.000004
  372  H 26  S    0.000003   0.000098   0.000002   0.000016   0.000007
  373  H 26  S   -0.000032   0.001606  -0.000152   0.000128   0.000009
  374  H 26  X   -0.000003  -0.000024   0.000003  -0.000003   0.000002
  375  H 26  Y    0.000000  -0.000062  -0.000001   0.000001   0.000000
  376  H 26  Z    0.000003  -0.000091  -0.000002   0.000005  -0.000004
  377  H 27  S    0.000001  -0.000415   0.000007  -0.000007  -0.000003
  378  H 27  S    0.000073  -0.000173   0.000103  -0.000139  -0.000023
  379  H 27  X   -0.000002  -0.000160   0.000010   0.000002   0.000005
  380  H 27  Y    0.000000   0.000081   0.000007  -0.000002  -0.000000
  381  H 27  Z   -0.000002   0.000266   0.000003  -0.000000  -0.000004
  382  C 28  S    0.988832   0.000037   0.000050   0.000001   0.000004
  383  C 28  S    0.047116  -0.000015  -0.000037   0.000023  -0.000010
  384  C 28  X    0.000279  -0.000003  -0.000026  -0.000010   0.000002
  385  C 28  Y   -0.000139  -0.000000   0.000043   0.000015   0.000021
  386  C 28  Z    0.000362   0.000005  -0.000014  -0.000018  -0.000016
  387  C 28  S   -0.024356   0.000218   0.000287  -0.000708  -0.000036
  388  C 28  X   -0.004581   0.000176   0.000740  -0.000198  -0.000110
  389  C 28  Y    0.001347  -0.000004   0.000014  -0.000001  -0.000074
  390  C 28  Z   -0.004698   0.000054  -0.000068  -0.000073  -0.000093
  391  C 28  S    0.052284  -0.011634   0.011493  -0.000477  -0.000579
  392  C 28  X    0.003255  -0.001399   0.002321  -0.003366   0.008950
  393  C 28  Y   -0.004023   0.000235  -0.000419  -0.002108   0.004426
  394  C 28  Z    0.009903  -0.001441   0.001959   0.002028  -0.004484
  395  C 28 XX   -0.007404   0.000002  -0.000025  -0.000003  -0.000017
  396  C 28 YY   -0.007829  -0.000004  -0.000017   0.000005  -0.000001
  397  C 28 ZZ   -0.007538   0.000001  -0.000039  -0.000005  -0.000031
  398  C 28 XY    0.000127   0.000001  -0.000008   0.000002  -0.000003
  399  C 28 XZ    0.000031   0.000002  -0.000001  -0.000012  -0.000002
  400  C 28 YZ   -0.000216  -0.000003   0.000000  -0.000001   0.000001
  401  C 29  S   -0.094394  -0.000037   0.000004   0.000012   0.000001
  402  C 29  S   -0.004952   0.000017   0.000027  -0.000033  -0.000019
  403  C 29  X    0.000312   0.000001   0.000001  -0.000005  -0.000005
  404  C 29  Y    0.000116   0.000000   0.000016   0.000045   0.000006
  405  C 29  Z   -0.000114   0.000003  -0.000013  -0.000025  -0.000008
  406  C 29  S    0.011379  -0.000201  -0.000756   0.000441   0.000158
  407  C 29  X   -0.003297   0.000119   0.000333  -0.000237  -0.000054
  408  C 29  Y   -0.002740   0.000067   0.000089  -0.000177  -0.000055
  409  C 29  Z    0.004149  -0.000047   0.000066   0.000104   0.000118
  410  C 29  S   -0.041094   0.010888  -0.009956   0.002266  -0.014493
  411  C 29  X   -0.001278  -0.001252   0.000373  -0.003951   0.006129
  412  C 29  Y    0.003102  -0.001085   0.000290  -0.000282   0.000599
  413  C 29  Z   -0.006709   0.001725  -0.001384  -0.000582   0.001001
  414  C 29 XX    0.000215  -0.000002  -0.000001  -0.000010   0.000003
  415  C 29 YY    0.000607   0.000006   0.000003  -0.000016  -0.000007
  416  C 29 ZZ    0.000597   0.000009  -0.000004  -0.000036  -0.000012
  417  C 29 XY   -0.000123   0.000001  -0.000010   0.000012  -0.000002
  418  C 29 XZ    0.000027  -0.000001   0.000011   0.000004   0.000002
  419  C 29 YZ    0.000041   0.000001   0.000007   0.000003   0.000001
  420  H 30  S   -0.000118  -0.000007   0.000040  -0.000007   0.000017
  421  H 30  S   -0.001014   0.000115   0.000140  -0.000250  -0.000036
  422  H 30  X    0.000004  -0.000004  -0.000008   0.000004  -0.000002
  423  H 30  Y    0.000007   0.000003   0.000010   0.000004   0.000003
  424  H 30  Z   -0.000010   0.000003   0.000011   0.000006  -0.000003
  425  H 31  S   -0.000420  -0.000002   0.000063   0.000012   0.000005
  426  H 31  S   -0.000131   0.000089  -0.000078   0.000017  -0.000112
  427  H 31  X   -0.000207  -0.000002  -0.000013   0.000007  -0.000001
  428  H 31  Y    0.000061  -0.000000   0.000008   0.000001   0.000005
  429  H 31  Z   -0.000238   0.000002   0.000012   0.000006   0.000004
  430  H 32  S    0.000101  -0.000000   0.000017   0.000049   0.000004
  431  H 32  S    0.001585  -0.000052   0.000106  -0.000185   0.000085
  432  H 32  X   -0.000004  -0.000002  -0.000013   0.000006  -0.000001
  433  H 32  Y   -0.000053  -0.000000  -0.000005   0.000008  -0.000003
  434  H 32  Z    0.000100  -0.000003   0.000004   0.000006   0.000003
  435  H 33  S    0.000068   0.000025   0.000052   0.000035   0.000004
  436  H 33  S    0.001576  -0.000321  -0.000396   0.000527   0.000411
  437  H 33  X    0.000077  -0.000010   0.000000   0.000013  -0.000008
  438  H 33  Y    0.000006  -0.000005  -0.000013   0.000011   0.000001
  439  H 33  Z    0.000011   0.000001   0.000037   0.000005   0.000004
  440  H 34  S    0.000026  -0.000042  -0.000050   0.000007  -0.000007
  441  H 34  S    0.000052   0.000352  -0.000421  -0.002092  -0.000072
  442  H 34  X   -0.000003  -0.000003   0.000002  -0.000053   0.000031
  443  H 34  Y   -0.000005   0.000011  -0.000020   0.000073   0.000004
  444  H 34  Z   -0.000002  -0.000012  -0.000007   0.000116  -0.000012
  445  CL35  S    0.000000   0.000001   0.000002   0.000004   0.000000
  446  CL35  S    0.000001   0.000017   0.000055   0.000056   0.000008
  447  CL35  X   -0.000000  -0.000000   0.000010  -0.000001   0.000004
  448  CL35  Y   -0.000005   0.000001  -0.000005   0.000016   0.000004
  449  CL35  Z    0.000001   0.000002   0.000001  -0.000019   0.000004
  450  CL35  S    0.000004   0.000043   0.000131   0.000238   0.000025
  451  CL35  X    0.000001   0.000000  -0.000089   0.000001  -0.000021
  452  CL35  Y    0.000029  -0.000001   0.000051  -0.000076  -0.000019
  453  CL35  Z   -0.000007  -0.000013  -0.000024   0.000104  -0.000025
  454  CL35  S   -0.000044  -0.000374  -0.000879  -0.001965  -0.000084
  455  CL35  X    0.000023   0.000018   0.000714   0.000073   0.000032
  456  CL35  Y   -0.000175  -0.000058  -0.000493  -0.000694  -0.000012
  457  CL35  Z    0.000097   0.000075   0.000296   0.000241   0.000118
  458  CL35  S   -0.003276   0.000301  -0.002635  -0.001186   0.000915
  459  CL35  X    0.000313  -0.000027  -0.000121   0.000287  -0.000631
  460  CL35  Y   -0.000746   0.000180  -0.000848  -0.000312   0.000114
  461  CL35  Z    0.000657   0.000041   0.000270   0.000500   0.000011
  462  CL35 XX    0.000001   0.000024   0.000051   0.000066   0.000021
  463  CL35 YY    0.000003   0.000022   0.000085  -0.000026  -0.000002
  464  CL35 ZZ   -0.000005   0.000028   0.000093   0.000047   0.000013
  465  CL35 XY    0.000001  -0.000002   0.000068   0.000019  -0.000007
  466  CL35 XZ   -0.000001  -0.000003  -0.000057  -0.000036  -0.000011
  467  CL35 YZ    0.000007   0.000004   0.000033   0.000037   0.000020
  468  H 36  S   -0.000044  -0.000004  -0.000134  -0.000034  -0.000155
  469  H 36  S    0.000420   0.000098  -0.000690   0.000115   0.003579
  470  H 36  X    0.000012   0.000007  -0.000019   0.000004  -0.000057
  471  H 36  Y   -0.000002  -0.000003  -0.000016  -0.000005   0.000226
  472  H 36  Z    0.000002   0.000001  -0.000012   0.000005  -0.000037
  473  H 37  S    0.000003  -0.000002  -0.000181   0.000002  -0.000085
  474  H 37  S    0.000329   0.000013  -0.000768  -0.000343   0.003217
  475  H 37  X    0.000003  -0.000000   0.000002  -0.000020   0.000019
  476  H 37  Y    0.000012   0.000001  -0.000006   0.000000  -0.000049
  477  H 37  Z   -0.000020   0.000000   0.000006   0.000006   0.000229
  478  H 38  S   -0.000008  -0.000008  -0.000215  -0.000013  -0.000123
  479  H 38  S    0.000045   0.000072  -0.000452  -0.000187   0.002819
  480  H 38  X   -0.000009   0.000005  -0.000026  -0.000013  -0.000012
  481  H 38  Y   -0.000004   0.000003  -0.000006   0.000003  -0.000181
  482  H 38  Z    0.000009  -0.000002  -0.000029   0.000003  -0.000182

                     21         22         23         24         25
                   -9.5224    -8.2283    -8.1685    -7.2668    -7.2639
                     A          A          A          A          A   
    1  C  1  S   -0.000014  -0.000145   0.000071  -0.000165   0.000046
    2  C  1  S   -0.000115  -0.000262   0.000404  -0.000887   0.000284
    3  C  1  X   -0.000025   0.000042  -0.000062  -0.000111   0.000001
    4  C  1  Y    0.000143  -0.000196  -0.000052   0.000115  -0.000077
    5  C  1  Z   -0.000049  -0.000083   0.000021  -0.000018  -0.000036
    6  C  1  S   -0.000303   0.005742  -0.004043   0.004574  -0.000930
    7  C  1  X   -0.000280   0.001091  -0.000575   0.002471  -0.001128
    8  C  1  Y   -0.001282   0.003733  -0.001953  -0.001726   0.000993
    9  C  1  Z   -0.000851   0.001672  -0.000429  -0.000415   0.000372
   10  C  1  S    0.008607   0.011651  -0.032226  -0.010808  -0.172558
   11  C  1  X   -0.010478  -0.002830   0.005088   0.012945  -0.070729
   12  C  1  Y   -0.005695  -0.000891   0.002016  -0.019079   0.044232
   13  C  1  Z   -0.016926  -0.007835   0.010114  -0.003551   0.042923
   14  C  1 XX   -0.000009  -0.000236   0.000053  -0.000037  -0.000041
   15  C  1 YY   -0.000014  -0.000318   0.000015  -0.000178   0.000030
   16  C  1 ZZ    0.000021  -0.000213   0.000008  -0.000181   0.000051
   17  C  1 XY    0.000028   0.000292  -0.000014  -0.000113   0.000026
   18  C  1 XZ    0.000015   0.000003  -0.000005   0.000029  -0.000012
   19  C  1 YZ    0.000047  -0.000078   0.000019  -0.000062  -0.000005
   20  C  2  S    0.000031   0.000035  -0.000103   0.000164   0.000015
   21  C  2  S    0.000046   0.000162  -0.000501   0.000507   0.000045
   22  C  2  X    0.000038   0.000085  -0.000020   0.000105   0.000135
   23  C  2  Y   -0.000004   0.000032   0.000015  -0.000570  -0.000050
   24  C  2  Z   -0.000039   0.000038   0.000016   0.000227  -0.000020
   25  C  2  S   -0.002583  -0.001946   0.002992  -0.006908  -0.000190
   26  C  2  X    0.000381   0.001482  -0.000850  -0.000241  -0.001762
   27  C  2  Y   -0.000616  -0.001397   0.002318   0.001420   0.000346
   28  C  2  Z    0.000710  -0.001502   0.000272   0.000675   0.000095
   29  C  2  S    0.069937  -0.044849  -0.003298  -0.040946   0.231683
   30  C  2  X   -0.013267   0.003272   0.002185  -0.005156  -0.038141
   31  C  2  Y   -0.017214  -0.008056  -0.002651  -0.065266  -0.008546
   32  C  2  Z   -0.017105   0.008736  -0.006333   0.016941  -0.031376
   33  C  2 XX    0.000025   0.000030  -0.000110   0.000114   0.000119
   34  C  2 YY    0.000251   0.000028   0.000059   0.000752  -0.000003
   35  C  2 ZZ    0.000076   0.000008  -0.000180   0.000170  -0.000002
   36  C  2 XY   -0.000067  -0.000051  -0.000042  -0.000070  -0.000025
   37  C  2 XZ   -0.000025  -0.000016  -0.000006  -0.000014   0.000027
   38  C  2 YZ   -0.000103   0.000032  -0.000005  -0.000246  -0.000011
   39  S  3  S   -0.000003  -0.279820  -0.000054  -0.000002  -0.000002
   40  S  3  S   -0.000057   1.024574  -0.000258  -0.000041  -0.000018
   41  S  3  X   -0.000006   0.009071   0.000023   0.000010  -0.000008
   42  S  3  Y   -0.000001   0.001927   0.000015  -0.000011   0.000006
   43  S  3  Z   -0.000003  -0.000985  -0.000005  -0.000007   0.000000
   44  S  3  S   -0.000200   0.076957  -0.001459  -0.000138  -0.000091
   45  S  3  X    0.000021   0.001985  -0.000318  -0.000073   0.000055
   46  S  3  Y    0.000026   0.000283  -0.000147   0.000081  -0.000048
   47  S  3  Z    0.000008  -0.000365   0.000048   0.000057   0.000001
   48  S  3  S    0.002052  -0.057335   0.009081   0.001825   0.001147
   49  S  3  X    0.000671  -0.010538   0.003698   0.001233  -0.000285
   50  S  3  Y   -0.000443  -0.000552   0.001122  -0.002145   0.000504
   51  S  3  Z   -0.000430   0.002996  -0.000707  -0.000648  -0.000044
   52  S  3  S   -0.005817   0.014414   0.083900   0.079475  -0.140192
   53  S  3  X    0.000678   0.010186   0.014622   0.017868  -0.029988
   54  S  3  Y   -0.001211   0.003911   0.000761  -0.000567   0.010806
   55  S  3  Z    0.002689   0.002050  -0.009565  -0.007354  -0.035045
   56  S  3 XX   -0.000048  -0.013314  -0.000288  -0.000080   0.000001
   57  S  3 YY   -0.000039  -0.012892  -0.000325   0.000041  -0.000047
   58  S  3 ZZ   -0.000069  -0.012788  -0.000258  -0.000100  -0.000003
   59  S  3 XY   -0.000033   0.000012  -0.000022  -0.000014  -0.000001
   60  S  3 XZ    0.000003   0.000086   0.000012   0.000003  -0.000003
   61  S  3 YZ   -0.000035   0.000085  -0.000013  -0.000014   0.000012
   62  H  4  S   -0.000154  -0.000022   0.000119  -0.000163   0.000012
   63  H  4  S   -0.000538  -0.001045   0.000387  -0.000785   0.001146
   64  H  4  X    0.000052  -0.000132   0.000008   0.000069  -0.000091
   65  H  4  Y    0.000011   0.000060   0.000059  -0.000038   0.000050
   66  H  4  Z    0.000005  -0.000054   0.000001   0.000037  -0.000023
   67  C  5  S    0.000057  -0.000081   0.000027   0.000030  -0.000038
   68  C  5  S    0.000323  -0.000494   0.000097   0.000219  -0.000256
   69  C  5  X    0.000130  -0.000004   0.000072  -0.000056   0.000084
   70  C  5  Y    0.000089  -0.000052   0.000084  -0.000005  -0.000007
   71  C  5  Z    0.000013   0.000027  -0.000008  -0.000095   0.000055
   72  C  5  S   -0.001826   0.001911  -0.000521  -0.001983   0.002564
   73  C  5  X   -0.002436  -0.000030  -0.000344  -0.001015   0.001001
   74  C  5  Y   -0.000776   0.001378  -0.000387  -0.000038  -0.000132
   75  C  5  Z   -0.001344   0.000216   0.000106  -0.000161   0.000459
   76  C  5  S   -0.049319  -0.000534   0.023263  -0.031359   0.077472
   77  C  5  X   -0.006699  -0.002081   0.004100  -0.009940   0.013056
   78  C  5  Y   -0.004587  -0.000168   0.003749  -0.005761   0.005198
   79  C  5  Z   -0.011371  -0.001389   0.003388  -0.006351   0.015010
   80  C  5 XX    0.000054  -0.000153   0.000081  -0.000062  -0.000007
   81  C  5 YY    0.000046   0.000071   0.000063   0.000055   0.000012
   82  C  5 ZZ   -0.000020  -0.000032   0.000019  -0.000074   0.000025
   83  C  5 XY    0.000005  -0.000049  -0.000012   0.000005  -0.000041
   84  C  5 XZ   -0.000077   0.000005  -0.000000  -0.000047   0.000017
   85  C  5 YZ   -0.000004   0.000089   0.000020   0.000082  -0.000058
   86  S  6  S   -0.000001   0.000014  -0.279820  -0.000002   0.000001
   87  S  6  S   -0.000036  -0.000442   1.024368  -0.000043   0.000019
   88  S  6  X   -0.000005  -0.000023  -0.008444  -0.000011   0.000007
   89  S  6  Y   -0.000004  -0.000027   0.002466   0.000002   0.000019
   90  S  6  Z   -0.000000   0.000004   0.000657   0.000001   0.000001
   91  S  6  S   -0.000114  -0.001206   0.076806  -0.000213   0.000080
   92  S  6  X    0.000046   0.000331  -0.002005   0.000109  -0.000064
   93  S  6  Y    0.000068   0.000225  -0.000172   0.000010  -0.000142
   94  S  6  Z   -0.000001  -0.000054   0.000111  -0.000007  -0.000011
   95  S  6  S    0.000627   0.005745  -0.052212   0.001297   0.000417
   96  S  6  X   -0.000602  -0.003372   0.008270  -0.001125   0.000395
   97  S  6  Y   -0.000578   0.000094   0.002097  -0.001714   0.001311
   98  S  6  Z   -0.000052  -0.000373   0.000204   0.000671   0.000412
   99  S  6  S   -0.008193   0.133801   0.031268   0.160267  -0.055863
  100  S  6  X    0.004746  -0.027546  -0.010569  -0.031203   0.015749
  101  S  6  Y   -0.003417  -0.000210   0.003768  -0.012655  -0.001130
  102  S  6  Z    0.015036  -0.000682   0.005074   0.001318   0.006448
  103  S  6 XX   -0.000031  -0.000203  -0.013400   0.000003   0.000020
  104  S  6 YY   -0.000017  -0.000436  -0.013483   0.000068  -0.000007
  105  S  6 ZZ   -0.000055  -0.000231  -0.012932  -0.000057   0.000040
  106  S  6 XY    0.000014   0.000035  -0.000236   0.000009   0.000012
  107  S  6 XZ    0.000009   0.000023   0.000034  -0.000016   0.000005
  108  S  6 YZ   -0.000019  -0.000007   0.000059  -0.000011  -0.000011
  109  C  7  S    0.000030   0.000059  -0.000083  -0.000146   0.000017
  110  C  7  S    0.000121   0.000261  -0.000465  -0.000764   0.000038
  111  C  7  X   -0.000064  -0.000112   0.000009  -0.000026   0.000018
  112  C  7  Y    0.000109   0.000070  -0.000084   0.000011   0.000019
  113  C  7  Z    0.000004  -0.000011  -0.000028  -0.000077   0.000080
  114  C  7  S   -0.001355  -0.001674   0.001479   0.004439  -0.000240
  115  C  7  X    0.000800   0.001175   0.000358  -0.000715   0.000051
  116  C  7  Y   -0.000256  -0.000545   0.000663  -0.000313  -0.000355
  117  C  7  Z   -0.000575  -0.000280   0.000181   0.002774  -0.000624
  118  C  7  S   -0.039082   0.011791  -0.012034   0.007706  -0.050245
  119  C  7  X    0.007464  -0.001920   0.003094  -0.001598   0.007367
  120  C  7  Y    0.003458   0.000842  -0.000449   0.005432  -0.000118
  121  C  7  Z   -0.008153   0.001589  -0.001650  -0.000314  -0.007665
  122  C  7 XX   -0.000020   0.000120  -0.000166  -0.000209   0.000023
  123  C  7 YY    0.000092   0.000103   0.000044  -0.000135   0.000059
  124  C  7 ZZ    0.000040   0.000038  -0.000100  -0.000043   0.000079
  125  C  7 XY   -0.000015   0.000058   0.000017   0.000028   0.000005
  126  C  7 XZ   -0.000022   0.000033  -0.000017  -0.000175   0.000039
  127  C  7 YZ   -0.000006   0.000025   0.000028  -0.000072  -0.000015
  128  C  8  S    0.000010  -0.000170   0.000065  -0.000009  -0.000007
  129  C  8  S    0.000035  -0.000341   0.000253  -0.000031  -0.000024
  130  C  8  X    0.000025   0.000127  -0.000022  -0.000005  -0.000019
  131  C  8  Y   -0.000047   0.000114   0.000020   0.000077   0.000043
  132  C  8  Z   -0.000003  -0.000246  -0.000025  -0.000001  -0.000008
  133  C  8  S    0.000263   0.007284  -0.006140   0.000193  -0.000201
  134  C  8  X   -0.000269   0.000611   0.001195   0.000065   0.000441
  135  C  8  Y    0.000555  -0.001100   0.000128  -0.000041  -0.000465
  136  C  8  Z   -0.000447   0.002180   0.000347  -0.000483   0.000264
  137  C  8  S    0.059962   0.011011  -0.147977  -0.081274   0.055530
  138  C  8  X    0.001668   0.015394  -0.036114   0.011380   0.015732
  139  C  8  Y    0.012046  -0.016475   0.011102  -0.005423  -0.003736
  140  C  8  Z   -0.021836   0.036073  -0.020856  -0.003021   0.003508
  141  C  8 XX    0.000022  -0.000175   0.000180  -0.000016  -0.000019
  142  C  8 YY   -0.000010  -0.000093   0.000057  -0.000027  -0.000006
  143  C  8 ZZ    0.000046  -0.000306   0.000004  -0.000012  -0.000024
  144  C  8 XY   -0.000015  -0.000108   0.000022   0.000000   0.000007
  145  C  8 XZ    0.000010   0.000165   0.000024  -0.000015  -0.000010
  146  C  8 YZ    0.000018   0.000152   0.000019  -0.000003   0.000000
  147  C  9  S    0.000012   0.000073  -0.000119   0.000008   0.000003
  148  C  9  S    0.000047   0.000286  -0.000069   0.000062   0.000013
  149  C  9  X    0.000009   0.000042  -0.000223  -0.000040   0.000014
  150  C  9  Y   -0.000055   0.000016   0.000068   0.000061  -0.000022
  151  C  9  Z   -0.000015  -0.000030  -0.000158  -0.000018  -0.000017
  152  C  9  S   -0.000094  -0.006436   0.005484  -0.001162  -0.000216
  153  C  9  X   -0.000106  -0.000753   0.000333   0.000510  -0.000078
  154  C  9  Y    0.000347  -0.000267  -0.000522  -0.000176   0.000055
  155  C  9  Z    0.000183   0.000351   0.000657  -0.000034   0.000427
  156  C  9  S    0.006672  -0.082724   0.082355  -0.039204  -0.015552
  157  C  9  X    0.026129  -0.012931  -0.027130  -0.028580   0.018437
  158  C  9  Y    0.005955   0.020440  -0.032279  -0.004518   0.001927
  159  C  9  Z    0.002964  -0.039860   0.035833   0.002059   0.014419
  160  C  9 XX    0.000009   0.000168  -0.000329  -0.000003   0.000016
  161  C  9 YY    0.000015   0.000082  -0.000004   0.000003   0.000002
  162  C  9 ZZ    0.000034   0.000039  -0.000241  -0.000021  -0.000007
  163  C  9 XY    0.000026   0.000044   0.000049  -0.000002  -0.000023
  164  C  9 XZ   -0.000012  -0.000049  -0.000272   0.000008   0.000003
  165  C  9 YZ    0.000012  -0.000009   0.000083   0.000003  -0.000006
  166  H 10  S    0.000080   0.000115  -0.000047  -0.000113   0.000007
  167  H 10  S   -0.000928   0.000776  -0.001409   0.001792  -0.001431
  168  H 10  X    0.000013   0.000008   0.000009   0.000028  -0.000016
  169  H 10  Y    0.000008  -0.000010  -0.000027  -0.000018   0.000020
  170  H 10  Z   -0.000012   0.000025   0.000001   0.000030  -0.000043
  171  H 11  S   -0.000044   0.000010  -0.000067  -0.000063   0.000036
  172  H 11  S   -0.001517   0.000386   0.000616  -0.001775  -0.001592
  173  H 11  X    0.000028  -0.000070  -0.000025  -0.000022  -0.000001
  174  H 11  Y   -0.000023  -0.000008   0.000008  -0.000048  -0.000031
  175  H 11  Z    0.000051  -0.000001   0.000008   0.000069  -0.000071
  176  H 12  S   -0.000031  -0.000041  -0.000072  -0.000103   0.000045
  177  H 12  S   -0.000545  -0.000057  -0.001249  -0.000944  -0.001268
  178  H 12  X    0.000024   0.000021   0.000011   0.000030   0.000035
  179  H 12  Y    0.000070   0.000050  -0.000074   0.000115   0.000030
  180  H 12  Z   -0.000043   0.000023  -0.000008  -0.000173  -0.000034
  181  H 13  S    0.000113  -0.000084   0.000086   0.000008  -0.000027
  182  H 13  S   -0.000483  -0.002265   0.000328   0.002190  -0.000400
  183  H 13  X    0.000040   0.000021  -0.000018   0.000030   0.000002
  184  H 13  Y    0.000009  -0.000077   0.000011  -0.000005   0.000028
  185  H 13  Z    0.000015  -0.000064   0.000012   0.000084  -0.000026
  186  C 14  S    0.000017  -0.000018  -0.000003  -0.000023  -0.000028
  187  C 14  S    0.000099  -0.000095  -0.000001  -0.000137  -0.000109
  188  C 14  X   -0.000026  -0.000051  -0.000021   0.000036  -0.000102
  189  C 14  Y    0.000020  -0.000068  -0.000012  -0.000059   0.000072
  190  C 14  Z    0.000022  -0.000057   0.000011   0.000016  -0.000022
  191  C 14  S   -0.001266  -0.000592  -0.000073   0.001002   0.000818
  192  C 14  X   -0.000322  -0.000260  -0.000026  -0.000089   0.000278
  193  C 14  Y   -0.000224  -0.000112   0.000235   0.000602  -0.000636
  194  C 14  Z    0.000393   0.000635  -0.000121   0.000069   0.000038
  195  C 14  S    0.002146  -0.005632  -0.001656  -0.000449  -0.003608
  196  C 14  X    0.000861  -0.002146  -0.000528   0.000054   0.000311
  197  C 14  Y   -0.000138  -0.000489  -0.001111   0.001406  -0.001408
  198  C 14  Z    0.001680   0.000788  -0.000273   0.002049  -0.002331
  199  C 14 XX   -0.000030  -0.000011  -0.000024   0.000005  -0.000043
  200  C 14 YY    0.000031  -0.000020   0.000010   0.000012  -0.000074
  201  C 14 ZZ    0.000023  -0.000050  -0.000021  -0.000032  -0.000026
  202  C 14 XY    0.000004   0.000002   0.000003  -0.000018   0.000031
  203  C 14 XZ    0.000037   0.000006   0.000003   0.000004   0.000008
  204  C 14 YZ    0.000002   0.000031  -0.000004  -0.000002   0.000006
  205  H 15  S    0.000032  -0.000033   0.000010   0.000061   0.000179
  206  H 15  S   -0.000444   0.000350  -0.000027   0.000174  -0.001478
  207  H 15  X   -0.000024   0.000013   0.000038   0.000013  -0.000036
  208  H 15  Y    0.000041   0.000005   0.000004   0.000037  -0.000106
  209  H 15  Z    0.000033   0.000009  -0.000004   0.000052  -0.000117
  210  C 16  S   -0.000016  -0.000153   0.000072  -0.000036   0.000005
  211  C 16  S   -0.000067  -0.000259   0.000287  -0.000189   0.000027
  212  C 16  X   -0.000005   0.000116  -0.000017  -0.000007  -0.000030
  213  C 16  Y   -0.000006   0.000097   0.000021   0.000044   0.000038
  214  C 16  Z    0.000044   0.000137   0.000046  -0.000066  -0.000014
  215  C 16  S    0.000586   0.006773  -0.006679   0.001625  -0.000840
  216  C 16  X    0.000231   0.001073   0.000680  -0.000247   0.000016
  217  C 16  Y    0.000195  -0.000259  -0.000180  -0.000184  -0.000541
  218  C 16  Z   -0.000155  -0.001125  -0.000797   0.000575  -0.000227
  219  C 16  S    0.005015  -0.003052  -0.109639  -0.030135   0.112826
  220  C 16  X   -0.007769   0.025416  -0.031936  -0.014486   0.005670
  221  C 16  Y   -0.008123  -0.012619   0.009782  -0.001763  -0.008766
  222  C 16  Z   -0.009095  -0.027505   0.028098   0.002860  -0.016012
  223  C 16 XX   -0.000014  -0.000203   0.000167  -0.000033  -0.000007
  224  C 16 YY   -0.000040  -0.000102   0.000069  -0.000032   0.000024
  225  C 16 ZZ   -0.000034  -0.000206   0.000028  -0.000028  -0.000012
  226  C 16 XY    0.000009  -0.000148   0.000001  -0.000029  -0.000001
  227  C 16 XZ    0.000012  -0.000162  -0.000070  -0.000032  -0.000010
  228  C 16 YZ   -0.000011  -0.000158  -0.000028   0.000005  -0.000002
  229  C 17  S   -0.000005   0.000072  -0.000123  -0.000033  -0.000021
  230  C 17  S   -0.000006   0.000309  -0.000085  -0.000160  -0.000102
  231  C 17  X    0.000004   0.000042  -0.000172  -0.000047   0.000007
  232  C 17  Y   -0.000004   0.000070   0.000085   0.000071   0.000009
  233  C 17  Z    0.000021   0.000076   0.000153  -0.000091  -0.000003
  234  C 17  S   -0.000180  -0.007423   0.005793   0.001203   0.000927
  235  C 17  X    0.000313  -0.000355  -0.000442   0.000462  -0.000495
  236  C 17  Y    0.000207  -0.000868  -0.000574  -0.000139  -0.000235
  237  C 17  Z   -0.000088  -0.001240  -0.000176   0.000953  -0.000063
  238  C 17  S    0.036598  -0.091681   0.045307  -0.021145  -0.027372
  239  C 17  X    0.002720   0.001274  -0.034417  -0.017960   0.020876
  240  C 17  Y    0.005775   0.019846  -0.031181   0.007586   0.010474
  241  C 17  Z    0.013518   0.023477  -0.021575   0.031657   0.004240
  242  C 17 XX   -0.000026   0.000152  -0.000242  -0.000057  -0.000013
  243  C 17 YY   -0.000028   0.000070  -0.000029  -0.000008  -0.000019
  244  C 17 ZZ   -0.000010  -0.000000  -0.000316  -0.000047  -0.000036
  245  C 17 XY   -0.000003   0.000039   0.000068   0.000015  -0.000018
  246  C 17 XZ   -0.000006   0.000017   0.000271   0.000024  -0.000000
  247  C 17 YZ   -0.000015  -0.000016  -0.000140   0.000014   0.000012
  248  C 18  S    0.000015   0.000002  -0.000064  -0.000002  -0.000009
  249  C 18  S    0.000056  -0.000053  -0.000326   0.000015  -0.000039
  250  C 18  X    0.000008   0.000077  -0.000005  -0.000020  -0.000014
  251  C 18  Y   -0.000005   0.000057  -0.000003   0.000066  -0.000015
  252  C 18  Z   -0.000008   0.000050   0.000021  -0.000033  -0.000017
  253  C 18  S   -0.000126  -0.001757   0.004103  -0.000443   0.000394
  254  C 18  X   -0.000240  -0.002232   0.001601  -0.000478   0.000656
  255  C 18  Y    0.000056  -0.001483  -0.000229  -0.000094   0.000225
  256  C 18  Z    0.000269  -0.001239  -0.001584   0.000740  -0.000227
  257  C 18  S    0.003178   0.035977   0.001859  -0.014711  -0.064925
  258  C 18  X    0.002432  -0.001200   0.005305  -0.003103  -0.013818
  259  C 18  Y    0.001804  -0.001430   0.003854   0.000993  -0.016240
  260  C 18  Z    0.003292  -0.004978   0.006711   0.004769  -0.017219
  261  C 18 XX    0.000047   0.000005  -0.000045  -0.000020  -0.000032
  262  C 18 YY    0.000022   0.000004  -0.000082  -0.000010  -0.000012
  263  C 18 ZZ    0.000032   0.000051  -0.000019  -0.000028   0.000000
  264  C 18 XY    0.000002   0.000005   0.000009   0.000005   0.000003
  265  C 18 XZ   -0.000002  -0.000017  -0.000034   0.000019  -0.000004
  266  C 18 YZ    0.000015   0.000044   0.000040  -0.000015  -0.000004
  267  C 19  S    0.000023  -0.000073   0.000021  -0.000005   0.000008
  268  C 19  S    0.000099  -0.000381   0.000033   0.000003   0.000039
  269  C 19  X   -0.000003   0.000001  -0.000086  -0.000037   0.000000
  270  C 19  Y    0.000010  -0.000011  -0.000015   0.000073   0.000025
  271  C 19  Z    0.000006   0.000010   0.000073  -0.000015   0.000012
  272  C 19  S   -0.000774   0.004660  -0.002590  -0.000475  -0.000316
  273  C 19  X   -0.000020  -0.001866   0.002409   0.000657   0.000295
  274  C 19  Y    0.000026  -0.001362   0.000252   0.000313  -0.000168
  275  C 19  Z    0.000117  -0.001397  -0.001444   0.000490  -0.000380
  276  C 19  S   -0.008246   0.012428   0.037703  -0.020673   0.028780
  277  C 19  X   -0.002861  -0.003750   0.000593   0.005264  -0.009620
  278  C 19  Y    0.008947  -0.002409   0.000156  -0.002169   0.003690
  279  C 19  Z    0.014284   0.002938  -0.002630  -0.010039   0.012915
  280  C 19 XX    0.000038  -0.000038   0.000037  -0.000015   0.000008
  281  C 19 YY    0.000041  -0.000083   0.000030  -0.000037   0.000016
  282  C 19 ZZ    0.000037  -0.000033   0.000060  -0.000025   0.000006
  283  C 19 XY    0.000011   0.000047  -0.000001  -0.000009   0.000005
  284  C 19 XZ    0.000005   0.000022   0.000006  -0.000002   0.000016
  285  C 19 YZ    0.000003   0.000068   0.000034  -0.000021   0.000007
  286  C 20  S    0.000011  -0.000004  -0.000074   0.000030  -0.000008
  287  C 20  S    0.000067  -0.000086  -0.000367   0.000134  -0.000045
  288  C 20  X    0.000006   0.000072  -0.000019   0.000030   0.000010
  289  C 20  Y    0.000023   0.000019   0.000015  -0.000001  -0.000054
  290  C 20  Z    0.000017  -0.000052  -0.000036  -0.000024  -0.000031
  291  C 20  S   -0.000917  -0.001276   0.004177  -0.001060   0.000562
  292  C 20  X   -0.000392  -0.001427   0.001678  -0.000746   0.000388
  293  C 20  Y   -0.000215  -0.000962  -0.000417   0.000038   0.000329
  294  C 20  Z   -0.000176   0.001613   0.001532  -0.000045   0.000401
  295  C 20  S   -0.052840   0.016648   0.035121   0.038989   0.013630
  296  C 20  X   -0.007599  -0.003945   0.010182   0.005848   0.002278
  297  C 20  Y   -0.005633   0.001587   0.006035   0.000296   0.007501
  298  C 20  Z    0.006409  -0.002657  -0.012622   0.007079  -0.012188
  299  C 20 XX    0.000001   0.000023  -0.000050   0.000054  -0.000008
  300  C 20 YY    0.000022  -0.000013  -0.000107   0.000034  -0.000018
  301  C 20 ZZ   -0.000013   0.000039  -0.000045   0.000045   0.000014
  302  C 20 XY   -0.000015   0.000007  -0.000003   0.000016   0.000006
  303  C 20 XZ   -0.000021   0.000027   0.000045   0.000003   0.000018
  304  C 20 YZ    0.000001  -0.000038  -0.000036   0.000014   0.000006
  305  C 21  S   -0.000010  -0.000074   0.000026   0.000004  -0.000004
  306  C 21  S   -0.000039  -0.000367   0.000052   0.000013  -0.000023
  307  C 21  X    0.000001   0.000009  -0.000097  -0.000034   0.000005
  308  C 21  Y    0.000043   0.000011  -0.000029  -0.000004   0.000013
  309  C 21  Z    0.000044  -0.000034  -0.000042   0.000016  -0.000001
  310  C 21  S    0.000388   0.003821  -0.002701   0.000096   0.000272
  311  C 21  X   -0.000078  -0.001099   0.002333  -0.000030  -0.000129
  312  C 21  Y   -0.000286  -0.001101   0.000334   0.000099  -0.000289
  313  C 21  Z   -0.000260   0.001701   0.000800  -0.000173   0.000255
  314  C 21  S   -0.018867   0.007014   0.012859   0.021733   0.011371
  315  C 21  X    0.000121  -0.004173   0.006027   0.002211  -0.003220
  316  C 21  Y    0.004642  -0.002514   0.001619  -0.000169  -0.001385
  317  C 21  Z   -0.008524  -0.000563   0.003043   0.005394   0.000019
  318  C 21 XX   -0.000021  -0.000073   0.000053   0.000027  -0.000008
  319  C 21 YY    0.000000  -0.000096   0.000028  -0.000009   0.000001
  320  C 21 ZZ   -0.000032  -0.000039   0.000070   0.000019   0.000000
  321  C 21 XY    0.000001   0.000021  -0.000001   0.000004   0.000003
  322  C 21 XZ    0.000020  -0.000011  -0.000001  -0.000011  -0.000005
  323  C 21 YZ   -0.000003  -0.000059  -0.000027   0.000007  -0.000012
  324  C 22  S    0.000017   0.000011  -0.000049   0.000010  -0.000004
  325  C 22  S    0.000074   0.000077  -0.000264   0.000048  -0.000034
  326  C 22  X    0.000012  -0.000001   0.000019   0.000002  -0.000001
  327  C 22  Y   -0.000013   0.000004  -0.000007   0.000010  -0.000011
  328  C 22  Z   -0.000012   0.000006   0.000010  -0.000026  -0.000001
  329  C 22  S   -0.000542  -0.001722   0.003998  -0.000473   0.000763
  330  C 22  X    0.000028   0.000954  -0.000268  -0.000157  -0.000173
  331  C 22  Y    0.000076   0.000824  -0.001040  -0.000066  -0.000170
  332  C 22  Z   -0.000000   0.000975  -0.001876   0.000006  -0.000291
  333  C 22  S   -0.021851  -0.037999   0.024988  -0.000822  -0.048047
  334  C 22  X   -0.006089   0.004213  -0.007751   0.007544  -0.004011
  335  C 22  Y   -0.000090   0.004222  -0.003940   0.000857   0.004409
  336  C 22  Z    0.006495   0.003019  -0.001364  -0.002746   0.012171
  337  C 22 XX    0.000024  -0.000002  -0.000015   0.000001   0.000015
  338  C 22 YY    0.000032  -0.000005  -0.000060   0.000014  -0.000008
  339  C 22 ZZ    0.000031  -0.000018   0.000000   0.000022   0.000007
  340  C 22 XY    0.000005  -0.000011   0.000011  -0.000003   0.000009
  341  C 22 XZ    0.000007  -0.000019  -0.000021   0.000003  -0.000012
  342  C 22 YZ    0.000001  -0.000021   0.000044  -0.000007  -0.000001
  343  C 23  S    0.000018  -0.000053   0.000013   0.000001  -0.000001
  344  C 23  S    0.000077  -0.000284   0.000088   0.000008   0.000003
  345  C 23  X   -0.000007   0.000002  -0.000010  -0.000011   0.000027
  346  C 23  Y   -0.000020  -0.000013  -0.000002   0.000019   0.000003
  347  C 23  Z   -0.000007   0.000013  -0.000003  -0.000017   0.000025
  348  C 23  S   -0.000409   0.004170  -0.001657  -0.000162  -0.000279
  349  C 23  X    0.000223   0.000339  -0.000986   0.000211  -0.000524
  350  C 23  Y    0.000217  -0.000817   0.000209   0.000015   0.000008
  351  C 23  Z    0.000124  -0.001951   0.001157  -0.000040   0.000281
  352  C 23  S   -0.008925   0.027852  -0.043778   0.013208   0.077635
  353  C 23  X   -0.000981   0.007367  -0.003977   0.005067  -0.006393
  354  C 23  Y    0.000007   0.000408   0.001717   0.002177  -0.009800
  355  C 23  Z   -0.001094  -0.002987   0.005032   0.000080  -0.016266
  356  C 23 XX    0.000032  -0.000025  -0.000006  -0.000004  -0.000018
  357  C 23 YY    0.000024  -0.000061   0.000010  -0.000005  -0.000005
  358  C 23 ZZ    0.000031  -0.000003  -0.000023   0.000013  -0.000000
  359  C 23 XY   -0.000010   0.000028   0.000003  -0.000009  -0.000002
  360  C 23 XZ   -0.000011  -0.000005   0.000026   0.000004   0.000006
  361  C 23 YZ   -0.000005   0.000049  -0.000013  -0.000003   0.000002
  362  H 24  S    0.000051  -0.000167   0.000007   0.000028  -0.000037
  363  H 24  S   -0.000669  -0.001031   0.000036  -0.000618   0.000859
  364  H 24  X   -0.000031  -0.000019  -0.000012  -0.000015   0.000035
  365  H 24  Y    0.000000   0.000027   0.000015  -0.000005   0.000001
  366  H 24  Z   -0.000005   0.000064   0.000045  -0.000012  -0.000001
  367  H 25  S    0.000024  -0.000015  -0.000188   0.000028   0.000028
  368  H 25  S    0.000048   0.000327  -0.000707  -0.000796  -0.000448
  369  H 25  X    0.000000   0.000007   0.000011   0.000017   0.000005
  370  H 25  Y    0.000011   0.000027   0.000025   0.000016   0.000014
  371  H 25  Z   -0.000007   0.000054   0.000053  -0.000010   0.000006
  372  H 26  S   -0.000007  -0.000092   0.000049  -0.000005  -0.000016
  373  H 26  S    0.000154  -0.000258   0.000171   0.000304   0.000244
  374  H 26  X    0.000001  -0.000015  -0.000017  -0.000001   0.000001
  375  H 26  Y    0.000001  -0.000010   0.000003  -0.000002  -0.000003
  376  H 26  Z    0.000002  -0.000012   0.000028  -0.000010  -0.000002
  377  H 27  S    0.000013   0.000030  -0.000085   0.000017   0.000022
  378  H 27  S   -0.000013   0.000197  -0.000264   0.000070  -0.000591
  379  H 27  X   -0.000010   0.000018   0.000014  -0.000004   0.000002
  380  H 27  Y   -0.000005   0.000012   0.000001   0.000001   0.000002
  381  H 27  Z    0.000005   0.000023  -0.000014  -0.000003   0.000015
  382  C 28  S   -0.000004  -0.000066   0.000003   0.000017   0.000005
  383  C 28  S   -0.000023  -0.000333   0.000039   0.000062   0.000021
  384  C 28  X    0.000015  -0.000000  -0.000023  -0.000002   0.000000
  385  C 28  Y    0.000020   0.000020  -0.000001  -0.000036  -0.000011
  386  C 28  Z    0.000008  -0.000031   0.000007   0.000025  -0.000009
  387  C 28  S    0.000324   0.003999  -0.001125  -0.000060  -0.000155
  388  C 28  X   -0.000011   0.000501  -0.001032   0.000276  -0.000123
  389  C 28  Y   -0.000153  -0.000816   0.000079   0.000115  -0.000010
  390  C 28  Z    0.000239   0.001793  -0.000743   0.000081  -0.000127
  391  C 28  S    0.012299   0.041901  -0.074091  -0.018310  -0.016287
  392  C 28  X   -0.005683   0.013323  -0.006041  -0.004308   0.004289
  393  C 28  Y   -0.003546   0.001295   0.004036   0.000111   0.002778
  394  C 28  Z    0.006092   0.002075  -0.009543  -0.001899  -0.004032
  395  C 28 XX   -0.000008  -0.000056  -0.000021   0.000037   0.000010
  396  C 28 YY   -0.000008  -0.000088  -0.000003   0.000028   0.000019
  397  C 28 ZZ    0.000006  -0.000028  -0.000023   0.000034  -0.000005
  398  C 28 XY   -0.000006   0.000018   0.000010   0.000004   0.000006
  399  C 28 XZ   -0.000005   0.000008  -0.000038   0.000016   0.000002
  400  C 28 YZ   -0.000003  -0.000056   0.000004  -0.000001  -0.000005
  401  C 29  S   -0.000005   0.000001  -0.000054   0.000018  -0.000006
  402  C 29  S   -0.000017   0.000026  -0.000282   0.000081  -0.000027
  403  C 29  X   -0.000025   0.000007   0.000014   0.000007  -0.000005
  404  C 29  Y    0.000017   0.000013   0.000001  -0.000010  -0.000004
  405  C 29  Z   -0.000001  -0.000006  -0.000024   0.000016  -0.000005
  406  C 29  S   -0.000004  -0.001124   0.003854  -0.000748   0.000312
  407  C 29  X    0.000032   0.000630   0.000205   0.000035   0.000047
  408  C 29  Y    0.000078   0.000546  -0.000840   0.000144   0.000036
  409  C 29  Z   -0.000136  -0.000903   0.001892  -0.000257   0.000044
  410  C 29  S    0.007615  -0.053199   0.050678   0.011669  -0.006342
  411  C 29  X   -0.006151   0.007432  -0.007074  -0.002491   0.001519
  412  C 29  Y   -0.001725   0.005171  -0.006137  -0.001650   0.000150
  413  C 29  Z   -0.001000  -0.005493   0.008170  -0.000050   0.000435
  414  C 29 XX   -0.000018   0.000006  -0.000022   0.000008  -0.000002
  415  C 29 YY   -0.000011  -0.000019  -0.000077   0.000024  -0.000011
  416  C 29 ZZ   -0.000008  -0.000042  -0.000009   0.000033  -0.000005
  417  C 29 XY    0.000007  -0.000008   0.000000  -0.000004   0.000002
  418  C 29 XZ    0.000005   0.000024   0.000023  -0.000009   0.000000
  419  C 29 YZ    0.000008   0.000020  -0.000044  -0.000001   0.000000
  420  H 30  S   -0.000006  -0.000027  -0.000180  -0.000028  -0.000001
  421  H 30  S    0.000048   0.000267  -0.000519   0.000126   0.000132
  422  H 30  X   -0.000006  -0.000012  -0.000003   0.000011  -0.000008
  423  H 30  Y    0.000006   0.000024   0.000015  -0.000002  -0.000000
  424  H 30  Z    0.000005  -0.000050  -0.000057   0.000002  -0.000004
  425  H 31  S   -0.000015   0.000038  -0.000090  -0.000014   0.000009
  426  H 31  S    0.000173   0.000011  -0.000107   0.000296  -0.000176
  427  H 31  X    0.000006   0.000018   0.000020  -0.000003  -0.000003
  428  H 31  Y    0.000001   0.000019   0.000001  -0.000009   0.000003
  429  H 31  Z    0.000001  -0.000025   0.000014  -0.000003  -0.000002
  430  H 32  S   -0.000000  -0.000094   0.000064  -0.000013  -0.000002
  431  H 32  S   -0.000149  -0.000056  -0.000017   0.000023  -0.000086
  432  H 32  X    0.000001  -0.000014  -0.000027   0.000002   0.000000
  433  H 32  Y    0.000004  -0.000011   0.000004   0.000002  -0.000001
  434  H 32  Z    0.000001   0.000022  -0.000027  -0.000001  -0.000005
  435  H 33  S   -0.000016  -0.000152  -0.000001   0.000018  -0.000030
  436  H 33  S   -0.000014  -0.000635  -0.000211  -0.000664   0.000552
  437  H 33  X    0.000003  -0.000018  -0.000026  -0.000021   0.000012
  438  H 33  Y    0.000007   0.000020   0.000019  -0.000015   0.000005
  439  H 33  Z    0.000006  -0.000062  -0.000048   0.000003  -0.000006
  440  H 34  S   -0.000020   0.000151  -0.000002   0.000172   0.000095
  441  H 34  S   -0.000865   0.000783  -0.001116   0.003257  -0.000456
  442  H 34  X   -0.000035  -0.000006   0.000059  -0.000117   0.000011
  443  H 34  Y   -0.000121  -0.000034   0.000124  -0.000402  -0.000146
  444  H 34  Z   -0.000008  -0.000009  -0.000096  -0.000123   0.000008
  445  CL35  S   -0.284799  -0.000002  -0.000001   0.000326  -0.000025
  446  CL35  S    1.023875  -0.000029  -0.000032  -0.001049   0.000072
  447  CL35  X   -0.000204   0.000004  -0.000001  -0.098191   0.890176
  448  CL35  Y    0.000863   0.000003  -0.000003   0.916448   0.239538
  449  CL35  Z   -0.000213  -0.000003  -0.000001  -0.363333   0.363488
  450  CL35  S    0.070444  -0.000080  -0.000091   0.000602  -0.000060
  451  CL35  X   -0.000178  -0.000016   0.000006  -0.003120   0.026652
  452  CL35  Y    0.000682  -0.000037  -0.000005   0.028075   0.006989
  453  CL35  Z   -0.000408   0.000022   0.000017  -0.011275   0.010794
  454  CL35  S   -0.027509   0.000674   0.000617  -0.001014  -0.000447
  455  CL35  X    0.000893  -0.000029  -0.000028   0.001972  -0.012380
  456  CL35  Y   -0.002968   0.000371   0.000429  -0.013427  -0.002828
  457  CL35  Z    0.001975  -0.000165  -0.000260   0.005909  -0.004405
  458  CL35  S    0.013217   0.000128   0.001468  -0.043078   0.005701
  459  CL35  X   -0.001310  -0.000624   0.000102   0.001976   0.003958
  460  CL35  Y    0.004463   0.000096   0.000586  -0.007973   0.003065
  461  CL35  Z   -0.002332   0.000024   0.000139   0.003499   0.001778
  462  CL35 XX   -0.013318  -0.000046  -0.000064   0.000166  -0.000010
  463  CL35 YY   -0.013279  -0.000027   0.000009   0.000336  -0.000034
  464  CL35 ZZ   -0.013340  -0.000051  -0.000042   0.000207  -0.000094
  465  CL35 XY    0.000030  -0.000021   0.000010   0.000032  -0.000025
  466  CL35 XZ   -0.000031   0.000001   0.000002  -0.000013   0.000041
  467  CL35 YZ    0.000036  -0.000002  -0.000042  -0.000033   0.000006
  468  H 36  S   -0.000007  -0.000016   0.000003  -0.000045   0.000119
  469  H 36  S    0.000794  -0.000438  -0.000181  -0.000471  -0.000617
  470  H 36  X    0.000028   0.000040   0.000002  -0.000022   0.000010
  471  H 36  Y   -0.000012   0.000003   0.000012   0.000029  -0.000021
  472  H 36  Z   -0.000009  -0.000002  -0.000000  -0.000019  -0.000007
  473  H 37  S    0.000018   0.000005   0.000001   0.000058  -0.000001
  474  H 37  S    0.000259  -0.001057   0.000263  -0.000300  -0.001087
  475  H 37  X    0.000006  -0.000042   0.000007  -0.000006   0.000026
  476  H 37  Y    0.000004  -0.000086  -0.000012  -0.000007   0.000004
  477  H 37  Z    0.000010  -0.000018  -0.000014   0.000009   0.000024
  478  H 38  S   -0.000022   0.000016  -0.000003   0.000014   0.000054
  479  H 38  S    0.000603   0.000390   0.000142   0.000138  -0.001318
  480  H 38  X    0.000009   0.000019  -0.000004   0.000016  -0.000068
  481  H 38  Y    0.000008   0.000033  -0.000007  -0.000010   0.000013
  482  H 38  Z    0.000008  -0.000001   0.000013   0.000010  -0.000056

                     26         27         28         29         30
                   -7.2638    -6.1766    -6.1761    -6.1705    -6.1180
                     A          A          A          A          A   
    1  C  1  S    0.000033  -0.000044  -0.000097  -0.000012  -0.000021
    2  C  1  S    0.000117  -0.000161  -0.001628   0.000495  -0.000108
    3  C  1  X    0.000007   0.000110  -0.000003   0.000142   0.000030
    4  C  1  Y   -0.000042  -0.000046   0.000241  -0.000273   0.000044
    5  C  1  Z   -0.000014  -0.000141   0.000185  -0.000007   0.000101
    6  C  1  S   -0.000968   0.001260   0.000648  -0.002724   0.000891
    7  C  1  X    0.000176  -0.000646  -0.002701  -0.001001   0.000184
    8  C  1  Y    0.000190   0.000032   0.000352   0.000328  -0.000184
    9  C  1  Z   -0.000565   0.000570  -0.002470   0.000832  -0.001441
   10  C  1  S    0.064434  -0.030125  -0.069647   0.079100   0.022011
   11  C  1  X    0.024899  -0.001675   0.031986  -0.025976   0.003949
   12  C  1  Y   -0.012651  -0.001889  -0.060693   0.029402  -0.000819
   13  C  1  Z   -0.017066  -0.004326  -0.003244  -0.003002  -0.008730
   14  C  1 XX    0.000096  -0.000058   0.000202  -0.000159   0.000008
   15  C  1 YY    0.000063  -0.000126   0.000743  -0.000547  -0.000032
   16  C  1 ZZ    0.000025  -0.000059  -0.000161   0.000043  -0.000038
   17  C  1 XY   -0.000000  -0.000009  -0.000897   0.000218  -0.000009
   18  C  1 XZ    0.000031   0.000232   0.000021  -0.000026   0.000012
   19  C  1 YZ    0.000031  -0.000138   0.000141  -0.000006  -0.000031
   20  C  2  S    0.000003  -0.000018   0.000024  -0.000184  -0.000014
   21  C  2  S    0.000015  -0.000095   0.000094  -0.000962  -0.000053
   22  C  2  X   -0.000069  -0.000034  -0.000063   0.000138  -0.000094
   23  C  2  Y    0.000072  -0.000020   0.000066  -0.000207  -0.000037
   24  C  2  Z   -0.000041   0.000018  -0.000076   0.000048  -0.000054
   25  C  2  S    0.000330   0.000394   0.000670   0.004605   0.001207
   26  C  2  X    0.001254  -0.000387  -0.000273  -0.002347   0.000906
   27  C  2  Y   -0.000368   0.000217   0.000154   0.001941   0.000344
   28  C  2  Z   -0.000197   0.000142   0.001796  -0.000894   0.000754
   29  C  2  S   -0.050673   0.007172   0.018484   0.058693  -0.056989
   30  C  2  X    0.009843  -0.003215  -0.005654  -0.002490  -0.002004
   31  C  2  Y    0.021418  -0.001730   0.005154   0.025639  -0.002377
   32  C  2  Z    0.008004  -0.000558  -0.001109  -0.007512   0.007726
   33  C  2 XX    0.000006   0.000003  -0.000017  -0.000031  -0.000036
   34  C  2 YY   -0.000063  -0.000026   0.000086  -0.000167  -0.000034
   35  C  2 ZZ    0.000072  -0.000030   0.000064  -0.000266  -0.000004
   36  C  2 XY    0.000028  -0.000006   0.000191  -0.000235   0.000013
   37  C  2 XZ   -0.000065   0.000042  -0.000009   0.000004  -0.000048
   38  C  2 YZ   -0.000013   0.000008  -0.000022   0.000040   0.000062
   39  S  3  S    0.000001  -0.000019   0.000270   0.002772   0.000001
   40  S  3  S    0.000008   0.000023  -0.001290  -0.010506   0.000024
   41  S  3  X   -0.000010   0.099934  -0.101802   0.980296   0.000034
   42  S  3  Y    0.000001   0.021858   0.984956   0.100015   0.000002
   43  S  3  Z   -0.000005   0.984807  -0.011631  -0.101683   0.000332
   44  S  3  S    0.000048  -0.000146  -0.001163   0.000986   0.000102
   45  S  3  X    0.000077   0.003535  -0.003311   0.032935  -0.000103
   46  S  3  Y    0.000003   0.001157   0.034877   0.003671  -0.000024
   47  S  3  Z    0.000031   0.035908  -0.000163  -0.003464  -0.001054
   48  S  3  S    0.000032  -0.000746   0.012256   0.013853  -0.001380
   49  S  3  X   -0.000577  -0.002181   0.009193  -0.020158  -0.000209
   50  S  3  Y   -0.000080  -0.002396  -0.020249  -0.001659  -0.000232
   51  S  3  Z   -0.000030  -0.022870  -0.003013   0.001411   0.000378
   52  S  3  S    0.007959   0.013412   0.024029  -0.279448   0.025126
   53  S  3  X    0.001776   0.003143   0.008278  -0.057281   0.008313
   54  S  3  Y   -0.011901   0.004617  -0.017398  -0.002566   0.006376
   55  S  3  Z    0.005151  -0.004813   0.017671   0.012441   0.027942
   56  S  3 XX   -0.000003   0.000220  -0.000405   0.000869  -0.000029
   57  S  3 YY    0.000019   0.000007  -0.000340  -0.000547   0.000015
   58  S  3 ZZ    0.000014  -0.000476   0.000891  -0.000762   0.000052
   59  S  3 XY    0.000008   0.000148   0.001708   0.000462  -0.000034
   60  S  3 XZ   -0.000009   0.001543   0.000033  -0.000230  -0.000236
   61  S  3 YZ   -0.000010   0.001329  -0.000238  -0.000086  -0.000129
   62  H  4  S   -0.000055  -0.000009  -0.000190  -0.000011   0.000014
   63  H  4  S    0.000883   0.000346   0.000446   0.000459   0.001145
   64  H  4  X    0.000154  -0.000070   0.000321   0.000013   0.000027
   65  H  4  Y   -0.000082   0.000169  -0.000345   0.000029   0.000050
   66  H  4  Z   -0.000058  -0.000019  -0.000001   0.000006  -0.000003
   67  C  5  S    0.000015   0.000053   0.000040  -0.000061   0.000004
   68  C  5  S    0.000045   0.000355   0.000424  -0.000307   0.000058
   69  C  5  X    0.000061  -0.000054  -0.000041   0.000023  -0.000147
   70  C  5  Y    0.000033   0.000048  -0.000037  -0.000082  -0.000062
   71  C  5  Z    0.000098  -0.000108  -0.000174   0.000029  -0.000024
   72  C  5  S   -0.000089  -0.001013  -0.000985   0.002720  -0.001328
   73  C  5  X   -0.000452   0.001142  -0.000080  -0.000985   0.000814
   74  C  5  Y   -0.000689  -0.001566  -0.003965   0.001303  -0.000155
   75  C  5  Z   -0.000757   0.000843   0.000100   0.000368  -0.000134
   76  C  5  S   -0.032138   0.004018  -0.033581  -0.008638  -0.013587
   77  C  5  X   -0.002750  -0.000771  -0.007254   0.004515  -0.002177
   78  C  5  Y   -0.004420   0.000276  -0.002108  -0.002354  -0.003021
   79  C  5  Z   -0.005081   0.002596  -0.007565   0.000709  -0.001007
   80  C  5 XX    0.000055   0.000107   0.000128  -0.000071  -0.000050
   81  C  5 YY    0.000037  -0.000145  -0.000354  -0.000089  -0.000013
   82  C  5 ZZ    0.000020   0.000009  -0.000090  -0.000027  -0.000011
   83  C  5 XY   -0.000031   0.000026   0.000027   0.000098  -0.000017
   84  C  5 XZ   -0.000028   0.000035   0.000064   0.000020  -0.000002
   85  C  5 YZ   -0.000038  -0.000027  -0.000223  -0.000024  -0.000007
   86  S  6  S    0.000001   0.000001  -0.000000   0.000003  -0.000019
   87  S  6  S    0.000010   0.000011   0.000015  -0.000029   0.000040
   88  S  6  X    0.000007  -0.000009   0.000030  -0.000098   0.094918
   89  S  6  Y   -0.000000  -0.000005  -0.000063  -0.000017   0.045353
   90  S  6  Z   -0.000005  -0.000091   0.000000   0.000010   0.984420
   91  S  6  S    0.000055   0.000031   0.000129   0.000105  -0.000094
   92  S  6  X   -0.000052  -0.000097   0.000428   0.000454   0.003468
   93  S  6  Y    0.000004  -0.000082  -0.000573  -0.000209   0.001806
   94  S  6  Z    0.000045  -0.000954   0.000025  -0.000032   0.036118
   95  S  6  S   -0.000276  -0.000109  -0.004556  -0.006110   0.000110
   96  S  6  X    0.000633  -0.000105   0.003824   0.003596  -0.002151
   97  S  6  Y   -0.000112   0.000357  -0.000537   0.001275  -0.001741
   98  S  6  Z   -0.000382  -0.000049  -0.000171  -0.000087  -0.022290
   99  S  6  S   -0.056217   0.031620  -0.027258  -0.152340   0.032896
  100  S  6  X    0.010910  -0.005586   0.006320   0.028421  -0.009858
  101  S  6  Y    0.000852   0.000348   0.000104   0.000550  -0.003288
  102  S  6  Z   -0.010538   0.009848  -0.001875  -0.005599  -0.020532
  103  S  6 XX   -0.000002   0.000056  -0.000188  -0.000050  -0.000372
  104  S  6 YY    0.000009   0.000005   0.000186  -0.000163   0.000046
  105  S  6 ZZ   -0.000014  -0.000005  -0.000232  -0.000133   0.000213
  106  S  6 XY    0.000011   0.000005   0.000118   0.000271  -0.000036
  107  S  6 XZ    0.000004   0.000204  -0.000031  -0.000026  -0.002046
  108  S  6 YZ    0.000013  -0.000008  -0.000014  -0.000029   0.000849
  109  C  7  S    0.000055  -0.000042  -0.000051   0.000072   0.000036
  110  C  7  S    0.000295  -0.000183  -0.000257   0.000350   0.000226
  111  C  7  X   -0.000002   0.000104   0.000059  -0.000054  -0.000011
  112  C  7  Y   -0.000045  -0.000013  -0.000082   0.000012   0.000061
  113  C  7  Z    0.000088  -0.000019   0.000050  -0.000058  -0.000044
  114  C  7  S   -0.001061   0.000768   0.001565  -0.002520  -0.000240
  115  C  7  X    0.000128  -0.000942  -0.001179   0.001862  -0.000371
  116  C  7  Y   -0.000036  -0.000001   0.001072  -0.000892  -0.001115
  117  C  7  Z   -0.001522   0.000379  -0.000035  -0.000099   0.000176
  118  C  7  S    0.011644   0.000255  -0.001334  -0.007092   0.029801
  119  C  7  X   -0.001310   0.000200   0.000834   0.000593  -0.003946
  120  C  7  Y   -0.005467  -0.000074   0.000043  -0.002274   0.003196
  121  C  7  Z    0.002734  -0.000215   0.000282  -0.000627   0.005466
  122  C  7 XX    0.000065  -0.000069  -0.000032   0.000055   0.000100
  123  C  7 YY    0.000093  -0.000066  -0.000040   0.000054  -0.000078
  124  C  7 ZZ   -0.000022  -0.000047  -0.000073   0.000115   0.000013
  125  C  7 XY   -0.000011  -0.000030  -0.000064   0.000097   0.000037
  126  C  7 XZ    0.000072  -0.000030  -0.000033   0.000043  -0.000012
  127  C  7 YZ    0.000029   0.000017   0.000015  -0.000033  -0.000026
  128  C  8  S   -0.000000   0.000107   0.000013  -0.000172  -0.000078
  129  C  8  S   -0.000004  -0.000577   0.000668  -0.000369  -0.000412
  130  C  8  X    0.000012  -0.000010   0.000000   0.000206   0.000074
  131  C  8  Y   -0.000063  -0.000017  -0.000200   0.000011  -0.000121
  132  C  8  Z   -0.000020  -0.000012   0.000093  -0.000054   0.000335
  133  C  8  S    0.000224  -0.006491   0.001394   0.006098   0.011198
  134  C  8  X   -0.000159  -0.004096   0.001405  -0.005594  -0.001258
  135  C  8  Y    0.000380  -0.005064   0.006951   0.002218   0.003508
  136  C  8  Z    0.000143   0.009868  -0.010068  -0.006397  -0.008688
  137  C  8  S    0.013721  -0.136007   0.112482   0.159757  -0.040528
  138  C  8  X   -0.004191   0.062751  -0.035480   0.107192  -0.022492
  139  C  8  Y    0.003928   0.025310  -0.030427   0.008967  -0.024878
  140  C  8  Z    0.000299  -0.053833   0.015616   0.028261   0.047113
  141  C  8 XX   -0.000002   0.000096   0.000088  -0.000101  -0.000079
  142  C  8 YY   -0.000011   0.000215   0.000179  -0.000206  -0.000078
  143  C  8 ZZ    0.000021   0.000663  -0.000523  -0.000423   0.000037
  144  C  8 XY   -0.000003   0.000296  -0.000057  -0.000020   0.000013
  145  C  8 XZ   -0.000005  -0.000343   0.000315   0.000032  -0.000058
  146  C  8 YZ    0.000003  -0.000626   0.000242   0.000270  -0.000102
  147  C  9  S   -0.000008  -0.000089   0.000017  -0.000050   0.000051
  148  C  9  S   -0.000037  -0.000462   0.000088  -0.000363  -0.000787
  149  C  9  X    0.000007   0.000029  -0.000128  -0.000017  -0.000004
  150  C  9  Y   -0.000037  -0.000073   0.000134   0.000151  -0.000041
  151  C  9  Z   -0.000043   0.000317  -0.000193  -0.000256  -0.000120
  152  C  9  S    0.000264   0.011757  -0.005307  -0.000804  -0.005905
  153  C  9  X   -0.000126  -0.003266   0.003580  -0.002598   0.006969
  154  C  9  Y   -0.000064   0.002315  -0.003360  -0.005360  -0.002400
  155  C  9  Z    0.000630  -0.007837   0.006805   0.008907   0.009634
  156  C  9  S    0.026909  -0.063136   0.047281  -0.160198  -0.125162
  157  C  9  X    0.012450   0.011996  -0.000639   0.086805  -0.092643
  158  C  9  Y    0.001629  -0.005090   0.010412   0.013123  -0.000648
  159  C  9  Z   -0.006395   0.038974  -0.013609   0.022284  -0.061664
  160  C  9 XX   -0.000011  -0.000046  -0.000107   0.000081   0.000543
  161  C  9 YY   -0.000019  -0.000111   0.000059   0.000013  -0.000096
  162  C  9 ZZ   -0.000002  -0.000014   0.000048  -0.000043   0.000412
  163  C  9 XY    0.000014  -0.000001   0.000063   0.000136  -0.000287
  164  C  9 XZ    0.000010   0.000111  -0.000102  -0.000162   0.000680
  165  C  9 YZ    0.000015  -0.000045   0.000010  -0.000137  -0.000311
  166  H 10  S   -0.000049  -0.000094  -0.000186   0.000225   0.000075
  167  H 10  S   -0.000534   0.000463  -0.000164  -0.000529   0.001534
  168  H 10  X    0.000002  -0.000012  -0.000025   0.000028  -0.000006
  169  H 10  Y    0.000021   0.000004   0.000029  -0.000013  -0.000041
  170  H 10  Z   -0.000011   0.000022  -0.000008  -0.000008  -0.000053
  171  H 11  S    0.000130  -0.000021   0.000048   0.000028  -0.000011
  172  H 11  S   -0.000791  -0.000223  -0.000796   0.000027  -0.000444
  173  H 11  X    0.000052   0.000030   0.000088  -0.000085  -0.000019
  174  H 11  Y    0.000006  -0.000001  -0.000001   0.000010  -0.000000
  175  H 11  Z   -0.000192  -0.000013   0.000001  -0.000003   0.000009
  176  H 12  S    0.000010   0.000068   0.000028  -0.000004   0.000054
  177  H 12  S    0.000971   0.000184   0.000009  -0.001217   0.000750
  178  H 12  X   -0.000028  -0.000022   0.000001   0.000031   0.000003
  179  H 12  Y   -0.000048  -0.000023  -0.000062   0.000048   0.000058
  180  H 12  Z    0.000100  -0.000020  -0.000013   0.000002  -0.000022
  181  H 13  S   -0.000017   0.000150   0.000168  -0.000095  -0.000078
  182  H 13  S   -0.000636   0.002638   0.002924  -0.000952   0.000646
  183  H 13  X   -0.000000  -0.000045  -0.000039  -0.000017  -0.000006
  184  H 13  Y    0.000025   0.000025   0.000034   0.000008  -0.000002
  185  H 13  Z   -0.000021   0.000030   0.000066  -0.000017   0.000019
  186  C 14  S   -0.000005  -0.000003   0.000085   0.000082  -0.000008
  187  C 14  S   -0.000011  -0.000013   0.000442   0.000405  -0.000072
  188  C 14  X    0.000004   0.000044   0.000106   0.000016   0.000056
  189  C 14  Y   -0.000025   0.000023   0.000114   0.000062   0.000038
  190  C 14  Z   -0.000004   0.000082   0.000165   0.000078   0.000013
  191  C 14  S   -0.000106   0.001435  -0.000593  -0.002124   0.000947
  192  C 14  X   -0.000263   0.000213  -0.000529  -0.001053   0.000257
  193  C 14  Y    0.000324   0.000341  -0.000006  -0.000965  -0.000135
  194  C 14  Z    0.000225  -0.001110  -0.001856  -0.000672  -0.000216
  195  C 14  S    0.004521   0.003643   0.004493   0.008963   0.003572
  196  C 14  X    0.001055   0.000831   0.000701   0.002639   0.000309
  197  C 14  Y    0.000852   0.001456   0.002183   0.001616   0.001495
  198  C 14  Z    0.000856  -0.000153   0.000714  -0.000756  -0.000069
  199  C 14 XX   -0.000034  -0.000008   0.000065   0.000055   0.000043
  200  C 14 YY    0.000007  -0.000006   0.000087   0.000064   0.000002
  201  C 14 ZZ   -0.000019   0.000023   0.000104   0.000138   0.000008
  202  C 14 XY   -0.000007   0.000008  -0.000024  -0.000081   0.000011
  203  C 14 XZ    0.000028  -0.000028  -0.000019  -0.000017  -0.000003
  204  C 14 YZ   -0.000007  -0.000023  -0.000076  -0.000009   0.000009
  205  H 15  S    0.000088  -0.000043  -0.000048  -0.000018  -0.000005
  206  H 15  S   -0.001173  -0.000614  -0.002100   0.000767  -0.000035
  207  H 15  X   -0.000012   0.000011   0.000015  -0.000017  -0.000020
  208  H 15  Y   -0.000044   0.000005   0.000036   0.000043  -0.000013
  209  H 15  Z   -0.000061  -0.000024  -0.000024  -0.000003   0.000003
  210  C 16  S   -0.000019  -0.000125  -0.000072  -0.000186   0.000066
  211  C 16  S   -0.000091   0.000493   0.000343  -0.000432   0.000350
  212  C 16  X   -0.000013   0.000064   0.000094   0.000223   0.000010
  213  C 16  Y   -0.000039   0.000089  -0.000111   0.000066   0.000152
  214  C 16  Z    0.000023  -0.000006   0.000036   0.000025   0.000335
  215  C 16  S    0.000601   0.006635   0.002899   0.006422  -0.010531
  216  C 16  X    0.000324   0.004772   0.002097  -0.004919  -0.000444
  217  C 16  Y    0.000185   0.005268   0.005895   0.002173  -0.004341
  218  C 16  Z   -0.000405   0.007948   0.007293   0.007101  -0.008648
  219  C 16  S    0.008357   0.116133   0.042483   0.163847  -0.002274
  220  C 16  X   -0.002006  -0.079899  -0.028175   0.082976   0.028933
  221  C 16  Y    0.002654  -0.039696  -0.017027   0.002904   0.028624
  222  C 16  Z    0.000778  -0.037517  -0.006796  -0.051188   0.048189
  223  C 16 XX   -0.000011  -0.000265  -0.000225  -0.000149   0.000062
  224  C 16 YY   -0.000023  -0.000344   0.000070  -0.000263   0.000040
  225  C 16 ZZ   -0.000027  -0.000440  -0.000529  -0.000372  -0.000006
  226  C 16 XY   -0.000001  -0.000459  -0.000142  -0.000075  -0.000047
  227  C 16 XZ    0.000014  -0.000379  -0.000389  -0.000099  -0.000074
  228  C 16 YZ   -0.000005  -0.000566  -0.000270  -0.000261  -0.000099
  229  C 17  S   -0.000017   0.000079   0.000000  -0.000064  -0.000064
  230  C 17  S   -0.000075   0.000401  -0.000012  -0.000436   0.000722
  231  C 17  X    0.000022  -0.000003  -0.000054   0.000027  -0.000054
  232  C 17  Y   -0.000005   0.000104   0.000137   0.000174   0.000037
  233  C 17  Z    0.000004   0.000278   0.000180   0.000226  -0.000140
  234  C 17  S    0.000199  -0.010937  -0.003922  -0.000031   0.006321
  235  C 17  X    0.000085   0.001495   0.001403  -0.004389  -0.004554
  236  C 17  Y   -0.000117  -0.002996  -0.003445  -0.006125   0.003552
  237  C 17  Z   -0.000417  -0.007493  -0.006115  -0.007406   0.010922
  238  C 17  S    0.030999   0.046013   0.065252  -0.139503   0.103293
  239  C 17  X    0.010837  -0.023605   0.003417   0.073104   0.063403
  240  C 17  Y   -0.000113   0.010885   0.004573   0.013090  -0.005411
  241  C 17  Z   -0.014189   0.049508   0.006385  -0.025735  -0.075451
  242  C 17 XX   -0.000035   0.000100  -0.000013   0.000125  -0.000367
  243  C 17 YY   -0.000016   0.000100   0.000013   0.000022   0.000008
  244  C 17 ZZ   -0.000020  -0.000025  -0.000005  -0.000126  -0.000555
  245  C 17 XY    0.000006   0.000003   0.000080   0.000162   0.000300
  246  C 17 XZ   -0.000009   0.000090   0.000089   0.000110   0.000645
  247  C 17 YZ   -0.000012  -0.000039  -0.000025   0.000110  -0.000432
  248  C 18  S   -0.000018   0.000076   0.000070   0.000125  -0.000064
  249  C 18  S   -0.000077   0.000292   0.000309   0.000648  -0.000426
  250  C 18  X   -0.000033   0.000147   0.000088  -0.000039   0.000110
  251  C 18  Y    0.000064   0.000146   0.000078  -0.000015  -0.000042
  252  C 18  Z   -0.000035   0.000165   0.000103  -0.000008  -0.000118
  253  C 18  S    0.000504  -0.010374  -0.008192  -0.008761   0.010238
  254  C 18  X    0.000124  -0.008219  -0.005940  -0.003164   0.005036
  255  C 18  Y   -0.000470  -0.004586  -0.002727   0.001681   0.000381
  256  C 18  Z   -0.000075  -0.003263  -0.000763   0.005462  -0.002587
  257  C 18  S    0.002053  -0.048588  -0.009233   0.021229  -0.006328
  258  C 18  X    0.001573  -0.002413   0.002346  -0.001236   0.004614
  259  C 18  Y    0.000179   0.033420   0.017953  -0.034485  -0.000994
  260  C 18  Z   -0.001134   0.067662   0.030112  -0.064614  -0.009953
  261  C 18 XX   -0.000022  -0.000044   0.000029   0.000123   0.000063
  262  C 18 YY   -0.000028   0.000149   0.000067   0.000186  -0.000036
  263  C 18 ZZ   -0.000034   0.000216   0.000146  -0.000002   0.000047
  264  C 18 XY   -0.000019  -0.000003  -0.000080  -0.000022   0.000003
  265  C 18 XZ   -0.000011   0.000025   0.000074   0.000037  -0.000085
  266  C 18 YZ    0.000020   0.000079   0.000026  -0.000115   0.000063
  267  C 19  S   -0.000026  -0.000069  -0.000030  -0.000067   0.000076
  268  C 19  S   -0.000108  -0.000439  -0.000215  -0.000390   0.000336
  269  C 19  X   -0.000000  -0.000066  -0.000065  -0.000078  -0.000167
  270  C 19  Y    0.000062  -0.000092  -0.000053  -0.000031   0.000073
  271  C 19  Z   -0.000046  -0.000107  -0.000079  -0.000004   0.000217
  272  C 19  S    0.000755   0.009641   0.006297   0.008254  -0.011533
  273  C 19  X   -0.000262  -0.004682  -0.003097  -0.002063   0.009342
  274  C 19  Y   -0.000420  -0.002297  -0.001195  -0.002736   0.001264
  275  C 19  Z    0.000132  -0.000811  -0.000399  -0.003844  -0.004122
  276  C 19  S   -0.013604  -0.045748  -0.037532   0.049727  -0.037372
  277  C 19  X    0.002507   0.002777   0.002869  -0.012520   0.001850
  278  C 19  Y   -0.000196  -0.004632   0.002142   0.007846   0.023888
  279  C 19  Z    0.001211  -0.014815   0.001136   0.024798   0.048490
  280  C 19 XX   -0.000052   0.000036   0.000060   0.000029  -0.000009
  281  C 19 YY   -0.000024  -0.000015  -0.000027  -0.000062   0.000086
  282  C 19 ZZ   -0.000041   0.000012   0.000032  -0.000040   0.000153
  283  C 19 XY    0.000007   0.000068   0.000042   0.000065  -0.000111
  284  C 19 XZ   -0.000001   0.000013   0.000017   0.000040  -0.000031
  285  C 19 YZ    0.000014   0.000085   0.000006   0.000045   0.000060
  286  C 20  S    0.000004  -0.000075   0.000116   0.000115   0.000074
  287  C 20  S    0.000016  -0.000284   0.000529   0.000603   0.000472
  288  C 20  X   -0.000012  -0.000119   0.000050  -0.000040  -0.000134
  289  C 20  Y    0.000022  -0.000113   0.000032   0.000013   0.000020
  290  C 20  Z    0.000003   0.000206  -0.000041   0.000005  -0.000106
  291  C 20  S   -0.000093   0.010397  -0.009427  -0.008553  -0.010578
  292  C 20  X   -0.000019   0.007801  -0.006484  -0.004153  -0.005421
  293  C 20  Y   -0.000156   0.004299  -0.002112   0.000918  -0.000275
  294  C 20  Z   -0.000136  -0.005629   0.000778  -0.004364  -0.001595
  295  C 20  S   -0.009693   0.058935  -0.043493   0.012729   0.023970
  296  C 20  X   -0.000153   0.014409  -0.012917   0.012094  -0.004094
  297  C 20  Y   -0.002317  -0.020838   0.016171  -0.040513   0.003903
  298  C 20  Z    0.003507   0.055289  -0.031891   0.088117  -0.013783
  299  C 20 XX    0.000018   0.000051   0.000017   0.000091  -0.000082
  300  C 20 YY    0.000005  -0.000146   0.000158   0.000186   0.000058
  301  C 20 ZZ   -0.000003  -0.000232   0.000235  -0.000012  -0.000018
  302  C 20 XY   -0.000011   0.000015  -0.000078  -0.000017   0.000008
  303  C 20 XZ   -0.000004  -0.000033  -0.000111  -0.000053  -0.000078
  304  C 20 YZ   -0.000012   0.000086  -0.000017   0.000091   0.000065
  305  C 21  S    0.000006   0.000071  -0.000018  -0.000076  -0.000091
  306  C 21  S    0.000015   0.000459  -0.000160  -0.000437  -0.000388
  307  C 21  X    0.000012   0.000040  -0.000064  -0.000070   0.000201
  308  C 21  Y   -0.000017   0.000092  -0.000026  -0.000036  -0.000055
  309  C 21  Z   -0.000018  -0.000149   0.000103   0.000030   0.000185
  310  C 21  S    0.000232  -0.010174   0.006359   0.008832   0.011544
  311  C 21  X   -0.000244   0.004755  -0.003187  -0.001562  -0.009892
  312  C 21  Y   -0.000075   0.002206  -0.001295  -0.002423  -0.001169
  313  C 21  Z    0.000215  -0.001876   0.001397   0.004438  -0.002547
  314  C 21  S   -0.001367   0.046847  -0.032925   0.082240   0.030585
  315  C 21  X   -0.005992  -0.001853   0.001241  -0.025097   0.013991
  316  C 21  Y    0.005912  -0.001911  -0.001379   0.009395  -0.023556
  317  C 21  Z   -0.013126  -0.004230   0.001960  -0.033597   0.059559
  318  C 21 XX    0.000017  -0.000039   0.000075   0.000010  -0.000033
  319  C 21 YY    0.000019   0.000020  -0.000015  -0.000080  -0.000103
  320  C 21 ZZ    0.000019  -0.000036   0.000054  -0.000020  -0.000185
  321  C 21 XY    0.000012  -0.000052   0.000040   0.000052   0.000106
  322  C 21 XZ   -0.000001   0.000020  -0.000048  -0.000057  -0.000074
  323  C 21 YZ   -0.000015   0.000101  -0.000005  -0.000057   0.000038
  324  C 22  S   -0.000011   0.000045   0.000033   0.000009  -0.000101
  325  C 22  S   -0.000039   0.000259   0.000188   0.000065  -0.000583
  326  C 22  X   -0.000014  -0.000025  -0.000012  -0.000012   0.000018
  327  C 22  Y    0.000053  -0.000022   0.000001   0.000005  -0.000059
  328  C 22  Z    0.000016  -0.000012  -0.000018   0.000019  -0.000092
  329  C 22  S   -0.000005  -0.004623  -0.003524  -0.002193   0.011562
  330  C 22  X    0.000076   0.001305   0.001051   0.002777   0.000326
  331  C 22  Y   -0.000038   0.002159   0.001405   0.000973  -0.002472
  332  C 22  Z    0.000036   0.003053   0.001965  -0.000028  -0.004905
  333  C 22  S    0.019438  -0.050768  -0.007955   0.011016   0.049947
  334  C 22  X   -0.002387   0.028811   0.006840  -0.028672  -0.038118
  335  C 22  Y   -0.001740   0.003503  -0.000598  -0.000289  -0.010108
  336  C 22  Z   -0.002672  -0.012043  -0.005632   0.018238   0.006648
  337  C 22 XX   -0.000025  -0.000005  -0.000010  -0.000040  -0.000028
  338  C 22 YY   -0.000024   0.000044   0.000038   0.000006  -0.000097
  339  C 22 ZZ   -0.000020  -0.000003   0.000005   0.000007   0.000042
  340  C 22 XY    0.000002  -0.000023  -0.000027  -0.000016   0.000012
  341  C 22 XZ   -0.000014   0.000013   0.000022   0.000007  -0.000056
  342  C 22 YZ   -0.000009  -0.000040  -0.000015   0.000002   0.000091
  343  C 23  S   -0.000010  -0.000099  -0.000056  -0.000010   0.000047
  344  C 23  S   -0.000040  -0.000574  -0.000330  -0.000081   0.000271
  345  C 23  X   -0.000020   0.000013  -0.000046  -0.000097   0.000029
  346  C 23  Y    0.000048  -0.000047  -0.000003  -0.000076  -0.000011
  347  C 23  Z    0.000004  -0.000089  -0.000095  -0.000041  -0.000026
  348  C 23  S    0.000274   0.011316   0.006971   0.001888  -0.004809
  349  C 23  X    0.000084  -0.000379   0.000502   0.003425  -0.002075
  350  C 23  Y   -0.000133  -0.002817  -0.001610   0.000961   0.001038
  351  C 23  Z   -0.000165  -0.004887  -0.003110  -0.000710   0.003345
  352  C 23  S   -0.009562   0.010575  -0.020868   0.043146  -0.080512
  353  C 23  X   -0.002468   0.042598   0.015314  -0.038699  -0.025059
  354  C 23  Y   -0.001134   0.019212   0.008689  -0.024427  -0.009329
  355  C 23  Z    0.000955   0.006311   0.005226  -0.017893   0.001589
  356  C 23 XX   -0.000005  -0.000039  -0.000005   0.000039  -0.000007
  357  C 23 YY   -0.000023  -0.000071  -0.000042   0.000006   0.000046
  358  C 23 ZZ   -0.000020   0.000026   0.000021   0.000023  -0.000002
  359  C 23 XY    0.000002   0.000055   0.000022   0.000006  -0.000029
  360  C 23 XZ    0.000016   0.000003   0.000010  -0.000021   0.000020
  361  C 23 YZ    0.000002   0.000111   0.000063   0.000003  -0.000041
  362  H 24  S    0.000015  -0.000427  -0.000231   0.000150  -0.000015
  363  H 24  S   -0.000385  -0.003217  -0.002399  -0.000928   0.001592
  364  H 24  X   -0.000010  -0.000014  -0.000021  -0.000040  -0.000018
  365  H 24  Y    0.000022   0.000060   0.000021  -0.000070   0.000023
  366  H 24  Z    0.000002   0.000121   0.000043  -0.000133   0.000044
  367  H 25  S    0.000009   0.000006   0.000028  -0.000034  -0.000428
  368  H 25  S    0.000090   0.001481   0.000759  -0.000319  -0.003825
  369  H 25  X   -0.000014   0.000011   0.000025   0.000050   0.000024
  370  H 25  Y    0.000009   0.000028   0.000008   0.000059   0.000079
  371  H 25  Z   -0.000003   0.000028   0.000016   0.000101   0.000122
  372  H 26  S    0.000037  -0.000163  -0.000071  -0.000007   0.000057
  373  H 26  S   -0.000252  -0.001094  -0.000867  -0.000870  -0.000072
  374  H 26  X   -0.000004   0.000009   0.000004  -0.000046  -0.000050
  375  H 26  Y    0.000007  -0.000005   0.000000   0.000005   0.000035
  376  H 26  Z   -0.000006  -0.000016  -0.000001   0.000037   0.000102
  377  H 27  S    0.000022   0.000014   0.000028   0.000123  -0.000181
  378  H 27  S    0.000014   0.000141   0.000423   0.000578  -0.001022
  379  H 27  X   -0.000000   0.000051   0.000022  -0.000065   0.000004
  380  H 27  Y    0.000008   0.000072   0.000038  -0.000035  -0.000004
  381  H 27  Z   -0.000010   0.000086   0.000042  -0.000016  -0.000013
  382  C 28  S    0.000002   0.000108  -0.000029  -0.000011  -0.000044
  383  C 28  S    0.000009   0.000610  -0.000195  -0.000090  -0.000254
  384  C 28  X   -0.000006  -0.000036  -0.000007  -0.000090  -0.000033
  385  C 28  Y   -0.000002   0.000029  -0.000029  -0.000070   0.000001
  386  C 28  Z    0.000009  -0.000104   0.000094   0.000067  -0.000025
  387  C 28  S   -0.000010  -0.011874   0.006201   0.002180   0.004555
  388  C 28  X    0.000125  -0.000455   0.001436   0.003348   0.002669
  389  C 28  Y    0.000070   0.002621  -0.000850   0.000835  -0.000839
  390  C 28  Z   -0.000026  -0.005253   0.002592   0.000153   0.002996
  391  C 28  S   -0.000675  -0.013648   0.013989   0.062274   0.061154
  392  C 28  X   -0.003679  -0.031073   0.021855  -0.046027   0.026197
  393  C 28  Y   -0.002399  -0.012302   0.008398  -0.028818   0.011404
  394  C 28  Z    0.003215   0.009560  -0.007442   0.037581  -0.009772
  395  C 28 XX    0.000011   0.000051   0.000024   0.000047   0.000017
  396  C 28 YY   -0.000003   0.000096  -0.000023   0.000001  -0.000047
  397  C 28 ZZ    0.000007  -0.000025   0.000053   0.000022   0.000005
  398  C 28 XY   -0.000005  -0.000031  -0.000009   0.000008   0.000021
  399  C 28 XZ    0.000002  -0.000008   0.000013   0.000009   0.000014
  400  C 28 YZ    0.000004   0.000110  -0.000020  -0.000005  -0.000041
  401  C 29  S    0.000008  -0.000039   0.000048   0.000006   0.000102
  402  C 29  S    0.000034  -0.000236   0.000249   0.000053   0.000588
  403  C 29  X    0.000011   0.000029  -0.000021  -0.000020  -0.000032
  404  C 29  Y   -0.000008   0.000018  -0.000026   0.000020   0.000047
  405  C 29  Z    0.000001  -0.000013   0.000014  -0.000019  -0.000105
  406  C 29  S   -0.000326   0.004590  -0.004028  -0.002183  -0.011709
  407  C 29  X    0.000009  -0.000628   0.000972   0.002648  -0.001438
  408  C 29  Y    0.000070  -0.001935   0.001335   0.000849   0.002090
  409  C 29  Z   -0.000093   0.003575  -0.002147  -0.000751  -0.004917
  410  C 29  S   -0.015509   0.043746  -0.030520   0.001710  -0.026846
  411  C 29  X   -0.008386  -0.020443   0.015276  -0.044509   0.043764
  412  C 29  Y    0.000098  -0.001928   0.002473  -0.001110   0.008371
  413  C 29  Z   -0.004582  -0.003152   0.003328  -0.018644   0.003448
  414  C 29 XX    0.000012   0.000019   0.000000  -0.000046   0.000004
  415  C 29 YY    0.000015  -0.000041   0.000062   0.000003   0.000110
  416  C 29 ZZ    0.000006   0.000017   0.000043  -0.000006  -0.000027
  417  C 29 XY    0.000003   0.000014  -0.000016  -0.000013   0.000001
  418  C 29 XZ   -0.000006   0.000017  -0.000015   0.000005  -0.000061
  419  C 29 YZ   -0.000001  -0.000039   0.000024   0.000002   0.000083
  420  H 30  S    0.000029  -0.000025   0.000049  -0.000027   0.000411
  421  H 30  S   -0.000040  -0.001464   0.000773  -0.000265   0.003862
  422  H 30  X    0.000004  -0.000009   0.000023   0.000034  -0.000001
  423  H 30  Y    0.000007  -0.000029   0.000011   0.000048  -0.000071
  424  H 30  Z   -0.000002   0.000033  -0.000033  -0.000114   0.000143
  425  H 31  S   -0.000002   0.000008   0.000053   0.000125   0.000177
  426  H 31  S    0.000060  -0.000195   0.000250   0.000518   0.001170
  427  H 31  X   -0.000004  -0.000039  -0.000008  -0.000056  -0.000002
  428  H 31  Y   -0.000002  -0.000069   0.000012  -0.000031   0.000003
  429  H 31  Z    0.000001   0.000100  -0.000053   0.000025  -0.000011
  430  H 32  S   -0.000005   0.000157  -0.000073  -0.000005  -0.000034
  431  H 32  S    0.000035   0.001277  -0.000755  -0.000955   0.000034
  432  H 32  X    0.000002  -0.000017  -0.000000  -0.000050   0.000074
  433  H 32  Y   -0.000001   0.000003  -0.000007   0.000010  -0.000033
  434  H 32  Z   -0.000000  -0.000012  -0.000008  -0.000023   0.000093
  435  H 33  S    0.000031   0.000435  -0.000174   0.000122   0.000020
  436  H 33  S   -0.000301   0.003574  -0.002922  -0.000979  -0.001450
  437  H 33  X   -0.000011   0.000048  -0.000047  -0.000014   0.000034
  438  H 33  Y    0.000007  -0.000058   0.000001  -0.000050  -0.000026
  439  H 33  Z    0.000005   0.000135  -0.000018   0.000136   0.000043
  440  H 34  S   -0.000056  -0.000033  -0.000052   0.000003  -0.000048
  441  H 34  S   -0.000309  -0.000062  -0.001272  -0.001568  -0.000123
  442  H 34  X   -0.000041   0.000057   0.000001   0.000120   0.000006
  443  H 34  Y   -0.000099  -0.000045   0.000108  -0.000125   0.000191
  444  H 34  Z    0.000048  -0.000005   0.000034  -0.000024  -0.000055
  445  CL35  S    0.000039   0.000000   0.000001   0.000001  -0.000000
  446  CL35  S   -0.000163  -0.000001   0.000018   0.000006  -0.000008
  447  CL35  X   -0.424069   0.000003   0.000001  -0.000003   0.000001
  448  CL35  Y    0.290484  -0.000006  -0.000007   0.000003   0.000001
  449  CL35  Z    0.847230  -0.000003   0.000011  -0.000017  -0.000002
  450  CL35  S   -0.000029  -0.000007   0.000077   0.000021  -0.000027
  451  CL35  X   -0.012648  -0.000008   0.000006   0.000008  -0.000003
  452  CL35  Y    0.008500   0.000025   0.000039  -0.000021  -0.000007
  453  CL35  Z    0.025037   0.000013  -0.000062   0.000083   0.000012
  454  CL35  S    0.000253   0.000037  -0.000787  -0.000219   0.000316
  455  CL35  X    0.005716  -0.000129   0.000235  -0.000080  -0.000032
  456  CL35  Y   -0.003409   0.000119  -0.000749   0.000232   0.000296
  457  CL35  Z   -0.010170  -0.000091   0.000630  -0.000396  -0.000140
  458  CL35  S    0.003258   0.001429  -0.016209   0.014818   0.002507
  459  CL35  X   -0.002183  -0.000525   0.004010  -0.001348   0.000009
  460  CL35  Y    0.002395   0.000667  -0.003913   0.003454   0.001017
  461  CL35  Z    0.004024   0.000410   0.001668  -0.001580   0.000035
  462  CL35 XX   -0.000046   0.000020   0.000022   0.000007  -0.000004
  463  CL35 YY   -0.000031   0.000017  -0.000007   0.000026  -0.000004
  464  CL35 ZZ   -0.000053   0.000002  -0.000011   0.000024   0.000000
  465  CL35 XY    0.000003  -0.000011  -0.000048   0.000041  -0.000006
  466  CL35 XZ   -0.000030   0.000009   0.000012  -0.000005   0.000006
  467  CL35 YZ    0.000050  -0.000004   0.000009  -0.000013  -0.000005
  468  H 36  S   -0.000024  -0.000048   0.000041   0.000109   0.000003
  469  H 36  S   -0.000120  -0.000323   0.000191   0.000607  -0.000240
  470  H 36  X   -0.000005  -0.000109  -0.000064  -0.000076  -0.000019
  471  H 36  Y    0.000008  -0.000047  -0.000028  -0.000038  -0.000007
  472  H 36  Z   -0.000018  -0.000042   0.000030  -0.000020   0.000002
  473  H 37  S   -0.000026   0.000063   0.000124   0.000136  -0.000009
  474  H 37  S    0.000195   0.000492   0.002935   0.000407  -0.000061
  475  H 37  X   -0.000008   0.000023   0.000113   0.000037  -0.000001
  476  H 37  Y   -0.000004   0.000022   0.000151   0.000116   0.000008
  477  H 37  Z   -0.000003   0.000004   0.000031   0.000043   0.000010
  478  H 38  S    0.000020  -0.000041  -0.000076   0.000007  -0.000033
  479  H 38  S    0.000232  -0.000799  -0.000415  -0.000737  -0.000373
  480  H 38  X    0.000002  -0.000016   0.000002   0.000027  -0.000011
  481  H 38  Y    0.000001  -0.000057  -0.000068  -0.000019  -0.000011
  482  H 38  Z    0.000010   0.000016   0.000022  -0.000034  -0.000015

                     31         32         33         34         35
                   -6.1145    -6.1104    -1.0985    -1.0308    -1.0192
                     A          A          A          A          A   
    1  C  1  S    0.000090   0.000097  -0.055218   0.001075  -0.085285
    2  C  1  S    0.000555   0.000385   0.100471  -0.002070   0.157182
    3  C  1  X   -0.000054   0.000197  -0.010276  -0.000871  -0.012646
    4  C  1  Y   -0.000016   0.000161   0.037763  -0.001745   0.024767
    5  C  1  Z    0.000059  -0.000152  -0.004207  -0.005612  -0.011267
    6  C  1  S   -0.005361  -0.000186   0.082117  -0.002099   0.151270
    7  C  1  X    0.000944  -0.001529  -0.002562   0.001709  -0.010246
    8  C  1  Y   -0.003392   0.000152   0.014962   0.000796   0.021676
    9  C  1  Z   -0.000986   0.002287  -0.001442  -0.002951  -0.002853
   10  C  1  S   -0.127773   0.071688  -0.034809   0.094861  -0.081157
   11  C  1  X   -0.009271   0.013293   0.005485  -0.030408  -0.000011
   12  C  1  Y   -0.015497   0.010315   0.010602  -0.001504  -0.015008
   13  C  1  Z    0.014972  -0.012942   0.016929  -0.014069   0.021444
   14  C  1 XX    0.000083   0.000107   0.000712  -0.000033   0.001133
   15  C  1 YY   -0.000115   0.000079   0.003361  -0.000146   0.001406
   16  C  1 ZZ    0.000070   0.000327  -0.003077   0.000139  -0.003417
   17  C  1 XY    0.000041  -0.000099  -0.003345   0.000016  -0.003740
   18  C  1 XZ   -0.000012   0.000010   0.000414   0.000082   0.001096
   19  C  1 YZ    0.000022  -0.000062   0.000529  -0.000616   0.001421
   20  C  2  S    0.000080  -0.000055  -0.029357   0.000968  -0.039025
   21  C  2  S    0.000258  -0.000278   0.053336  -0.002277   0.076437
   22  C  2  X    0.000028  -0.000209  -0.019813   0.000766  -0.037099
   23  C  2  Y    0.000326  -0.000352   0.009496  -0.001003  -0.008779
   24  C  2  Z   -0.000056  -0.000006  -0.003766  -0.003194  -0.006720
   25  C  2  S   -0.001288   0.002005   0.045739  -0.000249   0.053125
   26  C  2  X   -0.000811   0.001804  -0.005574  -0.000774  -0.001602
   27  C  2  Y    0.001055  -0.001768   0.005252  -0.000203  -0.007751
   28  C  2  Z    0.001294  -0.001339  -0.001790  -0.001794   0.000234
   29  C  2  S    0.031791  -0.096667  -0.020946   0.035184   0.107046
   30  C  2  X   -0.017595   0.007981  -0.019426   0.028576   0.013172
   31  C  2  Y    0.013381  -0.076031   0.008759   0.019536  -0.062881
   32  C  2  Z   -0.007396   0.018214   0.031481  -0.025426  -0.044876
   33  C  2 XX    0.000173  -0.000071   0.002103  -0.000162   0.004617
   34  C  2 YY    0.000332  -0.000286  -0.000986  -0.000109  -0.004577
   35  C  2 ZZ    0.000108   0.000052  -0.001718   0.000048  -0.001611
   36  C  2 XY    0.000070   0.000154  -0.000802   0.000029  -0.000346
   37  C  2 XZ    0.000016   0.000007  -0.000233   0.000123  -0.000340
   38  C  2 YZ   -0.000041   0.000006   0.000055  -0.000470   0.000749
   39  S  3  S   -0.000020   0.000013   0.043840  -0.001216   0.033111
   40  S  3  S   -0.000304   0.000292  -0.200733   0.005515  -0.149545
   41  S  3  X    0.000033   0.000040  -0.036733   0.003766  -0.019710
   42  S  3  Y   -0.000255   0.000089  -0.012329   0.001585   0.018116
   43  S  3  Z   -0.000001  -0.000003   0.005034   0.029413   0.003541
   44  S  3  S   -0.001493   0.001039   0.390048  -0.011263   0.308603
   45  S  3  X    0.000127   0.000443   0.085198  -0.008658   0.047829
   46  S  3  Y    0.000890  -0.000152   0.028515  -0.003928  -0.041143
   47  S  3  Z   -0.000046  -0.000005  -0.011424  -0.067627  -0.008430
   48  S  3  S    0.019262  -0.005353   0.117501   0.000091   0.065430
   49  S  3  X    0.010449  -0.002491   0.003046   0.000512  -0.014090
   50  S  3  Y    0.001571   0.000655  -0.005558   0.003348  -0.000082
   51  S  3  Z   -0.001132  -0.000435  -0.004800   0.004547  -0.001850
   52  S  3  S    0.078115   0.020277   0.005257  -0.080657   0.014958
   53  S  3  X    0.014687   0.004287  -0.007583  -0.025358   0.004914
   54  S  3  Y   -0.005096   0.001524   0.019369  -0.013062  -0.037211
   55  S  3  Z   -0.015535   0.003751   0.019961  -0.075320  -0.029887
   56  S  3 XX   -0.000263   0.000139  -0.004115  -0.001640  -0.003953
   57  S  3 YY    0.000095   0.000346   0.004008  -0.000892   0.008604
   58  S  3 ZZ    0.000105   0.000202   0.008293   0.002474   0.000008
   59  S  3 XY    0.000169   0.000029   0.003090  -0.001599  -0.010083
   60  S  3 XZ    0.000053  -0.000023   0.000999  -0.010040   0.000214
   61  S  3 YZ   -0.000040   0.000034   0.000094  -0.012292   0.001089
   62  H  4  S    0.000035  -0.000114   0.021737  -0.001934   0.039425
   63  H  4  S    0.001862  -0.002603   0.002380   0.001433   0.004299
   64  H  4  X   -0.000013   0.000037   0.000473   0.000023   0.000865
   65  H  4  Y    0.000064  -0.000022   0.001823  -0.000331   0.002449
   66  H  4  Z   -0.000026   0.000112  -0.002196   0.000026  -0.003781
   67  C  5  S    0.000017  -0.000039  -0.019526  -0.002022  -0.044789
   68  C  5  S    0.000083  -0.000176   0.034402   0.003741   0.080277
   69  C  5  X   -0.000063  -0.000094   0.003789  -0.000029   0.006030
   70  C  5  Y    0.000062  -0.000125   0.014221   0.001511   0.021772
   71  C  5  Z   -0.000030   0.000127   0.012399  -0.000404   0.025115
   72  C  5  S   -0.000478   0.001057   0.023118  -0.000128   0.064946
   73  C  5  X    0.000462   0.001637   0.000649  -0.000453  -0.000841
   74  C  5  Y   -0.000277   0.001447   0.003625   0.003267   0.003568
   75  C  5  Z    0.000279  -0.000994   0.005020   0.002133   0.002456
   76  C  5  S    0.040556  -0.037108   0.025017  -0.071730   0.008628
   77  C  5  X    0.002106   0.001282   0.022858   0.011628   0.009619
   78  C  5  Y    0.006266  -0.001396   0.014325   0.002924   0.002937
   79  C  5  Z    0.005346  -0.005333   0.006996  -0.016361   0.000280
   80  C  5 XX    0.000010  -0.000094  -0.000586  -0.000073  -0.000792
   81  C  5 YY    0.000030   0.000021   0.000708   0.000284  -0.000260
   82  C  5 ZZ    0.000020  -0.000064   0.000372  -0.000076   0.000293
   83  C  5 XY   -0.000001   0.000063   0.000754   0.000032   0.001275
   84  C  5 XZ   -0.000011   0.000015   0.000926   0.000011   0.001555
   85  C  5 YZ    0.000037  -0.000017   0.002171   0.000054   0.003342
   86  S  6  S   -0.002337  -0.001200   0.019621  -0.000226  -0.023873
   87  S  6  S    0.009310   0.004224  -0.091495   0.001052   0.109044
   88  S  6  X    0.736428   0.655492   0.024746   0.001861  -0.020643
   89  S  6  Y   -0.660951   0.736436  -0.003688   0.001008   0.015124
   90  S  6  Z   -0.040522  -0.097160  -0.001932   0.023467   0.001517
   91  S  6  S    0.001001  -0.001812   0.166039  -0.001985  -0.213980
   92  S  6  X    0.025570   0.022058  -0.055099  -0.004198   0.048274
   93  S  6  Y   -0.023000   0.024695   0.008953  -0.002410  -0.034416
   94  S  6  Z   -0.001535  -0.003153   0.004394  -0.052838  -0.003621
   95  S  6  S   -0.026286  -0.000749   0.074630   0.000505  -0.057760
   96  S  6  X   -0.005160  -0.018942  -0.010547   0.000524  -0.012513
   97  S  6  Y    0.015532  -0.016635  -0.007759  -0.000079   0.003835
   98  S  6  Z    0.001526   0.001014  -0.000261   0.002034   0.002524
   99  S  6  S    0.282864   0.259126  -0.002136  -0.098272   0.144397
  100  S  6  X   -0.059719  -0.055042   0.000011   0.016971  -0.022955
  101  S  6  Y   -0.000655  -0.003615   0.006579   0.003856  -0.009451
  102  S  6  Z    0.007982   0.007689  -0.002092  -0.027966  -0.000571
  103  S  6 XX   -0.000684  -0.000955   0.004596   0.001953  -0.000823
  104  S  6 YY    0.001196   0.000283  -0.006506  -0.000365   0.007132
  105  S  6 ZZ   -0.000018   0.000538   0.005308  -0.001546  -0.011997
  106  S  6 XY    0.001074  -0.000527  -0.003371   0.000050   0.008110
  107  S  6 XZ   -0.000045   0.000253   0.000379   0.012559  -0.001470
  108  S  6 YZ   -0.000159   0.000062   0.000878  -0.005669  -0.001704
  109  C  7  S   -0.000135   0.000102  -0.010361  -0.001089  -0.015144
  110  C  7  S   -0.000802   0.000617   0.019009   0.001867   0.029328
  111  C  7  X   -0.000075  -0.000018  -0.007138  -0.000535  -0.012073
  112  C  7  Y   -0.000024   0.000068   0.004547   0.000731   0.000596
  113  C  7  Z    0.000013   0.000003   0.006940  -0.000520   0.011319
  114  C  7  S    0.003718  -0.003066   0.009724  -0.000091   0.015271
  115  C  7  X   -0.000000   0.000644  -0.000643  -0.000479  -0.001346
  116  C  7  Y    0.001852  -0.002301  -0.000517   0.001686  -0.000674
  117  C  7  Z    0.001141  -0.001719   0.002925   0.002117  -0.004600
  118  C  7  S   -0.005745  -0.007782   0.056044  -0.057064  -0.144027
  119  C  7  X    0.002104   0.001976  -0.003783   0.004429   0.019826
  120  C  7  Y   -0.003606   0.005135   0.005941  -0.004569  -0.009007
  121  C  7  Z    0.000846  -0.004233   0.010939  -0.009651  -0.024232
  122  C  7 XX   -0.000150   0.000164   0.000081  -0.000025   0.000510
  123  C  7 YY    0.000123  -0.000061  -0.000270   0.000133  -0.000997
  124  C  7 ZZ   -0.000152   0.000023   0.000364  -0.000075   0.000666
  125  C  7 XY    0.000014   0.000077  -0.000527  -0.000139  -0.000418
  126  C  7 XZ   -0.000021   0.000059  -0.001107  -0.000032  -0.001574
  127  C  7 YZ    0.000136  -0.000079   0.000604  -0.000001   0.000531
  128  C  8  S    0.000035   0.000050  -0.083188  -0.079582   0.010180
  129  C  8  S    0.000245   0.000393   0.152785   0.147465  -0.018361
  130  C  8  X    0.000037   0.000088   0.008826   0.015105  -0.040375
  131  C  8  Y   -0.000238   0.000005  -0.014077   0.019081  -0.040170
  132  C  8  Z    0.000378   0.000035   0.033750  -0.037400   0.051208
  133  C  8  S    0.003356  -0.002176   0.104736   0.113483  -0.004573
  134  C  8  X   -0.002598  -0.005972   0.006908   0.005251  -0.012140
  135  C  8  Y    0.006718  -0.000849  -0.008655  -0.003498  -0.010195
  136  C  8  Z   -0.012849  -0.001426   0.018716   0.002438   0.011678
  137  C  8  S   -0.084525   0.094834   0.117435  -0.059152  -0.179314
  138  C  8  X   -0.014919   0.051912   0.003334   0.000088   0.023063
  139  C  8  Y   -0.000072   0.019125   0.029540   0.024012   0.019629
  140  C  8  Z    0.000827  -0.015478  -0.042125  -0.005404  -0.022469
  141  C  8 XX   -0.000068  -0.000265   0.001080   0.002921  -0.004402
  142  C  8 YY    0.000065   0.000072  -0.004476  -0.005405   0.002696
  143  C  8 ZZ    0.000020   0.000063   0.003730  -0.000486   0.003445
  144  C  8 XY    0.000087  -0.000030   0.002949   0.002413  -0.000687
  145  C  8 XZ   -0.000158  -0.000098  -0.000754   0.000986  -0.002068
  146  C  8 YZ   -0.000038   0.000045  -0.006688  -0.004410  -0.002106
  147  C  9  S    0.000068   0.000203  -0.062226  -0.077328   0.071397
  148  C  9  S   -0.000419   0.000764   0.114402   0.143743  -0.133527
  149  C  9  X   -0.000091   0.000325  -0.021111  -0.033251  -0.014397
  150  C  9  Y    0.000147  -0.000034  -0.013892   0.004440  -0.010667
  151  C  9  Z   -0.000123   0.000103   0.017967  -0.032449   0.010359
  152  C  9  S   -0.004474  -0.007157   0.072719   0.109456  -0.111266
  153  C  9  X    0.006528  -0.006798  -0.006837  -0.003547  -0.010425
  154  C  9  Y   -0.006321  -0.001589  -0.008854  -0.004549   0.001320
  155  C  9  Z    0.012975   0.001245   0.012130   0.001296  -0.009070
  156  C  9  S   -0.075717  -0.097564  -0.004819  -0.012174  -0.000826
  157  C  9  X   -0.056354   0.052421   0.029405   0.037438  -0.013539
  158  C  9  Y    0.009076   0.030283   0.022148   0.008763  -0.032663
  159  C  9  Z   -0.039320  -0.043370  -0.024934  -0.047581   0.020256
  160  C  9 XX    0.000185   0.000311   0.003110   0.002664  -0.000412
  161  C  9 YY   -0.000058   0.000286  -0.004193  -0.005385   0.005264
  162  C  9 ZZ    0.000580   0.000247   0.000824  -0.000412  -0.002768
  163  C  9 XY   -0.000026  -0.000082   0.002020   0.002431   0.000093
  164  C  9 XZ    0.000541   0.000046   0.000657   0.000451  -0.003445
  165  C  9 YZ   -0.000177  -0.000121  -0.003867  -0.004459   0.004152
  166  H 10  S   -0.000123   0.000030   0.005540   0.001436   0.006203
  167  H 10  S   -0.001194   0.001812   0.008229   0.006667  -0.002637
  168  H 10  X   -0.000025  -0.000034  -0.000150  -0.000133  -0.000043
  169  H 10  Y   -0.000043  -0.000052   0.000020   0.000209  -0.000497
  170  H 10  Z   -0.000004   0.000002   0.000791   0.000265   0.000708
  171  H 11  S   -0.000107   0.000109   0.003735   0.000478   0.007842
  172  H 11  S    0.001247  -0.001967   0.000895   0.002291  -0.000428
  173  H 11  X   -0.000024   0.000017  -0.000094   0.000022  -0.000128
  174  H 11  Y   -0.000020  -0.000021   0.000435   0.000078   0.000759
  175  H 11  Z   -0.000007  -0.000027   0.000112  -0.000028   0.000352
  176  H 12  S   -0.000192   0.000089   0.003715   0.000380   0.004883
  177  H 12  S   -0.002047   0.001460   0.000711   0.001099   0.002319
  178  H 12  X    0.000003  -0.000011  -0.000472  -0.000088  -0.000682
  179  H 12  Y   -0.000051   0.000081   0.000025  -0.000052  -0.000077
  180  H 12  Z   -0.000022   0.000069  -0.000045  -0.000057   0.000136
  181  H 13  S    0.000032  -0.000300   0.009156   0.002027   0.020606
  182  H 13  S    0.000602  -0.000789   0.007703   0.005231   0.000118
  183  H 13  X   -0.000021   0.000022  -0.000099   0.000004  -0.000286
  184  H 13  Y   -0.000002   0.000024  -0.000026   0.000222  -0.000734
  185  H 13  Z    0.000019  -0.000032   0.001164   0.000272   0.002158
  186  C 14  S   -0.000023   0.000001  -0.006849  -0.000982  -0.019253
  187  C 14  S   -0.000118  -0.000029   0.012191   0.001548   0.034650
  188  C 14  X    0.000027   0.000013   0.006143   0.000568   0.015941
  189  C 14  Y   -0.000009   0.000068   0.003651   0.000632   0.006717
  190  C 14  Z   -0.000047   0.000007   0.001115  -0.000200   0.001933
  191  C 14  S    0.000862   0.000867   0.007661   0.001296   0.024551
  192  C 14  X    0.000241   0.000566   0.001643   0.001112   0.001020
  193  C 14  Y    0.000405  -0.000846   0.000541  -0.000938   0.003049
  194  C 14  Z    0.000233   0.000117  -0.000923  -0.000122   0.000972
  195  C 14  S   -0.012271   0.018217   0.038727   0.016474  -0.002776
  196  C 14  X   -0.002650   0.004635   0.009402   0.006051  -0.000287
  197  C 14  Y   -0.002194   0.001024   0.000932  -0.005374  -0.003334
  198  C 14  Z   -0.001035   0.001397  -0.001141   0.000700  -0.001810
  199  C 14 XX   -0.000011   0.000063   0.000718   0.000092   0.001626
  200  C 14 YY   -0.000031  -0.000007  -0.000220  -0.000026  -0.000786
  201  C 14 ZZ   -0.000017   0.000026  -0.000567  -0.000125  -0.001374
  202  C 14 XY    0.000010  -0.000017   0.000482   0.000056   0.000956
  203  C 14 XZ   -0.000004   0.000000  -0.000046  -0.000063   0.000077
  204  C 14 YZ   -0.000010   0.000026   0.000089   0.000012   0.000140
  205  H 15  S   -0.000044   0.000111   0.006449   0.000668   0.018547
  206  H 15  S    0.000386  -0.001459   0.001767   0.003774  -0.000489
  207  H 15  X    0.000014  -0.000128  -0.000262  -0.000087  -0.000768
  208  H 15  Y   -0.000010  -0.000084   0.000755   0.000112   0.001920
  209  H 15  Z   -0.000004   0.000006   0.000046  -0.000053   0.000287
  210  C 16  S    0.000063   0.000042  -0.081096   0.081268   0.013679
  211  C 16  S    0.000392   0.000332   0.148855  -0.150830  -0.024776
  212  C 16  X   -0.000029   0.000106   0.001935  -0.020241  -0.048391
  213  C 16  Y   -0.000281  -0.000019  -0.016208  -0.020072  -0.043079
  214  C 16  Z   -0.000317  -0.000125  -0.034212  -0.028216  -0.039292
  215  C 16  S    0.001653  -0.000853   0.103851  -0.115581  -0.011871
  216  C 16  X   -0.000676  -0.005851   0.000314  -0.002588  -0.015696
  217  C 16  Y    0.007475  -0.000406  -0.010414   0.003663  -0.012605
  218  C 16  Z    0.012102   0.003399  -0.020055   0.006218  -0.010460
  219  C 16  S   -0.064666   0.096786   0.108184   0.173361  -0.178319
  220  C 16  X   -0.009716   0.039836  -0.036857   0.067405   0.008578
  221  C 16  Y   -0.009468   0.013954   0.027065  -0.003849  -0.006814
  222  C 16  Z   -0.002461  -0.007297   0.052343  -0.039282  -0.036418
  223  C 16 XX   -0.000015  -0.000213   0.001215  -0.002315  -0.003449
  224  C 16 YY    0.000106   0.000066  -0.003457   0.004772   0.002947
  225  C 16 ZZ   -0.000007   0.000050   0.002629   0.000363   0.002209
  226  C 16 XY    0.000088  -0.000011   0.004360  -0.003432  -0.000285
  227  C 16 XZ    0.000156   0.000148   0.000903   0.001807   0.003752
  228  C 16 YZ    0.000001  -0.000021   0.006540  -0.004463   0.002009
  229  C 17  S    0.000092   0.000170  -0.060510   0.076987   0.073015
  230  C 17  S   -0.000314   0.000594   0.111117  -0.143292  -0.136534
  231  C 17  X   -0.000004   0.000220  -0.022962   0.027185  -0.014362
  232  C 17  Y    0.000122  -0.000044  -0.015908  -0.005161  -0.010023
  233  C 17  Z    0.000095  -0.000140  -0.012658  -0.035682  -0.007070
  234  C 17  S   -0.005136  -0.005746   0.073284  -0.108948  -0.112262
  235  C 17  X    0.002770  -0.005988  -0.009334   0.004093  -0.009987
  236  C 17  Y   -0.007205  -0.002110  -0.009487   0.004269   0.002874
  237  C 17  Z   -0.012780  -0.000338  -0.009633  -0.000152   0.012607
  238  C 17  S   -0.107919  -0.062856   0.133190  -0.025615  -0.003844
  239  C 17  X   -0.052616   0.062707   0.049314   0.027032  -0.056603
  240  C 17  Y    0.017441   0.041528   0.047150  -0.010986  -0.049930
  241  C 17  Z    0.046913   0.041201   0.036163  -0.057699  -0.006906
  242  C 17 XX    0.000076   0.000252   0.002652  -0.002372   0.000583
  243  C 17 YY    0.000003   0.000297  -0.003412   0.004541   0.004495
  244  C 17 ZZ    0.000725   0.000212   0.000591   0.000741  -0.002984
  245  C 17 XY   -0.000010  -0.000070   0.002712  -0.003412  -0.000647
  246  C 17 XZ   -0.000423  -0.000045  -0.001416   0.001465   0.002828
  247  C 17 YZ    0.000239   0.000171   0.003852  -0.004341  -0.005049
  248  C 18  S    0.000061   0.000024  -0.031879   0.065277   0.025508
  249  C 18  S    0.000386   0.000144   0.057542  -0.120600  -0.047099
  250  C 18  X   -0.000109  -0.000061   0.019353  -0.043288  -0.024087
  251  C 18  Y    0.000002  -0.000001  -0.005135  -0.006247  -0.013121
  252  C 18  Z    0.000107  -0.000026  -0.022885   0.017050  -0.007143
  253  C 18  S   -0.010676  -0.002933   0.045473  -0.090016  -0.036482
  254  C 18  X   -0.005080   0.000041   0.007458  -0.011301  -0.006781
  255  C 18  Y   -0.000590   0.001797  -0.002171   0.000201  -0.002357
  256  C 18  Z    0.002849   0.003504  -0.007905   0.006840   0.001066
  257  C 18  S    0.007673  -0.045492  -0.103528  -0.050870   0.061594
  258  C 18  X   -0.001728  -0.005842  -0.005025  -0.021137   0.006497
  259  C 18  Y    0.001058  -0.015370   0.017129  -0.049121  -0.029629
  260  C 18  Z    0.000587  -0.025260   0.046349  -0.068213  -0.068883
  261  C 18 XX   -0.000081  -0.000004  -0.000391  -0.000256  -0.000922
  262  C 18 YY    0.000075   0.000024  -0.002429   0.004404   0.001811
  263  C 18 ZZ   -0.000015  -0.000002   0.001785  -0.001031   0.000631
  264  C 18 XY   -0.000046   0.000006   0.000152  -0.001711  -0.001437
  265  C 18 XZ    0.000075   0.000038  -0.002290   0.002398   0.000221
  266  C 18 YZ    0.000016  -0.000016   0.002554  -0.004129  -0.001113
  267  C 19  S   -0.000137  -0.000074  -0.023831   0.061767   0.058239
  268  C 19  S   -0.000672  -0.000380   0.042706  -0.114189  -0.108983
  269  C 19  X    0.000043  -0.000061  -0.016000   0.041457   0.032417
  270  C 19  Y   -0.000041   0.000019  -0.011927   0.019118   0.018508
  271  C 19  Z   -0.000122   0.000130  -0.010962   0.005604   0.011949
  272  C 19  S    0.013575   0.002989   0.036997  -0.080855  -0.073609
  273  C 19  X   -0.008046   0.000705  -0.005923   0.009076   0.005443
  274  C 19  Y   -0.002676  -0.002788  -0.005505   0.004756   0.003159
  275  C 19  Z    0.000098  -0.005844  -0.005501   0.002461   0.000401
  276  C 19  S    0.020980  -0.027533  -0.135593   0.062039   0.127082
  277  C 19  X    0.002671  -0.007179   0.010875  -0.004500  -0.010081
  278  C 19  Y   -0.009834   0.038386   0.024183  -0.000471   0.005179
  279  C 19  Z   -0.014436   0.078986   0.047450   0.014471  -0.001796
  280  C 19 XX   -0.000003  -0.000167  -0.000227  -0.000181   0.000421
  281  C 19 YY   -0.000209  -0.000093  -0.001263   0.003564   0.003119
  282  C 19 ZZ   -0.000169   0.000037   0.000471  -0.000423  -0.001000
  283  C 19 XY    0.000044   0.000024   0.001466  -0.002706  -0.002235
  284  C 19 XZ    0.000034  -0.000013   0.000647   0.000310   0.000151
  285  C 19 YZ    0.000061   0.000111   0.002295  -0.004265  -0.004192
  286  C 20  S    0.000046   0.000030  -0.033264  -0.066541   0.023590
  287  C 20  S    0.000332   0.000150   0.060253   0.123136  -0.043334
  288  C 20  X   -0.000137  -0.000021   0.024387   0.046603  -0.021129
  289  C 20  Y    0.000019  -0.000043  -0.003966   0.007075  -0.012459
  290  C 20  Z   -0.000105   0.000054   0.019382   0.006058   0.013930
  291  C 20  S   -0.010714  -0.002290   0.046935   0.090675  -0.035783
  292  C 20  X   -0.005887  -0.000201   0.008523   0.011052  -0.008534
  293  C 20  Y   -0.000835   0.001708  -0.002602  -0.000184  -0.002435
  294  C 20  Z   -0.001688  -0.003297   0.007134   0.004995   0.000521
  295  C 20  S    0.019372  -0.060094  -0.097174   0.033301   0.034141
  296  C 20  X    0.000571  -0.003273  -0.015517   0.010094   0.020957
  297  C 20  Y    0.007395  -0.019298  -0.011565   0.008730  -0.022634
  298  C 20  Z   -0.014626   0.040787   0.000402  -0.011199   0.064560
  299  C 20 XX   -0.000143   0.000015   0.000468   0.001124  -0.000962
  300  C 20 YY    0.000052   0.000039  -0.002808  -0.005058   0.001951
  301  C 20 ZZ   -0.000020   0.000047   0.001343   0.000758   0.000511
  302  C 20 XY   -0.000051   0.000014  -0.000180   0.001075  -0.001156
  303  C 20 XZ   -0.000051  -0.000023   0.002665   0.002158   0.000358
  304  C 20 YZ   -0.000010   0.000011  -0.002312  -0.003949   0.001094
  305  C 21  S   -0.000126  -0.000080  -0.024892  -0.063802   0.057946
  306  C 21  S   -0.000612  -0.000421   0.044686   0.118114  -0.108498
  307  C 21  X    0.000049  -0.000069  -0.014405  -0.041147   0.029267
  308  C 21  Y   -0.000037  -0.000026  -0.010855  -0.017479   0.015999
  309  C 21  Z    0.000091  -0.000088   0.015273   0.014855  -0.019135
  310  C 21  S    0.012823   0.003563   0.038870   0.083624  -0.071998
  311  C 21  X   -0.008064   0.001749  -0.004877  -0.008786   0.004049
  312  C 21  Y   -0.002326  -0.002248  -0.004906  -0.004418   0.002953
  313  C 21  Z    0.001699   0.005713   0.007341   0.004672  -0.002105
  314  C 21  S   -0.006183   0.002282  -0.031938  -0.034668   0.110193
  315  C 21  X    0.008892  -0.023196  -0.005821  -0.011932  -0.020287
  316  C 21  Y   -0.006289   0.029554   0.009803   0.016240   0.018687
  317  C 21  Z    0.014797  -0.074811  -0.030149  -0.019292  -0.028682
  318  C 21 XX    0.000003  -0.000161  -0.000375   0.000407   0.000318
  319  C 21 YY   -0.000214  -0.000110  -0.001711  -0.004397   0.003783
  320  C 21 ZZ   -0.000141   0.000064   0.001087   0.001029  -0.001554
  321  C 21 XY    0.000031   0.000001   0.000967   0.001807  -0.001316
  322  C 21 XZ   -0.000098   0.000080  -0.000582   0.000196  -0.000321
  323  C 21 YZ   -0.000058  -0.000103  -0.002384  -0.004354   0.004026
  324  C 22  S    0.000070  -0.000021  -0.013787   0.052805   0.043147
  325  C 22  S    0.000413  -0.000109   0.025040  -0.097791  -0.079753
  326  C 22  X   -0.000073  -0.000075  -0.003901   0.015274   0.007396
  327  C 22  Y    0.000009   0.000002  -0.006788   0.021334   0.016221
  328  C 22  Z    0.000103   0.000026  -0.010146   0.029502   0.025468
  329  C 22  S   -0.008716   0.002008   0.015723  -0.064783  -0.057251
  330  C 22  X    0.001628   0.003252   0.000817   0.003435   0.003741
  331  C 22  Y    0.002361   0.000101  -0.000437   0.004681   0.004947
  332  C 22  Z    0.003454  -0.002009  -0.000888   0.006433   0.006761
  333  C 22  S   -0.015752  -0.047337  -0.023900   0.014351   0.036765
  334  C 22  X    0.009010  -0.050760  -0.013999  -0.022275  -0.031171
  335  C 22  Y    0.003766  -0.000461  -0.001227  -0.000126  -0.003902
  336  C 22  Z   -0.000298   0.031803   0.006113   0.012821   0.017737
  337  C 22 XX    0.000001  -0.000032   0.000188  -0.001068  -0.000446
  338  C 22 YY    0.000060  -0.000042  -0.000995   0.003562   0.002941
  339  C 22 ZZ   -0.000033   0.000006   0.000267  -0.000356  -0.000698
  340  C 22 XY   -0.000029  -0.000011   0.000498  -0.001845  -0.001179
  341  C 22 XZ    0.000042  -0.000044  -0.000512   0.001784   0.001759
  342  C 22 YZ   -0.000050   0.000017   0.000965  -0.002951  -0.002507
  343  C 23  S   -0.000048   0.000004  -0.015170   0.053687   0.035396
  344  C 23  S   -0.000272   0.000022   0.027266  -0.099227  -0.066095
  345  C 23  X   -0.000021  -0.000011   0.003569  -0.017251  -0.017442
  346  C 23  Y   -0.000009  -0.000001  -0.005381   0.011834   0.003846
  347  C 23  Z    0.000004  -0.000010  -0.012704   0.034228   0.019502
  348  C 23  S    0.005504  -0.000101   0.018590  -0.064849  -0.040083
  349  C 23  X    0.002552   0.002104  -0.000208  -0.002827  -0.000727
  350  C 23  Y   -0.000557   0.001268  -0.001379   0.002638   0.000901
  351  C 23  Z   -0.002918   0.000910  -0.002158   0.006884   0.001786
  352  C 23  S    0.012748  -0.017113  -0.063728   0.109943   0.007775
  353  C 23  X    0.005655  -0.032710   0.004483  -0.034347  -0.041782
  354  C 23  Y    0.002033  -0.020758   0.005887  -0.025829  -0.024047
  355  C 23  Z    0.001537  -0.014790   0.006391  -0.028574  -0.012722
  356  C 23 XX    0.000027   0.000023  -0.000018  -0.000850  -0.001167
  357  C 23 YY   -0.000055  -0.000002  -0.000958   0.003237   0.002283
  358  C 23 ZZ   -0.000023  -0.000015   0.000350  -0.000150   0.000427
  359  C 23 XY    0.000033   0.000007   0.000745  -0.002536  -0.001602
  360  C 23 XZ   -0.000008  -0.000000  -0.000006   0.000410   0.000744
  361  C 23 YZ    0.000028  -0.000015   0.001321  -0.003388  -0.001651
  362  H 24  S   -0.000013   0.000094   0.010923  -0.022740  -0.006278
  363  H 24  S   -0.001387   0.000527   0.004005  -0.006155  -0.003554
  364  H 24  X    0.000030   0.000028   0.001303  -0.002659  -0.000868
  365  H 24  Y   -0.000004  -0.000030   0.000356  -0.000723  -0.000331
  366  H 24  Z   -0.000062  -0.000090  -0.000237   0.000440  -0.000027
  367  H 25  S    0.000170  -0.000305   0.007211  -0.020917  -0.022315
  368  H 25  S    0.002992   0.000125   0.002410  -0.005023  -0.004160
  369  H 25  X   -0.000024  -0.000056  -0.000891   0.002460   0.002478
  370  H 25  Y   -0.000011   0.000064  -0.000269   0.000848   0.000892
  371  H 25  Z    0.000019   0.000183   0.000116  -0.000159  -0.000031
  372  H 26  S   -0.000107  -0.000093   0.003374  -0.017358  -0.014986
  373  H 26  S   -0.000502  -0.000189   0.000097  -0.003656  -0.003919
  374  H 26  X    0.000001  -0.000088  -0.000220   0.000926   0.000735
  375  H 26  Y   -0.000018  -0.000003  -0.000251   0.001170   0.000962
  376  H 26  Z   -0.000051   0.000059  -0.000350   0.001541   0.001298
  377  H 27  S    0.000085  -0.000023   0.003799  -0.017626  -0.011927
  378  H 27  S    0.001253   0.000210   0.000838  -0.003331  -0.000701
  379  H 27  X   -0.000014  -0.000047   0.000273  -0.001108  -0.000774
  380  H 27  Y   -0.000007  -0.000033  -0.000121   0.000554   0.000338
  381  H 27  Z   -0.000005  -0.000031  -0.000440   0.001800   0.001194
  382  C 28  S   -0.000056   0.000018  -0.015995  -0.055886   0.034776
  383  C 28  S   -0.000310   0.000088   0.029058   0.103365  -0.064885
  384  C 28  X   -0.000036   0.000028   0.006296   0.024535  -0.020896
  385  C 28  Y    0.000000  -0.000010  -0.004802  -0.009879   0.002373
  386  C 28  Z    0.000014   0.000012   0.012835   0.032025  -0.015232
  387  C 28  S    0.005847  -0.000584   0.019247   0.068618  -0.038971
  388  C 28  X    0.003205   0.001606  -0.000172   0.004397  -0.000366
  389  C 28  Y   -0.000494   0.001158  -0.000928  -0.002651   0.001008
  390  C 28  Z    0.002463  -0.001543   0.002311   0.006994  -0.001271
  391  C 28  S   -0.016445   0.000263   0.014084  -0.043286  -0.041102
  392  C 28  X    0.008407  -0.034775  -0.006661  -0.002360  -0.050399
  393  C 28  Y    0.006049  -0.022300  -0.002834   0.001923  -0.022464
  394  C 28  Z   -0.009560   0.027520   0.007661  -0.005915   0.022247
  395  C 28 XX    0.000015   0.000039   0.000064   0.001081  -0.001389
  396  C 28 YY   -0.000071   0.000025  -0.001190  -0.003942   0.002569
  397  C 28 ZZ   -0.000024  -0.000006   0.000615   0.000568   0.000414
  398  C 28 XY    0.000027   0.000006   0.000472   0.001826  -0.001191
  399  C 28 XZ   -0.000016   0.000005   0.000043   0.000029  -0.000194
  400  C 28 YZ   -0.000038   0.000022  -0.001351  -0.003583   0.001685
  401  C 29  S    0.000064  -0.000011  -0.014533  -0.055108   0.042992
  402  C 29  S    0.000378  -0.000058   0.026651   0.102206  -0.079418
  403  C 29  X   -0.000085  -0.000099  -0.002040  -0.009827   0.002157
  404  C 29  Y   -0.000004  -0.000017  -0.006173  -0.019081   0.013645
  405  C 29  Z   -0.000097   0.000001   0.011892   0.034937  -0.027539
  406  C 29  S   -0.008636   0.001898   0.015934   0.067365  -0.058712
  407  C 29  X    0.001102   0.003363   0.000755  -0.002319   0.002287
  408  C 29  Y    0.002023   0.000276  -0.000172  -0.004023   0.004659
  409  C 29  Z   -0.003735   0.001050   0.000422   0.007398  -0.008486
  410  C 29  S   -0.002754  -0.044791  -0.037481  -0.029625   0.022593
  411  C 29  X    0.011700  -0.058332  -0.013274  -0.007587  -0.054315
  412  C 29  Y    0.001703  -0.000909   0.001861  -0.000757  -0.006350
  413  C 29  Z    0.002167  -0.022924  -0.010235  -0.007940  -0.017931
  414  C 29 XX   -0.000013  -0.000011   0.000421   0.001750  -0.001060
  415  C 29 YY    0.000054  -0.000023  -0.001161  -0.004202   0.003337
  416  C 29 ZZ   -0.000022  -0.000002   0.000297   0.000256  -0.000472
  417  C 29 XY   -0.000027  -0.000006   0.000349   0.001317  -0.000714
  418  C 29 XZ   -0.000036   0.000031   0.000459   0.001385  -0.001619
  419  C 29 YZ    0.000034  -0.000005  -0.000975  -0.003007   0.002356
  420  H 30  S    0.000173  -0.000323   0.007554   0.021755  -0.022318
  421  H 30  S    0.003123   0.000220   0.002173   0.004629  -0.004018
  422  H 30  X   -0.000034  -0.000085  -0.000923  -0.002528   0.002455
  423  H 30  Y   -0.000016   0.000043  -0.000266  -0.000815   0.000823
  424  H 30  Z   -0.000018  -0.000167   0.000090   0.000403  -0.000521
  425  H 31  S    0.000070  -0.000046   0.004042   0.018456  -0.011792
  426  H 31  S    0.001414   0.000218   0.000551   0.003408   0.000109
  427  H 31  X   -0.000010  -0.000041   0.000362   0.001493  -0.000979
  428  H 31  Y   -0.000003  -0.000033  -0.000109  -0.000457   0.000246
  429  H 31  Z    0.000016   0.000038   0.000389   0.001651  -0.001025
  430  H 32  S   -0.000099  -0.000113   0.003574   0.018219  -0.015034
  431  H 32  S   -0.000528  -0.000226   0.000048   0.003559  -0.003888
  432  H 32  X    0.000001  -0.000083  -0.000147  -0.000643   0.000482
  433  H 32  Y   -0.000015  -0.000007  -0.000224  -0.001056   0.000826
  434  H 32  Z    0.000046  -0.000041   0.000421   0.001863  -0.001493
  435  H 33  S   -0.000045   0.000081   0.011436   0.023265  -0.005439
  436  H 33  S   -0.001425   0.000887   0.003968   0.005201  -0.004709
  437  H 33  X    0.000046   0.000047   0.001393   0.002743  -0.000766
  438  H 33  Y    0.000007  -0.000033   0.000332   0.000667  -0.000299
  439  H 33  Z    0.000055   0.000080  -0.000051  -0.000169   0.000239
  440  H 34  S    0.000156  -0.000238   0.012831  -0.002181   0.014149
  441  H 34  S   -0.000524  -0.000703   0.001262   0.000006  -0.004467
  442  H 34  X    0.000090  -0.000044  -0.000809   0.000148  -0.000996
  443  H 34  Y    0.000223  -0.000309   0.000233  -0.000377  -0.000445
  444  H 34  Z   -0.000121   0.000210  -0.001196   0.000046  -0.001283
  445  CL35  S   -0.000001   0.000003   0.000949  -0.000060   0.002793
  446  CL35  S   -0.000026   0.000063  -0.004463   0.000317  -0.012711
  447  CL35  X   -0.000010   0.000017   0.000416  -0.000035   0.001045
  448  CL35  Y   -0.000006  -0.000004  -0.001333   0.000141  -0.002819
  449  CL35  Z    0.000002   0.000022   0.000584   0.000022   0.001430
  450  CL35  S   -0.000093   0.000203   0.007557  -0.000399   0.023768
  451  CL35  X    0.000047  -0.000092  -0.000905   0.000148  -0.002204
  452  CL35  Y    0.000016   0.000051   0.002971  -0.000572   0.006210
  453  CL35  Z    0.000003  -0.000136  -0.001282  -0.000105  -0.003281
  454  CL35  S    0.000829  -0.001703   0.005520  -0.001936   0.006971
  455  CL35  X   -0.000288   0.000633  -0.000390  -0.000650  -0.001340
  456  CL35  Y    0.000455  -0.001063   0.000708   0.002237   0.000007
  457  CL35  Z   -0.000358   0.001065  -0.000663  -0.000035   0.000957
  458  CL35  S    0.008191  -0.029832  -0.009713   0.029934  -0.025595
  459  CL35  X    0.001106  -0.000266   0.001487  -0.003445   0.002791
  460  CL35  Y    0.002902  -0.007890  -0.004483   0.008872  -0.004731
  461  CL35  Z   -0.000507   0.002976  -0.001417  -0.003456   0.004758
  462  CL35 XX   -0.000028   0.000084  -0.000283   0.000005  -0.000365
  463  CL35 YY   -0.000005   0.000063   0.000306   0.000075   0.000701
  464  CL35 ZZ   -0.000007   0.000037  -0.000286   0.000028  -0.000408
  465  CL35 XY    0.000006   0.000022  -0.000248  -0.000023  -0.000641
  466  CL35 XZ    0.000008  -0.000030   0.000121   0.000005   0.000278
  467  CL35 YZ   -0.000028   0.000064  -0.000404   0.000004  -0.000685
  468  H 36  S   -0.000017   0.000067   0.003919   0.000900   0.010083
  469  H 36  S   -0.000440   0.000291   0.003095   0.000836   0.000917
  470  H 36  X   -0.000014   0.000009   0.000434   0.000162   0.000897
  471  H 36  Y   -0.000002  -0.000009  -0.000126   0.000044  -0.000510
  472  H 36  Z   -0.000012   0.000012   0.000152   0.000026   0.000297
  473  H 37  S   -0.000088   0.000026   0.003296   0.000348   0.009381
  474  H 37  S    0.000209  -0.000817   0.000721  -0.000904   0.002249
  475  H 37  X    0.000009  -0.000036   0.000152  -0.000034   0.000498
  476  H 37  Y   -0.000012   0.000025   0.000226   0.000023   0.000453
  477  H 37  Z   -0.000002   0.000038  -0.000273  -0.000039  -0.000871
  478  H 38  S   -0.000012  -0.000049   0.001907   0.000255   0.006943
  479  H 38  S    0.000337  -0.000502  -0.000618   0.000236   0.001905
  480  H 38  X    0.000001  -0.000009   0.000088   0.000012   0.000361
  481  H 38  Y    0.000010   0.000017   0.000175   0.000051   0.000594
  482  H 38  Z    0.000010  -0.000043   0.000181   0.000018   0.000553

                     36         37         38         39         40
                   -0.9875    -0.9647    -0.9214    -0.9150    -0.9120
                     A          A          A          A          A   
    1  C  1  S   -0.051392   0.071708   0.002023  -0.005228   0.039309
    2  C  1  S    0.098861  -0.135523  -0.003793   0.008877  -0.072024
    3  C  1  X    0.049668  -0.032867   0.016908  -0.021646   0.084237
    4  C  1  Y   -0.018873   0.032192   0.006309  -0.005270   0.015709
    5  C  1  Z   -0.011690   0.020013   0.017516  -0.014952   0.025013
    6  C  1  S    0.068567  -0.120230  -0.003653   0.014824  -0.089205
    7  C  1  X    0.000653   0.002326   0.000087  -0.004735   0.019786
    8  C  1  Y   -0.003916  -0.001895   0.000907  -0.001036  -0.001503
    9  C  1  Z   -0.002654   0.002007   0.004004  -0.009274   0.004763
   10  C  1  S   -0.023755   0.078888   0.069883   0.049613  -0.096110
   11  C  1  X   -0.041562   0.035738   0.073070  -0.013326   0.032278
   12  C  1  Y   -0.026059  -0.027181   0.037825   0.012320  -0.006113
   13  C  1  Z   -0.031100  -0.015797   0.034347   0.005912   0.023667
   14  C  1 XX    0.004420  -0.003689   0.000840  -0.001336   0.005171
   15  C  1 YY   -0.003648   0.004169  -0.000084   0.000215  -0.001205
   16  C  1 ZZ   -0.001398   0.000996  -0.000774   0.000749  -0.001979
   17  C  1 XY    0.002559  -0.001149  -0.000130  -0.000065   0.000367
   18  C  1 XZ    0.000225  -0.001019  -0.001247   0.000963  -0.003682
   19  C  1 YZ    0.000812  -0.001724   0.000430  -0.000089  -0.003043
   20  C  2  S   -0.089849   0.075775  -0.017066   0.021847  -0.082958
   21  C  2  S    0.168373  -0.146980   0.033085  -0.042123   0.159979
   22  C  2  X   -0.010716   0.026820   0.004772  -0.008033   0.050131
   23  C  2  Y    0.004574   0.022400  -0.001762   0.000170  -0.010790
   24  C  2  Z   -0.024719   0.022808  -0.004025  -0.000511  -0.039691
   25  C  2  S    0.164800  -0.126377   0.031548  -0.043272   0.159531
   26  C  2  X   -0.004737   0.003276  -0.000951  -0.001593   0.007248
   27  C  2  Y    0.012208   0.007127   0.000267  -0.000909   0.001537
   28  C  2  Z   -0.005469   0.002359   0.001524   0.000310  -0.007707
   29  C  2  S    0.106574  -0.002809  -0.107256   0.009942   0.040474
   30  C  2  X   -0.023872   0.025064   0.056245   0.004397   0.015097
   31  C  2  Y   -0.013055  -0.021767  -0.037646  -0.004160   0.001141
   32  C  2  Z    0.016234  -0.020869  -0.030709  -0.001894  -0.012601
   33  C  2 XX    0.000258  -0.002881  -0.000397   0.000763  -0.004417
   34  C  2 YY   -0.004306   0.007107  -0.001169   0.001153  -0.005225
   35  C  2 ZZ   -0.001828   0.001046   0.000197  -0.000060   0.002207
   36  C  2 XY    0.000745  -0.000679  -0.000249   0.000127  -0.001130
   37  C  2 XZ   -0.001906   0.001411  -0.000963   0.000879  -0.004147
   38  C  2 YZ    0.001134  -0.001696   0.000435  -0.001203   0.001949
   39  S  3  S   -0.020215   0.015767   0.000924   0.000578  -0.004239
   40  S  3  S    0.090717  -0.072218  -0.004056  -0.002693   0.019388
   41  S  3  X    0.000184  -0.009909  -0.006099   0.002594   0.002550
   42  S  3  Y    0.024719  -0.031239  -0.005590   0.006393  -0.030481
   43  S  3  Z   -0.000181   0.000096  -0.052777   0.023926   0.009891
   44  S  3  S   -0.192249   0.146874   0.009230   0.005342  -0.040210
   45  S  3  X   -0.002007   0.023564   0.014510  -0.006170  -0.006108
   46  S  3  Y   -0.058007   0.073540   0.013381  -0.015093   0.071754
   47  S  3  Z    0.000593  -0.000092   0.124848  -0.056891  -0.023314
   48  S  3  S   -0.032168   0.061697  -0.004570   0.006032  -0.026173
   49  S  3  X    0.014026   0.010194  -0.002534   0.001049  -0.002407
   50  S  3  Y    0.011531  -0.010373  -0.001202   0.001585  -0.005586
   51  S  3  Z    0.000512  -0.002959  -0.009523   0.007301   0.009544
   52  S  3  S   -0.110416   0.026966   0.086329  -0.060049   0.117709
   53  S  3  X   -0.034475   0.003211   0.014684  -0.020149   0.040334
   54  S  3  Y   -0.038812   0.010122   0.019003   0.004774   0.009062
   55  S  3  Z   -0.032561   0.028299   0.004523  -0.037370   0.033420
   56  S  3 XX    0.009501  -0.001900   0.002417  -0.002390  -0.000071
   57  S  3 YY    0.001121  -0.005517   0.000172   0.001019  -0.008709
   58  S  3 ZZ   -0.013192   0.006171  -0.002498   0.001188   0.009282
   59  S  3 XY   -0.007717   0.013126   0.002619  -0.002093   0.006264
   60  S  3 XZ   -0.002501   0.000857   0.012725  -0.011732  -0.002864
   61  S  3 YZ    0.000463  -0.001759   0.018066  -0.007307  -0.007179
   62  H  4  S    0.024314  -0.037492   0.001985   0.001398  -0.026042
   63  H  4  S    0.002360  -0.002722   0.000577  -0.000467  -0.001643
   64  H  4  X    0.001227  -0.001321   0.000161  -0.000183   0.000519
   65  H  4  Y    0.000967  -0.001345   0.000515  -0.000100  -0.001277
   66  H  4  Z   -0.002245   0.003365   0.000179  -0.000314   0.002404
   67  C  5  S   -0.029674   0.057476   0.020993  -0.022943   0.088845
   68  C  5  S    0.054953  -0.105938  -0.038306   0.042489  -0.165280
   69  C  5  X    0.012395  -0.009676   0.007786  -0.008283   0.035500
   70  C  5  Y    0.007633  -0.012664  -0.004294   0.003467  -0.008174
   71  C  5  Z    0.014879  -0.023687  -0.001885   0.003607  -0.020942
   72  C  5  S    0.042712  -0.086292  -0.035631   0.035500  -0.144668
   73  C  5  X    0.003700  -0.002467   0.003400  -0.002905   0.007862
   74  C  5  Y    0.000458  -0.006152  -0.006329   0.002329  -0.005917
   75  C  5  Z   -0.000111  -0.003398  -0.001028  -0.001567   0.000030
   76  C  5  S   -0.123949  -0.065624   0.067151  -0.028120   0.086873
   77  C  5  X    0.027397  -0.028452  -0.002331   0.006494  -0.005220
   78  C  5  Y   -0.008687  -0.021616   0.004240  -0.008274   0.012012
   79  C  5  Z   -0.013132  -0.011218   0.015586   0.000134   0.011536
   80  C  5 XX    0.000320  -0.000192   0.000009  -0.000006  -0.000494
   81  C  5 YY   -0.000932   0.001874   0.000115  -0.000486   0.002992
   82  C  5 ZZ    0.000283   0.000055   0.000750  -0.000734   0.002030
   83  C  5 XY    0.001376  -0.001752  -0.000181   0.000230  -0.001061
   84  C  5 XZ    0.001585  -0.001941   0.000241  -0.000278   0.000607
   85  C  5 YZ    0.001502  -0.002413  -0.000341   0.000390  -0.002226
   86  S  6  S    0.038844   0.019422  -0.001285  -0.000580  -0.000124
   87  S  6  S   -0.178334  -0.089085   0.005754   0.002810   0.000073
   88  S  6  X    0.026688   0.020912  -0.000134   0.004394  -0.001729
   89  S  6  Y   -0.001184  -0.012994   0.004169  -0.001976   0.017782
   90  S  6  Z   -0.001675  -0.001108   0.014425   0.044333   0.008418
   91  S  6  S    0.349824   0.176451  -0.012213  -0.004960  -0.002504
   92  S  6  X   -0.062817  -0.048591   0.000422  -0.010158   0.003997
   93  S  6  Y    0.004074   0.030188  -0.009564   0.004336  -0.040976
   94  S  6  Z    0.003954   0.002717  -0.033381  -0.102689  -0.019698
   95  S  6  S    0.121050   0.057687  -0.000624  -0.005201   0.015626
   96  S  6  X   -0.002370   0.001838  -0.001932   0.004370  -0.010620
   97  S  6  Y   -0.012391  -0.003992  -0.000831   0.001471  -0.001161
   98  S  6  Z   -0.000760  -0.000503   0.003503   0.011342   0.002236
   99  S  6  S   -0.070857  -0.035382   0.068231  -0.071890   0.056790
  100  S  6  X    0.014292   0.013677  -0.011296   0.014560  -0.002457
  101  S  6  Y   -0.006725   0.002382  -0.000280  -0.005667   0.013868
  102  S  6  Z    0.000010  -0.005630   0.028759   0.010262  -0.028282
  103  S  6 XX   -0.001209   0.005098   0.000137   0.003530   0.000523
  104  S  6 YY   -0.004027  -0.008885   0.000750  -0.001868   0.004915
  105  S  6 ZZ    0.009482   0.005265  -0.001218  -0.001377  -0.006361
  106  S  6 XY   -0.005067  -0.005678   0.000467  -0.000572   0.002898
  107  S  6 XZ    0.001623   0.000550   0.002578   0.020908   0.003781
  108  S  6 YZ    0.001236   0.000838  -0.005866  -0.009089  -0.001687
  109  C  7  S   -0.056011   0.048776  -0.014879   0.015363  -0.088986
  110  C  7  S    0.104151  -0.091745   0.028063  -0.029802   0.167293
  111  C  7  X   -0.025207   0.024554  -0.003754   0.003624  -0.020746
  112  C  7  Y    0.014336  -0.004074   0.002515  -0.001040   0.013150
  113  C  7  Z    0.032402  -0.027359   0.007191  -0.010450   0.039816
  114  C  7  S    0.071573  -0.066036   0.022959  -0.021118   0.138583
  115  C  7  X   -0.001327   0.002828  -0.000181  -0.000829  -0.002171
  116  C  7  Y    0.002540  -0.001200   0.001143   0.002591   0.004521
  117  C  7  Z   -0.000659   0.000124   0.001925   0.001080  -0.000352
  118  C  7  S   -0.012240  -0.044229  -0.059665   0.001730  -0.053260
  119  C  7  X    0.007357   0.001293   0.001856  -0.003260   0.006784
  120  C  7  Y    0.001799  -0.002601   0.001177  -0.000085  -0.011657
  121  C  7  Z   -0.000392  -0.011125  -0.015740   0.000989  -0.006829
  122  C  7 XX   -0.001100   0.000357  -0.000388   0.000411  -0.002784
  123  C  7 YY   -0.002287   0.002827  -0.000546   0.001037  -0.003834
  124  C  7 ZZ    0.001206  -0.001089   0.000274  -0.000545   0.001066
  125  C  7 XY   -0.001321   0.000847  -0.000235   0.000038  -0.001348
  126  C  7 XZ   -0.003738   0.003420  -0.000761   0.000871  -0.003686
  127  C  7 YZ    0.001858  -0.001204   0.000425  -0.000536   0.002061
  128  C  8  S    0.045257  -0.019087   0.074870  -0.036959  -0.051248
  129  C  8  S   -0.085307   0.037733  -0.144462   0.071841   0.099021
  130  C  8  X    0.052147   0.019602   0.049182   0.076598  -0.022249
  131  C  8  Y    0.004183  -0.015793   0.007079  -0.001654   0.008214
  132  C  8  Z    0.005711   0.057602   0.019497   0.028288  -0.017976
  133  C  8  S   -0.080001   0.023948  -0.127304   0.062798   0.086593
  134  C  8  X    0.018445   0.009729   0.009572   0.016216  -0.008609
  135  C  8  Y    0.004866  -0.004042   0.012909  -0.005924  -0.008880
  136  C  8  Z   -0.006080   0.019812  -0.013124   0.012509   0.015240
  137  C  8  S    0.297123   0.044831   0.580911   0.495655  -0.285575
  138  C  8  X    0.016218  -0.022964   0.092250  -0.024533  -0.092385
  139  C  8  Y    0.000761  -0.032352   0.122574   0.051907  -0.036023
  140  C  8  Z   -0.029722   0.001029  -0.202304  -0.137721   0.106922
  141  C  8 XX    0.002998   0.000851   0.000009   0.004203   0.000776
  142  C  8 YY    0.002535  -0.001425   0.004055  -0.001584  -0.003872
  143  C  8 ZZ   -0.004177   0.000657  -0.000727  -0.004028   0.000510
  144  C  8 XY   -0.000628   0.001563  -0.000173   0.003671  -0.000339
  145  C  8 XZ    0.000347  -0.001595  -0.003427  -0.003652   0.002549
  146  C  8 YZ    0.004138  -0.000690   0.003586  -0.000907  -0.001758
  147  C  9  S   -0.036660  -0.021731  -0.020309  -0.090620   0.004012
  148  C  9  S    0.070591   0.042709   0.039139   0.175947  -0.007305
  149  C  9  X    0.058723   0.007447   0.058724  -0.003936  -0.040973
  150  C  9  Y   -0.009779  -0.022071   0.038295  -0.002168  -0.030639
  151  C  9  Z    0.040015   0.057734  -0.052030  -0.011186   0.034415
  152  C  9  S    0.058463   0.027509   0.033555   0.151387  -0.006706
  153  C  9  X    0.017870   0.004716   0.013133   0.011607  -0.013637
  154  C  9  Y   -0.003587  -0.009632   0.004814  -0.011094  -0.003793
  155  C  9  Z    0.014047   0.025775  -0.005874   0.017956  -0.003009
  156  C  9  S   -0.103465   0.051576  -0.651847  -0.188424   0.311764
  157  C  9  X    0.065175   0.012310   0.150483   0.162044  -0.091999
  158  C  9  Y    0.031551   0.019898  -0.051796   0.010176  -0.018949
  159  C  9  Z   -0.014293  -0.005177   0.172976   0.061277  -0.099245
  160  C  9 XX   -0.001176   0.001811  -0.005270   0.001673   0.003954
  161  C  9 YY   -0.001570  -0.001813  -0.000344  -0.004866  -0.000013
  162  C  9 ZZ    0.003175   0.000119   0.004353  -0.001121  -0.003301
  163  C  9 XY   -0.002112   0.000129  -0.000943   0.002399   0.000235
  164  C  9 XZ    0.004378   0.001328  -0.001060  -0.000729   0.000620
  165  C  9 YZ   -0.002675  -0.000251  -0.003533  -0.004403   0.001699
  166  H 10  S    0.028544  -0.023898   0.007772  -0.005615   0.046796
  167  H 10  S    0.005510   0.000149   0.002974   0.003795   0.003640
  168  H 10  X    0.000391  -0.000325   0.000264  -0.000360   0.001140
  169  H 10  Y   -0.000909   0.001157  -0.000213   0.000638  -0.001877
  170  H 10  Z    0.002922  -0.002364   0.000763  -0.000552   0.004331
  171  H 11  S    0.025109  -0.025424   0.007404  -0.007920   0.045347
  172  H 11  S    0.003175  -0.005349   0.001207  -0.000901   0.008425
  173  H 11  X   -0.000156   0.000193   0.000056  -0.000040   0.000336
  174  H 11  Y    0.002727  -0.002608   0.000758  -0.000830   0.004648
  175  H 11  Z    0.001004  -0.000985   0.000219  -0.000336   0.001541
  176  H 12  S    0.025415  -0.021137   0.008054  -0.008586   0.048916
  177  H 12  S    0.003149  -0.001783   0.000922  -0.002280   0.008468
  178  H 12  X   -0.002898   0.002401  -0.000823   0.000883  -0.005077
  179  H 12  Y   -0.000175   0.000353  -0.000087   0.000042  -0.000555
  180  H 12  Z    0.000159  -0.000115   0.000002  -0.000103   0.000146
  181  H 13  S    0.014243  -0.028938  -0.013005   0.012988  -0.044835
  182  H 13  S   -0.000045   0.002711  -0.002722   0.001884   0.001662
  183  H 13  X    0.000072   0.000327   0.000320  -0.000212   0.001378
  184  H 13  Y   -0.000572   0.001120   0.000187  -0.000392   0.002098
  185  H 13  Z    0.001494  -0.002686  -0.001074   0.001161  -0.003971
  186  C 14  S   -0.010343   0.027396   0.017132  -0.018658   0.075840
  187  C 14  S    0.018721  -0.050631  -0.031443   0.034392  -0.140118
  188  C 14  X    0.009802  -0.021241  -0.008782   0.009991  -0.039797
  189  C 14  Y    0.001291  -0.004812  -0.003540   0.002816  -0.010472
  190  C 14  Z    0.000394  -0.000574   0.000935  -0.000479   0.000495
  191  C 14  S    0.015812  -0.036989  -0.024974   0.028986  -0.120830
  192  C 14  X    0.001446  -0.001949  -0.001295   0.002206  -0.006041
  193  C 14  Y   -0.000079   0.000618  -0.000399   0.001280  -0.003790
  194  C 14  Z    0.000350  -0.000832  -0.000925   0.001462  -0.003642
  195  C 14  S    0.044287  -0.008916   0.013105   0.010486  -0.016140
  196  C 14  X    0.011794  -0.002847   0.002282   0.001920  -0.004545
  197  C 14  Y   -0.001240   0.007219   0.005331   0.001363   0.001354
  198  C 14  Z   -0.005524   0.003498   0.001770  -0.001063   0.001449
  199  C 14 XX    0.001193  -0.002325  -0.000678   0.000832  -0.003068
  200  C 14 YY   -0.000711   0.001418   0.000632  -0.000780   0.003333
  201  C 14 ZZ   -0.000638   0.001499   0.000991  -0.000981   0.003728
  202  C 14 XY    0.000466  -0.000947  -0.000404   0.000487  -0.001755
  203  C 14 XZ   -0.000016   0.000141   0.000138  -0.000101   0.000330
  204  C 14 YZ    0.000011  -0.000046  -0.000003   0.000013  -0.000088
  205  H 15  S    0.016790  -0.030760  -0.009422   0.010735  -0.042181
  206  H 15  S    0.000580  -0.005454  -0.003626   0.002596  -0.007086
  207  H 15  X   -0.000489   0.001179   0.000610  -0.000676   0.002828
  208  H 15  Y    0.001547  -0.002932  -0.000860   0.000980  -0.003831
  209  H 15  Z    0.000259  -0.000399   0.000019   0.000046  -0.000205
  210  C 16  S    0.045819  -0.018709  -0.079734   0.045819  -0.005962
  211  C 16  S   -0.085871   0.036625   0.153957  -0.088987   0.011173
  212  C 16  X    0.049214   0.005814  -0.053883  -0.057854  -0.033311
  213  C 16  Y    0.004402  -0.023196  -0.007716   0.001721   0.005608
  214  C 16  Z   -0.014953  -0.060002   0.030071   0.034990   0.024004
  215  C 16  S   -0.082106   0.025260   0.135928  -0.077472   0.010999
  216  C 16  X    0.019653   0.005957  -0.015334  -0.009347  -0.008588
  217  C 16  Y    0.007002  -0.007007  -0.015810   0.008437   0.000181
  218  C 16  Z    0.004460  -0.022523  -0.013477   0.017567   0.002220
  219  C 16  S    0.278386   0.030176  -0.703671  -0.351822  -0.173358
  220  C 16  X   -0.002718   0.000102  -0.142396   0.033676   0.033358
  221  C 16  Y   -0.031799  -0.008008  -0.134875  -0.061811   0.042284
  222  C 16  Z   -0.021191  -0.010576  -0.153677  -0.131668   0.046634
  223  C 16 XX    0.002697   0.001115  -0.001585  -0.004441  -0.001901
  224  C 16 YY    0.001966  -0.001095  -0.003823   0.002141  -0.000932
  225  C 16 ZZ   -0.003040   0.000045   0.001996   0.004049   0.002424
  226  C 16 XY   -0.001610   0.001795   0.000514  -0.003564  -0.001842
  227  C 16 XZ   -0.001754   0.001350  -0.003023  -0.000487  -0.001474
  228  C 16 YZ   -0.004461   0.000542   0.004533  -0.000473   0.000691
  229  C 17  S   -0.035032  -0.018122   0.029764   0.080245   0.036983
  230  C 17  S    0.067808   0.035758  -0.057274  -0.156306  -0.071262
  231  C 17  X    0.049505  -0.003458  -0.073660   0.012116  -0.018409
  232  C 17  Y   -0.013211  -0.029573  -0.046700   0.012536  -0.014788
  233  C 17  Z   -0.048883  -0.058242  -0.035708  -0.001810  -0.013727
  234  C 17  S    0.053614   0.022046  -0.050211  -0.131962  -0.065647
  235  C 17  X    0.015244   0.001091  -0.016240  -0.004243  -0.008720
  236  C 17  Y   -0.005176  -0.011514  -0.003580   0.012072   0.002832
  237  C 17  Z   -0.018770  -0.024603   0.002781   0.014902   0.009789
  238  C 17  S   -0.034445  -0.030781   0.707563   0.128168  -0.010700
  239  C 17  X    0.035833   0.005828  -0.136040  -0.101670  -0.012839
  240  C 17  Y    0.029488  -0.003538   0.066723   0.003641  -0.030721
  241  C 17  Z    0.002199   0.003570   0.224277   0.056820  -0.044655
  242  C 17 XX   -0.002386   0.001313   0.004904  -0.002399   0.000768
  243  C 17 YY   -0.001046  -0.001389   0.000392   0.003546   0.001642
  244  C 17 ZZ    0.003896   0.000467  -0.003529   0.002299  -0.000441
  245  C 17 XY   -0.001955  -0.000081   0.000061  -0.002865  -0.001410
  246  C 17 XZ   -0.002988  -0.001613  -0.002813   0.000875  -0.000571
  247  C 17 YZ    0.003538   0.000296  -0.004666  -0.003381  -0.002388
  248  C 18  S    0.053462   0.038920  -0.077445  -0.042110  -0.041105
  249  C 18  S   -0.101593  -0.074942   0.148972   0.082194   0.079914
  250  C 18  X   -0.023561  -0.025258   0.018258   0.011616   0.010754
  251  C 18  Y   -0.002163  -0.023829  -0.018039   0.034709   0.009802
  252  C 18  Z    0.013136  -0.029040  -0.044035   0.055702   0.009584
  253  C 18  S   -0.065048  -0.043167   0.124766   0.056448   0.062826
  254  C 18  X    0.000629  -0.000584  -0.002997  -0.005186  -0.001704
  255  C 18  Y    0.000436  -0.004507  -0.007097   0.002717   0.000590
  256  C 18  Z    0.000365  -0.009628  -0.011785   0.008787   0.002036
  257  C 18  S   -0.004363   0.048758   0.358334   0.290317  -0.047767
  258  C 18  X   -0.004045   0.011345   0.064116   0.030396  -0.008707
  259  C 18  Y    0.021901   0.022122   0.042317  -0.025264  -0.025647
  260  C 18  Z    0.025229   0.035448   0.029380  -0.065382  -0.033765
  261  C 18 XX    0.000705  -0.000500  -0.001802  -0.000693  -0.000722
  262  C 18 YY    0.003070   0.001478  -0.004959  -0.000810  -0.001942
  263  C 18 ZZ   -0.001243   0.001272   0.001793  -0.000918   0.000139
  264  C 18 XY   -0.001292  -0.002732  -0.000200   0.003686   0.001445
  265  C 18 XZ    0.001027  -0.002080  -0.004218   0.004693   0.000588
  266  C 18 YZ   -0.003415  -0.002314   0.003887   0.003169   0.002284
  267  C 19  S   -0.004504   0.038198   0.090547   0.018934   0.037129
  268  C 19  S    0.009230  -0.073444  -0.174495  -0.035960  -0.071644
  269  C 19  X    0.009973   0.027844   0.027492  -0.002124   0.007809
  270  C 19  Y   -0.011025  -0.007267   0.004265   0.035041   0.013160
  271  C 19  Z   -0.026065  -0.033736  -0.011713   0.063947   0.018916
  272  C 19  S    0.005133  -0.039615  -0.137147  -0.037163  -0.059946
  273  C 19  X    0.003943  -0.001435  -0.003470   0.000670   0.000833
  274  C 19  Y   -0.000964  -0.004519   0.000022   0.005562   0.001947
  275  C 19  Z   -0.004283  -0.008118   0.002209   0.010602   0.003083
  276  C 19  S   -0.061726   0.035200  -0.428534  -0.043777   0.149069
  277  C 19  X    0.003758  -0.012500   0.066763   0.024995  -0.019943
  278  C 19  Y   -0.005124  -0.006774   0.023131  -0.018335   0.002900
  279  C 19  Z   -0.003642  -0.005791  -0.002423  -0.043035   0.017560
  280  C 19 XX   -0.001440  -0.000904   0.001449   0.001499   0.000981
  281  C 19 YY    0.000597   0.002904   0.005149  -0.000655   0.001537
  282  C 19 ZZ    0.000909  -0.000025  -0.001123   0.000822  -0.000046
  283  C 19 XY    0.000342  -0.000034  -0.001317  -0.003029  -0.001554
  284  C 19 XZ    0.001551   0.003475   0.002540  -0.005433  -0.001146
  285  C 19 YZ    0.001413  -0.000898  -0.004598  -0.002824  -0.002460
  286  C 20  S    0.054788   0.038218   0.069912   0.059359  -0.047463
  287  C 20  S   -0.104127  -0.073482  -0.134518  -0.115417   0.091543
  288  C 20  X   -0.025848  -0.018092  -0.023860  -0.004798   0.017828
  289  C 20  Y   -0.003024  -0.019565   0.015736  -0.030914  -0.007921
  290  C 20  Z   -0.007229   0.034551  -0.040469   0.059253   0.027007
  291  C 20  S   -0.066130  -0.043384  -0.112120  -0.085874   0.081202
  292  C 20  X    0.000749   0.001645   0.001576   0.006573   0.002878
  293  C 20  Y    0.000971  -0.002833   0.006959  -0.001541  -0.002054
  294  C 20  Z    0.000173   0.008758  -0.012778   0.007512   0.005666
  295  C 20  S   -0.038810   0.033475  -0.313835  -0.267438   0.020417
  296  C 20  X   -0.011435   0.004978  -0.054507  -0.037860   0.005143
  297  C 20  Y    0.027031   0.018412  -0.021984   0.020449  -0.002348
  298  C 20  Z   -0.038804  -0.028247   0.007246  -0.058057  -0.016219
  299  C 20 XX    0.000357   0.000293   0.000104   0.002470   0.000247
  300  C 20 YY    0.003642   0.001833   0.004933   0.002538  -0.003626
  301  C 20 ZZ   -0.001280   0.000123  -0.000489  -0.001356   0.000124
  302  C 20 XY   -0.000691  -0.001907   0.000724  -0.002775  -0.000377
  303  C 20 XZ   -0.001204   0.002468  -0.004611   0.004340   0.003217
  304  C 20 YZ    0.003277   0.002621   0.002843   0.004386  -0.001530
  305  C 21  S   -0.005080   0.033928  -0.083064  -0.038458   0.054517
  306  C 21  S    0.010451  -0.065481   0.160179   0.073497  -0.104953
  307  C 21  X    0.015053   0.031631  -0.028717   0.009196   0.019135
  308  C 21  Y   -0.009555  -0.006079  -0.001393  -0.032221  -0.003449
  309  C 21  Z    0.025602   0.029235  -0.011625   0.068389   0.014797
  310  C 21  S    0.004411  -0.032592   0.123818   0.069409  -0.088860
  311  C 21  X    0.006182  -0.000689   0.004507   0.000889   0.000929
  312  C 21  Y    0.000014  -0.004508   0.000521  -0.005655   0.000434
  313  C 21  Z    0.003021   0.009074  -0.000008   0.011893   0.001780
  314  C 21  S   -0.038059  -0.004407   0.386361   0.019493  -0.050114
  315  C 21  X   -0.004737  -0.012420  -0.061089  -0.029034  -0.005984
  316  C 21  Y   -0.003162   0.002742  -0.014550   0.011166   0.022739
  317  C 21  Z   -0.005422  -0.018028   0.009720  -0.034209  -0.018889
  318  C 21 XX   -0.001912  -0.002036  -0.000210  -0.003499  -0.000114
  319  C 21 YY    0.000361   0.002710  -0.005425  -0.001086   0.003754
  320  C 21 ZZ    0.001617   0.001076   0.000544   0.001688  -0.000197
  321  C 21 XY    0.000033   0.000047   0.000362   0.002369  -0.000077
  322  C 21 XZ   -0.000986  -0.002972   0.003044  -0.004989  -0.002500
  323  C 21 YZ   -0.001390   0.000478  -0.003616  -0.004237   0.002080
  324  C 22  S    0.022813   0.067387   0.068977  -0.062592  -0.000717
  325  C 22  S   -0.043495  -0.127825  -0.132149   0.121662   0.001738
  326  C 22  X    0.019507   0.025692  -0.025055  -0.053128  -0.029867
  327  C 22  Y    0.008474   0.019967   0.011555  -0.012639  -0.001410
  328  C 22  Z    0.002578   0.020018   0.039320   0.012240   0.018089
  329  C 22  S   -0.023692  -0.093772  -0.111403   0.091423  -0.000045
  330  C 22  X    0.000719   0.004035  -0.001417  -0.003491  -0.002732
  331  C 22  Y   -0.000561   0.004366   0.003385   0.000534   0.000475
  332  C 22  Z   -0.001277   0.005440   0.007604   0.003569   0.002874
  333  C 22  S   -0.013364  -0.054908   0.142328   0.087167  -0.033671
  334  C 22  X    0.017970   0.015330   0.007244   0.010380  -0.027459
  335  C 22  Y    0.002517   0.003343  -0.013963   0.000721   0.002148
  336  C 22  Z   -0.013826  -0.004411  -0.033848  -0.008550   0.026627
  337  C 22 XX   -0.001515  -0.002075   0.001343   0.004151   0.002116
  338  C 22 YY    0.001384   0.004226   0.004474  -0.003648   0.000098
  339  C 22 ZZ    0.001245   0.001077  -0.002242  -0.004051  -0.002346
  340  C 22 XY   -0.001573  -0.002589   0.000263   0.003852   0.001605
  341  C 22 XZ   -0.000033   0.001790   0.004249  -0.000236   0.001364
  342  C 22 YZ   -0.000535  -0.002487  -0.003481   0.000518  -0.000949
  343  C 23  S    0.039181   0.067736  -0.001404  -0.089535  -0.035801
  344  C 23  S   -0.072739  -0.128321   0.001528   0.172597   0.069083
  345  C 23  X   -0.003103  -0.027267  -0.054826   0.022590  -0.010193
  346  C 23  Y    0.010872   0.004037  -0.032360  -0.002567  -0.012067
  347  C 23  Z    0.022889   0.026412  -0.022452  -0.020958  -0.015960
  348  C 23  S   -0.058103  -0.091169   0.012421   0.138606   0.055232
  349  C 23  X   -0.004060  -0.004556  -0.004118   0.002287  -0.000996
  350  C 23  Y    0.003205   0.000815  -0.005361  -0.000386  -0.001292
  351  C 23  Z    0.008488   0.005080  -0.007226  -0.002261  -0.001447
  352  C 23  S    0.003917  -0.022489  -0.186537  -0.017584   0.018733
  353  C 23  X    0.025389   0.027249   0.017454  -0.017992  -0.031255
  354  C 23  Y    0.009255   0.015346   0.022083  -0.001194  -0.015983
  355  C 23  Z    0.008151   0.007858   0.033571   0.010532  -0.013867
  356  C 23 XX    0.000076  -0.001984  -0.004554   0.001943  -0.000802
  357  C 23 YY    0.002048   0.003966   0.001320  -0.004735  -0.001402
  358  C 23 ZZ   -0.000349   0.001254   0.003290  -0.002090   0.000315
  359  C 23 XY   -0.001846  -0.003066   0.000031   0.003951   0.001489
  360  C 23 XZ   -0.000440   0.000830   0.003406  -0.000127   0.001091
  361  C 23 YZ   -0.002766  -0.002761   0.003512   0.003258   0.002417
  362  H 24  S   -0.023748  -0.014799   0.043141   0.022295   0.022370
  363  H 24  S   -0.003753  -0.001458   0.005951   0.000442   0.003337
  364  H 24  X   -0.002499  -0.001582   0.004097   0.002008   0.002081
  365  H 24  Y   -0.000619  -0.000580   0.000924   0.000921   0.000673
  366  H 24  Z    0.000546  -0.000008  -0.000963   0.000345  -0.000157
  367  H 25  S    0.005471  -0.014201  -0.047852  -0.011073  -0.020524
  368  H 25  S    0.000003  -0.000899  -0.004292  -0.002388  -0.004639
  369  H 25  X   -0.000446   0.001563   0.004505   0.001037   0.001940
  370  H 25  Y   -0.000307   0.000388   0.001400   0.000727   0.000748
  371  H 25  Z   -0.000214  -0.000359  -0.000538   0.000562   0.000032
  372  H 26  S   -0.008535  -0.028597  -0.035473   0.032342   0.000136
  373  H 26  S   -0.000271  -0.004778  -0.006939   0.004361  -0.000520
  374  H 26  X    0.000548   0.001460   0.001201  -0.001905  -0.000323
  375  H 26  Y    0.000558   0.001687   0.001915  -0.001769  -0.000019
  376  H 26  Z    0.000670   0.002160   0.002750  -0.002025   0.000186
  377  H 27  S   -0.015508  -0.028653   0.001364   0.046653   0.019013
  378  H 27  S   -0.004673  -0.004864   0.001825   0.007696   0.003567
  379  H 27  X   -0.000828  -0.001677  -0.000490   0.002466   0.000793
  380  H 27  Y    0.000460   0.000743  -0.000351  -0.001101  -0.000566
  381  H 27  Z    0.001456   0.002543  -0.000311  -0.003787  -0.001627
  382  C 28  S    0.040752   0.065611  -0.003971   0.097683   0.004359
  383  C 28  S   -0.075537  -0.124309   0.008825  -0.188214  -0.009070
  384  C 28  X   -0.007578  -0.030049   0.048862  -0.018205  -0.035864
  385  C 28  Y    0.009384   0.003045   0.027291   0.007326  -0.019791
  386  C 28  Z   -0.023349  -0.020220  -0.032498  -0.024363   0.024242
  387  C 28  S   -0.061763  -0.089203  -0.005022  -0.152130  -0.004060
  388  C 28  X   -0.006151  -0.004579   0.002748  -0.001695  -0.003081
  389  C 28  Y    0.002743   0.000892   0.004519   0.001166  -0.002738
  390  C 28  Z   -0.008232  -0.004169  -0.008373  -0.002590   0.003692
  391  C 28  S   -0.025016  -0.039420   0.122453   0.001509   0.031188
  392  C 28  X    0.022099   0.014855   0.002811   0.018452   0.008581
  393  C 28  Y    0.008909   0.007988  -0.005543   0.004260   0.000996
  394  C 28  Z   -0.017550  -0.009810   0.021340   0.001787   0.011912
  395  C 28 XX    0.000196  -0.002042   0.005230  -0.000965  -0.003834
  396  C 28 YY    0.002634   0.004311  -0.001130   0.005678   0.000831
  397  C 28 ZZ   -0.000888   0.000870  -0.004425   0.000695   0.003222
  398  C 28 XY   -0.001256  -0.002256   0.000801  -0.003136  -0.000711
  399  C 28 XZ    0.000504   0.000230   0.001247   0.001483  -0.000816
  400  C 28 YZ    0.002873   0.002954   0.002732   0.004513  -0.001846
  401  C 29  S    0.023594   0.064054  -0.069083   0.053865   0.050663
  402  C 29  S   -0.044883  -0.121539   0.132595  -0.104933  -0.097730
  403  C 29  X    0.019675   0.021567   0.027090   0.066245  -0.017722
  404  C 29  Y    0.007781   0.016588  -0.009244   0.011176   0.005679
  405  C 29  Z   -0.007044  -0.024292   0.032453   0.007790  -0.021131
  406  C 29  S   -0.024372  -0.090048   0.111443  -0.078341  -0.078710
  407  C 29  X    0.000226   0.003494   0.002261   0.005547  -0.002075
  408  C 29  Y   -0.000376   0.003677  -0.002622  -0.000257   0.000471
  409  C 29  Z    0.001346  -0.006137   0.007197   0.003756  -0.001744
  410  C 29  S   -0.040553  -0.043641  -0.153841  -0.052752  -0.067654
  411  C 29  X    0.014168  -0.001157  -0.007783  -0.006394  -0.007261
  412  C 29  Y    0.005491   0.000569   0.009357  -0.003158  -0.000856
  413  C 29  Z    0.003437   0.000050  -0.030353   0.001567  -0.013353
  414  C 29 XX   -0.001467  -0.002544   0.000439  -0.004344  -0.000340
  415  C 29 YY    0.001609   0.004436  -0.004880   0.003261   0.003525
  416  C 29 ZZ    0.001106   0.001166   0.000843   0.004199  -0.000346
  417  C 29 XY   -0.001379  -0.001969  -0.000369  -0.003801   0.000117
  418  C 29 XZ    0.000807  -0.000593   0.004339   0.003062  -0.002939
  419  C 29 YZ    0.000799   0.002495  -0.002762   0.000768   0.001859
  420  H 30  S    0.005892  -0.012470   0.043843   0.021634  -0.029752
  421  H 30  S   -0.001456   0.000141   0.003611   0.004065  -0.004815
  422  H 30  X   -0.000403   0.001407  -0.004178  -0.001897   0.002806
  423  H 30  Y   -0.000284   0.000316  -0.001176  -0.000955   0.000744
  424  H 30  Z    0.000344   0.000049   0.000357   0.000968  -0.000176
  425  H 31  S   -0.016252  -0.027899   0.001413  -0.051277  -0.002025
  426  H 31  S   -0.004405  -0.004694  -0.001163  -0.008468  -0.000507
  427  H 31  X   -0.001135  -0.002077   0.000586  -0.003351  -0.000513
  428  H 31  Y    0.000390   0.000582   0.000248   0.001029  -0.000160
  429  H 31  Z   -0.001355  -0.002149  -0.000206  -0.003709   0.000117
  430  H 32  S   -0.008894  -0.027283   0.035618  -0.027869  -0.027130
  431  H 32  S    0.000152  -0.004841   0.007164  -0.003848  -0.004125
  432  H 32  X    0.000445   0.000984  -0.000716   0.001494   0.000554
  433  H 32  Y    0.000495   0.001397  -0.001667   0.001337   0.001236
  434  H 32  Z   -0.000843  -0.002414   0.003078  -0.002085  -0.002315
  435  H 33  S   -0.024551  -0.014934  -0.039555  -0.032043   0.026078
  436  H 33  S   -0.003915  -0.002004  -0.004237  -0.002645   0.005739
  437  H 33  X   -0.002648  -0.001571  -0.003839  -0.002831   0.002550
  438  H 33  Y   -0.000605  -0.000506  -0.000748  -0.001073   0.000565
  439  H 33  Z    0.000009   0.000365  -0.000091   0.000891   0.000051
  440  H 34  S    0.045476  -0.033977   0.010008  -0.016999   0.048959
  441  H 34  S   -0.000285   0.002814   0.001337  -0.005880   0.001315
  442  H 34  X   -0.001967   0.001675  -0.000377   0.000688  -0.001490
  443  H 34  Y   -0.000039   0.000737  -0.000224  -0.000433  -0.000725
  444  H 34  Z   -0.004018   0.002990  -0.000857   0.001215  -0.004265
  445  CL35  S    0.006107  -0.007850   0.002020  -0.002749   0.010055
  446  CL35  S   -0.028031   0.036003  -0.009168   0.012493  -0.046029
  447  CL35  X    0.000947  -0.001507  -0.000096   0.000158  -0.001224
  448  CL35  Y   -0.005728   0.006203  -0.001341   0.001737  -0.006117
  449  CL35  Z    0.002925  -0.003332   0.000589  -0.000717   0.003175
  450  CL35  S    0.051792  -0.066995   0.017664  -0.024031   0.087204
  451  CL35  X   -0.002121   0.003261   0.000223  -0.000354   0.002751
  452  CL35  Y    0.012753  -0.013812   0.003062  -0.003943   0.013823
  453  CL35  Z   -0.006597   0.007446  -0.001359   0.001631  -0.007206
  454  CL35  S    0.022444  -0.030147   0.006455  -0.009273   0.040154
  455  CL35  X   -0.000408   0.001981   0.000192  -0.000249   0.001340
  456  CL35  Y    0.003261  -0.003812   0.000265  -0.000933   0.003608
  457  CL35  Z   -0.001124   0.002185   0.000050   0.000354  -0.001675
  458  CL35  S   -0.018203  -0.015898  -0.005193  -0.007098  -0.008911
  459  CL35  X    0.000443   0.000964  -0.000580   0.000435  -0.000040
  460  CL35  Y   -0.005497  -0.003144  -0.001004  -0.001984  -0.003080
  461  CL35  Z    0.002194   0.003927   0.000848   0.001650   0.001463
  462  CL35 XX   -0.001402   0.001401  -0.000357   0.000491  -0.002289
  463  CL35 YY    0.001537  -0.001389   0.000422  -0.000562   0.001607
  464  CL35 ZZ   -0.000847   0.000953  -0.000157   0.000229  -0.000912
  465  CL35 XY   -0.000504   0.000814   0.000006  -0.000018   0.000403
  466  CL35 XZ    0.000203  -0.000405  -0.000054   0.000083  -0.000423
  467  CL35 YZ   -0.001683   0.001842  -0.000361   0.000464  -0.001910
  468  H 36  S    0.003752  -0.013028  -0.010496   0.010262  -0.041686
  469  H 36  S   -0.000773  -0.001550  -0.002442   0.002256  -0.005465
  470  H 36  X    0.000334  -0.001092  -0.000867   0.000772  -0.002837
  471  H 36  Y   -0.000399   0.000952   0.000507  -0.000712   0.002997
  472  H 36  Z    0.000111  -0.000300  -0.000165   0.000201  -0.000714
  473  H 37  S    0.005052  -0.014065  -0.008791   0.009956  -0.041576
  474  H 37  S    0.000186   0.000226   0.000194   0.000689  -0.003681
  475  H 37  X    0.000259  -0.000603  -0.000265   0.000323  -0.001447
  476  H 37  Y    0.000196  -0.000560  -0.000320   0.000339  -0.001458
  477  H 37  Z   -0.000447   0.001204   0.000829  -0.000908   0.003623
  478  H 38  S    0.004338  -0.012290  -0.008515   0.009535  -0.038872
  479  H 38  S    0.000898  -0.000470  -0.002337   0.002806  -0.007647
  480  H 38  X    0.000209  -0.000547  -0.000360   0.000386  -0.001571
  481  H 38  Y    0.000346  -0.000927  -0.000673   0.000731  -0.002846
  482  H 38  Z    0.000287  -0.000790  -0.000544   0.000603  -0.002448

                     41         42         43         44         45
                   -0.8841    -0.8529    -0.8394    -0.8258    -0.7746
                     A          A          A          A          A   
    1  C  1  S    0.011161   0.040022  -0.034667   0.092239  -0.002678
    2  C  1  S   -0.021486  -0.077888   0.066495  -0.178734   0.004157
    3  C  1  X   -0.016919   0.011321   0.009292  -0.053133  -0.007434
    4  C  1  Y   -0.058622  -0.045727  -0.012169   0.017418   0.007221
    5  C  1  Z   -0.035967  -0.021163   0.032982  -0.015718   0.039976
    6  C  1  S   -0.031644  -0.091869   0.074599  -0.211210   0.012243
    7  C  1  X   -0.004247   0.001601  -0.000205  -0.012491  -0.008337
    8  C  1  Y   -0.017605  -0.014850  -0.003321  -0.011574   0.004761
    9  C  1  Z   -0.008088  -0.007819   0.009136  -0.006356   0.020438
   10  C  1  S   -0.100819  -0.055819   0.163579  -0.141056  -0.057819
   11  C  1  X    0.000882  -0.025137   0.049403  -0.041641  -0.025147
   12  C  1  Y    0.033834  -0.038709  -0.010769  -0.036533  -0.005162
   13  C  1  Z    0.049964  -0.018627  -0.024660   0.001190  -0.007638
   14  C  1 XX   -0.001112   0.000465  -0.001367  -0.000952  -0.000115
   15  C  1 YY   -0.002334  -0.001350  -0.000568   0.004451   0.000357
   16  C  1 ZZ    0.004037   0.002823  -0.001023   0.002028  -0.000631
   17  C  1 XY    0.004346   0.002043  -0.000675  -0.001043  -0.000547
   18  C  1 XZ    0.002670   0.000546   0.000760   0.000380  -0.001747
   19  C  1 YZ    0.002502   0.001001  -0.001054   0.000070   0.001291
   20  C  2  S    0.020646  -0.009014   0.012493   0.027146   0.001628
   21  C  2  S   -0.041697   0.017070  -0.030967  -0.058881  -0.004480
   22  C  2  X    0.006343   0.047365  -0.064294   0.118994   0.002103
   23  C  2  Y    0.003238  -0.045443  -0.011238  -0.009892   0.000992
   24  C  2  Z   -0.001985  -0.033281   0.086447  -0.042052   0.003647
   25  C  2  S   -0.033708   0.018757  -0.002622  -0.041260   0.000681
   26  C  2  X   -0.000796   0.000699  -0.008502   0.019295  -0.002916
   27  C  2  Y    0.004191  -0.019813  -0.027015  -0.008928   0.000552
   28  C  2  Z    0.000119  -0.000872   0.024212  -0.003726  -0.001998
   29  C  2  S    0.165978   0.156789  -0.142996   0.149115   0.084233
   30  C  2  X    0.007766  -0.037387   0.035910  -0.035805  -0.004010
   31  C  2  Y    0.003479   0.072877  -0.034630   0.031841   0.012470
   32  C  2  Z   -0.048524  -0.008141   0.013195  -0.001516  -0.004996
   33  C  2 XX   -0.000779  -0.003173   0.001728  -0.007994   0.000077
   34  C  2 YY    0.002568  -0.002016   0.004025   0.005309  -0.000147
   35  C  2 ZZ    0.000178   0.003373  -0.005141   0.005208  -0.000002
   36  C  2 XY    0.001435  -0.000775   0.001177  -0.001512  -0.000094
   37  C  2 XZ    0.001075  -0.002053   0.004347  -0.003083  -0.001182
   38  C  2 YZ   -0.000392   0.001325  -0.003797  -0.000180  -0.000627
   39  S  3  S   -0.022904  -0.009954  -0.004465   0.020760   0.002936
   40  S  3  S    0.103465   0.045813   0.019712  -0.093805  -0.013092
   41  S  3  X    0.015183   0.009125  -0.003543   0.009231  -0.001588
   42  S  3  Y   -0.005867  -0.033483   0.013777  -0.035624   0.004918
   43  S  3  Z   -0.000277   0.002119  -0.003052   0.004887  -0.086179
   44  S  3  S   -0.222032  -0.095099  -0.045379   0.205393   0.030054
   45  S  3  X   -0.038663  -0.022177   0.007882  -0.020940   0.004239
   46  S  3  Y    0.013317   0.080984  -0.033556   0.087445  -0.011803
   47  S  3  Z    0.000925  -0.005107   0.007394  -0.011846   0.213655
   48  S  3  S   -0.093836  -0.063297  -0.013364   0.103142   0.013871
   49  S  3  X   -0.008797  -0.016892   0.006256   0.001886  -0.005812
   50  S  3  Y   -0.006592  -0.011786   0.006243  -0.011232  -0.002132
   51  S  3  Z   -0.005700  -0.000722   0.003960  -0.009907  -0.011461
   52  S  3  S   -0.045770  -0.167687   0.155131  -0.124406  -0.002103
   53  S  3  X    0.002711  -0.026850   0.031619  -0.029310   0.002392
   54  S  3  Y   -0.002512  -0.015541   0.006439  -0.008201  -0.004634
   55  S  3  Z   -0.015658   0.016411   0.017021  -0.011692  -0.037911
   56  S  3 XX   -0.001475  -0.003376   0.001873  -0.005979   0.001582
   57  S  3 YY   -0.001434  -0.003876   0.002172  -0.004946   0.002698
   58  S  3 ZZ    0.002462   0.009230  -0.004025   0.007928  -0.004800
   59  S  3 XY    0.004470   0.013659  -0.005494   0.015237  -0.000527
   60  S  3 XZ    0.000197   0.000540   0.000567   0.000167   0.020911
   61  S  3 YZ    0.003557   0.000783  -0.001765   0.000385   0.023359
   62  H  4  S   -0.005715  -0.023643   0.039657  -0.061328   0.016784
   63  H  4  S   -0.000736  -0.000238   0.009240  -0.011191   0.005792
   64  H  4  X   -0.000374  -0.000157   0.001658  -0.001931  -0.000140
   65  H  4  Y   -0.001080  -0.002073   0.000870  -0.002900   0.001228
   66  H  4  Z    0.000087   0.001726  -0.002014   0.004576  -0.000431
   67  C  5  S   -0.079314  -0.029499   0.013882  -0.008785   0.012247
   68  C  5  S    0.148739   0.055836  -0.024936   0.016158  -0.022709
   69  C  5  X   -0.038179  -0.021589   0.023131  -0.072689  -0.020198
   70  C  5  Y   -0.014178  -0.022494   0.005848  -0.034725  -0.012727
   71  C  5  Z   -0.001994  -0.016432   0.019965  -0.038628   0.005362
   72  C  5  S    0.138279   0.056035  -0.033052   0.017734  -0.028583
   73  C  5  X   -0.005975  -0.003237  -0.000029  -0.015000  -0.000701
   74  C  5  Y    0.003778  -0.002710  -0.003405  -0.003309  -0.007052
   75  C  5  Z    0.000687  -0.003178   0.003675  -0.008959   0.004060
   76  C  5  S    0.075072  -0.068530  -0.066416  -0.053917  -0.003096
   77  C  5  X    0.022656   0.007481  -0.007337   0.024852   0.003200
   78  C  5  Y    0.014076  -0.006300  -0.007887   0.005318   0.001319
   79  C  5  Z    0.012406  -0.008652  -0.011634  -0.008073  -0.000212
   80  C  5 XX    0.002562   0.002507  -0.001741   0.005056   0.001945
   81  C  5 YY   -0.003883  -0.002222   0.001018  -0.001551  -0.001060
   82  C  5 ZZ   -0.003365  -0.002538   0.002344  -0.004555   0.000209
   83  C  5 XY    0.000951  -0.000055  -0.000345  -0.001009   0.000157
   84  C  5 XZ   -0.001045  -0.001072   0.001624  -0.004079  -0.000307
   85  C  5 YZ   -0.000694  -0.002265   0.001209  -0.003538   0.000025
   86  S  6  S    0.016554  -0.032824   0.004111   0.015461   0.002237
   87  S  6  S   -0.075401   0.150282  -0.019253  -0.070992  -0.009971
   88  S  6  X    0.011677  -0.011506   0.006192   0.000642  -0.000399
   89  S  6  Y   -0.004719   0.000167  -0.009672   0.000558   0.000666
   90  S  6  Z   -0.001355   0.000942  -0.002439   0.001661   0.054284
   91  S  6  S    0.155592  -0.309619   0.037599   0.146613   0.022387
   92  S  6  X   -0.029104   0.029159  -0.014885  -0.002229   0.000754
   93  S  6  Y    0.011600  -0.002102   0.023535  -0.000396  -0.001673
   94  S  6  Z    0.003347  -0.002280   0.005605  -0.003721  -0.131310
   95  S  6  S    0.063499  -0.140189   0.022197   0.079992   0.008328
   96  S  6  X    0.000832   0.013575  -0.007135  -0.007111   0.004386
   97  S  6  Y   -0.001341   0.005163  -0.002162  -0.002736   0.002571
   98  S  6  Z    0.001419  -0.002153   0.002478  -0.000951   0.012926
   99  S  6  S   -0.195477  -0.300115   0.175039  -0.028384  -0.056278
  100  S  6  X    0.050678   0.051661  -0.035413   0.008665   0.014223
  101  S  6  Y    0.017761  -0.008436   0.003060   0.013949   0.003944
  102  S  6  Z   -0.000921  -0.011963   0.002050  -0.004020   0.031936
  103  S  6 XX    0.002801   0.000244   0.001430  -0.000500  -0.000183
  104  S  6 YY   -0.004237   0.004083  -0.004361  -0.001225  -0.000042
  105  S  6 ZZ    0.002538  -0.003053   0.002373  -0.000120   0.000357
  106  S  6 XY   -0.003786   0.001287  -0.001568  -0.002729  -0.000428
  107  S  6 XZ   -0.000392  -0.001013   0.000207   0.000212   0.018158
  108  S  6 YZ    0.000735   0.000635  -0.001521   0.001534  -0.012589
  109  C  7  S    0.012162  -0.054451   0.092777  -0.063250  -0.002820
  110  C  7  S   -0.023606   0.103257  -0.174640   0.119092   0.004346
  111  C  7  X    0.002967  -0.004850   0.004984   0.017392   0.004601
  112  C  7  Y   -0.000617  -0.011164  -0.016291  -0.002086   0.003426
  113  C  7  Z   -0.008211   0.008159  -0.001423  -0.003471  -0.003108
  114  C  7  S   -0.017919   0.100091  -0.183973   0.125842   0.008015
  115  C  7  X   -0.000975  -0.001495   0.004647   0.005182   0.001840
  116  C  7  Y    0.000439   0.000451  -0.005901   0.004524   0.003630
  117  C  7  Z   -0.001980   0.001912  -0.001110  -0.000319  -0.000471
  118  C  7  S   -0.095476   0.016380  -0.026407   0.007825  -0.025995
  119  C  7  X    0.013940   0.001212   0.003004   0.005166   0.004260
  120  C  7  Y   -0.003894  -0.005698  -0.000726   0.000331  -0.005183
  121  C  7  Z   -0.013933   0.008482  -0.007835   0.005435  -0.004144
  122  C  7 XX    0.000172  -0.001690   0.002380  -0.003179  -0.000434
  123  C  7 YY    0.000805  -0.002504   0.003722  -0.001083   0.000369
  124  C  7 ZZ   -0.000476  -0.000335   0.001539  -0.001573  -0.000200
  125  C  7 XY    0.000279   0.000112   0.000923   0.000325  -0.000053
  126  C  7 XZ    0.000898  -0.000772   0.000718   0.001322   0.000290
  127  C  7 YZ   -0.000328  -0.000094  -0.001366   0.000251  -0.000108
  128  C  8  S   -0.020535  -0.048551   0.001062   0.020361   0.063840
  129  C  8  S    0.038919   0.093787  -0.001367  -0.038955  -0.130464
  130  C  8  X   -0.017449   0.024059   0.007277  -0.028247   0.035624
  131  C  8  Y    0.027631   0.026974   0.009680  -0.039382   0.042294
  132  C  8  Z   -0.063419  -0.027706  -0.016118   0.083456  -0.051908
  133  C  8  S    0.032090   0.103561  -0.006117  -0.045120  -0.121687
  134  C  8  X   -0.003610  -0.000344   0.001001   0.001358   0.010427
  135  C  8  Y    0.001825   0.001340   0.003645  -0.005236   0.032824
  136  C  8  Z   -0.006073   0.006881  -0.008715   0.025253  -0.047074
  137  C  8  S    0.059599   0.285772  -0.034388  -0.035027  -0.205494
  138  C  8  X    0.008916   0.001279  -0.025650   0.048854   0.058185
  139  C  8  Y    0.015418  -0.016679   0.010723  -0.033898   0.075760
  140  C  8  Z   -0.002845   0.015281  -0.027159   0.075025  -0.146771
  141  C  8 XX    0.002109   0.001652   0.000918  -0.002689   0.002742
  142  C  8 YY   -0.002467  -0.003326  -0.000124   0.001243   0.001381
  143  C  8 ZZ   -0.001611  -0.001915  -0.000643   0.003731   0.000182
  144  C  8 XY   -0.001530   0.002580  -0.000226   0.000052  -0.001851
  145  C  8 XZ    0.005441  -0.002023   0.001299  -0.002607   0.002109
  146  C  8 YZ    0.001462  -0.000435   0.000446  -0.000708   0.003415
  147  C  9  S   -0.000428  -0.035557  -0.007812   0.031835  -0.051053
  148  C  9  S    0.000695   0.068208   0.016735  -0.062058   0.103080
  149  C  9  X   -0.009280  -0.069809   0.002264   0.041536   0.099983
  150  C  9  Y   -0.028284   0.026380  -0.000393  -0.014779   0.031493
  151  C  9  Z    0.055534  -0.080698   0.010654   0.051314  -0.029366
  152  C  9  S    0.007635   0.069461   0.012267  -0.072036   0.109624
  153  C  9  X   -0.002309  -0.011390   0.000062   0.006461   0.043746
  154  C  9  Y   -0.005096   0.004859   0.002708  -0.003297  -0.001416
  155  C  9  Z    0.013805  -0.014452   0.000734   0.011733   0.009936
  156  C  9  S    0.121500   0.053140  -0.086680  -0.063087   0.214292
  157  C  9  X    0.055441   0.076217  -0.021683  -0.026392   0.104176
  158  C  9  Y   -0.004652   0.023585  -0.001305  -0.007619  -0.020981
  159  C  9  Z    0.014097   0.015637  -0.012840   0.008505   0.115475
  160  C  9 XX    0.003384   0.000775   0.000612  -0.001042  -0.001512
  161  C  9 YY   -0.001218  -0.002156  -0.000818   0.001850  -0.002699
  162  C  9 ZZ   -0.001676  -0.002751   0.000251   0.002199   0.000329
  163  C  9 XY   -0.001225   0.003570   0.000048  -0.001912  -0.001816
  164  C  9 XZ    0.004367  -0.005210   0.001091   0.001184   0.002258
  165  C  9 YZ    0.002135  -0.000767   0.000069   0.000524  -0.002176
  166  H 10  S   -0.004909   0.032017  -0.065401   0.041848   0.004092
  167  H 10  S   -0.003286   0.004454  -0.010584   0.006178   0.000131
  168  H 10  X   -0.000239   0.000702  -0.001589   0.001363   0.000183
  169  H 10  Y    0.000208  -0.001566   0.002390  -0.001872   0.000183
  170  H 10  Z   -0.000597   0.002471  -0.004835   0.003029   0.000209
  171  H 11  S   -0.005994   0.039713  -0.049491   0.043781   0.000328
  172  H 11  S   -0.001281   0.009344  -0.006397   0.013185   0.001240
  173  H 11  X   -0.000158   0.000172  -0.000563   0.000530   0.000109
  174  H 11  Y   -0.000660   0.003336  -0.005433   0.003617   0.000069
  175  H 11  Z   -0.000239   0.001046  -0.000277   0.000964  -0.000058
  176  H 12  S   -0.006861   0.032885  -0.059945   0.049162   0.003939
  177  H 12  S   -0.000819   0.003905  -0.010521   0.008799   0.000577
  178  H 12  X    0.000661  -0.003092   0.005364  -0.004094  -0.000284
  179  H 12  Y    0.000118  -0.000793   0.000507  -0.000669  -0.000011
  180  H 12  Z   -0.000020  -0.000182   0.000620  -0.000291  -0.000053
  181  H 13  S    0.046001   0.020909  -0.014958   0.008783  -0.016172
  182  H 13  S    0.007046   0.003950  -0.001594   0.000342  -0.000090
  183  H 13  X   -0.001289  -0.000456   0.000282  -0.000868  -0.000169
  184  H 13  Y   -0.001905  -0.000925   0.000501  -0.000885   0.000138
  185  H 13  Z    0.003638   0.001303  -0.000710   0.000059  -0.000971
  186  C 14  S   -0.081517  -0.042992   0.031963  -0.080301  -0.020346
  187  C 14  S    0.152181   0.080867  -0.059743   0.151068   0.038551
  188  C 14  X    0.033899   0.010912  -0.003362  -0.001772  -0.009830
  189  C 14  Y    0.004209  -0.002135  -0.000904  -0.000928  -0.004346
  190  C 14  Z   -0.005160  -0.005227   0.004747  -0.007548   0.003246
  191  C 14  S    0.134554   0.075593  -0.060373   0.151662   0.045828
  192  C 14  X    0.006532   0.002124  -0.001785   0.001003  -0.000846
  193  C 14  Y    0.000347  -0.000982  -0.001022   0.001588   0.000344
  194  C 14  Z   -0.000482  -0.002001   0.000669  -0.000129  -0.000049
  195  C 14  S    0.030090   0.025992   0.010716   0.052859   0.002492
  196  C 14  X    0.006787   0.005312   0.002652   0.012025   0.000510
  197  C 14  Y    0.000052   0.002498   0.001648   0.001603  -0.000536
  198  C 14  Z   -0.000510  -0.001705   0.002561  -0.001526  -0.000349
  199  C 14 XX    0.002479   0.000569   0.000158  -0.001716  -0.001327
  200  C 14 YY   -0.003576  -0.001790   0.001013  -0.002150  -0.000551
  201  C 14 ZZ   -0.003592  -0.001634   0.001238  -0.002542  -0.000100
  202  C 14 XY    0.001086   0.000053  -0.000082  -0.000314  -0.000327
  203  C 14 XZ   -0.000795  -0.000595   0.000504  -0.000746   0.000180
  204  C 14 YZ   -0.000112  -0.000141   0.000053  -0.000059   0.000057
  205  H 15  S    0.046323   0.024928  -0.004379   0.007427  -0.008021
  206  H 15  S    0.009527   0.007301  -0.000193   0.006327  -0.002963
  207  H 15  X   -0.002717  -0.001011   0.000777  -0.000931   0.000005
  208  H 15  Y    0.003765   0.001644  -0.000600  -0.000026  -0.000708
  209  H 15  Z   -0.000026  -0.000006   0.000707  -0.000366   0.000073
  210  C 16  S   -0.033780  -0.053304   0.006430   0.017850  -0.048045
  211  C 16  S    0.064787   0.102539  -0.011742  -0.035381   0.097241
  212  C 16  X   -0.005692   0.031858   0.006956  -0.039110  -0.090424
  213  C 16  Y    0.038809   0.035122   0.002331  -0.037003  -0.053042
  214  C 16  Z    0.069875   0.021986   0.009217  -0.067404  -0.014203
  215  C 16  S    0.056845   0.116843  -0.021052  -0.030593   0.103096
  216  C 16  X   -0.009160  -0.002387   0.003313  -0.007769  -0.034746
  217  C 16  Y    0.000002   0.000362   0.002665  -0.009466  -0.035285
  218  C 16  Z    0.003994  -0.007971   0.007509  -0.024030  -0.025612
  219  C 16  S    0.031513   0.394293  -0.343637   0.251831   0.216974
  220  C 16  X   -0.066918  -0.036880   0.021497  -0.005658  -0.100255
  221  C 16  Y   -0.016013   0.004250   0.003684  -0.014019  -0.074840
  222  C 16  Z   -0.023668   0.059060  -0.028329   0.019079  -0.107613
  223  C 16 XX    0.000503   0.002314   0.000041  -0.001562  -0.002328
  224  C 16 YY   -0.003879  -0.003820   0.000528   0.000634   0.000082
  225  C 16 ZZ    0.000693  -0.002540  -0.000141   0.002503  -0.000736
  226  C 16 XY   -0.002060   0.003075  -0.000768   0.000398   0.002128
  227  C 16 XZ   -0.006374   0.000588  -0.001255   0.003501   0.002277
  228  C 16 YZ   -0.000382   0.000124  -0.000527   0.000934   0.003399
  229  C 17  S   -0.004028  -0.041589  -0.002003   0.027972   0.056885
  230  C 17  S    0.007178   0.080114   0.004942  -0.054875  -0.116030
  231  C 17  X   -0.031013  -0.057116   0.005843   0.027139  -0.045234
  232  C 17  Y   -0.039572   0.034862  -0.007145  -0.014880  -0.006581
  233  C 17  Z   -0.053524   0.090704  -0.015824  -0.052645   0.009117
  234  C 17  S    0.020086   0.083443  -0.001165  -0.056688  -0.106460
  235  C 17  X   -0.009869  -0.008186  -0.000591   0.003615  -0.023199
  236  C 17  Y   -0.008095   0.007916  -0.001714  -0.000976   0.011671
  237  C 17  Z   -0.011158   0.017178  -0.003134  -0.009026   0.028107
  238  C 17  S    0.262624   0.164406   0.001059  -0.042874  -0.102344
  239  C 17  X    0.026748   0.122815  -0.070864   0.051635  -0.079562
  240  C 17  Y    0.018029   0.044991  -0.024663   0.033722   0.021555
  241  C 17  Z    0.062242  -0.023306   0.008893   0.012925   0.130800
  242  C 17 XX    0.002711   0.002544  -0.000155  -0.000942   0.001102
  243  C 17 YY   -0.002014  -0.002505  -0.000181   0.001246   0.002859
  244  C 17 ZZ   -0.000435  -0.004339   0.000533   0.002451   0.000518
  245  C 17 XY   -0.001787   0.004483  -0.000509  -0.001895   0.001087
  246  C 17 XZ   -0.005559   0.003572  -0.001107  -0.000249   0.001812
  247  C 17 YZ   -0.002073   0.000092  -0.000182   0.000144  -0.002115
  248  C 18  S   -0.076846   0.006078  -0.007500   0.025503   0.019507
  249  C 18  S    0.150001  -0.011115   0.014639  -0.051078  -0.038971
  250  C 18  X    0.020205   0.011389   0.001400  -0.016870  -0.004610
  251  C 18  Y    0.004205  -0.033033   0.006236   0.008627  -0.063396
  252  C 18  Z   -0.006735  -0.073471   0.012823   0.022025  -0.109082
  253  C 18  S    0.128597  -0.017946   0.015391  -0.040092  -0.041991
  254  C 18  X    0.002389   0.002467  -0.000263   0.000075  -0.003893
  255  C 18  Y    0.001085  -0.002178   0.000799  -0.000641  -0.017445
  256  C 18  Z    0.001257  -0.007005   0.002601  -0.003566  -0.029121
  257  C 18  S   -0.129871  -0.239522   0.190488  -0.104357  -0.135325
  258  C 18  X   -0.018422  -0.026415   0.029646  -0.013912  -0.025146
  259  C 18  Y   -0.001855   0.012890  -0.008041   0.006757   0.023970
  260  C 18  Z    0.017706   0.034544  -0.027146   0.012011   0.070744
  261  C 18 XX   -0.000737   0.001138  -0.000063  -0.000775  -0.000316
  262  C 18 YY   -0.004655  -0.001621  -0.000143   0.002173   0.000156
  263  C 18 ZZ   -0.000297   0.000565  -0.000359   0.001286   0.002086
  264  C 18 XY    0.001147  -0.002734   0.000458   0.000691  -0.003031
  265  C 18 XZ   -0.002265  -0.005879   0.000561   0.003150  -0.004247
  266  C 18 YZ    0.002856  -0.002303   0.000459   0.000369  -0.000729
  267  C 19  S    0.073315  -0.043484   0.010976   0.011400  -0.019044
  268  C 19  S   -0.142751   0.085970  -0.021549  -0.023387   0.038188
  269  C 19  X    0.019010  -0.019465   0.002944   0.010262   0.001925
  270  C 19  Y   -0.011114  -0.024592  -0.002515   0.025778   0.060794
  271  C 19  Z   -0.034504  -0.034703  -0.006189   0.039423   0.109989
  272  C 19  S   -0.120669   0.068435  -0.018783  -0.014125   0.034416
  273  C 19  X   -0.000354  -0.001528   0.000664  -0.000097   0.003098
  274  C 19  Y   -0.003239   0.000555  -0.001053   0.001408   0.015701
  275  C 19  Z   -0.006671   0.002377  -0.003037   0.003291   0.026857
  276  C 19  S   -0.081555  -0.202119   0.034632   0.016985   0.053289
  277  C 19  X   -0.005013   0.017844   0.006868  -0.014216  -0.008428
  278  C 19  Y    0.024288   0.025963  -0.006949   0.012168  -0.029057
  279  C 19  Z    0.037059   0.042235  -0.017358   0.037794  -0.058828
  280  C 19 XX    0.000748   0.000055  -0.000002  -0.000234   0.000383
  281  C 19 YY    0.004471  -0.001453   0.000711  -0.000344  -0.002562
  282  C 19 ZZ   -0.000271  -0.002499   0.000333   0.001870   0.000741
  283  C 19 XY   -0.000507   0.003525  -0.000218  -0.002384  -0.002357
  284  C 19 XZ    0.003224   0.003904   0.000259  -0.003478  -0.005790
  285  C 19 YZ   -0.002664   0.001949  -0.000227  -0.000751  -0.001143
  286  C 20  S   -0.065930   0.008104  -0.010273   0.028919  -0.042381
  287  C 20  S    0.128591  -0.015291   0.020490  -0.058474   0.086181
  288  C 20  X    0.015285   0.023160   0.002189  -0.023779  -0.033946
  289  C 20  Y    0.005419  -0.027085   0.004421   0.006019   0.049810
  290  C 20  Z   -0.005349   0.068797  -0.007342  -0.020595  -0.112895
  291  C 20  S    0.111690  -0.020585   0.016865  -0.040830   0.072312
  292  C 20  X    0.001476   0.003637  -0.001257   0.001197  -0.018805
  293  C 20  Y   -0.000714  -0.002664   0.000960  -0.002156   0.010615
  294  C 20  Z   -0.001586   0.006678  -0.002185   0.004408  -0.031434
  295  C 20  S   -0.099420  -0.111980  -0.042077   0.168062   0.022583
  296  C 20  X   -0.012847  -0.015226  -0.009192   0.023959   0.018827
  297  C 20  Y   -0.017131  -0.004545   0.000591   0.006301  -0.033521
  298  C 20  Z    0.017593   0.004172  -0.008915   0.005134   0.081929
  299  C 20 XX   -0.000182   0.002852   0.000004  -0.001985  -0.001859
  300  C 20 YY   -0.004098  -0.000865  -0.000630   0.002477  -0.001518
  301  C 20 ZZ   -0.000562  -0.001659  -0.000320   0.002547  -0.001032
  302  C 20 XY    0.000741  -0.001808   0.000281   0.000354   0.002741
  303  C 20 XZ    0.001239   0.005107  -0.000093  -0.002780  -0.004990
  304  C 20 YZ   -0.002494   0.002530  -0.000270  -0.000683  -0.001865
  305  C 21  S    0.063202  -0.043158   0.008020   0.012574  -0.003904
  306  C 21  S   -0.123099   0.085165  -0.015717  -0.025861   0.009571
  307  C 21  X    0.021840  -0.013161   0.003301   0.003189   0.038312
  308  C 21  Y   -0.006400  -0.018630  -0.004205   0.024265  -0.055405
  309  C 21  Z    0.024238   0.032768   0.012962  -0.048745   0.129547
  310  C 21  S   -0.103203   0.070714  -0.016443  -0.012281  -0.006910
  311  C 21  X    0.000131  -0.002716   0.002648  -0.002239   0.018436
  312  C 21  Y   -0.002115  -0.000416  -0.000769   0.000512  -0.008949
  313  C 21  Z    0.005406  -0.001294   0.003086  -0.002462   0.027920
  314  C 21  S    0.037886  -0.090250   0.035913   0.096744  -0.122892
  315  C 21  X   -0.029014   0.006144  -0.004337  -0.012333   0.012499
  316  C 21  Y    0.019145   0.003292  -0.006125  -0.009054   0.027818
  317  C 21  Z   -0.045667  -0.013545   0.008904   0.007836  -0.057125
  318  C 21 XX   -0.000188  -0.001069  -0.000314   0.001091  -0.003127
  319  C 21 YY    0.004133  -0.001888   0.000523  -0.000036   0.001267
  320  C 21 ZZ    0.000473  -0.000790   0.000287   0.000548   0.001027
  321  C 21 XY   -0.000290   0.002518   0.000127  -0.002088   0.001979
  322  C 21 XZ   -0.002372  -0.003930  -0.000783   0.004350  -0.005974
  323  C 21 YZ    0.002071  -0.002370   0.000062   0.001290  -0.002286
  324  C 22  S    0.062795   0.036272   0.005178  -0.041170  -0.061464
  325  C 22  S   -0.122829  -0.071867  -0.010200   0.082144   0.125323
  326  C 22  X   -0.038073   0.061945  -0.012463  -0.020069   0.070852
  327  C 22  Y    0.004633   0.000535  -0.000333   0.004233   0.017218
  328  C 22  Z    0.035479  -0.042093   0.008036   0.021590  -0.018027
  329  C 22  S   -0.097732  -0.066155  -0.007244   0.073480   0.103857
  330  C 22  X   -0.006163   0.004540  -0.001492   0.001011   0.022454
  331  C 22  Y   -0.002475  -0.002585  -0.000697   0.005473   0.014359
  332  C 22  Z   -0.000027  -0.008115   0.000165   0.009004   0.010799
  333  C 22  S   -0.048123   0.035322   0.066128  -0.089242  -0.238285
  334  C 22  X   -0.014988  -0.011315  -0.008213  -0.010836   0.083091
  335  C 22  Y    0.000043  -0.007678  -0.005447   0.008561   0.030080
  336  C 22  Z    0.013481  -0.009116  -0.003634   0.020077   0.001251
  337  C 22 XX    0.002073  -0.004369   0.000732   0.001572  -0.003488
  338  C 22 YY    0.003895   0.002001   0.000364  -0.002418  -0.003282
  339  C 22 ZZ   -0.002238   0.004909  -0.000676  -0.002401   0.000921
  340  C 22 XY    0.000861  -0.003340   0.000432   0.001522  -0.000938
  341  C 22 XZ    0.003998  -0.000746   0.000568  -0.000718  -0.002302
  342  C 22 YZ   -0.002948   0.001101  -0.000441   0.000004   0.002119
  343  C 23  S   -0.021076   0.073462  -0.010973  -0.026353   0.053681
  344  C 23  S    0.040857  -0.145210   0.021992   0.052207  -0.109625
  345  C 23  X   -0.059392  -0.015305  -0.007140   0.035598   0.073514
  346  C 23  Y   -0.037969  -0.009310  -0.004321   0.026164   0.034519
  347  C 23  Z   -0.030244  -0.007263  -0.002797   0.023370   0.015242
  348  C 23  S    0.030716  -0.123692   0.017223   0.050798  -0.082477
  349  C 23  X   -0.007553   0.004327  -0.001573   0.001210   0.021887
  350  C 23  Y   -0.003554  -0.003930   0.000574   0.003828   0.000523
  351  C 23  Z   -0.001566  -0.010079   0.002081   0.006396  -0.013626
  352  C 23  S    0.043123   0.026001  -0.083510   0.020823   0.256586
[truncated: 11,584,709 more chars]
